# Supplementary material for: Global mRNA and miRNA Analysis Reveal Key Processes in the Initial Response to Infection with WSSV in the Pacific Whiteleg Shrimp
Source: Viruses. 2021 Jun 13;13(6):1140. doi: 10.3390/v13061140 (PMC8231841; doi:10.3390/v13061140)
Supplement: Supplementary file 1 [file viruses-13-01140-s001.zip]

Archive with 9 entries (9 files):
- dataset_s1.xlsx
- dataset_s2.xlsx
- dataset_s3.xlsx
- dataset_s4.xlsx
- dataset_s5.xlsx
- dataset_s6.xlsx
- dataset_s7.xls
- dataset_s8_corrected.xls
- supplementary.pdf
