# Supplementary material for: Global mRNA and miRNA Analysis Reveal Key Processes in the Initial Response to Infection with WSSV in the Pacific Whiteleg Shrimp
Source: Viruses. 2021 Jun 13;13(6):1140. doi: 10.3390/v13061140 (PMC8231841; doi:10.3390/v13061140)
Supplement: Supplementary file 1 [file viruses-13-01140-s001.zip › dataset_s1.xlsx]

## Sheet: tpt_3h
DATASET S1 Differentially expressed transcripts with a fold change of at least 1 (p < 0.05) between SPF- and WSSV- injected Penaeus vannamei at 3 hours post injection. Downregulated transcripts are highlighted in red in the “Fold change” column, and upregulated transcripts are highlighted in green. FDR represents the false discovery rate statistic.
Transcript	Annotation	Length	Fold Change	PValue	FDR
TRINITY_DN22703_c0_g1_i1	XP_019627072.1 cysteine-rich motor neuron 1 protein-like	669	10.0653	0.000370042	0.0325755
TRINITY_DN23305_c0_g3_i1	YP_009220493.1thymidylate synthetase	1773	28.5104	0.000645136	0.0496476
TRINITY_DN29283_c0_g1_i1	XP_018010161.1 cuticle protein 7-like	388	332.035	9.66121e-05	0.0111813
TRINITY_DN30114_c0_g2_i2	XP_018021599.1PREDICTED: uncharacterized protein LOC108677823 isoform X1	508	225.215	1.89297e-06	0.000921431
TRINITY_DN30355_c0_g1_i1	XP_018010162.1 cuticle protein 18.6-like	564	1237.17	4.92032e-06	0.00156599
TRINITY_DN30629_c0_g1_i2	XP_018011726.1PREDICTED: uncharacterized protein LOC108668961	1621	49.652	0.000212336	0.0207938
TRINITY_DN30691_c1_g2_i2	XP_018022348.1 glycine receptor subunit alpha-1-like isoform X2	1614	271.285	0.00033906	0.0303321
TRINITY_DN31290_c0_g1_i2	XP_017887032.1 GTPase-activating protein and VPS9 domain-containing protein 1 isoform X2	4972	260.789	4.44101e-05	0.00628194
TRINITY_DN32165_c0_g1_i1	XP_018018719.1 glutenin, high molecular weight subunit DX5-like	721	616.225	0.000222521	0.0216631
TRINITY_DN32179_c0_g2_i3	XP_018027516.1 probable H/ACA ribonucleoprotein complex subunit 1	760	171.768	0.000116788	0.0127479
TRINITY_DN32465_c0_g2_i1	XP_018022187.1 acylphosphatase-2-like	1410	75.6778	0.000557699	0.0437437
TRINITY_DN33269_c1_g1_i13	XP_018017263.1 actin-57B-like	237	323.447	8.5221e-05	0.0103642
TRINITY_DN33269_c1_g1_i20	XP_018017258.1 actin, muscle-type A2-like isoform X2	347	1664.27	8.03333e-05	0.00984827
TRINITY_DN33269_c1_g1_i4	XP_018017260.1 actin-5, muscle-specific-like isoform X4	284	788.547	4.75107e-05	0.00649836
TRINITY_DN33333_c0_g1_i1	XP_019750786.1 polyubiquitin-B	243	12.3075	1.17377e-05	0.00272752
TRINITY_DN33417_c0_g1_i7	XP_018023252.1 muscle LIM protein Mlp84B-like isoform X7	3363	235.725	0.000236752	0.0227805
TRINITY_DN33417_c0_g3_i2	XP_018023252.1 muscle LIM protein Mlp84B-like isoform X7	539	9764.57	7.97271e-08	0.000107511
TRINITY_DN33615_c1_g1_i5	XP_018017259.1 actin-5, muscle-specific-like isoform X3	312	457.866	1.65103e-05	0.00326043
TRINITY_DN33844_c0_g1_i3	XP_018016086.1 high-affinity choline transporter 1-like isoform X1	2765	541.335	2.26785e-05	0.00399286
TRINITY_DN33874_c0_g4_i3	XP_018024345.1 tetraspanin-3-like	2054	85.6526	0.000538514	0.0424401
TRINITY_DN33912_c6_g1_i10	XP_018014793.1 pro-resilin-like	554	145.247	8.6175e-05	0.0103642
TRINITY_DN33975_c1_g1_i2	XP_017958944.1 pro-resilin	804	0.0030852	0.000494433	0.0397227
TRINITY_DN34059_c0_g1_i1	XP_018021583.1 mediator of RNA polymerase II transcription subunit 15-like isoform X3	1503	1076.82	1.93218e-05	0.00361327
TRINITY_DN34081_c3_g1_i1	YP_009220564.1hypothetical protein Swssvgp090	2966	71.7141	4.72561e-06	0.00156418
TRINITY_DN34112_c0_g1_i13	XP_010378729.1 actin-like isoform X2	810	1821.97	5.84231e-05	0.00773521
TRINITY_DN34155_c3_g1_i1	XP_012287315.1 pyrimidodiazepine synthase-like	828	13.2805	0.000299372	0.0273735
TRINITY_DN34179_c0_g1_i1	XP_018009128.1 protein singed-like isoform X2	3065	325.248	1.10715e-06	0.000631842
TRINITY_DN34262_c0_g1_i1	XP_018019896.1 sarcoplasmic calcium-binding protein 1-like isoform X2	982	4260.46	1.94309e-05	0.00361327
TRINITY_DN34309_c0_g1_i2	XP_013763528.1 C-type lectin domain family 4 member M-like	697	63.187	0.000100982	0.0116059
TRINITY_DN34309_c0_g1_i3	XP_019208218.1 C-type lectin domain family 17, member A	555	92.7511	9.22402e-06	0.00242313
TRINITY_DN34413_c1_g1_i1	YP_009220520.1hypothetical protein Swssvgp046	5380	74.2635	0.000444647	0.0367945
TRINITY_DN34432_c0_g1_i1	XP_018022389.1 myosin heavy chain, muscle-like isoform X2	1116	3371.48	4.79764e-05	0.00650827
TRINITY_DN34432_c0_g2_i2	XP_018022396.1 myosin heavy chain, muscle-like isoform X8	1211	1049.04	2.62224e-05	0.00439679
TRINITY_DN34432_c0_g2_i4	XP_018022396.1 myosin heavy chain, muscle-like isoform X8	1751	1315.4	2.74145e-06	0.00112441
TRINITY_DN34438_c0_g2_i2	YP_009220575.1envelope protein	1926	80.0987	4.26633e-06	0.00144097
TRINITY_DN34531_c1_g1_i2	XP_018022398.1 myosin heavy chain, muscle-like isoform X10	1884	2079.41	1.57694e-06	0.00079086
TRINITY_DN34531_c1_g1_i6	XP_018022389.1 myosin heavy chain, muscle-like isoform X2	3591	21494.3	4.2453e-07	0.000369531
TRINITY_DN34531_c1_g3_i1	XP_018022399.1 myosin heavy chain, muscle-like isoform X11	2476	2962.86	4.01011e-07	0.000368707
TRINITY_DN34531_c1_g4_i1	XP_018022390.1 myosin heavy chain, muscle-like isoform X3	2702	13922.5	7.5172e-07	0.000478498
TRINITY_DN34556_c1_g1_i7	XP_018018312.1 long-chain-fatty-acid--CoA ligase ACSBG2-like isoform X3	2424	183.551	0.000182056	0.0183116
TRINITY_DN34624_c0_g1_i5	XP_013144561.1 fibroblast growth factor receptor 3-like	1464	16.131	0.000229501	0.0222119
TRINITY_DN34624_c0_g1_i9	XP_013144561.1 fibroblast growth factor receptor 3-like	1418	467.508	6.17364e-07	0.000436417
TRINITY_DN34791_c0_g2_i2	XP_018021491.1 anti-lipopolysaccharide factor-like isoform X2	667	12.205	0.000123905	0.0133158
TRINITY_DN35013_c3_g1_i7	XP_018017888.1 glycine-rich cell wall structural protein-like	1286	0.000803269	4.70301e-05	0.00649836
TRINITY_DN35063_c4_g1_i9	XP_019537839.1 putative glycerol kinase 5	1775	0.00670675	0.000325814	0.0293583
TRINITY_DN35098_c0_g1_i10	XP_009079744.1 myosin-7-like	315	1044.97	1.14922e-05	0.00271708
TRINITY_DN35098_c0_g1_i3	XP_009079744.1 myosin-7-like	308	438.836	0.000104638	0.0119431
TRINITY_DN35098_c0_g1_i5	XP_009079744.1 myosin-7-like	434	458.341	0.000404118	0.0348341
TRINITY_DN35098_c0_g1_i6	NP_505094.1MYOsin heavy chain structural genes	454	7786.71	1.4994e-06	0.000777237
TRINITY_DN35286_c0_g1_i2	XP_022238360.1techylectin-5A-like isoform X2	1566	91.2131	8.67656e-05	0.0103642
TRINITY_DN35742_c3_g2_i1	YP_009220620.1envelope and capsid protein	2958	137.104	1.29323e-05	0.0027796
TRINITY_DN35954_c6_g1_i8	XP_022255732.1agrin-like isoform X2	656	7.06889	0.000443346	0.0367945
TRINITY_DN35983_c4_g1_i1	XP_013180987.1 lipase 3-like	1654	12.9116	2.63011e-05	0.00439679
TRINITY_DN36061_c1_g1_i3	XP_018010578.1 UMP-CMP kinase-like	1324	0.0141469	0.000276058	0.0258122
TRINITY_DN36339_c0_g2_i2	XP_018013369.1 flightin-like isoform X2	937	251.747	3.53853e-05	0.00532389
TRINITY_DN36626_c1_g1_i10	XP_018011117.1 troponin I-like isoform X2	1005	3859.11	5.78807e-07	0.000436417
TRINITY_DN36626_c1_g1_i11	XP_018011124.1 troponin I-like isoform X8	713	2100.52	3.11959e-06	0.00120068
TRINITY_DN36626_c1_g1_i12	XP_018011116.1 troponin I-like isoform X1	1964	1276.52	2.41158e-06	0.00107869
TRINITY_DN36626_c1_g1_i8	XP_018011123.1 troponin I-like isoform X7	713	6077.06	6.3287e-07	0.000436417
TRINITY_DN36724_c2_g3_i3	XP_018021583.1 mediator of RNA polymerase II transcription subunit 15-like isoform X3	1805	781.672	1.29293e-05	0.0027796
TRINITY_DN36724_c2_g4_i1	XP_018021583.1 mediator of RNA polymerase II transcription subunit 15-like isoform X3	1699	537.504	2.03096e-05	0.00369368
TRINITY_DN36790_c0_g1_i5	XP_022240246.1myosin heavy chain, muscle-like	1311	4316.56	4.49755e-05	0.00630801
TRINITY_DN36790_c0_g1_i6	XP_020864175.1 myosin-16-like	1197	2141.83	3.69342e-06	0.00132883
TRINITY_DN36790_c0_g1_i7	XP_007062819.1 myosin-7-like	992	2971.81	3.01375e-05	0.00476463
TRINITY_DN36790_c0_g2_i1	XP_022240246.1myosin heavy chain, muscle-like	939	7541.63	2.17252e-05	0.00389815
TRINITY_DN36790_c0_g2_i2	XP_003747771.1 myosin heavy chain, muscle	939	5117.05	3.8135e-05	0.00563512
TRINITY_DN37063_c1_g2_i2	XP_018897087.1 sarcalumenin	3931	758.11	1.4745e-05	0.00301271
TRINITY_DN37072_c0_g1_i1	XP_018018467.1 larval cuticle protein LCP-22-like	735	228.34	0.000279653	0.0259422
TRINITY_DN37106_c0_g1_i3	XP_018570388.1 helix-loop-helix protein delilah-like	967	0.00511318	0.000204342	0.0201301
TRINITY_DN37171_c0_g2_i1	YP_009220535.1ribonucleotide reductase small subunit	4252	24.0042	3.13805e-05	0.00485371
TRINITY_DN37257_c5_g1_i1	XP_022244423.1cell death protein 3-like	2898	0.00152616	2.7813e-11	2.30153e-07
TRINITY_DN37269_c3_g1_i1	XP_018022815.1 anoctamin-10-like	3883	1563.52	3.60184e-06	0.00132468
TRINITY_DN37320_c1_g4_i8	XP_018006716.1 pyruvate kinase-like isoform X1	2166	144.463	0.000342982	0.030518
TRINITY_DN37325_c1_g1_i4	XP_018012696.1 ETS-related transcription factor Elf-4-like	1633	16.2405	1.50281e-06	0.000777237
TRINITY_DN37325_c1_g1_i6	XP_018012696.1 ETS-related transcription factor Elf-4-like	1533	12.6705	2.9921e-05	0.00476463
TRINITY_DN37506_c2_g1_i1	XP_018009961.1PREDICTED: uncharacterized protein LOC108667448	2569	198.69	0.0004165	0.0355313
TRINITY_DN37786_c4_g1_i4	XP_018019626.1 anti-lipopolysaccharide factor-like	600	11.4377	1.38239e-05	0.00289601
TRINITY_DN37899_c0_g1_i10	XP_018026621.1 titin-like isoform X4	7967	9150.41	1.04928e-07	0.00012404
TRINITY_DN37899_c0_g1_i9	XP_018026629.1 titin-like isoform X11	4942	333.064	0.000126941	0.0135085
TRINITY_DN37945_c3_g1_i1	XP_013076662.1 succinyl-CoA:3-ketoacid coenzyme A transferase 1, mitochondrial-like	1570	108.9	8.24474e-07	0.000496258
TRINITY_DN37994_c0_g3_i8	XP_018010511.1PREDICTED: uncharacterized protein LOC108667921 isoform X2	1159	0.000574338	4.73761e-05	0.00649836
TRINITY_DN38058_c6_g1_i1	XP_018109107.1 hepatic lectin-like	793	0.00330307	4.00437e-05	0.00586481
TRINITY_DN38402_c3_g3_i2	XP_010357705.1 myosin light chain alkali-like	1455	13901.1	1.65484e-05	0.00326043
TRINITY_DN38402_c3_g3_i3	XP_010357705.1 myosin light chain alkali-like	1502	11246.5	1.72767e-08	3.177e-05
TRINITY_DN38551_c0_g1_i8	XP_018011994.1PREDICTED: uncharacterized protein LOC108669201 isoform X3	333	767.792	1.22458e-05	0.00275781
TRINITY_DN38551_c0_g1_i9	XP_018011994.1PREDICTED: uncharacterized protein LOC108669201 isoform X3	1322	5492.26	4.46564e-07	0.000369531
TRINITY_DN38590_c3_g1_i1	XP_018021100.1 RING finger protein nhl-1-like isoform X2	2380	381.211	2.73263e-05	0.0045225
TRINITY_DN38644_c1_g1_i13	XP_018023452.1PREDICTED: uncharacterized protein LOC108679354 isoform X4	3003	1088.91	2.33142e-05	0.00406158
TRINITY_DN38644_c1_g1_i7	XP_018023452.1PREDICTED: uncharacterized protein LOC108679354 isoform X4	3032	159.429	0.000377071	0.0330186
TRINITY_DN38651_c0_g1_i3	XP_018007719.1PREDICTED: uncharacterized protein LOC108665476	1262	3352.09	2.39543e-06	0.00107869
TRINITY_DN38736_c1_g3_i2	XP_021957888.1phosphoserine aminotransferase-like	2366	0.0715617	5.92069e-05	0.00776091
TRINITY_DN38922_c0_g3_i1	XP_018010163.1 larval cuticle protein A2B-like	357	136.928	0.0003264	0.0293583
TRINITY_DN38922_c0_g7_i1	XP_018010166.1 cuticle protein 7-like	368	1024.4	9.96844e-06	0.00257778
TRINITY_DN39100_c2_g1_i5	XP_014666958.1 insulin-like growth factor-binding protein-related protein 1	501	8.60362	0.000657124	0.0498206
TRINITY_DN39374_c2_g1_i3	XP_018012696.1 ETS-related transcription factor Elf-4-like	1683	5.91175	0.000442077	0.0367945
TRINITY_DN39428_c0_g1_i3	XP_014300592.1 vascular endothelial growth factor A-like	499	606.289	2.92139e-08	4.39536e-05
TRINITY_DN39520_c2_g1_i8	XP_017781839.1 monocarboxylate transporter 3 isoform X1	4557	0.00159503	0.000127482	0.0135085
TRINITY_DN39581_c0_g1_i3	XP_018021583.1 mediator of RNA polymerase II transcription subunit 15-like isoform X3	2285	1134.34	1.74009e-05	0.00338806
TRINITY_DN39932_c1_g2_i6	XP_021926823.1paxillin-like isoform X3	3414	76.0413	2.40027e-05	0.00413797
TRINITY_DN39971_c2_g1_i1	XP_004608216.1 metalloreductase STEAP3	1491	8.29839	0.000198118	0.0197522
TRINITY_DN39971_c2_g1_i2	XP_019729416.1 metalloreductase STEAP3	1721	9.34626	4.25533e-05	0.00607118
TRINITY_DN40120_c0_g1_i1	XP_011692086.1 paramyosin, long form	3469	9380.65	3.19707e-07	0.000311244
TRINITY_DN40175_c1_g2_i7	XP_012281850.1 FH1/FH2 domain-containing protein 3 isoform X6	5696	1270.23	2.85213e-06	0.00112441
TRINITY_DN40186_c2_g2_i2	XP_018027295.1PREDICTED: uncharacterized protein LOC108682609	1281	9.12237	0.000240647	0.0228874
TRINITY_DN40251_c0_g1_i11	XP_018572289.1 titin-like	5124	31.0334	0.000510462	0.0406161
TRINITY_DN40388_c2_g1_i6	XP_018013547.1 adenylate kinase isoenzyme 1-like	2756	221.218	0.000584827	0.0454408
TRINITY_DN40463_c2_g1_i12	XP_017795560.1 transformer-2 protein homolog beta isoform X2	1206	84.3442	0.000425588	0.0359361
TRINITY_DN40677_c9_g2_i1	XP_021925774.1cysteine-rich secretory protein 2-like	930	64.5581	0.000149355	0.015449
TRINITY_DN40688_c6_g2_i1	XP_018007533.1 myosin regulatory light chain 2-like	1127	8065.55	2.91528e-07	0.000301549
TRINITY_DN40688_c6_g3_i1	XP_018007533.1 myosin regulatory light chain 2-like	1244	9732.05	6.10399e-06	0.00187076
TRINITY_DN40715_c6_g1_i2	YP_009220573.1hypothetical protein Swssvgp099	5762	25.901	0.000119513	0.0129277
TRINITY_DN40726_c4_g1_i1	XP_018021101.1 RING finger protein nhl-1-like isoform X3	1707	274.831	0.000131269	0.01375
TRINITY_DN40760_c0_g3_i1	XP_017328863.1 cation-dependent mannose-6-phosphate receptor	3851	0.00138845	8.89893e-11	4.1601e-07
TRINITY_DN40825_c0_g1_i3	XP_018012607.1 flocculation protein FLO11-like	1937	16.3734	5.9555e-05	0.00776091
TRINITY_DN40831_c0_g1_i2	XP_018010860.1 proclotting enzyme-like isoform X3	1737	0.00539932	0.000240734	0.0228874
TRINITY_DN40862_c7_g3_i5	XP_018024772.1PREDICTED: uncharacterized protein LOC108680463	1047	1897.23	7.39718e-06	0.00211075
TRINITY_DN40945_c1_g1_i1	XP_018017929.1PREDICTED: uncharacterized protein LOC108674456 isoform X5	4358	342.635	0.000113543	0.0125891
TRINITY_DN40959_c0_g1_i13	XP_018023811.1 twitchin-like isoform X10	7592	922.869	8.04083e-06	0.00225552
TRINITY_DN41052_c0_g2_i1	XP_018022390.1 myosin heavy chain, muscle-like isoform X3	1060	8053.75	2.92692e-05	0.00476463
TRINITY_DN41052_c0_g4_i1	XP_018022398.1 myosin heavy chain, muscle-like isoform X10	2376	5472.27	1.32551e-05	0.00281247
TRINITY_DN41052_c0_g5_i2	XP_003761612.1 myosin-7-like	900	3994.83	6.11483e-07	0.000436417
TRINITY_DN41052_c0_g6_i1	XP_008853942.1 myosin-8 isoform X6	711	6026.52	2.76422e-06	0.00112441
TRINITY_DN41082_c4_g1_i1	YP_009220615.1 kinase	4670	70.7209	0.000433614	0.036428
TRINITY_DN41118_c1_g1_i1	XP_018009202.1 troponin C-like isoform X2	830	231.612	0.000293601	0.0269949
TRINITY_DN41118_c1_g1_i2	XP_018009202.1 troponin C-like isoform X2	1648	387.897	5.17079e-05	0.00695745
TRINITY_DN41150_c1_g1_i3	XP_020627852.1uncharacterized protein LOC110065093	756	0.00472659	0.000112146	0.0125406
TRINITY_DN41243_c2_g1_i2	XP_018024253.1 leukocyte elastase inhibitor-like	1981	9.57214	0.000182563	0.0183116
TRINITY_DN41408_c2_g2_i16	XP_018024643.1 ATP-dependent 6-phosphofructokinase-like	4905	1851.82	3.29622e-06	0.00123983
TRINITY_DN41423_c0_g4_i1	XP_018904462.1PREDICTED: uncharacterized protein LOC109035328	2167	237.209	0.000659257	0.0498206
TRINITY_DN41475_c1_g1_i6	XP_011496650.1 tricalbin-1-like	2221	0.00770121	0.000471292	0.0386133
TRINITY_DN41475_c1_g6_i1	YP_009220545.1envelope protein	1484	35.904	0.000280583	0.0259422
TRINITY_DN41486_c4_g1_i2	XP_018013480.1 bromodomain adjacent to zinc finger domain protein 1A-like	6196	7429.14	4.67142e-09	1.28853e-05
TRINITY_DN41523_c2_g2_i4	XP_018009201.1 troponin C-like isoform X1	847	2111.54	1.97096e-05	0.00362438
TRINITY_DN41523_c2_g3_i1	XP_018009202.1 troponin C-like isoform X2	672	2193.91	3.06788e-05	0.00478995
TRINITY_DN41523_c2_g4_i1	XP_018009202.1 troponin C-like isoform X2	654	739.075	2.94577e-05	0.00476463
TRINITY_DN41523_c2_g5_i2	XP_018009202.1 troponin C-like isoform X2	1077	2944.63	5.34554e-06	0.00166922
TRINITY_DN41569_c6_g1_i2	XP_018909801.1 filamin-A	1266	672.386	3.02287e-05	0.00476463
TRINITY_DN41581_c3_g1_i11	XP_018025684.1 tropomyosin isoform X24	510	212.758	6.65908e-05	0.00854323
TRINITY_DN41581_c3_g1_i8	XP_018025655.1 tropomyosin isoform X20	728	1782.31	7.9544e-05	0.00982909
TRINITY_DN41581_c3_g1_i9	---NA---	728	3923.74	1.85457e-05	0.00356896
TRINITY_DN41645_c0_g1_i3	XP_018023804.1 twitchin-like isoform X4	8384	370.273	3.20857e-05	0.00490841
TRINITY_DN41645_c0_g1_i5	XP_018023828.1 twitchin-like isoform X25	8429	2350.75	2.85348e-06	0.00112441
TRINITY_DN41653_c0_g1_i1	XP_018012396.1 centrosomal protein of 290 kDa-like isoform X9	4378	13.8276	0.000475417	0.0387594
TRINITY_DN41745_c2_g1_i20	XP_021324441.1nucleoporin p54 isoform X9	2001	196.506	0.00016795	0.0171579
TRINITY_DN41757_c4_g1_i1	XP_015597216.1 myosin regulatory light chain 2 isoform X2	732	366.081	0.000108746	0.012327
TRINITY_DN41757_c4_g2_i1	XP_018020312.1 myosin regulatory light chain 2-like	840	5433.92	7.27104e-07	0.000478498
TRINITY_DN41760_c0_g1_i1	XP_018022389.1 myosin heavy chain, muscle-like isoform X2	1188	2995.16	4.88789e-06	0.00156599
TRINITY_DN41760_c0_g2_i10	XP_018022389.1 myosin heavy chain, muscle-like isoform X2	1284	949.39	1.07802e-05	0.00260122
TRINITY_DN41760_c0_g2_i12	XP_018022389.1 myosin heavy chain, muscle-like isoform X2	1553	1370.1	4.05959e-06	0.00142949
TRINITY_DN41760_c0_g2_i18	XP_018022389.1 myosin heavy chain, muscle-like isoform X2	1596	1048.34	8.96781e-05	0.0105261
TRINITY_DN41760_c0_g2_i20	XP_018022396.1 myosin heavy chain, muscle-like isoform X8	646	235.729	0.000388365	0.0338287
TRINITY_DN41869_c2_g1_i8	XP_018011080.1 WD repeat and SOCS box-containing protein 1-like	976	178.068	0.000203843	0.0201301
TRINITY_DN41873_c1_g2_i1	XP_018019626.1 anti-lipopolysaccharide factor-like	394	9.43868	0.000456219	0.0375643
TRINITY_DN41878_c5_g1_i1	XP_021966846.1sodium/glucose cotransporter 4-like	2639	15.2361	2.52606e-05	0.00430993
TRINITY_DN42002_c0_g1_i10	XP_021915261.1 titin	19632	3934.2	8.44499e-08	0.000107511
TRINITY_DN42011_c1_g1_i5	XP_008480695.2 zinc finger protein 711-like	2336	0.0224012	0.00048274	0.0391635
TRINITY_DN42200_c4_g1_i2	XP_018021931.1 glycogenin-1-like isoform X3	1624	961.518	0.00011708	0.0127479
TRINITY_DN42252_c3_g1_i3	XP_018016767.1 muscle-specific protein 20-like	1320	395.981	6.23453e-06	0.00187603
TRINITY_DN42406_c10_g1_i2	XP_018024452.1 protein SpAN-like	2796	6516.79	3.23273e-05	0.00490841
TRINITY_DN42484_c0_g1_i4	XP_018015087.1 translocon-associated protein subunit delta-like	651	2368.71	1.15104e-10	4.1601e-07
TRINITY_DN42648_c1_g2_i1	XP_018027724.1 sodium channel and clathrin linker 1-like	4521	459.61	0.000527665	0.041784
TRINITY_DN42747_c1_g1_i1	XP_022325998.1actin, adductor muscle	417	548.317	5.4846e-05	0.00732017
TRINITY_DN42747_c1_g1_i9	XP_010378728.1 actin, muscle-like isoform X1	697	7035.57	3.57134e-05	0.00532484
TRINITY_DN42869_c3_g1_i1	XP_014371867.1 RNA-directed DNA polymerase from mobile element jockey-like	1931	0.00168363	1.25683e-10	4.1601e-07
TRINITY_DN42938_c0_g4_i5	XP_018011218.1 esterase E4-like	2287	9.64492	9.16759e-05	0.0106848
TRINITY_DN42971_c0_g1_i6	XP_018013710.1 hexokinase type 2-like isoform X2	2106	48.5963	8.70466e-05	0.0103642
TRINITY_DN43207_c0_g2_i1	XP_018013171.1 poly(U)-specific endoribonuclease-A-like	1427	160.379	1.03115e-08	2.39544e-05
TRINITY_DN43207_c0_g2_i10	XP_018013171.1 poly(U)-specific endoribonuclease-A-like	1407	0.0010796	7.69039e-05	0.00964211
TRINITY_DN43207_c0_g2_i2	XP_018013171.1 poly(U)-specific endoribonuclease-A-like	1413	0.000588764	3.95147e-16	6.53969e-12
TRINITY_DN43227_c0_g3_i2	XP_011259986.1 heat shock 70 kDa protein cognate 4	2217	1215.52	0.0001141	0.0125891
TRINITY_DN43228_c0_g1_i5	XP_018017521.1 nicotinamide/nicotinic acid mononucleotide adenylyltransferase 1-like	2529	0.00280596	0.000402401	0.0348341
TRINITY_DN43261_c1_g1_i1	XP_018019638.1 coiled-coil domain-containing protein 150-like isoform X3	2398	1942.88	4.24359e-06	0.00144097
TRINITY_DN43291_c0_g4_i4	XP_018024750.1 glycine-rich cell wall structural protein 1-like	597	78.4439	0.000309402	0.0281352
TRINITY_DN43427_c1_g2_i1	XP_018006863.1 proproteinase E-like	1071	22.2512	0.000411154	0.035257
TRINITY_DN43435_c9_g1_i2	XP_018023806.1 twitchin-like isoform X5	2647	780.047	1.0845e-05	0.00260122
TRINITY_DN43451_c0_g2_i3	XP_018024838.1 triosephosphate isomerase B-like	1335	70.5162	1.04451e-05	0.00260122
TRINITY_DN43452_c1_g1_i4	XP_018011808.1 perlwapin-like	405	22.5713	8.68467e-06	0.00236453
TRINITY_DN43536_c0_g3_i1	XP_011153498.1 heat shock 70 kDa protein cognate 4	590	64.72	0.000423165	0.0359148
TRINITY_DN43625_c0_g1_i14	XP_018018791.1 C-type lectin domain family 6 member A-like	1290	1182.98	2.34985e-08	3.889e-05
TRINITY_DN43625_c0_g1_i8	XP_018018791.1 C-type lectin domain family 6 member A-like	1354	280.026	6.89857e-05	0.00878241
TRINITY_DN43671_c2_g4_i6	XP_018010716.1 carbohydrate sulfotransferase 11-like	1226	0.00551441	1.2331e-05	0.00275781
TRINITY_DN43682_c2_g2_i2	XP_018022400.1 myosin heavy chain, muscle-like isoform X12	1976	1106.91	8.71518e-06	0.00236453
TRINITY_DN43682_c2_g4_i1	XP_007062819.1 myosin-7-like	420	716.023	2.1905e-05	0.00389815
TRINITY_DN43682_c2_g5_i1	XP_018022403.1 myosin heavy chain, muscle-like isoform X15	2382	855.959	1.1866e-05	0.00272752
TRINITY_DN43682_c2_g6_i1	XP_018022392.1 myosin heavy chain, muscle-like isoform X4	2314	1008.22	9.02588e-06	0.00240933
TRINITY_DN43739_c0_g2_i6	XP_018929087.1 septin-14-like	2071	7.76793	0.000242012	0.0228874
TRINITY_DN43881_c0_g1_i3	XP_021963722.1ion transport peptide-like isoform X2	1392	0.0296956	0.000175832	0.0178529
TRINITY_DN43891_c0_g2_i1	XP_014480355.1 heat shock 70 kDa protein cognate 4	1172	28.0707	0.000584659	0.0454408
TRINITY_DN44087_c2_g1_i1	XP_018020542.1 troponin T, skeletal muscle-like	1272	5168.64	1.49171e-06	0.000777237
TRINITY_DN44087_c2_g1_i10	XP_018020542.1 troponin T, skeletal muscle-like	1176	3153.44	2.01871e-07	0.000222731
TRINITY_DN44087_c2_g1_i21	XP_018020542.1 troponin T, skeletal muscle-like	1092	12752	8.3959e-07	0.000496258
TRINITY_DN44087_c2_g1_i22	XP_018020542.1 troponin T, skeletal muscle-like	1175	974.891	7.9583e-05	0.00982909
TRINITY_DN44137_c1_g3_i2	XP_018017530.1 urokinase-type plasminogen activator-like	2178	525.417	0.000138351	0.0144007
TRINITY_DN44220_c7_g2_i1	XP_018014714.1 troponin C-like	1377	2375.41	1.15791e-08	2.39544e-05
TRINITY_DN44407_c2_g1_i10	XP_018024253.1 leukocyte elastase inhibitor-like	1599	8.75271	6.99984e-05	0.0088433
TRINITY_DN44550_c2_g2_i1	XP_013789180.1tyrosine decarboxylase-like	1947	16.7822	0.000156734	0.0161115
TRINITY_DN44559_c0_g1_i1	NP_001308588.1ryanodine receptor	8826	221.037	1.51565e-05	0.00305902
TRINITY_DN44701_c0_g1_i9	XP_018011649.1 glycine receptor subunit alpha-2-like	4332	883.512	0.000109713	0.0123521
TRINITY_DN44897_c0_g1_i1	XP_015349577.1 DNA mismatch repair protein Mlh3	6213	265.286	0.000644065	0.0496476
TRINITY_DN44922_c3_g1_i1	XP_018019638.1 coiled-coil domain-containing protein 150-like isoform X3	2768	14562	1.96715e-06	0.000930179
TRINITY_DN45068_c0_g1_i3	XP_003369103.1putative integrase core domain protein	3364	0.0133043	0.000352047	0.0311571
TRINITY_DN45110_c5_g1_i4	XP_018359777.1 muscle M-line assembly protein unc-89 isoform X4	2689	278.6	4.06461e-05	0.00590081
TRINITY_DN45197_c2_g1_i2	XP_018026332.1 G-protein coupled receptor Mth2-like isoform X1	1560	167.522	4.19071e-05	0.00603098
TRINITY_DN45209_c2_g3_i2	XP_018018127.1 F-box/LRR-repeat protein 7-like	1813	26.426	1.29215e-05	0.0027796
TRINITY_DN45228_c4_g2_i1	XP_018025036.1 proline-rich protein 36-like	1759	127.706	8.83356e-05	0.0104425
TRINITY_DN45249_c1_g4_i3	XP_021942924.1obscurin isoform X4	11750	197.66	0.000658478	0.0498206
TRINITY_DN45325_c1_g4_i1	XP_018022398.1 myosin heavy chain, muscle-like isoform X10	1222	125.659	0.000128147	0.0135085
TRINITY_DN45325_c1_g6_i1	XP_018022398.1 myosin heavy chain, muscle-like isoform X10	371	222.172	0.000510326	0.0406161
TRINITY_DN45325_c2_g1_i1	XP_003110540.1CRE-MYO-5 protein	960	514.703	0.000269061	0.0253009
TRINITY_DN45325_c2_g1_i10	XP_003747528.1 myosin heavy chain, muscle-like	322	998.324	1.07111e-05	0.00260122
TRINITY_DN45325_c2_g1_i12	XP_003110540.1CRE-MYO-5 protein	653	879.227	1.07299e-05	0.00260122
TRINITY_DN45325_c3_g1_i2	XP_018022398.1 myosin heavy chain, muscle-like isoform X10	690	259.182	0.000494038	0.0397227
TRINITY_DN45325_c3_g1_i4	XP_018022390.1 myosin heavy chain, muscle-like isoform X3	3376	2898.44	6.09193e-05	0.00787668
TRINITY_DN45325_c3_g2_i1	XP_018022388.1 myosin heavy chain, muscle-like isoform X1	2481	11047.6	7.21723e-06	0.00209553
TRINITY_DN45326_c1_g1_i1	XP_003979744.2 actin-1-like	330	1208.1	7.19568e-06	0.00209553
TRINITY_DN45326_c2_g1_i5	XP_005178998.1 actin-57B	558	688.107	1.46335e-05	0.00301271
TRINITY_DN45326_c2_g1_i9	XP_010378728.1 actin, muscle-like isoform X1	734	2205.82	2.6115e-06	0.00112441
TRINITY_DN46326_c0_g1_i1	XP_018009452.1 alpha-1-antitrypsin-like	1588	18.0809	0.000647968	0.0496476
TRINITY_DN46776_c0_g1_i1	XP_018019086.1PREDICTED: uncharacterized protein LOC108675573	1435	1432.25	1.89951e-05	0.00361327
