# Supplementary material for: Global mRNA and miRNA Analysis Reveal Key Processes in the Initial Response to Infection with WSSV in the Pacific Whiteleg Shrimp
Source: Viruses. 2021 Jun 13;13(6):1140. doi: 10.3390/v13061140 (PMC8231841; doi:10.3390/v13061140)
Supplement: Supplementary file 1 [file viruses-13-01140-s001.zip › dataset_s2.xlsx]

## Sheet: tpt_6h
DATASET S2 Differentially expressed transcripts with a fold change of at least 1 (p < 0.05) between SPF- and WSSV- injected Penaeus vannamei at 6 hours post injection. Downregulated transcripts are highlighted in red in the “Fold change” column, and upregulated transcripts are highlighted in green. FDR represents the false discovery rate statistic.
Transcript	Annotation	Length	Fold Change	PValue	FDR
TRINITY_DN16796_c0_g1_i1	XP_018016866.1PREDICTED: uncharacterized protein LOC108673530	884	716.573	0.000227994	0.0109682
TRINITY_DN19260_c0_g1_i1	XP_021942924.1obscurin isoform X4	5038	1321.09	1.74402e-05	0.00214918
TRINITY_DN2087_c0_g1_i2	XP_018021295.1 myosin heavy chain kinase B-like	1065	273.377	0.000641169	0.0241972
TRINITY_DN23305_c0_g1_i1	YP_009220492.1hypothetical protein Swssvgp018	2773	1138.55	5.32749e-11	2.82696e-08
TRINITY_DN23305_c0_g3_i1	YP_009220493.1thymidylate synthetase	1773	769.005	8.08651e-14	1.77004e-10
TRINITY_DN23796_c0_g1_i1	XP_018018185.1 carbohydrate sulfotransferase 14-like	931	72.6172	0.00153989	0.0489382
TRINITY_DN24028_c0_g1_i1	XP_018019146.1 protein msta-like	1919	113.173	0.00112431	0.0382287
TRINITY_DN24359_c0_g1_i1	XP_018016047.1 L-threonine 3-dehydrogenase, mitochondrial-like	960	387.899	0.00111037	0.037902
TRINITY_DN24719_c0_g1_i1	XP_021940686.1transmembrane protein 114	865	306.853	0.000396619	0.0167759
TRINITY_DN25588_c0_g1_i1	XP_018025906.1 mucin-12-like isoform X1	960	207.646	0.000416878	0.017464
TRINITY_DN28898_c0_g1_i1	XP_018024665.1 protein msta-like	843	522.072	0.000497615	0.0199399
TRINITY_DN28898_c0_g2_i1	XP_018024665.1 protein msta-like	922	283.464	0.00124796	0.041864
TRINITY_DN29133_c0_g1_i1	XP_018017518.1 glycine-rich cell wall structural protein-like	912	114.448	0.00137965	0.0450729
TRINITY_DN29506_c0_g2_i2	XP_018012823.1PREDICTED: uncharacterized protein LOC108669901	1616	323.306	5.22433e-05	0.00371777
TRINITY_DN29506_c0_g2_i3	XP_018012823.1PREDICTED: uncharacterized protein LOC108669901	1709	132.974	0.000639462	0.0241972
TRINITY_DN29506_c0_g2_i5	XP_018012823.1PREDICTED: uncharacterized protein LOC108669901	1591	44.5608	0.000518892	0.0206978
TRINITY_DN29956_c0_g1_i1	XP_018024772.1PREDICTED: uncharacterized protein LOC108680463	599	1012.64	0.000122787	0.00690027
TRINITY_DN30114_c0_g2_i2	XP_018021599.1PREDICTED: uncharacterized protein LOC108677823 isoform X1	508	149.589	0.000612805	0.0234298
TRINITY_DN30217_c0_g1_i1	XP_013778292.1beta-1,4-galactosyltransferase galt-1-like	2122	125.412	0.000102321	0.00603281
TRINITY_DN30274_c0_g1_i2	XP_018011791.1 ctenidin-1-like	971	17.0503	0.000115834	0.00656428
TRINITY_DN30526_c0_g1_i1	XP_018015051.1 rho GTPase-activating protein gacK-like isoform X1	580	722.776	0.000119626	0.00675731
TRINITY_DN30541_c0_g1_i1	NP_001161917.1cuticular protein analogous to peritrophins 1-F precursor	1020	201.152	0.000110463	0.00642632
TRINITY_DN30691_c1_g2_i3	XP_018022332.1 glycine receptor subunit alphaZ1-like	1638	584.295	0.000400294	0.0168499
TRINITY_DN30802_c0_g1_i1	XP_018015051.1 rho GTPase-activating protein gacK-like isoform X1	736	497.322	8.65697e-05	0.00530043
TRINITY_DN31143_c0_g2_i1	XP_018021583.1 mediator of RNA polymerase II transcription subunit 15-like isoform X3	1567	199.458	0.000480632	0.0193925
TRINITY_DN31773_c0_g1_i1	XP_022189224.1carboxypeptidase B-like	1657	33.6032	0.000874735	0.03107
TRINITY_DN31777_c0_g1_i1	XP_002122881.1 agmatinase, mitochondrial	918	0.0486719	0.00114112	0.0387253
TRINITY_DN31896_c0_g1_i1	XP_018009952.1PREDICTED: uncharacterized protein LOC108667439	1422	56.8457	2.01456e-05	0.00226134
TRINITY_DN32339_c0_g1_i1	XP_018012548.1 RNA-binding protein cabeza-like	1411	267.812	0.000921163	0.0324428
TRINITY_DN32426_c0_g2_i3	XP_018011232.1 cell wall protein AWA1-like	729	0.00734948	0.000556938	0.0219158
TRINITY_DN32465_c0_g2_i1	XP_018022187.1 acylphosphatase-2-like	1410	135.119	0.000479204	0.0193795
TRINITY_DN32504_c0_g1_i4	XP_018028050.1 larval cuticle protein 8-like	768	502.201	1.41968e-05	0.001914
TRINITY_DN32819_c2_g1_i11	XP_021926353.1uncharacterized protein LOC110833054 isoform X2	1757	100.039	0.00154663	0.0490636
TRINITY_DN32964_c1_g1_i3	NP_001191500.1alpha tubulin 2	441	763.577	0.000201211	0.0100097
TRINITY_DN33053_c0_g1_i1	XP_018017922.1PREDICTED: uncharacterized protein LOC108674456 isoform X4	1480	615.838	0.000315297	0.0138029
TRINITY_DN33178_c0_g1_i3	XP_019888403.1 titin homolog	2202	1006.86	0.000137012	0.00756851
TRINITY_DN33269_c1_g1_i11	XP_010378729.1 actin-like isoform X2	294	1490.63	0.0001234	0.00690027
TRINITY_DN33269_c1_g1_i13	XP_018017263.1 actin-57B-like	237	308.843	0.00152495	0.048746
TRINITY_DN33269_c1_g1_i17	XP_010378729.1 actin-like isoform X2	269	740.642	0.000398187	0.0168016
TRINITY_DN33269_c1_g1_i18	XP_019541792.1 actin-1-like	342	2772.68	3.10523e-05	0.00270525
TRINITY_DN33269_c1_g1_i20	XP_018017258.1 actin, muscle-type A2-like isoform X2	347	2663.97	2.40217e-05	0.00243929
TRINITY_DN33269_c1_g1_i4	XP_018017260.1 actin-5, muscle-specific-like isoform X4	284	2391.51	4.424e-05	0.00331063
TRINITY_DN33269_c1_g1_i7	XP_010378729.1 actin-like isoform X2	276	2503.16	7.00506e-05	0.00445479
TRINITY_DN33269_c1_g3_i1	XP_018017259.1 actin-5, muscle-specific-like isoform X3	462	1123.15	0.000179901	0.00913114
TRINITY_DN33275_c2_g3_i1	YP_009220620.1envelope and capsid protein	6611	391.549	2.73339e-06	0.000509195
TRINITY_DN33417_c0_g1_i2	XP_018023252.1 muscle LIM protein Mlp84B-like isoform X7	3544	1265.19	0.000114069	0.00652767
TRINITY_DN33417_c0_g1_i3	XP_018023252.1 muscle LIM protein Mlp84B-like isoform X7	2905	1505.57	6.14107e-05	0.0041383
TRINITY_DN33417_c0_g1_i5	XP_018023253.1 muscle LIM protein Mlp84B-like isoform X8	4236	501.995	0.000474451	0.0192764
TRINITY_DN33417_c0_g1_i6	XP_018023252.1 muscle LIM protein Mlp84B-like isoform X7	3597	905.286	0.000153015	0.00819405
TRINITY_DN33417_c0_g1_i7	XP_018023252.1 muscle LIM protein Mlp84B-like isoform X7	3363	382.208	8.90143e-05	0.0053879
TRINITY_DN33417_c0_g1_i8	XP_018023252.1 muscle LIM protein Mlp84B-like isoform X7	4002	659.944	0.000319062	0.0138294
TRINITY_DN33417_c0_g3_i2	XP_018023252.1 muscle LIM protein Mlp84B-like isoform X7	539	10361.3	1.06586e-05	0.00153572
TRINITY_DN33448_c1_g1_i3	XP_018571433.1 calphotin-like	1059	0.00260237	6.3629e-06	0.00101292
TRINITY_DN33475_c3_g2_i3	XP_018027081.1PREDICTED: uncharacterized protein LOC108682433	2173	195.781	0.000313603	0.0137632
TRINITY_DN33478_c0_g1_i5	XP_021929498.1 glycogen phosphorylase-like	342	311.691	0.00133315	0.0442137
TRINITY_DN33566_c0_g1_i2	XP_017564701.1 agrin isoform X3	653	860.81	1.22111e-06	0.000245779
TRINITY_DN33613_c3_g2_i4	NP_001298390.1uncharacterized LOC106101566 precursor	3776	356.783	2.93388e-07	7.03768e-05
TRINITY_DN33615_c1_g1_i3	XP_018017259.1 actin-5, muscle-specific-like isoform X3	311	396.695	0.00079956	0.0287497
TRINITY_DN33615_c1_g1_i4	XP_018017258.1 actin, muscle-type A2-like isoform X2	376	1006.98	0.000168841	0.00869583
TRINITY_DN33615_c1_g1_i5	XP_018017259.1 actin-5, muscle-specific-like isoform X3	312	347.626	0.00127246	0.042523
TRINITY_DN33615_c1_g4_i1	XP_018017263.1 actin-57B-like	433	1396.69	6.14447e-05	0.0041383
TRINITY_DN33736_c0_g1_i1	XP_018011805.1 glycine-rich cell wall structural protein-like	523	347.061	0.000594639	0.0228851
TRINITY_DN33789_c0_g1_i1	XP_018018186.1 carbohydrate sulfotransferase 11-like	1081	75.4632	0.000181185	0.00914333
TRINITY_DN33844_c0_g1_i1	XP_018016087.1 high-affinity choline transporter 1-like isoform X2	1658	900.03	0.000161684	0.00840132
TRINITY_DN33844_c0_g1_i3	XP_018016086.1 high-affinity choline transporter 1-like isoform X1	2765	918.952	6.30106e-05	0.00416643
TRINITY_DN33844_c0_g1_i4	XP_018016086.1 high-affinity choline transporter 1-like isoform X1	2020	418.342	0.000749301	0.0273903
TRINITY_DN3387_c0_g1_i1	YP_009220589.1envelope protein	341	83.5341	0.00057353	0.0222685
TRINITY_DN33912_c3_g2_i1	YP_009220600.1anti-apoptosis protein	2911	29.4981	0.000100308	0.00595166
TRINITY_DN33912_c5_g1_i1	YP_009220598.1envelope protein	640	116.99	3.40387e-05	0.00283834
TRINITY_DN33912_c6_g1_i10	XP_018014793.1 pro-resilin-like	554	532.452	0.000231235	0.0110936
TRINITY_DN33959_c9_g2_i4	XP_018027640.1 carbohydrate sulfotransferase 11-like	1615	25.8013	0.000779738	0.0281596
TRINITY_DN33964_c1_g1_i1	XP_018012848.1 tyrosine-protein phosphatase vhp-1-like	1724	509.604	0.000578897	0.0224271
TRINITY_DN33975_c1_g3_i1	XP_018010166.1 cuticle protein 7-like	424	325.229	0.000128402	0.0071379
TRINITY_DN34059_c0_g1_i1	XP_018021583.1 mediator of RNA polymerase II transcription subunit 15-like isoform X3	1503	1031.25	0.000160243	0.00835125
TRINITY_DN34081_c3_g1_i1	YP_009220564.1hypothetical protein Swssvgp090	2966	1153.93	5.9256e-12	3.93026e-09
TRINITY_DN34112_c0_g1_i11	XP_018017258.1 actin, muscle-type A2-like isoform X2	465	526.989	0.000454574	0.0186536
TRINITY_DN34112_c0_g1_i13	XP_010378729.1 actin-like isoform X2	810	2250.04	4.2053e-05	0.00320823
TRINITY_DN34112_c0_g1_i4	XP_010378729.1 actin-like isoform X2	380	1605.05	5.13382e-05	0.00368578
TRINITY_DN34158_c0_g1_i1	YP_009220554.1envelope protein	4015	245.139	2.87511e-06	0.000524438
TRINITY_DN34262_c0_g1_i1	XP_018019896.1 sarcoplasmic calcium-binding protein 1-like isoform X2	982	2779.37	0.00023609	0.0112342
TRINITY_DN34262_c0_g1_i4	XP_018019896.1 sarcoplasmic calcium-binding protein 1-like isoform X2	997	14390.6	8.09662e-06	0.00124368
TRINITY_DN34321_c4_g1_i2	XP_019933248.1 sodium/calcium exchanger 1	3848	29.9632	0.000724632	0.0266576
TRINITY_DN34413_c1_g1_i1	YP_009220520.1hypothetical protein Swssvgp046	5380	716.037	2.3822e-13	3.79225e-10
TRINITY_DN34432_c0_g1_i1	XP_018022389.1 myosin heavy chain, muscle-like isoform X2	1116	5846.66	2.02789e-05	0.00226181
TRINITY_DN34432_c0_g1_i11	XP_018022389.1 myosin heavy chain, muscle-like isoform X2	403	787.455	0.000197073	0.00983177
TRINITY_DN34432_c0_g1_i2	XP_018022395.1 myosin heavy chain, muscle-like isoform X7	382	1864.18	4.5547e-05	0.00337955
TRINITY_DN34432_c0_g1_i6	XP_018022392.1 myosin heavy chain, muscle-like isoform X4	377	1019.36	0.000159681	0.00834679
TRINITY_DN34432_c0_g1_i9	XP_018022392.1 myosin heavy chain, muscle-like isoform X4	382	1473	0.000154442	0.00822017
TRINITY_DN34432_c0_g2_i2	XP_018022396.1 myosin heavy chain, muscle-like isoform X8	1211	5759.46	4.05968e-05	0.00314554
TRINITY_DN34432_c0_g2_i4	XP_018022396.1 myosin heavy chain, muscle-like isoform X8	1751	8200.84	2.26134e-05	0.00241453
TRINITY_DN34432_c0_g4_i1	XP_018022408.1 myosin heavy chain, muscle-like isoform X19	420	518.74	0.000462687	0.0188421
TRINITY_DN34432_c0_g4_i2	XP_018022404.1 myosin heavy chain, muscle-like isoform X16	483	516.284	0.000434289	0.0181068
TRINITY_DN34438_c0_g1_i1	YP_009220500.1protein kinase, immediate-early protein	3186	2747.75	1.62495e-14	1.04086e-10
TRINITY_DN34438_c0_g1_i3	YP_009220499.1immediate-early protein	1402	1019.2	2.3043e-10	9.60727e-08
TRINITY_DN34438_c0_g2_i2	YP_009220575.1envelope protein	1926	1377.89	7.60854e-12	4.75832e-09
TRINITY_DN34531_c1_g1_i1	XP_001842471.1myosin-2 heavy chain	452	480.713	0.000206753	0.0101985
TRINITY_DN34531_c1_g1_i2	XP_018022398.1 myosin heavy chain, muscle-like isoform X10	1884	5414.6	1.86871e-05	0.00214918
TRINITY_DN34531_c1_g1_i4	XP_013100164.1 myosin heavy chain, muscle isoform X22	391	868.245	0.000168174	0.00868702
TRINITY_DN34531_c1_g1_i6	XP_018022389.1 myosin heavy chain, muscle-like isoform X2	3591	51470.3	1.42093e-05	0.001914
TRINITY_DN34531_c1_g3_i1	XP_018022399.1 myosin heavy chain, muscle-like isoform X11	2476	24830.6	2.94694e-05	0.00264741
TRINITY_DN34531_c1_g4_i1	XP_018022390.1 myosin heavy chain, muscle-like isoform X3	2702	39573.5	1.62792e-05	0.00208639
TRINITY_DN34555_c0_g1_i1	YP_009220638.1hypothetical protein Swssvgp164	904	159.457	3.53393e-05	0.00291899
TRINITY_DN34555_c0_g3_i1	YP_009220637.1hypothetical protein Swssvgp163	588	93.1816	4.48614e-10	1.78538e-07
TRINITY_DN34577_c0_g1_i1	YP_009220569.1hypothetical protein Swssvgp095	307	201.225	1.55304e-07	4.1205e-05
TRINITY_DN34616_c0_g1_i1	XP_018019814.1 aminopeptidase N-like	1088	97.5183	0.000526929	0.020882
TRINITY_DN34616_c0_g4_i1	XP_018019807.1 aminopeptidase N-like	1378	152.841	0.00118805	0.0400075
TRINITY_DN34660_c1_g6_i1	XP_017882171.1 intraflagellar transport protein 122 homolog isoform X1	1204	163.847	0.000322131	0.013928
TRINITY_DN34789_c2_g1_i5	XP_017784750.1 protein DDI1 homolog 2 isoform X2	2616	148.237	0.000458529	0.0187601
TRINITY_DN34883_c2_g1_i4	XP_021920958.1splicing factor 3A subunit 3	1711	92.8515	0.00145724	0.0470805
TRINITY_DN34887_c0_g2_i3	XP_014277227.1PREDICTED: uncharacterized protein LOC106681423 isoform X1	2755	284.439	1.03816e-05	0.00152766
TRINITY_DN34890_c0_g3_i2	YP_009220555.1envelope protein	4419	200.03	3.62801e-09	1.32354e-06
TRINITY_DN34895_c0_g1_i2	XP_018011689.1 glycine-rich cell wall structural protein 1-like	492	42.1563	0.00132208	0.0439298
TRINITY_DN34958_c1_g2_i3	XP_018011734.1 protein scylla-like	1132	0.0761294	0.000524891	0.020882
TRINITY_DN35013_c3_g1_i1	XP_018017888.1 glycine-rich cell wall structural protein-like	559	286.564	0.000275781	0.0126419
TRINITY_DN35098_c0_g1_i10	XP_009079744.1 myosin-7-like	315	5281.76	2.46562e-05	0.00243929
TRINITY_DN35098_c0_g1_i3	XP_009079744.1 myosin-7-like	308	3668.78	3.69463e-05	0.00300934
TRINITY_DN35098_c0_g1_i5	XP_009079744.1 myosin-7-like	434	2704.88	6.43135e-05	0.00421796
TRINITY_DN35098_c0_g1_i6	NP_505094.1MYOsin heavy chain structural genes	454	14406.8	2.45819e-05	0.00243929
TRINITY_DN35098_c0_g1_i7	XP_009079744.1 myosin-7-like	474	5022.55	2.81958e-05	0.00261473
TRINITY_DN35098_c0_g1_i8	XP_009079744.1 myosin-7-like	249	1389.07	6.22843e-05	0.004147
TRINITY_DN35098_c0_g1_i9	XP_001901755.1Myosin tail family protein	360	411.652	0.00075027	0.0273903
TRINITY_DN35232_c0_g7_i3	XP_015517244.1 nuclear hormone receptor E75 isoform X1	2477	43.6999	2.37949e-05	0.00243929
TRINITY_DN35309_c0_g1_i2	XP_018010580.1 ryanodine receptor-like	3434	310.308	0.000437315	0.0181465
TRINITY_DN35315_c3_g1_i1	XP_018010022.1 T-complex protein 1 subunit theta-like	2394	0.00723467	0.000708841	0.0261316
TRINITY_DN35359_c0_g1_i1	XP_018009669.1 SET and MYND domain-containing protein DDB_G0284059-like	2329	348.707	5.63286e-05	0.0039012
TRINITY_DN35645_c2_g1_i1	XP_018357547.1 cell wall protein RBR3-like	1696	8.76619	0.000210803	0.010369
TRINITY_DN35653_c3_g1_i1	XP_018011733.1 protein transport protein SEC31-like	1166	43.1165	7.88599e-05	0.00487956
TRINITY_DN35653_c3_g1_i6	XP_018011733.1 protein transport protein SEC31-like	1670	18.6994	0.00147061	0.0474252
TRINITY_DN35691_c0_g1_i1	XP_018020345.1 leucine-rich repeat-containing protein 15-like	3972	0.091895	0.000597191	0.0229329
TRINITY_DN35697_c0_g1_i3	XP_018026638.1 titin-like	1390	512.887	0.000454863	0.0186536
TRINITY_DN35714_c0_g1_i1	XP_018320744.1 glycogen-binding subunit 76A	2794	20.5648	0.000180639	0.00914209
TRINITY_DN35742_c3_g2_i1	YP_009220620.1envelope and capsid protein	2958	660.081	1.76723e-12	1.5473e-09
TRINITY_DN35785_c1_g2_i2	XP_018007939.1PREDICTED: uncharacterized protein LOC108665675	784	229.368	3.85007e-05	0.00306448
TRINITY_DN35785_c1_g2_i3	XP_018007939.1PREDICTED: uncharacterized protein LOC108665675	934	381.656	9.81394e-05	0.00584863
TRINITY_DN35789_c0_g1_i9	XP_018007939.1PREDICTED: uncharacterized protein LOC108665675	751	194.114	0.000114856	0.00655126
TRINITY_DN35789_c0_g3_i1	XP_016915621.1PREDICTED: uncharacterized protein LOC108000011	762	95.6434	0.000307837	0.0135782
TRINITY_DN35878_c4_g1_i1	XP_018023948.1 cuticle protein CP1158-like	698	0.000668986	2.93383e-05	0.00264741
TRINITY_DN35878_c4_g1_i2	XP_018023948.1 cuticle protein CP1158-like	659	0.00118515	4.30212e-05	0.00324718
TRINITY_DN35915_c3_g4_i2	XP_018027408.1 serine-rich adhesin for platelets-like	4843	284.982	0.000851462	0.0303665
TRINITY_DN35916_c0_g1_i3	XP_018011675.1 probable chitinase 3 isoform X2	3930	9.94678	0.00138679	0.0451376
TRINITY_DN35946_c0_g1_i4	XP_018021469.1PREDICTED: uncharacterized protein LOC108677712	1985	48.977	0.00093988	0.0329165
TRINITY_DN35962_c3_g7_i1	XP_021932728.1probable nuclear hormone receptor HR3 isoform X1	1918	22.8068	0.000531551	0.0210113
TRINITY_DN35962_c3_g7_i2	XP_021932728.1probable nuclear hormone receptor HR3 isoform X1	2338	24.47	0.000370735	0.0157955
TRINITY_DN36001_c1_g1_i1	YP_009220643.1hypothetical protein Swssvgp169	1184	601.541	5.65563e-12	3.93026e-09
TRINITY_DN36001_c1_g2_i1	YP_009220641.1hypothetical protein Swssvgp167	762	111.239	0.000112807	0.00649789
TRINITY_DN36001_c1_g4_i1	YP_009220640.1hypothetical protein Swssvgp166	963	157.01	4.4683e-07	0.000101616
TRINITY_DN36015_c3_g1_i2	XP_018016498.1 ATP-binding cassette sub-family B member 6, mitochondrial-like	1266	0.0380107	0.000568477	0.0222685
TRINITY_DN36040_c1_g1_i1	XP_018024843.1PREDICTED: uncharacterized protein LOC108680526	2442	0.0733224	0.000635848	0.0241526
TRINITY_DN36040_c1_g2_i2	XP_018018917.1PREDICTED: uncharacterized protein LOC108675418	1478	0.0077364	8.13747e-08	2.33599e-05
TRINITY_DN36056_c1_g2_i1	YP_009220560.1hypothetical protein Swssvgp086	392	123.834	0.000174439	0.00893158
TRINITY_DN36056_c1_g3_i3	YP_009220559.1E3 ligase, immediate-early protein	2028	351.286	7.65022e-10	2.91224e-07
TRINITY_DN36072_c2_g1_i1	YP_009220504.1putative CREB-binding protein, immediate-early protein	3416	1677.31	5.0471e-13	6.7062e-10
TRINITY_DN36295_c5_g2_i4	YP_009220627.1hypothetical protein Swssvgp153	2745	28.0617	0.00026913	0.0124676
TRINITY_DN36312_c4_g1_i3	YP_009220522.1hypothetical protein Swssvgp048	3845	144.288	7.44059e-05	0.00468677
TRINITY_DN36339_c0_g2_i2	XP_018013369.1 flightin-like isoform X2	937	2382.22	4.31973e-06	0.000748939
TRINITY_DN36360_c3_g1_i1	XP_018011674.1 probable chitinase 3 isoform X1	587	23.3966	2.37953e-05	0.00243929
TRINITY_DN36398_c4_g2_i2	YP_009220527.1hypothetical protein Swssvgp053	2306	233.253	3.30004e-07	7.80905e-05
TRINITY_DN36473_c1_g1_i4	XP_022697400.1ATP-dependent RNA helicase laf-1-like isoform X1	1077	526.96	0.000129725	0.00718868
TRINITY_DN36626_c1_g1_i10	XP_018011117.1 troponin I-like isoform X2	1005	52330.2	1.24678e-05	0.00171908
TRINITY_DN36626_c1_g1_i11	XP_018011124.1 troponin I-like isoform X8	713	6671.78	2.06022e-05	0.00228333
TRINITY_DN36626_c1_g1_i12	XP_018011116.1 troponin I-like isoform X1	1964	6013.69	2.79292e-05	0.00261473
TRINITY_DN36626_c1_g1_i7	XP_018011122.1 troponin I-like isoform X6	1986	1920.15	7.08386e-05	0.00447817
TRINITY_DN36626_c1_g1_i8	XP_018011123.1 troponin I-like isoform X7	713	18298	2.82213e-05	0.00261473
TRINITY_DN36663_c1_g1_i3	XP_018018684.1PREDICTED: uncharacterized protein LOC108675203	1141	933.856	0.000149456	0.00805268
TRINITY_DN36703_c0_g1_i1	XP_019539760.1 protein amalgam-like	2101	12.9819	0.000318363	0.0138294
TRINITY_DN36722_c4_g2_i1	XP_018008896.1PREDICTED: uncharacterized protein LOC108666520 isoform X1	735	0.0719457	0.00100806	0.0349742
TRINITY_DN36724_c2_g3_i3	XP_018021583.1 mediator of RNA polymerase II transcription subunit 15-like isoform X3	1805	2601.39	5.69781e-05	0.00392813
TRINITY_DN36724_c2_g4_i1	XP_018021583.1 mediator of RNA polymerase II transcription subunit 15-like isoform X3	1699	2142.96	7.79369e-05	0.00483955
TRINITY_DN36750_c4_g2_i6	XP_021931377.1phospholipid transfer protein C2CD2L isoform X7	1416	94.0199	0.00021383	0.0104592
TRINITY_DN36790_c0_g1_i1	XP_003747771.1 myosin heavy chain, muscle	382	1033.67	0.000123347	0.00690027
TRINITY_DN36790_c0_g1_i5	XP_022240246.1myosin heavy chain, muscle-like	1311	15134.2	2.17365e-05	0.00236415
TRINITY_DN36790_c0_g1_i6	XP_020864175.1 myosin-16-like	1197	8363.93	2.70226e-05	0.00256476
TRINITY_DN36790_c0_g1_i7	XP_007062819.1 myosin-7-like	992	9538.08	3.73099e-05	0.0030247
TRINITY_DN36790_c0_g2_i1	XP_022240246.1myosin heavy chain, muscle-like	939	7882.08	2.12604e-05	0.00233919
TRINITY_DN36790_c0_g2_i2	XP_003747771.1 myosin heavy chain, muscle	939	2310.19	8.51314e-05	0.00523065
TRINITY_DN36956_c2_g1_i1	YP_009220503.1immediate-early protein	1392	203.514	6.69836e-08	1.96846e-05
TRINITY_DN36984_c0_g2_i1	XP_018013929.1PREDICTED: uncharacterized protein LOC108670949 isoform X2	952	682.109	9.59651e-07	0.000197699
TRINITY_DN37052_c2_g1_i1	XP_022255447.1 TPRXL	1956	131.587	0.000779932	0.0281596
TRINITY_DN37063_c1_g2_i2	XP_018897087.1 sarcalumenin	3931	2940.06	3.03015e-05	0.00265304
TRINITY_DN37063_c1_g2_i3	XP_018026667.1PREDICTED: uncharacterized protein LOC108682068	1799	1262.2	7.57396e-05	0.00471985
TRINITY_DN37063_c1_g2_i4	XP_018897087.1 sarcalumenin	4018	1910.41	7.02142e-05	0.00445479
TRINITY_DN37097_c0_g2_i2	XP_018016073.1 apoptosis-inducing factor 1, mitochondrial-like	1682	107.513	0.000157308	0.00828013
TRINITY_DN37171_c0_g1_i1	XP_001844829.1deoxyribonuclease I	927	83.2596	1.47203e-05	0.00196419
TRINITY_DN37171_c0_g2_i1	YP_009220535.1ribonucleotide reductase small subunit	4252	709.663	1.73861e-12	1.5473e-09
TRINITY_DN37171_c1_g2_i1	XP_021925922.1patronin isoform X1	6162	231.492	0.000769172	0.0278861
TRINITY_DN37194_c0_g3_i1	XP_018013387.1 alkaline phosphatase-like	1732	36.4092	0.000403647	0.0169503
TRINITY_DN37196_c0_g3_i3	XP_018021032.1 protein phosphatase Slingshot-like	4335	148.891	9.81953e-05	0.00584863
TRINITY_DN37238_c3_g3_i1	YP_009220562.1envelope protein	3527	77.1407	0.00101629	0.035101
TRINITY_DN37242_c6_g1_i9	XP_021918923.1spermine oxidase-like isoform X2	458	261.001	5.67632e-06	0.000946648
TRINITY_DN37269_c3_g1_i1	XP_018022815.1 anoctamin-10-like	3883	1660.8	4.11542e-06	0.000727931
TRINITY_DN37290_c0_g2_i1	XP_018011674.1 probable chitinase 3 isoform X1	1847	17.5076	0.000163945	0.00849359
TRINITY_DN37290_c0_g2_i2	XP_018011675.1 probable chitinase 3 isoform X2	3447	17.6525	0.000100605	0.00595166
TRINITY_DN37290_c0_g2_i3	XP_018011674.1 probable chitinase 3 isoform X1	4089	15.2173	0.000247383	0.0116137
TRINITY_DN37320_c1_g4_i8	XP_018006716.1 pyruvate kinase-like isoform X1	2166	707.041	0.00111946	0.038138
TRINITY_DN37396_c2_g3_i10	XP_018027123.1 carbonic anhydrase 2-like	1888	522.67	5.4552e-06	0.000922831
TRINITY_DN37396_c2_g3_i13	XP_018019224.1 carbonic anhydrase 2-like	477	151.168	6.67645e-07	0.000142575
TRINITY_DN37396_c2_g3_i19	XP_018027123.1 carbonic anhydrase 2-like	1851	386.025	4.47828e-05	0.00333699
TRINITY_DN37450_c0_g1_i2	XP_018023005.1 dentin sialophosphoprotein-like isoform X1	2567	121.886	1.13186e-05	0.00161138
TRINITY_DN37450_c0_g1_i9	XP_017486143.1 serine proteinase stubble-like	1115	28.8804	0.00134912	0.0444479
TRINITY_DN37506_c2_g1_i1	XP_018009961.1PREDICTED: uncharacterized protein LOC108667448	2569	124.796	0.000222187	0.0107776
TRINITY_DN37507_c1_g3_i5	XP_022257487.1serine proteinase stubble-like	536	0.000450629	2.85431e-06	0.000524438
TRINITY_DN37537_c1_g1_i8	XP_018016079.1 mediator of RNA polymerase II transcription subunit 15-like	1728	13594.4	8.51741e-08	2.40562e-05
TRINITY_DN37539_c0_g6_i1	XP_018017397.1 tubulin alpha-3 chain-like	738	613.731	0.000318341	0.0138294
TRINITY_DN37548_c0_g2_i2	XP_019872306.1 acidic repeat-containing protein-like	2415	156.339	0.000114024	0.00652767
TRINITY_DN37548_c0_g2_i4	XP_019872306.1 acidic repeat-containing protein-like	2487	2313.9	5.99944e-07	0.00013132
TRINITY_DN37554_c3_g1_i1	XP_018013727.1 xin actin-binding repeat-containing protein 2-like isoform X2	1228	45.3707	6.1718e-06	0.000991508
TRINITY_DN37655_c3_g2_i1	XP_018013858.1 alkylglycerol monooxygenase-like	517	0.0320519	0.00134016	0.0442785
TRINITY_DN37660_c1_g1_i1	YP_009220516.1hypothetical protein Swssvgp042	2287	524.224	3.94868e-08	1.21308e-05
TRINITY_DN37660_c3_g2_i1	YP_009220513.1hypothetical protein Swssvgp039	848	52.3791	0.000325955	0.0140241
TRINITY_DN37660_c3_g3_i1	YP_009220515.1hypothetical protein Swssvgp041	2388	345.409	2.09453e-06	0.000398666
TRINITY_DN37678_c4_g1_i1	XP_021924538.1poly(ADP-ribose) glycohydrolase 1-like isoform X4	2717	74.1137	0.00025574	0.0119055
TRINITY_DN37731_c3_g1_i4	XP_021347717.1glutenin, high molecular weight subunit DX5-like	980	0.00856104	0.000661434	0.0248549
TRINITY_DN37743_c0_g1_i1	XP_011334923.1 glutamate-gated chloride channel isoform X5	619	67.213	0.00151846	0.0487385
TRINITY_DN37851_c1_g2_i1	YP_009220610.1envelope protein	515	365.402	3.03885e-11	1.71656e-08
TRINITY_DN37851_c1_g3_i2	YP_009220611.1capsid protein	3233	376.799	1.19516e-10	5.36625e-08
TRINITY_DN37868_c4_g1_i11	XP_018011733.1 protein transport protein SEC31-like	2228	34.4891	0.00137098	0.0449573
TRINITY_DN37899_c0_g1_i10	XP_018026621.1 titin-like isoform X4	7967	24812.8	1.51852e-06	0.000298774
TRINITY_DN37899_c0_g1_i9	XP_018026629.1 titin-like isoform X11	4942	743.95	0.000213107	0.010453
TRINITY_DN37902_c4_g2_i1	XP_021936875.1collagen alpha-1(III) chain-like	670	28.7932	8.20486e-05	0.00505899
TRINITY_DN37911_c0_g4_i1	YP_009220503.1immediate-early protein	1840	686.737	4.8096e-09	1.65905e-06
TRINITY_DN37950_c0_g1_i1	XP_003728072.1 RNA-directed DNA polymerase from mobile element jockey-like	369	0.0198284	5.9869e-05	0.00407925
TRINITY_DN37994_c0_g3_i5	XP_018010511.1PREDICTED: uncharacterized protein LOC108667921 isoform X2	1906	0.00348726	0.000227748	0.0109682
TRINITY_DN37994_c0_g3_i9	XP_018010510.1PREDICTED: uncharacterized protein LOC108667921 isoform X1	1247	244.159	0.00101613	0.035101
TRINITY_DN38256_c2_g1_i1	YP_009220529.1ribonucleotide reductase large subunit	2755	7199.61	4.9036e-15	8.5867e-11
TRINITY_DN38289_c1_g3_i2	XP_011314831.1 kinesin-like protein CG14535	5159	759.131	0.000274628	0.0126221
TRINITY_DN38402_c3_g3_i2	XP_010357705.1 myosin light chain alkali-like	1455	22188.5	1.01239e-05	0.00150238
TRINITY_DN38402_c3_g3_i3	XP_010357705.1 myosin light chain alkali-like	1502	46976.5	1.69418e-05	0.00214918
TRINITY_DN38411_c4_g1_i1	YP_009220580.1putative TATA-box bind protein	6125	1033.59	2.19482e-13	3.79225e-10
TRINITY_DN38474_c3_g2_i1	XP_018027640.1 carbohydrate sulfotransferase 11-like	775	115.749	0.000566264	0.0222329
TRINITY_DN38551_c0_g1_i7	XP_018011994.1PREDICTED: uncharacterized protein LOC108669201 isoform X3	433	4417.44	1.94534e-05	0.00219773
TRINITY_DN38551_c0_g1_i8	XP_018011994.1PREDICTED: uncharacterized protein LOC108669201 isoform X3	333	3176.94	2.20405e-05	0.0023678
TRINITY_DN38551_c0_g1_i9	XP_018011994.1PREDICTED: uncharacterized protein LOC108669201 isoform X3	1322	9821.68	2.95515e-05	0.00264741
TRINITY_DN38569_c8_g1_i1	YP_009220486.1envelope protein	8685	1346.99	2.37761e-14	1.04086e-10
TRINITY_DN38574_c4_g1_i2	XP_022189543.1melanization protease 1-like isoform X1	1053	566.1	7.15258e-06	0.0011084
TRINITY_DN38590_c3_g1_i1	XP_018021100.1 RING finger protein nhl-1-like isoform X2	2380	5886.73	1.85082e-05	0.00214918
TRINITY_DN38590_c3_g5_i1	XP_018021101.1 RING finger protein nhl-1-like isoform X3	1141	1541.68	5.1358e-05	0.00368578
TRINITY_DN38637_c3_g1_i6	XP_018007840.1 thioredoxin reductase 1, cytoplasmic-like	1436	0.00425935	0.000204646	0.0101517
TRINITY_DN38641_c4_g1_i1	XP_014244985.1 transcriptional enhancer factor TEF-1 isoform X1	3196	120.717	0.000687689	0.0256215
TRINITY_DN38644_c1_g1_i13	XP_018023452.1PREDICTED: uncharacterized protein LOC108679354 isoform X4	3003	556.132	0.000220166	0.0107093
TRINITY_DN38651_c0_g1_i3	XP_018007719.1PREDICTED: uncharacterized protein LOC108665476	1262	10480.3	2.44589e-05	0.00243929
TRINITY_DN38652_c1_g2_i3	XP_018020513.1 alpha-crystallin A chain-like isoform X2	1130	452.345	0.000764462	0.0277728
TRINITY_DN38713_c0_g1_i8	XP_018010163.1 larval cuticle protein A2B-like	1057	1329.4	4.3187e-06	0.000748939
TRINITY_DN38713_c0_g3_i1	XP_018010163.1 larval cuticle protein A2B-like	623	124.454	0.00153111	0.0487605
TRINITY_DN38779_c0_g1_i5	XP_018018917.1PREDICTED: uncharacterized protein LOC108675418	2051	0.0678353	0.000602354	0.0230806
TRINITY_DN38782_c0_g1_i6	XP_018571444.1 hormone receptor 4	3369	260.692	1.63232e-05	0.00208639
TRINITY_DN38914_c3_g1_i1	XP_017877884.1 agrin	3708	24.5174	0.000441415	0.0182302
TRINITY_DN38922_c0_g3_i1	XP_018010163.1 larval cuticle protein A2B-like	357	225.71	0.000586978	0.02264
TRINITY_DN38922_c0_g7_i1	XP_018010166.1 cuticle protein 7-like	368	232.261	0.00122666	0.0412286
TRINITY_DN38931_c2_g1_i1	XP_018009268.1 prolyl 4-hydroxylase subunit alpha-1-like	2208	12.1627	0.000235905	0.0112342
TRINITY_DN38938_c4_g3_i1	XP_018010716.1 carbohydrate sulfotransferase 11-like	1591	114.232	1.72952e-05	0.00214918
TRINITY_DN38951_c0_g2_i1	YP_009220491.1hypothetical protein Swssvgp017	1185	1314.11	6.06002e-12	3.93026e-09
TRINITY_DN38985_c6_g1_i1	XP_018021844.1 transmembrane protease serine 9-like isoform X3	947	347.369	2.1445e-06	0.000403789
TRINITY_DN38986_c4_g1_i2	XP_018023703.1 7-dehydrocholesterol reductase-like	1875	16.9029	0.000643715	0.0242411
TRINITY_DN39019_c3_g1_i9	XP_018009458.1 alpha-N-acetylgalactosaminidase-like	1336	121.852	0.000924952	0.0324586
TRINITY_DN39083_c5_g2_i1	XP_018015811.1 5'-nucleotidase domain-containing protein 1-like	2099	730.856	0.000279834	0.0127493
TRINITY_DN39138_c0_g2_i2	XP_013415812.1 interferon-induced helicase C domain-containing protein 1-like isoform X1	2515	0.000623913	9.28439e-07	0.000193546
TRINITY_DN39247_c0_g3_i1	XP_020213304.1deoxyuridine 5'-triphosphate nucleotidohydrolase	3018	1438.51	3.60596e-13	5.262e-10
TRINITY_DN39273_c2_g3_i2	XP_018012627.1PREDICTED: uncharacterized protein LOC108669733, partial	2253	86.465	9.24027e-06	0.00139488
TRINITY_DN39315_c7_g1_i1	XP_018014480.1PREDICTED: uncharacterized protein LOC108671443	2142	70.8816	0.000742194	0.0272465
TRINITY_DN39373_c1_g1_i2	YP_009220569.1hypothetical protein Swssvgp095	440	744.608	3.80361e-09	1.35928e-06
TRINITY_DN39465_c0_g1_i1	YP_009220596.1hypothetical protein Swssvgp122	8896	1576.29	1.55585e-12	1.51358e-09
TRINITY_DN39520_c1_g1_i6	XP_022824524.1protein pygopus	1575	108.074	0.000187184	0.0094189
TRINITY_DN39543_c3_g1_i4	XP_018023873.1 proline-rich receptor-like protein kinase PERK8 isoform X2	1621	262.502	0.00153151	0.0487605
TRINITY_DN39543_c3_g1_i8	XP_018023873.1 proline-rich receptor-like protein kinase PERK8 isoform X2	1617	917.377	0.000153804	0.00821115
TRINITY_DN39581_c0_g1_i3	XP_018021583.1 mediator of RNA polymerase II transcription subunit 15-like isoform X3	2285	1222.81	0.000138443	0.00760276
TRINITY_DN39629_c1_g1_i1	XP_022250728.1ecdysone-induced protein 78C-like	5795	55.4127	1.7219e-05	0.00214918
TRINITY_DN39629_c1_g2_i1	XP_018015663.1 ecdysone-induced protein 78C-like isoform X3	961	175.651	0.000115325	0.00655666
TRINITY_DN39646_c3_g1_i1	YP_009220555.1envelope protein	3088	135.776	6.56232e-05	0.00428779
TRINITY_DN39649_c7_g1_i1	YP_009220486.1envelope protein	6563	734.241	6.81272e-09	2.2509e-06
TRINITY_DN39649_c7_g5_i1	YP_009220489.1hypothetical protein Swssvgp015	1065	268.54	1.86883e-10	7.98174e-08
TRINITY_DN39696_c2_g3_i1	XP_018024668.1 endochitinase-like	482	4579.35	4.05671e-07	9.34699e-05
TRINITY_DN39742_c4_g1_i1	YP_009220597.1capsid protein	12204	158.141	6.74478e-08	1.96846e-05
TRINITY_DN39793_c1_g1_i1	YP_009220568.1capsid protein	2552	37.2388	3.9177e-05	0.00307727
TRINITY_DN39793_c1_g3_i1	YP_009220569.1hypothetical protein Swssvgp095	221	230.721	5.48081e-06	0.000922831
TRINITY_DN39932_c1_g2_i6	XP_021926823.1paxillin-like isoform X3	3414	71.6561	0.000309362	0.0136112
TRINITY_DN39962_c0_g1_i1	XP_018906877.1 sushi, von Willebrand factor type A, EGF and pentraxin domain-containing protein 1	4126	8.96429	0.00133706	0.0442595
TRINITY_DN39962_c0_g1_i3	XP_018013784.1PREDICTED: uncharacterized protein LOC108670800	2921	196.661	0.000365571	0.0156134
TRINITY_DN40047_c5_g1_i1	XP_018023979.1 probable serine/threonine-protein kinase DDB_G0282963 isoform X1	1483	57.6829	0.00100097	0.0349742
TRINITY_DN40080_c0_g1_i9	XP_014371867.1 RNA-directed DNA polymerase from mobile element jockey-like	2217	29.8404	0.00135982	0.0446751
TRINITY_DN40120_c0_g1_i1	XP_011692086.1 paramyosin, long form	3469	30877	5.75905e-06	0.000951384
TRINITY_DN40221_c0_g2_i2	XP_019535190.1 peritrophin-48-like	1943	32743.4	3.1866e-08	1.01455e-05
TRINITY_DN40221_c0_g2_i4	XP_019535190.1 peritrophin-48-like	1418	1372.34	2.30391e-07	5.68223e-05
TRINITY_DN40240_c3_g1_i1	YP_009220481.1envelope protein	3062	203.259	2.67135e-05	0.00255717
TRINITY_DN40251_c0_g1_i3	XP_018572289.1 titin-like	5154	2539.08	2.67239e-05	0.00255717
TRINITY_DN40388_c2_g1_i4	XP_018013547.1 adenylate kinase isoenzyme 1-like	2817	2149.48	0.000306585	0.0135571
TRINITY_DN40400_c0_g2_i1	XP_018019089.1 putative mediator of RNA polymerase II transcription subunit 12	1537	41.5606	0.000287462	0.0128959
TRINITY_DN40418_c4_g2_i1	YP_009220526.1hypothetical protein Swssvgp052	4382	941.355	7.46015e-13	8.70898e-10
TRINITY_DN40522_c0_g1_i10	XP_018022774.1 laminin subunit beta-1-like isoform X6	6255	27.2561	0.000256317	0.0119055
TRINITY_DN40522_c0_g1_i15	XP_018022768.1 laminin subunit beta-1-like isoform X1	7080	22.6302	0.000298045	0.0132464
TRINITY_DN40566_c1_g1_i2	XP_015915704.1MAM and LDL-receptor class A domain-containing protein 1 isoform X2	1158	0.02514	0.00151969	0.0487385
TRINITY_DN40571_c3_g4_i1	YP_009220596.1hypothetical protein Swssvgp122	4291	1132.19	4.92897e-14	1.43852e-10
TRINITY_DN40648_c0_g2_i2	XP_018027033.1PREDICTED: uncharacterized protein LOC108682385 isoform X5	1653	538.72	0.000452005	0.0186237
TRINITY_DN40688_c6_g2_i1	XP_018007533.1 myosin regulatory light chain 2-like	1127	9596	2.93487e-05	0.00264741
TRINITY_DN40688_c6_g3_i1	XP_018007533.1 myosin regulatory light chain 2-like	1244	5648.5	5.63648e-05	0.0039012
TRINITY_DN40712_c2_g4_i1	XP_018016079.1 mediator of RNA polymerase II transcription subunit 15-like	800	1098.09	1.19845e-05	0.00167063
TRINITY_DN40712_c2_g4_i5	XP_018016079.1 mediator of RNA polymerase II transcription subunit 15-like	1461	515.003	5.90081e-06	0.000965692
TRINITY_DN40715_c0_g1_i1	YP_009220639.1hypothetical protein Swssvgp165	2436	282.317	1.55095e-06	0.000301763
TRINITY_DN40715_c5_g1_i1	XP_018006989.1 angiotensin-converting enzyme-like	1496	53.6981	0.00138283	0.0450926
TRINITY_DN40715_c6_g1_i2	YP_009220573.1hypothetical protein Swssvgp099	5762	630.002	3.95055e-12	3.00774e-09
TRINITY_DN40726_c4_g1_i1	XP_018021101.1 RING finger protein nhl-1-like isoform X3	1707	2690.69	2.43506e-05	0.00243929
TRINITY_DN40726_c4_g1_i3	XP_018021101.1 RING finger protein nhl-1-like isoform X3	1414	552.949	0.000381803	0.0161979
TRINITY_DN40832_c0_g1_i2	XP_018027640.1 carbohydrate sulfotransferase 11-like	860	14.6088	0.000294281	0.0131458
TRINITY_DN40838_c3_g6_i1	YP_009220597.1capsid protein	6346	350.212	9.3487e-11	4.47828e-08
TRINITY_DN40845_c0_g3_i1	YP_009220475.1collagen-like protein	2297	602.06	1.28175e-07	3.50698e-05
TRINITY_DN40862_c7_g3_i5	XP_018024772.1PREDICTED: uncharacterized protein LOC108680463	1047	4758.76	1.87542e-05	0.00214918
TRINITY_DN40904_c1_g1_i1	YP_009220523.1hypothetical protein Swssvgp049	1178	1334.96	1.11718e-11	6.74581e-09
TRINITY_DN40904_c1_g3_i1	YP_009220523.1hypothetical protein Swssvgp049	580	744.857	4.83191e-09	1.65905e-06
TRINITY_DN40918_c0_g1_i5	XP_018008009.1 probable acyl-CoA dehydrogenase fadE25	636	0.0271251	0.000919795	0.0324428
TRINITY_DN40945_c1_g1_i1	XP_018017929.1PREDICTED: uncharacterized protein LOC108674456 isoform X5	4358	1865.39	3.87075e-05	0.003067
TRINITY_DN40959_c0_g1_i10	XP_018023810.1 twitchin-like isoform X9	7643	302.03	0.00152549	0.048746
TRINITY_DN40959_c0_g1_i13	XP_018023811.1 twitchin-like isoform X10	7592	1883.87	4.34179e-05	0.00326305
TRINITY_DN40959_c0_g1_i2	XP_018023811.1 twitchin-like isoform X10	7613	715.672	0.000297876	0.0132464
TRINITY_DN40959_c0_g1_i6	XP_018023810.1 twitchin-like isoform X9	7622	783.676	0.000224974	0.0108826
TRINITY_DN40959_c0_g2_i1	XP_018023807.1 twitchin-like isoform X6	1808	494.806	0.000538733	0.0212472
TRINITY_DN40959_c0_g2_i2	XP_018023812.1 twitchin-like isoform X11	3188	1691.46	5.79021e-05	0.00397617
TRINITY_DN40989_c1_g1_i2	XP_018010266.1PREDICTED: uncharacterized protein LOC108667723 isoform X1	1760	0.147458	0.00117176	0.0395351
TRINITY_DN40997_c3_g1_i2	XP_015784285.1 flocculation protein FLO11-like	1366	21.2888	0.000877619	0.0311093
TRINITY_DN40999_c2_g2_i1	XP_018020963.1PREDICTED: uncharacterized protein LOC108677272	1230	209.158	6.41664e-05	0.00421796
TRINITY_DN41000_c3_g1_i2	XP_004713143.1 GA-binding protein alpha chain	779	0.00841869	8.92291e-05	0.0053879
TRINITY_DN41008_c0_g2_i12	XP_018009396.1 disco-interacting protein 2 homolog C-like	1776	0.000228212	5.33056e-06	0.000915132
TRINITY_DN41035_c1_g2_i3	XP_018015719.1PREDICTED: uncharacterized protein LOC108672540 isoform X2	2524	112.855	1.33581e-06	0.00026581
TRINITY_DN41039_c0_g1_i5	XP_018010732.1 lactosylceramide 4-alpha-galactosyltransferase-like	547	0.0103267	5.50872e-05	0.00385853
TRINITY_DN41039_c0_g1_i6	XP_018010732.1 lactosylceramide 4-alpha-galactosyltransferase-like	1306	0.0607254	0.000142174	0.00774724
TRINITY_DN41039_c0_g1_i9	XP_018010732.1 lactosylceramide 4-alpha-galactosyltransferase-like	2529	0.0784301	0.000421007	0.0175949
TRINITY_DN41052_c0_g2_i1	XP_018022390.1 myosin heavy chain, muscle-like isoform X3	1060	10396.5	2.54339e-05	0.00248424
TRINITY_DN41052_c0_g3_i1	XP_018022403.1 myosin heavy chain, muscle-like isoform X15	1254	1517.34	9.29121e-05	0.00559101
TRINITY_DN41052_c0_g3_i2	XP_018022397.1 myosin heavy chain, muscle-like isoform X9	1136	2737.03	6.20895e-05	0.004147
TRINITY_DN41052_c0_g4_i1	XP_018022398.1 myosin heavy chain, muscle-like isoform X10	2376	8815.17	2.99985e-05	0.00264741
TRINITY_DN41052_c0_g5_i2	XP_003761612.1 myosin-7-like	900	16880.8	1.91485e-05	0.00217733
TRINITY_DN41052_c0_g6_i1	XP_008853942.1 myosin-8 isoform X6	711	15214.4	2.39017e-05	0.00243929
TRINITY_DN41082_c4_g1_i1	YP_009220615.1 kinase	4670	1107.12	4.6032e-14	1.43852e-10
TRINITY_DN41118_c0_g1_i1	XP_018009202.1 troponin C-like isoform X2	233	361.759	0.00100635	0.0349742
TRINITY_DN41118_c1_g1_i2	XP_018009202.1 troponin C-like isoform X2	1648	6373.73	4.74936e-05	0.00347975
TRINITY_DN41130_c7_g1_i3	XP_021948344.1protein obstructor-E-like	3224	8.36839	0.000527087	0.020882
TRINITY_DN41164_c3_g1_i7	XP_021928252.1cyclin-dependent kinase 14 isoform X1	2102	103.645	0.00140928	0.0457847
TRINITY_DN41184_c0_g2_i3	XP_018019124.1 MAGUK p55 subfamily member 6-like isoform X2	1268	0.00138369	0.000486029	0.0195203
TRINITY_DN41209_c1_g1_i2	XP_018022434.1PREDICTED: uncharacterized protein LOC108678499	8201	47.7529	0.000238314	0.0112787
TRINITY_DN41284_c1_g1_i2	YP_009220522.1hypothetical protein Swssvgp048	3128	126.544	0.000232791	0.0111377
TRINITY_DN41401_c3_g6_i1	XP_022123011.1troponin C	652	253.752	0.0010056	0.0349742
TRINITY_DN41408_c2_g2_i16	XP_018024643.1 ATP-dependent 6-phosphofructokinase-like	4905	109.061	0.000750806	0.0273903
TRINITY_DN41469_c1_g1_i4	XP_021930273.1LIM domain and actin-binding protein 1 isoform X11	1656	813.576	3.91886e-05	0.00307727
TRINITY_DN41475_c1_g6_i1	YP_009220545.1envelope protein	1484	189.098	6.20342e-11	3.10366e-08
TRINITY_DN41475_c2_g1_i1	YP_009220545.1envelope protein	4922	127.256	0.000152203	0.00817555
TRINITY_DN41523_c2_g2_i2	XP_018009201.1 troponin C-like isoform X1	945	426.13	0.000917905	0.0324428
TRINITY_DN41523_c2_g2_i4	XP_018009201.1 troponin C-like isoform X1	847	2740.4	3.83749e-05	0.00306448
TRINITY_DN41523_c2_g3_i1	XP_018009202.1 troponin C-like isoform X2	672	3054.01	2.30053e-05	0.00243929
TRINITY_DN41523_c2_g4_i1	XP_018009202.1 troponin C-like isoform X2	654	2535.4	4.121e-05	0.00316503
TRINITY_DN41523_c2_g5_i2	XP_018009202.1 troponin C-like isoform X2	1077	5085.13	3.39701e-05	0.00283834
TRINITY_DN41581_c3_g1_i11	XP_018025684.1 tropomyosin isoform X24	510	1082.27	3.53089e-06	0.000637417
TRINITY_DN41581_c3_g1_i9	---NA---	728	18756.3	3.18992e-05	0.00272481
TRINITY_DN41584_c1_g1_i6	XP_021355013.1uncharacterized protein LOC110451369	1735	42.1227	0.000696574	0.0258426
TRINITY_DN41645_c0_g1_i2	XP_018023830.1 twitchin-like isoform X27	3162	748.115	0.000253806	0.0118834
TRINITY_DN41645_c0_g1_i3	XP_018023804.1 twitchin-like isoform X4	8384	3509.44	4.27102e-05	0.00323766
TRINITY_DN41645_c0_g1_i5	XP_018023828.1 twitchin-like isoform X25	8429	13176	1.86401e-05	0.00214918
TRINITY_DN41645_c0_g4_i1	XP_018023825.1 twitchin-like isoform X22	3087	2177.69	3.69486e-05	0.00300934
TRINITY_DN41645_c0_g5_i1	XP_018023812.1 twitchin-like isoform X11	1445	982.653	0.000157933	0.00828013
TRINITY_DN41652_c8_g1_i1	XP_018024566.1 LIM domain-binding protein 3-like	1709	1870.25	6.64169e-05	0.00432352
TRINITY_DN41652_c8_g1_i2	XP_018025036.1 proline-rich protein 36-like	1574	876.856	0.000155681	0.00826101
TRINITY_DN41694_c0_g1_i1	YP_009220605.1E3 ligase, immediate-early protein	2230	890.863	3.8839e-10	1.58165e-07
TRINITY_DN41694_c1_g1_i1	YP_009220635.1hypothetical protein Swssvgp161	849	782.407	5.61458e-12	3.93026e-09
TRINITY_DN41694_c1_g2_i1	YP_009220543.1hypothetical protein Swssvgp069	1881	271.568	1.46689e-11	8.56222e-09
TRINITY_DN41694_c1_g5_i1	YP_009220632.1immediate-early protein	4067	286.749	6.04458e-11	3.10366e-08
TRINITY_DN41749_c3_g2_i1	YP_009220511.1hypothetical protein Swssvgp037	5484	544.919	1.04566e-10	4.81859e-08
TRINITY_DN41757_c4_g1_i1	XP_015597216.1 myosin regulatory light chain 2 isoform X2	732	1664.94	6.69978e-05	0.00434518
TRINITY_DN41757_c4_g2_i1	XP_018020312.1 myosin regulatory light chain 2-like	840	21563.2	1.7668e-05	0.00214918
TRINITY_DN41760_c0_g1_i1	XP_018022389.1 myosin heavy chain, muscle-like isoform X2	1188	9235.5	2.44302e-05	0.00243929
TRINITY_DN41760_c0_g2_i1	XP_018022398.1 myosin heavy chain, muscle-like isoform X10	1528	4793.38	3.98166e-05	0.0030988
TRINITY_DN41760_c0_g2_i10	XP_018022389.1 myosin heavy chain, muscle-like isoform X2	1284	7452.57	5.24407e-05	0.00371777
TRINITY_DN41760_c0_g2_i12	XP_018022389.1 myosin heavy chain, muscle-like isoform X2	1553	7336.17	3.22722e-05	0.00273004
TRINITY_DN41760_c0_g2_i16	XP_018022402.1 myosin heavy chain, muscle-like isoform X14	1250	2280.42	3.15638e-05	0.00272481
TRINITY_DN41760_c0_g2_i18	XP_018022389.1 myosin heavy chain, muscle-like isoform X2	1596	9126.15	2.39247e-05	0.00243929
TRINITY_DN41760_c0_g2_i20	XP_018022396.1 myosin heavy chain, muscle-like isoform X8	646	2081.73	3.25555e-05	0.00274077
TRINITY_DN41760_c0_g2_i21	XP_018022399.1 myosin heavy chain, muscle-like isoform X11	1354	7752.04	2.9422e-05	0.00264741
TRINITY_DN41760_c0_g2_i4	XP_018022399.1 myosin heavy chain, muscle-like isoform X11	298	924.383	0.000216953	0.0105823
TRINITY_DN41785_c1_g1_i1	YP_009220479.1envelope protein	1948	1918.6	8.2111e-13	8.98654e-10
TRINITY_DN41811_c2_g1_i1	XP_018008738.1 guanine nucleotide exchange factor subunit Rich-like	400	303.659	0.000156417	0.00827496
TRINITY_DN41811_c2_g2_i1	XP_018015549.1 glucoside xylosyltransferase 2-like	1836	284.07	6.04532e-06	0.000980181
TRINITY_DN41825_c3_g1_i2	XP_018027640.1 carbohydrate sulfotransferase 11-like	2029	31.4972	0.000272032	0.0125357
TRINITY_DN41829_c0_g1_i4	XP_019626521.1 ornithine aminotransferase, mitochondrial-like	2077	0.00656794	0.000585623	0.0226376
TRINITY_DN41888_c3_g2_i1	YP_009220566.1hypothetical protein Swssvgp092	3021	200.123	5.93553e-07	0.00013132
TRINITY_DN41893_c1_g2_i3	XP_018022556.1 golgin subfamily A member 4-like	4264	139.833	0.000615649	0.0234872
TRINITY_DN41893_c1_g2_i8	XP_018022556.1 golgin subfamily A member 4-like	4854	1441.42	3.99589e-07	9.3296e-05
TRINITY_DN41893_c1_g3_i1	XP_018022549.1 GRIP and coiled-coil domain-containing protein 2-like	1466	52.73	0.00116201	0.0392819
TRINITY_DN41927_c5_g1_i1	XP_018013726.1 xin actin-binding repeat-containing protein 2-like isoform X1	393	48.6218	4.09666e-05	0.0031602
TRINITY_DN41953_c0_g2_i1	YP_009220569.1hypothetical protein Swssvgp095	528	142.012	5.16906e-07	0.000116045
TRINITY_DN41992_c1_g1_i10	YP_009220604.1hypothetical protein Swssvgp130	843	448.026	1.35032e-07	3.63776e-05
TRINITY_DN42193_c1_g1_i11	YP_009220590.1envelope protein	4129	100.124	1.84647e-05	0.00214918
TRINITY_DN42193_c1_g3_i1	YP_009220591.1hypothetical protein Swssvgp117	2443	4399.87	5.36159e-13	6.7062e-10
TRINITY_DN42200_c4_g1_i2	XP_018021931.1 glycogenin-1-like isoform X3	1624	99.5851	1.06628e-05	0.00153572
TRINITY_DN42252_c3_g1_i3	XP_018016767.1 muscle-specific protein 20-like	1320	254.972	0.000437021	0.0181465
TRINITY_DN42255_c1_g2_i4	XP_018024780.1PREDICTED: uncharacterized protein LOC108680469 isoform X2	1872	458.406	0.000683224	0.0255639
TRINITY_DN42282_c2_g1_i1	YP_009220528.1hypothetical protein Swssvgp054	3241	766.019	3.18038e-09	1.18493e-06
TRINITY_DN42283_c5_g1_i11	XP_018906591.1 probable chitinase 3	1749	34.4339	0.000501819	0.0200624
TRINITY_DN42397_c1_g1_i10	XP_013411103.1 prolow-density lipoprotein receptor-related protein 1-like	644	0.00554021	0.00028795	0.0128959
TRINITY_DN42439_c0_g1_i1	XP_017303895.1PREDICTED: uncharacterized protein LOC103519810	2117	189.641	0.000172936	0.0088806
TRINITY_DN42456_c4_g1_i1	YP_009220580.1putative TATA-box bind protein	1878	397.108	3.52375e-12	2.80475e-09
TRINITY_DN42482_c0_g2_i3	XP_018027640.1 carbohydrate sulfotransferase 11-like	1760	82.2993	0.000347222	0.0149025
TRINITY_DN42484_c0_g1_i4	XP_018015087.1 translocon-associated protein subunit delta-like	651	1855.69	1.53257e-05	0.00201781
TRINITY_DN42517_c2_g1_i3	XP_011562694.1 spermine oxidase	1676	2017.09	1.63779e-07	4.28049e-05
TRINITY_DN42517_c2_g1_i4	XP_015600926.1 spermine oxidase-like	1228	64.1383	3.67127e-05	0.00300934
TRINITY_DN42563_c0_g1_i1	YP_009220539.1envelope protein	4928	1136.43	6.0357e-10	2.34869e-07
TRINITY_DN42638_c1_g1_i3	XP_018007431.1 carbohydrate sulfotransferase 13-like	1593	2126.35	9.82776e-07	0.000200109
TRINITY_DN42648_c1_g2_i1	XP_018027724.1 sodium channel and clathrin linker 1-like	4521	920.232	0.000142902	0.00774724
TRINITY_DN42686_c1_g2_i1	XP_013774099.1 arylsulfatase B-like	1923	120.649	1.74378e-06	0.000335554
TRINITY_DN42736_c2_g1_i1	YP_009220584.1envelope protein	867	193.759	6.11685e-09	2.05985e-06
TRINITY_DN42736_c2_g2_i1	YP_009220585.1hypothetical protein Swssvgp111	1461	100.129	2.13735e-05	0.00233919
TRINITY_DN42747_c1_g1_i1	XP_022325998.1actin, adductor muscle	417	1143.46	5.12055e-05	0.00368578
TRINITY_DN42747_c1_g1_i13	XP_021367253.1actin, adductor muscle	417	899.989	0.000179432	0.00913114
TRINITY_DN42747_c1_g1_i17	XP_018017257.1 actin, muscle-like isoform X1	302	1400.91	6.04515e-05	0.00410297
TRINITY_DN42747_c1_g1_i2	NP_001279093.1actin, alpha, cardiac muscle 1	384	368.458	0.000477895	0.0193713
TRINITY_DN42747_c1_g1_i9	XP_010378728.1 actin, muscle-like isoform X1	697	8369.36	1.3046e-05	0.00178475
TRINITY_DN42753_c2_g3_i1	XP_018024224.1 ovalbumin-related protein X-like isoform X2	1775	49.1192	0.000145685	0.00787371
TRINITY_DN42758_c0_g1_i3	XP_013787294.1galactose-3-O-sulfotransferase 2-like	1696	332.018	3.78824e-05	0.00304293
TRINITY_DN42769_c1_g1_i2	XP_018010716.1 carbohydrate sulfotransferase 11-like	914	13.496	0.00070272	0.0260155
TRINITY_DN42806_c5_g2_i4	NP_649620.2osiris 24	2287	51.3373	1.61038e-05	0.00208639
TRINITY_DN42808_c0_g3_i2	YP_009220569.1hypothetical protein Swssvgp095	316	531.79	2.07338e-07	5.26187e-05
TRINITY_DN42836_c4_g1_i1	XP_018908655.1 alpha-taxilin-like	2345	11.1503	0.00128561	0.0428806
TRINITY_DN42857_c0_g2_i6	XP_021955418.1retinaldehyde-binding protein 1-like	2155	0.0927132	0.000782975	0.0282113
TRINITY_DN42864_c0_g1_i1	XP_018013437.1 carbonyl reductase [NADPH] 1-like	1427	0.114964	0.00135037	0.0444479
TRINITY_DN42864_c0_g1_i4	XP_003707007.1 carbonyl reductase [NADPH] 1-like	923	0.00661815	0.000704529	0.0260275
TRINITY_DN42941_c0_g1_i3	XP_018024322.1 elongation factor 1-alpha-like	232	297.348	0.000365544	0.0156134
TRINITY_DN42953_c1_g1_i1	YP_009220531.1immediate-early protein	617	41.981	3.0086e-05	0.00264741
TRINITY_DN43004_c2_g1_i1	YP_009220585.1hypothetical protein Swssvgp111	1797	108.329	1.8568e-05	0.00214918
TRINITY_DN43020_c0_g1_i5	XP_018024482.1 cytochrome P450 2L1-like	601	0.0301655	0.000283662	0.0127692
TRINITY_DN43066_c1_g1_i1	XP_018019808.1 puromycin-sensitive aminopeptidase-like protein	894	631.231	2.7571e-05	0.00259568
TRINITY_DN43141_c2_g1_i4	XP_019563737.1 tropomyosin-2 isoform X29	1384	21917.4	2.319e-05	0.00243929
TRINITY_DN43205_c4_g1_i1	XP_018013726.1 xin actin-binding repeat-containing protein 2-like isoform X1	957	47.3565	1.16677e-05	0.00164769
TRINITY_DN43208_c1_g1_i8	XP_018021583.1 mediator of RNA polymerase II transcription subunit 15-like isoform X3	1957	826.792	0.00017581	0.00897556
TRINITY_DN43227_c0_g2_i1	XP_015116657.1 heat shock 70 kDa protein cognate 4	431	727.001	0.000281554	0.0127493
TRINITY_DN43227_c0_g3_i2	XP_011259986.1 heat shock 70 kDa protein cognate 4	2217	2610.58	3.5312e-05	0.00291899
TRINITY_DN43261_c1_g1_i1	XP_018019638.1 coiled-coil domain-containing protein 150-like isoform X3	2398	9415.04	5.20306e-05	0.00371777
TRINITY_DN43291_c0_g4_i4	XP_018024750.1 glycine-rich cell wall structural protein 1-like	597	186.498	0.000677532	0.0254053
TRINITY_DN43317_c0_g1_i1	XP_018024668.1 endochitinase-like	1467	9583.59	2.18518e-07	5.46639e-05
TRINITY_DN43317_c0_g1_i11	XP_018024668.1 endochitinase-like	1040	391.681	0.000191422	0.00960455
TRINITY_DN43406_c1_g2_i1	XP_018016348.1 glutamate receptor ionotropic, kainate 2-like	4067	109.061	0.0001385	0.00760276
TRINITY_DN43418_c0_g2_i1	XP_018013520.1 carboxypeptidase B-like	674	1168.76	1.87781e-05	0.00214918
TRINITY_DN43435_c9_g1_i2	XP_018023806.1 twitchin-like isoform X5	2647	3944.64	2.98673e-05	0.00264741
TRINITY_DN43458_c7_g1_i1	YP_009220574.1capsid protein	4933	45.956	6.19042e-05	0.004147
TRINITY_DN43498_c0_g1_i2	XP_022184691.1latrophilin Cirl-like	3421	42.5831	3.00063e-05	0.00264741
TRINITY_DN43564_c0_g2_i1	YP_009220601.1TK-TMK, chimeric thymidine and thymidylate kinase	2639	324.631	1.02095e-12	1.05164e-09
TRINITY_DN43593_c6_g1_i2	XP_018020585.1PREDICTED: uncharacterized protein LOC108676937	615	343.117	0.00108337	0.0371252
TRINITY_DN43593_c6_g1_i4	XP_018020710.1 uncharacterized abhydrolase domain-containing protein DDB_G0269086-like	864	488.446	0.000640754	0.0241972
TRINITY_DN43593_c6_g1_i7	XP_018020710.1 uncharacterized abhydrolase domain-containing protein DDB_G0269086-like	903	474.629	0.000694311	0.0258133
TRINITY_DN43608_c0_g1_i2	XP_002435034.1cuticular protein, putative	681	132.176	0.000922648	0.0324428
TRINITY_DN43614_c1_g1_i2	XP_018017685.1 tyrosine aminotransferase-like	1594	0.00809809	0.000569835	0.0222685
TRINITY_DN43638_c2_g1_i18	XP_018025933.1 chitooligosaccharidolytic beta-N-acetylglucosaminidase-like	2401	13.3537	0.00102384	0.0352921
TRINITY_DN43664_c1_g1_i12	XP_018013858.1 alkylglycerol monooxygenase-like	475	0.00808511	6.42737e-06	0.00101396
TRINITY_DN43664_c1_g1_i16	XP_018015600.1 alkylglycerol monooxygenase-like	346	0.00941755	0.00114749	0.038866
TRINITY_DN43682_c2_g2_i2	XP_018022400.1 myosin heavy chain, muscle-like isoform X12	1976	8050.49	2.20356e-05	0.0023678
TRINITY_DN43682_c2_g2_i6	XP_018022398.1 myosin heavy chain, muscle-like isoform X10	485	358.52	0.000849087	0.0303436
TRINITY_DN43682_c2_g4_i1	XP_007062819.1 myosin-7-like	420	5844.8	9.1762e-06	0.00139488
TRINITY_DN43682_c2_g5_i1	XP_018022403.1 myosin heavy chain, muscle-like isoform X15	2382	12950.8	5.94905e-05	0.00406929
TRINITY_DN43682_c2_g6_i1	XP_018022392.1 myosin heavy chain, muscle-like isoform X4	2314	5015.32	3.78682e-06	0.000676644
TRINITY_DN43682_c2_g8_i2	XP_015930680.1myosin heavy chain, muscle isoform X12	1144	366.233	0.000831359	0.0297708
TRINITY_DN43695_c3_g1_i3	XP_018020476.1 ankyrin-3-like isoform X3	1909	614.11	0.0004842	0.0194915
TRINITY_DN43701_c0_g1_i1	XP_014245102.1 WSCD family member AAEL009094 isoform X1	2566	41.962	3.78278e-05	0.00304293
TRINITY_DN43741_c2_g2_i1	XP_015125691.1 heat shock protein 83-like	2602	1114.82	0.000103066	0.00605634
TRINITY_DN43741_c2_g2_i10	XP_015125691.1 heat shock protein 83-like	1957	1193.67	1.85226e-05	0.00214918
TRINITY_DN43788_c3_g1_i2	XP_018027640.1 carbohydrate sulfotransferase 11-like	583	10.4272	0.00103979	0.0357718
TRINITY_DN43788_c3_g1_i3	XP_018027640.1 carbohydrate sulfotransferase 11-like	1440	11.7562	0.00100862	0.0349742
TRINITY_DN43828_c1_g1_i2	XP_012535992.1 flocculation protein FLO11	2686	51.5858	0.000280495	0.0127493
TRINITY_DN43828_c1_g1_i3	XP_021708276.1putative GPI-anchored protein pfl2 isoform X1	4930	122.211	6.58443e-08	1.96846e-05
TRINITY_DN43852_c0_g1_i15	XP_018012400.1 centrosomal protein of 290 kDa-like isoform X13	4064	51.3667	0.000764356	0.0277728
TRINITY_DN43895_c3_g1_i1	YP_009220586.1envelope protein	1437	200.417	1.05098e-07	2.92123e-05
TRINITY_DN43913_c3_g2_i2	XP_018018744.1 filamin-A-like	1888	117.309	0.000687002	0.0256215
TRINITY_DN43938_c0_g3_i1	YP_009220646.1hypothetical protein Swssvgp172	656	490.24	4.54861e-11	2.48908e-08
TRINITY_DN43938_c0_g4_i1	YP_009220647.1hypothetical protein Swssvgp173	2931	594.514	1.23355e-08	4.00013e-06
TRINITY_DN43973_c0_g1_i1	XP_018018410.1 vegetative cell wall protein gp1-like	3799	23.3275	6.3052e-05	0.00416643
TRINITY_DN43997_c1_g2_i1	YP_009220499.1immediate-early protein	783	1139.9	9.46242e-11	4.47828e-08
TRINITY_DN44049_c2_g1_i1	YP_009220547.1envelope protein	3610	202.238	1.78043e-05	0.00214918
TRINITY_DN44049_c2_g3_i1	YP_009220549.1E3 ligase	7796	1096.06	2.26433e-14	1.04086e-10
TRINITY_DN44067_c0_g1_i3	XP_021342885.1zinc finger protein 474-like	928	0.00316897	0.000301816	0.01338
TRINITY_DN44087_c2_g1_i1	XP_018020542.1 troponin T, skeletal muscle-like	1272	14605.2	1.83321e-05	0.00214918
TRINITY_DN44087_c2_g1_i18	XP_018020542.1 troponin T, skeletal muscle-like	944	1142.52	0.000619651	0.0235885
TRINITY_DN44087_c2_g1_i21	XP_018020542.1 troponin T, skeletal muscle-like	1092	7694.96	3.2108e-05	0.00272933
TRINITY_DN44087_c2_g1_i22	XP_018020542.1 troponin T, skeletal muscle-like	1175	12061.7	2.42313e-05	0.00243929
TRINITY_DN44137_c1_g3_i2	XP_018017530.1 urokinase-type plasminogen activator-like	2178	0.00205269	0.000281765	0.0127493
TRINITY_DN44181_c0_g1_i18	XP_018020524.1 sorbin and SH3 domain-containing protein 1-like isoform X13	3632	0.00766769	0.000573486	0.0222685
TRINITY_DN44194_c2_g3_i1	XP_018026039.1 beta-1,4-glucuronyltransferase 1-like	2003	59.9832	9.18005e-07	0.000193546
TRINITY_DN44194_c2_g3_i2	XP_018026039.1 beta-1,4-glucuronyltransferase 1-like	2368	125.597	0.00108259	0.0371252
TRINITY_DN44220_c7_g2_i1	XP_018014714.1 troponin C-like	1377	1040.27	0.000461474	0.0188365
TRINITY_DN44237_c3_g2_i8	XP_018013858.1 alkylglycerol monooxygenase-like	2010	0.0442043	0.00108998	0.0372785
TRINITY_DN44284_c1_g2_i6	XP_021915587.1sprouty-related, EVH1 domain-containing protein 1 isoform X7	8109	0.0702237	0.000824763	0.0295952
TRINITY_DN44285_c6_g1_i1	XP_008487216.1 serine proteinase stubble	3015	484.73	1.48063e-05	0.00196419
TRINITY_DN44298_c6_g3_i1	YP_009220622.1hypothetical protein Swssvgp148	5678	832.822	7.11747e-14	1.77004e-10
TRINITY_DN44304_c0_g1_i13	XP_018023257.1 homogentisate 1,2-dioxygenase-like	827	0.00384255	6.92566e-06	0.00108281
TRINITY_DN44312_c1_g1_i1	XP_018027640.1 carbohydrate sulfotransferase 11-like	1799	222.487	0.000111887	0.00648758
TRINITY_DN44340_c0_g1_i2	XP_019875173.1 pancreatic triacylglycerol lipase-like isoform X1	3241	0.0104268	0.00129797	0.0432105
TRINITY_DN44341_c2_g1_i4	XP_018006830.1 transmembrane protease serine 9-like	808	32.6626	2.51138e-05	0.00247061
TRINITY_DN44341_c2_g1_i5	XP_018006830.1 transmembrane protease serine 9-like	259	37.6908	0.000245954	0.0115777
TRINITY_DN44369_c1_g2_i8	XP_021951663.1sodium-coupled monocarboxylate transporter 1-like	2189	0.0141974	0.00147958	0.0476267
TRINITY_DN44419_c1_g1_i8	XP_018011218.1 esterase E4-like	1210	0.0372286	0.000440791	0.0182302
TRINITY_DN44461_c4_g1_i4	XP_021931437.1heterogeneous nuclear ribonucleoprotein L isoform X1	1036	0.00817109	9.49778e-05	0.00569574
TRINITY_DN44472_c9_g1_i1	XP_018013946.1 sodium/calcium exchanger 1-like	1592	38.8167	0.00142681	0.0461828
TRINITY_DN44524_c0_g1_i12	XP_019857023.1 phosphatidylinositol phosphatase PTPRQ-like	3409	0.00205541	1.06994e-05	0.00153572
TRINITY_DN44537_c0_g3_i1	XP_018027807.1 chymotrypsinogen B-like	1186	1208.83	6.34835e-07	0.000137242
TRINITY_DN44559_c0_g1_i1	NP_001308588.1ryanodine receptor	8826	386.481	1.2021e-05	0.00167063
TRINITY_DN44583_c0_g1_i2	XP_004673133.1 chymotrypsinogen B	1612	0.00213106	0.00157224	0.0497858
TRINITY_DN44709_c0_g1_i10	XP_018122105.1 thiopurine S-methyltransferase L homeolog isoform X1	645	0.0238252	0.000323787	0.0139651
TRINITY_DN44722_c0_g1_i7	XP_018026638.1 titin-like	3274	57.3818	0.000318622	0.0138294
TRINITY_DN44841_c0_g1_i1	XP_018026129.1 neprilysin-1-like	1269	0.00219911	0.00015758	0.00828013
TRINITY_DN44885_c1_g2_i10	XP_018024482.1 cytochrome P450 2L1-like	1335	0.0194912	0.000141585	0.00774724
TRINITY_DN44908_c3_g1_i1	XP_021927755.1CD109 antigen-like isoform X1	5072	8.63591	0.00142396	0.046176
TRINITY_DN44922_c3_g1_i1	XP_018019638.1 coiled-coil domain-containing protein 150-like isoform X3	2768	26182.2	1.55339e-05	0.00202995
TRINITY_DN44922_c3_g1_i2	XP_018019638.1 coiled-coil domain-containing protein 150-like isoform X3	3012	1134.03	0.000123733	0.00690027
TRINITY_DN44935_c0_g1_i19	XP_018007759.1 hemolymph clottable protein-like	6349	52.4583	0.000270552	0.0125003
TRINITY_DN45110_c5_g1_i4	XP_018359777.1 muscle M-line assembly protein unc-89 isoform X4	2689	393.663	6.93534e-05	0.00443229
TRINITY_DN45142_c2_g1_i1	YP_009220569.1hypothetical protein Swssvgp095	496	213.155	1.94676e-07	5.0132e-05
TRINITY_DN45152_c0_g1_i13	XP_018026231.1 alpha-2-macroglobulin-like isoform X3	1363	0.0178708	2.66358e-07	6.47806e-05
TRINITY_DN45190_c5_g1_i1	YP_009220649.1DNA polymerase	7140	341.479	2.24086e-13	3.79225e-10
TRINITY_DN45196_c4_g1_i7	XP_015124857.1PREDICTED: uncharacterized protein LOC107046694	1797	0.000244602	9.80613e-06	0.00146765
TRINITY_DN45228_c4_g2_i1	XP_018025036.1 proline-rich protein 36-like	1759	871.46	6.91699e-05	0.00443229
TRINITY_DN45249_c1_g4_i3	XP_021942924.1obscurin isoform X4	11750	226.256	0.000237163	0.0112546
TRINITY_DN45251_c1_g1_i11	XP_018019814.1 aminopeptidase N-like	1999	151.26	4.68558e-05	0.00344744
TRINITY_DN45251_c1_g1_i3	XP_018019814.1 aminopeptidase N-like	1716	720.6	0.000240481	0.0113506
TRINITY_DN45270_c0_g1_i1	XP_018028055.1 cuticle protein AMP1A-like	764	4.71742e-05	7.54347e-05	0.00471763
TRINITY_DN45270_c0_g1_i5	XP_018028055.1 cuticle protein AMP1A-like	780	0.000181155	0.000112541	0.00649789
TRINITY_DN45281_c2_g2_i1	XP_014289166.1 carboxypeptidase B-like	395	215.268	4.21388e-05	0.00320823
TRINITY_DN45281_c2_g2_i5	XP_018013521.1 carboxypeptidase A4-like	842	67.0615	0.000206161	0.010198
TRINITY_DN45295_c3_g1_i9	XP_004071169.1serine protease 27-like	735	0.00010277	5.56269e-05	0.0038808
TRINITY_DN45298_c0_g1_i3	XP_018021583.1 mediator of RNA polymerase II transcription subunit 15-like isoform X3	470	149.155	8.77777e-05	0.00535567
TRINITY_DN45325_c1_g1_i1	XP_018022389.1 myosin heavy chain, muscle-like isoform X2	417	978.437	0.000142659	0.00774724
TRINITY_DN45325_c1_g2_i1	XP_018022404.1 myosin heavy chain, muscle-like isoform X16	432	2687.8	4.77634e-05	0.00348494
TRINITY_DN45325_c1_g2_i3	XP_018022409.1 myosin heavy chain, muscle-like isoform X20	460	2412.63	3.1625e-05	0.00272481
TRINITY_DN45325_c1_g3_i1	XP_018022389.1 myosin heavy chain, muscle-like isoform X2	471	1297.34	7.51099e-05	0.00471416
TRINITY_DN45325_c1_g4_i1	XP_018022398.1 myosin heavy chain, muscle-like isoform X10	1222	852.562	5.48853e-05	0.00385853
TRINITY_DN45325_c1_g5_i1	XP_018022409.1 myosin heavy chain, muscle-like isoform X20	514	3206.08	2.61188e-05	0.00252688
TRINITY_DN45325_c1_g6_i1	XP_018022398.1 myosin heavy chain, muscle-like isoform X10	371	1742.98	0.000106567	0.0062203
TRINITY_DN45325_c1_g7_i2	XP_018022389.1 myosin heavy chain, muscle-like isoform X2	292	774.62	0.000283262	0.0127692
TRINITY_DN45325_c2_g1_i1	XP_003110540.1CRE-MYO-5 protein	960	2138.29	6.80611e-05	0.00439785
TRINITY_DN45325_c2_g1_i10	XP_003747528.1 myosin heavy chain, muscle-like	322	5673.01	2.70961e-05	0.00256476
TRINITY_DN45325_c2_g1_i12	XP_003110540.1CRE-MYO-5 protein	653	7867.03	4.62613e-05	0.00341807
TRINITY_DN45325_c2_g1_i6	XP_003747528.1 myosin heavy chain, muscle-like	435	351.131	0.00126644	0.0424028
TRINITY_DN45325_c3_g1_i2	XP_018022398.1 myosin heavy chain, muscle-like isoform X10	690	2381.26	5.10704e-05	0.00368578
TRINITY_DN45325_c3_g1_i4	XP_018022390.1 myosin heavy chain, muscle-like isoform X3	3376	17248	3.18871e-05	0.00272481
TRINITY_DN45325_c3_g2_i1	XP_018022388.1 myosin heavy chain, muscle-like isoform X1	2481	14787.7	1.85291e-05	0.00214918
TRINITY_DN45326_c1_g1_i1	XP_003979744.2 actin-1-like	330	1493.85	5.49879e-05	0.00385853
TRINITY_DN45326_c1_g1_i2	XP_019637342.1 actin, alpha cardiac muscle 2 isoform X2	252	1704.93	8.84227e-05	0.00537629
TRINITY_DN45326_c1_g1_i6	XP_007623746.1 actin, gamma-enteric smooth muscle	562	355.504	0.000869824	0.0309583
TRINITY_DN45326_c2_g1_i10	XP_021192787.1actin, muscle	255	322.73	0.000573296	0.0222685
TRINITY_DN45326_c2_g1_i3	XP_018017263.1 actin-57B-like	568	679.17	0.000255537	0.0119055
TRINITY_DN45326_c2_g1_i5	XP_005178998.1 actin-57B	558	2353.74	2.9709e-05	0.00264741
TRINITY_DN45326_c2_g1_i9	XP_010378728.1 actin, muscle-like isoform X1	734	1770.01	0.000105504	0.00617887
TRINITY_DN45326_c2_g3_i1	XP_018017258.1 actin, muscle-type A2-like isoform X2	581	1160.8	0.000196355	0.00982393
TRINITY_DN45621_c0_g1_i1	XP_018021839.1 protein msta-like	1785	167.592	0.00137444	0.0449867
TRINITY_DN46295_c0_g1_i1	XP_012549027.1paramyosin, short form-like	1041	711.217	0.000279019	0.0127493
TRINITY_DN46617_c0_g1_i1	YP_009220506.1hypothetical protein Swssvgp032	462	196.837	3.95753e-05	0.00309376
TRINITY_DN46671_c0_g1_i1	YP_009220490.1immediate-early protein	756	1000.72	1.24046e-10	5.43041e-08
TRINITY_DN46776_c0_g1_i1	XP_018019086.1PREDICTED: uncharacterized protein LOC108675573	1435	2567.57	2.55362e-05	0.00248424
TRINITY_DN596_c0_g1_i1	YP_009220537.1hypothetical protein Swssvgp063	3331	1404.63	2.69556e-12	2.24771e-09
TRINITY_DN6459_c0_g1_i1	YP_009220475.1collagen-like protein	1999	138.193	6.92241e-05	0.00443229
TRINITY_DN9328_c0_g1_i1	YP_009220609.1hypothetical protein Swssvgp135	522	538.48	3.72781e-08	1.16567e-05
TRINITY_DN9328_c1_g1_i1	YP_009220605.1E3 ligase, immediate-early protein	1543	52.7835	0.00038203	0.0161979
