# Supplementary material for: Global mRNA and miRNA Analysis Reveal Key Processes in the Initial Response to Infection with WSSV in the Pacific Whiteleg Shrimp
Source: Viruses. 2021 Jun 13;13(6):1140. doi: 10.3390/v13061140 (PMC8231841; doi:10.3390/v13061140)
Supplement: Supplementary file 1 [file viruses-13-01140-s001.zip › dataset_s3.xlsx]

## Sheet: tpt_9h
DATASET S3 Differentially expressed transcripts with a fold change of at least 1 (p < 0.05) between SPF- and WSSV- injected Penaeus vannamei at 9 hours post injection. Downregulated transcripts are highlighted in red in the “Fold change” column, and upregulated transcripts are highlighted in green. FDR represents the false discovery rate statistic.
Transcript	Annotation	Length	Fold Change	PValue	FDR
TRINITY_DN19096_c0_g1_i1	XP_021918822.1flocculation protein FLO11-like	379	0.070878	0.00157999	0.04266
TRINITY_DN22649_c0_g2_i1	XP_018018658.1PREDICTED: uncharacterized protein LOC108675177	934	0.0553507	0.000343472	0.0141252
TRINITY_DN23305_c0_g1_i1	YP_009220492.1hypothetical protein Swssvgp018	2773	9636.07	1.69843e-18	1.09875e-15
TRINITY_DN23305_c0_g3_i1	YP_009220493.1thymidylate synthetase	1773	34010.5	5.65097e-20	1.14505e-16
TRINITY_DN24884_c0_g1_i1	XP_018025942.1 la-related protein 6-like	326	0.00839197	3.78242e-05	0.00273049
TRINITY_DN24884_c0_g3_i1	XP_018025942.1 la-related protein 6-like	658	0.00542319	9.54472e-05	0.00522939
TRINITY_DN25293_c0_g1_i1	XP_019554140.1 nose resistant to fluoxetine protein 6-like	549	0.00944099	0.000422943	0.0165825
TRINITY_DN27398_c0_g1_i1	XP_018017658.1PREDICTED: uncharacterized protein LOC108674232	736	0.0141526	2.4281e-05	0.00193558
TRINITY_DN28609_c0_g1_i1	XP_018571433.1 calphotin-like	1658	172.998	0.000623861	0.0222789
TRINITY_DN28732_c0_g1_i1	XP_018024394.1 protein FAM98A-like	697	0.000258058	8.07419e-06	0.000806856
TRINITY_DN30428_c0_g1_i1	XP_018028113.1 mucin-17-like	1170	0.0692346	0.000674833	0.0234518
TRINITY_DN30584_c0_g1_i1	XP_018028236.1PREDICTED: uncharacterized protein LOC108683436	3366	0.00675689	1.26241e-05	0.00116032
TRINITY_DN30656_c0_g1_i1	XP_014271794.1 cuticle protein 7-like	1009	0.00637936	0.00179707	0.0467905
TRINITY_DN31443_c0_g1_i1	XP_021957992.1cuticle protein 6-like	1068	0.00293791	0.000720103	0.0244734
TRINITY_DN31535_c0_g2_i1	XP_001870073.1plasma glutamate carboxypeptidase	521	235.913	0.000514722	0.0191965
TRINITY_DN32005_c0_g1_i1	XP_018009937.1PREDICTED: uncharacterized protein LOC108667424	931	0.00677601	0.000151935	0.00763987
TRINITY_DN32206_c0_g1_i5	NP_001106745.1carboxypeptidase inhibitor precursor	709	0.00115545	6.59713e-05	0.00407955
TRINITY_DN32299_c0_g1_i3	XP_001957175.1uncharacterized protein Dana_GF24189, isoform A	434	0.00348247	0.00108296	0.0328571
TRINITY_DN32444_c0_g1_i1	YP_009220644.1hypothetical protein Swssvgp170	298	113.835	0.000520302	0.0193189
TRINITY_DN32444_c1_g2_i1	YP_009220644.1hypothetical protein Swssvgp170	616	154.937	0.000158791	0.00775869
TRINITY_DN32570_c1_g3_i1	XP_018008699.1 trypsin-like	1739	0.000223442	7.53679e-07	0.000110234
TRINITY_DN32570_c1_g3_i2	XP_018008699.1 trypsin-like	1055	0.00246213	0.000195598	0.00913875
TRINITY_DN32777_c0_g1_i1	XP_018017658.1PREDICTED: uncharacterized protein LOC108674232	766	0.015511	5.89826e-05	0.00378537
TRINITY_DN32781_c0_g2_i1	XP_018020685.1 tubulin alpha-3 chain-like	252	0.102083	0.00104056	0.0319383
TRINITY_DN32819_c2_g1_i15	XP_011151019.1PREDICTED: uncharacterized protein LOC105190156	1878	35.1807	0.000555946	0.0204171
TRINITY_DN32898_c0_g1_i2	XP_019631923.1 SET and MYND domain-containing protein 4-like	3557	10.4707	4.63469e-05	0.00314365
TRINITY_DN32929_c0_g3_i1	XP_018009697.1 DNA translocase FtsK-like	229	0.00279782	0.000941682	0.0297727
TRINITY_DN32997_c0_g1_i1	---NA---	299	73.0152	0.000200974	0.00931237
TRINITY_DN33113_c0_g1_i1	XP_008192015.2 otopetrin-2 isoform X4	3790	0.00652694	0.000155499	0.00764766
TRINITY_DN33161_c0_g3_i1	XP_018022962.1 tubulin beta chain-like	1059	0.0827907	0.000864629	0.0283222
TRINITY_DN33215_c0_g1_i1	XP_022173628.1protein PRY1-like isoform X3	1142	0.0112325	0.00064033	0.0224382
TRINITY_DN33215_c0_g1_i2	XP_021917538.1repressed by EFG1 protein 1-like isoform X4	1227	0.0609175	0.000254026	0.0109839
TRINITY_DN33215_c0_g1_i3	XP_021917536.1protein PRY1-like isoform X2	871	0.00424747	0.00155803	0.0423949
TRINITY_DN33275_c2_g3_i1	YP_009220620.1envelope and capsid protein	6611	537.299	1.16251e-13	2.83382e-11
TRINITY_DN33360_c0_g1_i1	XP_018010553.1 adenosylhomocysteinase-like isoform X2	1245	0.101794	9.53661e-05	0.00522939
TRINITY_DN33469_c0_g2_i4	XP_012253652.1protein CASC3	3485	0.0395546	5.00941e-05	0.00334358
TRINITY_DN33494_c1_g2_i1	XP_021706395.1zinc finger CCHC domain-containing protein 24 isoform X2	657	10.948	0.000937128	0.0296846
TRINITY_DN33622_c0_g1_i1	XP_018024394.1 protein FAM98A-like	1282	0.00714138	0.000900473	0.0291268
TRINITY_DN33673_c5_g2_i2	XP_018021068.1 protein spaetzle-like	1006	0.00787762	0.00088579	0.0287625
TRINITY_DN33673_c5_g4_i1	XP_018021068.1 protein spaetzle-like	1168	0.0109228	0.000753159	0.0253363
TRINITY_DN33733_c0_g1_i1	XP_018018332.1 adenosine deaminase CECR1-like	1239	0.0139296	0.00105237	0.0321248
TRINITY_DN33745_c1_g1_i1	XP_022250524.1apolipoprotein D-like	802	0.00180527	8.31238e-05	0.00480461
TRINITY_DN33791_c4_g3_i1	XP_018022127.1 cuticle protein 8-like isoform X2	265	0.00140859	0.000159602	0.00775869
TRINITY_DN33853_c1_g2_i2	XP_018019780.1PREDICTED: uncharacterized protein LOC108676239, partial	917	0.0299831	0.000159508	0.00775869
TRINITY_DN3387_c0_g1_i1	YP_009220589.1envelope protein	341	573.795	1.03129e-07	1.6841e-05
TRINITY_DN33874_c0_g4_i3	XP_018024345.1 tetraspanin-3-like	2054	46.5213	0.00037681	0.0151474
TRINITY_DN33878_c2_g1_i8	XP_018896168.1 zinc finger CCHC domain-containing protein 24-like	731	8.89714	9.11038e-05	0.00509096
TRINITY_DN33890_c0_g2_i3	XP_018018547.1 probable serine/threonine-protein kinase DDB_G0282963 isoform X2	2707	0.00433287	3.76329e-05	0.00272838
TRINITY_DN33912_c3_g2_i1	YP_009220600.1anti-apoptosis protein	2911	228.435	3.61194e-09	6.75031e-07
TRINITY_DN33912_c5_g1_i1	YP_009220598.1envelope protein	640	960.064	5.48757e-14	1.37762e-11
TRINITY_DN33925_c1_g3_i1	XP_018009890.1 delta-1-pyrroline-5-carboxylate dehydrogenase, mitochondrial-like	1815	0.0969837	0.000962585	0.0302065
TRINITY_DN33933_c2_g3_i1	XP_018019808.1 puromycin-sensitive aminopeptidase-like protein	610	0.0146107	1.20654e-05	0.00113375
TRINITY_DN33933_c2_g6_i1	XP_018019808.1 puromycin-sensitive aminopeptidase-like protein	679	0.00154869	2.05071e-05	0.00169083
TRINITY_DN33970_c0_g3_i3	XP_018026804.1 carbonic anhydrase 1-like	407	0.0979993	0.0019042	0.0485283
TRINITY_DN33970_c0_g3_i8	XP_018026804.1 carbonic anhydrase 1-like	754	0.0946967	0.00158009	0.04266
TRINITY_DN33975_c1_g2_i1	XP_018026140.1 extensin-like isoform X2	384	0.00195845	0.000304707	0.0128487
TRINITY_DN34063_c3_g1_i1	XP_014210222.1 probable chitinase 3	1941	171.048	2.69033e-05	0.00208532
TRINITY_DN34081_c3_g1_i1	YP_009220564.1hypothetical protein Swssvgp090	2966	2342.82	1.00731e-20	3.38858e-17
TRINITY_DN34091_c1_g3_i1	XP_018028055.1 cuticle protein AMP1A-like	424	0.00038795	1.53637e-05	0.00134592
TRINITY_DN34158_c0_g1_i1	YP_009220554.1envelope protein	4015	741.86	2.89555e-11	6.01274e-09
TRINITY_DN34163_c1_g1_i4	XP_018007023.1 sulfotransferase 1C4-like	1291	59.4955	0.00167801	0.0442866
TRINITY_DN34184_c3_g2_i1	XP_018018359.1 V-type proton ATPase subunit d 1-like	1284	0.0863425	0.000602679	0.0217534
TRINITY_DN34244_c0_g1_i2	XP_003748187.1 ADP,ATP carrier protein 1	1759	0.000752538	2.23835e-07	3.55179e-05
TRINITY_DN34253_c2_g2_i2	XP_018027901.1 MIP18 family protein CG7949-like	1517	0.105599	0.00120686	0.0354105
TRINITY_DN34359_c0_g1_i8	XP_001649042.2 transmembrane protease serine 9	1044	0.143146	0.00133662	0.0385957
TRINITY_DN34388_c1_g1_i2	XP_018011666.1 pupal cuticle protein 36-like isoform X2	905	0.0149337	0.00137306	0.0391439
TRINITY_DN34413_c1_g1_i1	YP_009220520.1hypothetical protein Swssvgp046	5380	3103.43	9.428e-21	3.38858e-17
TRINITY_DN34438_c0_g1_i1	YP_009220500.1protein kinase, immediate-early protein	3186	7200.57	1.95908e-19	2.05948e-16
TRINITY_DN34438_c0_g1_i3	YP_009220499.1immediate-early protein	1402	11351.8	2.443e-18	1.41694e-15
TRINITY_DN34438_c0_g2_i2	YP_009220575.1envelope protein	1926	5658.68	3.18023e-19	2.92653e-16
TRINITY_DN34495_c5_g2_i3	XP_018013994.1 spondin-2-like	1361	0.0996456	0.000845734	0.0279474
TRINITY_DN34521_c0_g1_i3	XP_018011880.1 palmitoyltransferase ZDHHC15-like isoform X3	1933	19.4473	0.00107748	0.0327727
TRINITY_DN34548_c3_g2_i1	XP_018013835.1 uracil phosphoribosyltransferase homolog	975	0.073502	0.000698628	0.0240305
TRINITY_DN34555_c0_g1_i1	YP_009220638.1hypothetical protein Swssvgp164	904	1602.21	2.4747e-10	4.84006e-08
TRINITY_DN34555_c0_g2_i1	YP_009220636.1hypothetical protein Swssvgp162	1837	123.104	3.34295e-07	5.15857e-05
TRINITY_DN34555_c0_g3_i1	YP_009220637.1hypothetical protein Swssvgp163	588	3101.01	1.14389e-14	2.96004e-12
TRINITY_DN34561_c0_g1_i2	XP_018028055.1 cuticle protein AMP1A-like	384	0.000305925	3.28938e-06	0.000406819
TRINITY_DN34561_c0_g4_i1	XP_018015052.1 cuticle protein AM1159-like	201	0.00402778	0.00147613	0.040971
TRINITY_DN34561_c0_g5_i1	XP_018015052.1 cuticle protein AM1159-like	205	0.0011525	0.000175417	0.00847639
TRINITY_DN34577_c0_g1_i1	YP_009220569.1hypothetical protein Swssvgp095	307	2485.75	1.06516e-12	2.42109e-10
TRINITY_DN34616_c0_g1_i2	XP_018019815.1 aminopeptidase N-like	1318	0.0203865	1.07945e-05	0.00102889
TRINITY_DN34616_c0_g1_i3	XP_018019815.1 aminopeptidase N-like	1495	0.00402564	8.85698e-05	0.0050305
TRINITY_DN34616_c0_g3_i1	XP_018019816.1 aminopeptidase N-like	1549	0.00613382	5.10644e-05	0.00338151
TRINITY_DN34643_c0_g2_i1	XP_013455718.1signal anchor, putative	362	0.00277534	0.000986254	0.0306783
TRINITY_DN34706_c2_g1_i1	XP_002427451.1cytochrome P-450, putative	2305	0.0859218	0.00146224	0.0407674
TRINITY_DN34720_c0_g1_i1	XP_012250650.1COPII coat assembly protein SEC16-like	247	0.00137457	0.000114903	0.00609254
TRINITY_DN34762_c1_g5_i1	XP_015109397.1 facilitated trehalose transporter Tret1 isoform X1	2139	0.15981	0.0009289	0.0295352
TRINITY_DN34803_c1_g4_i1	XP_018025981.1 spidroin-2-like	540	0.000573984	3.97733e-06	0.000477848
TRINITY_DN34884_c1_g1_i3	XP_018027664.1 CD63 antigen-like	1362	0.0550865	0.000217113	0.00992346
TRINITY_DN34890_c0_g1_i2	YP_009220554.1envelope protein	672	242.592	1.80109e-05	0.00153779
TRINITY_DN34890_c0_g3_i2	YP_009220555.1envelope protein	4419	8736.08	7.74196e-18	3.61721e-15
TRINITY_DN34895_c0_g1_i2	XP_018011689.1 glycine-rich cell wall structural protein 1-like	492	0.0323758	0.00192495	0.0488352
TRINITY_DN34918_c0_g1_i1	XP_018028132.1 protein ECT2-like	3440	0.0658704	0.00154805	0.0422012
TRINITY_DN34918_c0_g1_i12	XP_018028132.1 protein ECT2-like	3866	0.0292861	3.63112e-05	0.00265545
TRINITY_DN34918_c0_g1_i15	XP_018028132.1 protein ECT2-like	3845	0.0774928	0.00138043	0.0392875
TRINITY_DN34938_c2_g1_i1	XP_018578089.1 oxidoreductase-like domain-containing protein 1	814	0.0365536	0.00168839	0.0444425
TRINITY_DN34939_c0_g1_i7	XP_018022127.1 cuticle protein 8-like isoform X2	550	0.00104219	3.85416e-05	0.00275859
TRINITY_DN34939_c0_g2_i10	XP_015520796.1 pro-resilin-like	220	0.00146554	7.2595e-05	0.00437652
TRINITY_DN34939_c0_g2_i13	XP_012250650.1COPII coat assembly protein SEC16-like	201	0.00321386	0.000863705	0.0283222
TRINITY_DN34939_c0_g2_i2	XP_018022127.1 cuticle protein 8-like isoform X2	409	0.00253003	0.000570232	0.0208054
TRINITY_DN34939_c0_g2_i4	XP_012250650.1COPII coat assembly protein SEC16-like	216	0.0036394	0.00119103	0.0350843
TRINITY_DN34939_c0_g2_i7	XP_015515611.1 pro-resilin-like	247	0.000805379	5.42186e-05	0.00353472
TRINITY_DN34939_c0_g2_i8	XP_012250650.1COPII coat assembly protein SEC16-like	217	0.00185899	0.000284187	0.0121013
TRINITY_DN34949_c0_g2_i3	XP_002415642.1pheromone and odorant receptor, putative	3892	0.0781865	0.00164696	0.0437628
TRINITY_DN34992_c0_g1_i1	XP_018010914.1 dual oxidase maturation factor 1-like isoform X1	1569	0.0980678	0.00113267	0.0337196
TRINITY_DN35016_c1_g2_i4	XP_018028051.1 cuticle protein AM/CP1114-like	558	0.00354058	0.00116848	0.034541
TRINITY_DN35129_c1_g2_i1	XP_018028051.1 cuticle protein AM/CP1114-like	380	0.000354166	1.2405e-05	0.00115473
TRINITY_DN35129_c2_g2_i3	XP_018015040.1 cuticle protein AM1159-like	261	0.0019002	9.88425e-05	0.005363
TRINITY_DN35129_c2_g2_i4	XP_018028055.1 cuticle protein AMP1A-like	348	0.000260464	8.05121e-06	0.000806856
TRINITY_DN35199_c1_g1_i11	XP_015594511.1 adenosylhomocysteinase 2-like isoform X1	2713	0.106229	0.00106931	0.0325828
TRINITY_DN35199_c1_g1_i2	XP_015435433.1 adenosylhomocysteinase 2-like	2133	0.0630415	0.000626374	0.0223212
TRINITY_DN35199_c1_g1_i5	XP_011165320.1 putative adenosylhomocysteinase 2 isoform X3	2888	0.0563076	6.17109e-05	0.0039169
TRINITY_DN35225_c0_g2_i1	XP_018022120.1 cuticle protein 19-like	654	0.000324172	2.28412e-05	0.00185599
TRINITY_DN35225_c0_g2_i2	XP_018022120.1 cuticle protein 19-like	1140	0.00151213	0.000903047	0.029154
TRINITY_DN35225_c0_g2_i5	XP_018022123.1 cuticle protein 19-like	1405	4.30875e-05	5.20802e-06	0.000599993
TRINITY_DN35356_c3_g1_i1	XP_013393015.1 sodium-dependent glucose transporter 1-like	1588	0.0322619	6.91984e-05	0.00424787
TRINITY_DN35630_c0_g3_i6	XP_018016588.1 C-type mannose receptor 2-like	894	86.3253	0.000711389	0.0243202
TRINITY_DN35641_c1_g2_i1	XP_018021907.1 V-type proton ATPase 16 kDa proteolipid subunit	2679	0.0562229	0.000154081	0.00763987
TRINITY_DN35641_c1_g3_i1	XP_018021907.1 V-type proton ATPase 16 kDa proteolipid subunit	759	0.106525	0.00143581	0.0403179
TRINITY_DN35641_c1_g4_i2	XP_016415425.1 V-type proton ATPase 16 kDa proteolipid subunit	752	0.0242888	0.00115897	0.0343203
TRINITY_DN35676_c0_g1_i5	XP_016920755.1 inositol hexakisphosphate and diphosphoinositol-pentakisphosphate kinase isoform X8	1659	96.6962	0.00136133	0.0389732
TRINITY_DN35694_c0_g1_i2	XP_014203630.1 pro-resilin-like	237	0.00461445	0.000664671	0.0231945
TRINITY_DN35694_c0_g1_i4	XP_014203630.1 pro-resilin-like	240	0.00448828	0.00058584	0.0212367
TRINITY_DN35694_c0_g2_i2	XP_011497449.1 pro-resilin-like	322	0.000478483	7.17978e-06	0.000759522
TRINITY_DN35694_c0_g2_i6	XP_018022127.1 cuticle protein 8-like isoform X2	308	0.00156648	8.48737e-05	0.00487227
TRINITY_DN35696_c0_g4_i4	NP_001034491.1chitin synthase 1	1935	0.0506409	0.00154314	0.0422012
TRINITY_DN35728_c7_g1_i1	XP_002732668.1 gamma-butyrobetaine dioxygenase-like	802	0.0343133	2.95426e-05	0.00226898
TRINITY_DN35742_c3_g2_i1	YP_009220620.1envelope and capsid protein	2958	2917.7	7.44232e-19	5.68999e-16
TRINITY_DN35768_c0_g1_i2	XP_018012975.1 adenylosuccinate synthetase isozyme 1 B-like	2488	0.0344905	7.49278e-05	0.00445331
TRINITY_DN35768_c0_g1_i3	XP_018012975.1 adenylosuccinate synthetase isozyme 1 B-like	1305	0.0407896	0.000918737	0.0294072
TRINITY_DN35768_c0_g4_i1	XP_013783579.1adenylosuccinate synthetase-like	761	0.0312795	0.000692382	0.0238645
TRINITY_DN35809_c0_g1_i9	XP_018025726.1 ecotropic viral integration site 5 ortholog-like	5496	0.102546	0.00198367	0.049799
TRINITY_DN35814_c1_g5_i1	XP_018013900.1 ras-related protein Rab-9A-like	918	0.0477304	0.00056021	0.0204842
TRINITY_DN35878_c4_g1_i1	XP_018023948.1 cuticle protein CP1158-like	698	363.814	0.000633022	0.0223685
TRINITY_DN35906_c1_g9_i1	XP_022237827.1uncharacterized protein LOC111085057	1699	0.010887	7.23858e-06	0.000760956
TRINITY_DN35915_c3_g4_i2	XP_018027408.1 serine-rich adhesin for platelets-like	4843	245.553	0.000103064	0.00553847
TRINITY_DN35918_c0_g1_i1	XP_019868883.1 hillarin	1915	0.0496138	0.000242476	0.0107328
TRINITY_DN35921_c1_g1_i1	XP_018019807.1 aminopeptidase N-like	1346	0.0141215	1.49272e-05	0.00132094
TRINITY_DN35921_c1_g1_i2	XP_018019807.1 aminopeptidase N-like	1530	0.00522792	2.49523e-05	0.00197041
TRINITY_DN35947_c1_g2_i13	XP_018014858.1 tyrosine-protein kinase Src64B-like isoform X2	5148	0.0658164	6.3281e-05	0.00397159
TRINITY_DN35947_c1_g2_i2	XP_018014858.1 tyrosine-protein kinase Src64B-like isoform X2	4634	0.15094	0.000852246	0.0280524
TRINITY_DN36001_c1_g1_i1	YP_009220643.1hypothetical protein Swssvgp169	1184	4408.07	1.35829e-17	5.85806e-15
TRINITY_DN36001_c1_g2_i1	YP_009220641.1hypothetical protein Swssvgp167	762	1235.75	4.33306e-09	7.92197e-07
TRINITY_DN36001_c1_g4_i1	YP_009220640.1hypothetical protein Swssvgp166	963	11487.9	3.52942e-16	1.21153e-13
TRINITY_DN36056_c1_g1_i1	YP_009220562.1envelope protein	2955	61.3014	4.33404e-05	0.00301233
TRINITY_DN36056_c1_g2_i1	YP_009220560.1hypothetical protein Swssvgp086	392	666.207	7.08816e-08	1.16885e-05
TRINITY_DN36056_c1_g3_i3	YP_009220559.1E3 ligase, immediate-early protein	2028	3445.55	8.03919e-16	2.5513e-13
TRINITY_DN36072_c2_g1_i1	YP_009220504.1putative CREB-binding protein, immediate-early protein	3416	4542.66	8.8481e-19	6.47065e-16
TRINITY_DN36072_c2_g1_i2	YP_009220504.1putative CREB-binding protein, immediate-early protein	3531	68.0674	9.50547e-06	0.000924173
TRINITY_DN36216_c1_g1_i3	XP_021925681.1unconventional myosin-XVIIIa isoform X1	6611	1.17962e-05	2.0144e-06	0.000275466
TRINITY_DN36216_c1_g1_i8	XP_021925681.1unconventional myosin-XVIIIa isoform X1	6812	0.00116197	0.000101938	0.00551316
TRINITY_DN36221_c5_g2_i4	XP_018006692.1 programmed cell death protein 4-like	1538	123.157	7.77512e-05	0.00457264
TRINITY_DN36295_c5_g2_i4	YP_009220627.1hypothetical protein Swssvgp153	2745	91.0696	2.59212e-08	4.40399e-06
TRINITY_DN36299_c4_g3_i2	XP_018022615.1 dynactin subunit 2-like	586	11.9386	0.00189615	0.04847
TRINITY_DN36312_c4_g1_i3	YP_009220522.1hypothetical protein Swssvgp048	3845	2563.22	2.48287e-12	5.42362e-10
TRINITY_DN36312_c6_g1_i1	XP_018022118.1 sphingomyelin phosphodiesterase-like	2848	0.0206935	0.000140751	0.00715239
TRINITY_DN36343_c1_g1_i1	XP_018009468.1 mucin-5AC-like	1359	0.00350926	7.93162e-07	0.000115009
TRINITY_DN36354_c2_g5_i3	XP_018020047.1 nuclear factor interleukin-3-regulated protein-like	2099	0.0538584	0.00109628	0.0330457
TRINITY_DN36377_c0_g1_i2	XP_021915385.1START domain-containing protein 10-like isoform X1	1229	42.2821	0.00194846	0.0491352
TRINITY_DN36398_c4_g2_i2	YP_009220527.1hypothetical protein Swssvgp053	2306	1461.22	2.00478e-15	5.62006e-13
TRINITY_DN36420_c3_g1_i2	XP_021946488.1uncharacterized protein LOC110844568	1250	0.00337212	4.15564e-06	0.00049573
TRINITY_DN36576_c2_g2_i1	XP_018019843.1 cell wall protein IFF6-like	572	0.00897719	0.000379526	0.015163
TRINITY_DN36576_c2_g3_i5	XP_018009468.1 mucin-5AC-like	725	0.00915306	0.0018494	0.047637
TRINITY_DN36576_c2_g3_i6	XP_018024750.1 glycine-rich cell wall structural protein 1-like	370	0.000551273	3.10674e-05	0.00237525
TRINITY_DN36576_c2_g3_i8	XP_018009468.1 mucin-5AC-like	486	0.00422681	1.13857e-05	0.00107589
TRINITY_DN36592_c0_g1_i2	XP_018019588.1 A disintegrin and metalloproteinase with thrombospondin motifs 1-like isoform X6	1453	0.0252576	0.000255772	0.011031
TRINITY_DN36613_c4_g4_i1	XP_013398307.1 protein fem-1 homolog C-like	2624	0.0182896	3.4795e-05	0.00256881
TRINITY_DN36639_c0_g1_i1	XP_018022126.1 cuticle protein 8-like isoform X1	362	0.000739969	4.53956e-05	0.00312932
TRINITY_DN36639_c0_g1_i3	XP_018022127.1 cuticle protein 8-like isoform X2	356	0.000174126	6.24213e-06	0.000695315
TRINITY_DN36639_c0_g1_i4	XP_018022127.1 cuticle protein 8-like isoform X2	329	0.00442533	0.00167048	0.0441785
TRINITY_DN36652_c0_g2_i2	XP_015277521.1 centromere protein V	2671	0.030654	3.28239e-05	0.00248693
TRINITY_DN36671_c0_g1_i1	XP_018027824.1 V-type proton ATPase 21 kDa proteolipid subunit-like	1532	0.107897	0.00161999	0.0433889
TRINITY_DN36694_c1_g1_i1	XP_022207735.1neurogenic locus notch homolog protein 2-like	2574	267.818	0.00114585	0.0339916
TRINITY_DN36695_c3_g1_i1	YP_009220649.1DNA polymerase	2433	684.816	7.04478e-08	1.16885e-05
TRINITY_DN36715_c0_g1_i7	XP_018025762.1 YTH domain-containing protein 1-like	3111	0.00213369	0.000197402	0.00919751
TRINITY_DN36724_c2_g1_i5	XP_018023410.1PREDICTED: uncharacterized protein LOC108679320 isoform X4	909	0.0300077	0.00104329	0.0319637
TRINITY_DN36747_c0_g1_i9	XP_018019807.1 aminopeptidase N-like	832	0.0135111	5.62715e-06	0.000639519
TRINITY_DN36784_c4_g1_i6	XP_018026031.1 chromodomain-helicase-DNA-binding protein 7-like isoform X1	13801	0.000246944	2.74178e-06	0.000351803
TRINITY_DN36784_c4_g1_i7	XP_018026031.1 chromodomain-helicase-DNA-binding protein 7-like isoform X1	13750	0.000153309	1.29217e-06	0.000184189
TRINITY_DN36791_c0_g5_i2	XP_018023099.1 microtubule-associated protein tau-like isoform X3	3125	8.39167	0.00154586	0.0422012
TRINITY_DN36835_c0_g2_i1	XP_018019513.1PREDICTED: uncharacterized protein LOC108675968	546	0.0117323	0.000250551	0.0108896
TRINITY_DN36860_c0_g4_i3	XP_018009219.1 putative glycine-rich cell wall structural protein 1	838	0.000844561	5.82358e-05	0.00376741
TRINITY_DN36860_c0_g4_i4	XP_018009219.1 putative glycine-rich cell wall structural protein 1	739	0.000649973	3.34871e-05	0.00251452
TRINITY_DN36895_c2_g2_i3	XP_018010348.1 NADPH oxidase 5-like isoform X1	3361	0.00279043	2.62885e-06	0.000342769
TRINITY_DN36895_c2_g2_i5	XP_018010348.1 NADPH oxidase 5-like isoform X1	1507	0.00149042	2.66824e-06	0.00034523
TRINITY_DN36910_c0_g1_i3	XP_018013601.1 adiponectin receptor protein-like	1595	0.0752355	0.00189466	0.04847
TRINITY_DN36944_c3_g1_i4	XP_018007790.1 alpha,alpha-trehalose-phosphate synthase [UDP-forming]-like	610	9.50669	0.000639172	0.0224382
TRINITY_DN36956_c2_g1_i1	YP_009220503.1immediate-early protein	1392	4017.48	3.65951e-17	1.48997e-14
TRINITY_DN36982_c2_g1_i1	XP_018022127.1 cuticle protein 8-like isoform X2	344	0.00272316	0.000716043	0.0244297
TRINITY_DN37013_c3_g5_i1	XP_019761930.1 pupal cuticle protein 20-like	603	0.0160711	0.00109063	0.0329341
TRINITY_DN37013_c3_g5_i2	XP_018011663.1 cuticle protein AMP5-like	1172	0.00799967	0.00188952	0.0484691
TRINITY_DN37052_c2_g1_i3	XP_022255447.1 TPRXL	1622	0.026784	1.81053e-05	0.00153804
TRINITY_DN37052_c2_g1_i6	XP_013787316.2uncharacterized serine-rich protein C215.13-like	1662	0.0126312	0.000110119	0.00586139
TRINITY_DN37052_c2_g1_i7	XP_022255447.1 TPRXL	2318	0.00659717	0.000318189	0.0133465
TRINITY_DN37052_c2_g2_i1	XP_018009958.1 ecdysone-induced protein 74EF-like	694	0.0288201	2.56764e-05	0.00200873
TRINITY_DN37072_c1_g1_i1	XP_017785768.1 endocuticle structural glycoprotein SgAbd-1-like	203	0.00312356	0.000817813	0.0271314
TRINITY_DN37072_c1_g1_i11	XP_018028051.1 cuticle protein AM/CP1114-like	297	0.00013322	5.29816e-06	0.000606225
TRINITY_DN37106_c0_g1_i6	XP_018570388.1 helix-loop-helix protein delilah-like	1522	0.00854354	7.16576e-05	0.00434877
TRINITY_DN37165_c1_g1_i2	XP_001638494.1predicted protein	2792	4.28414	0.00187598	0.0482477
TRINITY_DN37171_c0_g1_i1	XP_001844829.1deoxyribonuclease I	927	6084.06	6.5069e-16	2.10473e-13
TRINITY_DN37171_c0_g2_i1	YP_009220535.1ribonucleotide reductase small subunit	4252	4078.54	4.66101e-18	2.30583e-15
TRINITY_DN37205_c1_g1_i5	XP_018028055.1 cuticle protein AMP1A-like	617	0.00353517	2.14868e-05	0.00176296
TRINITY_DN37208_c1_g2_i8	XP_011436282.1 60S ribosomal protein L7a-like isoform X1	1131	0.00346423	0.000677371	0.0234771
TRINITY_DN37238_c3_g3_i1	YP_009220562.1envelope protein	3527	618.604	2.27104e-07	3.56998e-05
TRINITY_DN37288_c0_g1_i1	XP_018022127.1 cuticle protein 8-like isoform X2	671	0.00140851	2.80739e-05	0.00216607
TRINITY_DN37301_c1_g3_i1	XP_018015480.1 rhoGEF domain-containing protein gxcI-like isoform X2	4187	0.0592091	0.000154376	0.00763987
TRINITY_DN37310_c3_g2_i1	XP_013198723.1 RNA-directed DNA polymerase from mobile element jockey-like	4888	0.05907	0.000546878	0.0201936
TRINITY_DN37310_c3_g2_i3	XP_013198723.1 RNA-directed DNA polymerase from mobile element jockey-like	4930	0.0131986	2.96687e-06	0.000372408
TRINITY_DN37340_c0_g1_i3	XP_018537157.1 arginase-2, mitochondrial	1055	0.0319667	4.68684e-05	0.00315463
TRINITY_DN37350_c0_g2_i1	XP_018012551.1PREDICTED: uncharacterized protein LOC108669665	6891	0.00167237	4.75708e-06	0.000555653
TRINITY_DN37350_c0_g2_i8	XP_018012551.1PREDICTED: uncharacterized protein LOC108669665	8881	0.00370837	6.8529e-05	0.00422219
TRINITY_DN37354_c1_g1_i16	XP_021940952.1phospholipid scramblase 2 isoform X3	1973	89.1999	0.00161527	0.0433889
TRINITY_DN37365_c2_g1_i1	XP_002403456.1cuticular protein, putative	872	0.00735338	0.000518735	0.0193034
TRINITY_DN37370_c0_g2_i2	XP_018022748.1 mannosylglucosyl-3-phosphoglycerate phosphatase-like isoform X2	2783	0.0293102	6.29428e-05	0.00396516
TRINITY_DN37398_c4_g1_i2	XP_018008173.1 nuclear hormone receptor FTZ-F1-like	1039	0.00143636	0.000157573	0.00772706
TRINITY_DN37416_c0_g1_i2	XP_018009868.1 pollen-specific leucine-rich repeat extensin-like protein 3	2942	0.0137842	0.00174549	0.0456597
TRINITY_DN37429_c0_g1_i4	XP_018010986.1PREDICTED: uncharacterized protein LOC108668307	1925	0.0516086	0.000615852	0.0220396
TRINITY_DN37483_c0_g2_i3	XP_018022126.1 cuticle protein 8-like isoform X1	320	0.00215788	0.000129869	0.00670058
TRINITY_DN37483_c0_g2_i4	XP_018022127.1 cuticle protein 8-like isoform X2	490	0.00132413	0.000137835	0.00702542
TRINITY_DN37591_c4_g1_i2	XP_018013794.1 oxysterol-binding protein 1-like	1501	0.00510003	0.00126573	0.0368331
TRINITY_DN37635_c1_g1_i1	XP_009027840.1hypothetical protein HELRODRAFT_115175	2514	0.00609432	0.00108983	0.0329341
TRINITY_DN37635_c1_g1_i6	XP_009027840.1hypothetical protein HELRODRAFT_115175	2596	160.837	0.000395183	0.0156279
TRINITY_DN37642_c5_g1_i4	XP_018022653.1 putative fatty acyl-CoA reductase CG5065 isoform X1	508	0.00487213	0.000751144	0.0253191
TRINITY_DN37649_c2_g1_i1	XP_009066688.1hypothetical protein LOTGIDRAFT_184700	1158	0.0204105	0.00096509	0.0302076
TRINITY_DN37655_c3_g2_i1	XP_018013858.1 alkylglycerol monooxygenase-like	517	32.0187	0.001113	0.033307
TRINITY_DN37660_c1_g1_i1	YP_009220516.1hypothetical protein Swssvgp042	2287	991.554	1.98047e-15	5.62006e-13
TRINITY_DN37660_c3_g1_i1	YP_009220514.1hypothetical protein Swssvgp040	379	295.481	1.63616e-07	2.64617e-05
TRINITY_DN37660_c3_g2_i1	YP_009220513.1hypothetical protein Swssvgp039	848	636.321	8.53536e-10	1.61309e-07
TRINITY_DN37660_c3_g3_i1	YP_009220515.1hypothetical protein Swssvgp041	2388	777.342	9.90179e-13	2.28148e-10
TRINITY_DN37731_c3_g1_i2	XP_021347717.1glutenin, high molecular weight subunit DX5-like	1223	13.0513	0.000466564	0.0180405
TRINITY_DN37731_c3_g1_i3	XP_021347717.1glutenin, high molecular weight subunit DX5-like	1728	81.4709	0.00120842	0.0354105
TRINITY_DN37754_c2_g3_i1	XP_021922217.1pleckstrin homology domain-containing family G member 5	5564	0.104221	0.000966212	0.0302076
TRINITY_DN37754_c2_g5_i2	XP_018026692.1PREDICTED: uncharacterized protein LOC108682092	874	0.00122612	7.70997e-06	0.000800504
TRINITY_DN37781_c0_g1_i4	XP_011198527.1 actin, cytoplasmic A3a isoform X1	828	0.095364	0.000133694	0.00685589
TRINITY_DN37786_c4_g1_i4	XP_018019626.1 anti-lipopolysaccharide factor-like	600	10.346	7.40637e-05	0.00441756
TRINITY_DN37791_c0_g1_i12	XP_018017518.1 glycine-rich cell wall structural protein-like	377	0.00856273	0.000246618	0.0108306
TRINITY_DN37791_c0_g1_i18	XP_018017518.1 glycine-rich cell wall structural protein-like	385	0.00416832	0.000134299	0.00686601
TRINITY_DN37791_c0_g1_i3	XP_018017518.1 glycine-rich cell wall structural protein-like	317	0.00160557	2.3857e-05	0.00191205
TRINITY_DN37791_c0_g1_i4	XP_018017518.1 glycine-rich cell wall structural protein-like	448	0.000736284	7.99988e-05	0.00466185
TRINITY_DN37813_c3_g2_i2	XP_018010534.1 mucin-4-like	1934	0.111535	0.00182804	0.0473041
TRINITY_DN37851_c1_g2_i1	YP_009220610.1envelope protein	515	2849.39	4.35885e-16	1.46632e-13
TRINITY_DN37851_c1_g3_i2	YP_009220611.1capsid protein	3233	2363.93	5.02848e-17	1.87953e-14
TRINITY_DN37890_c0_g1_i8	XP_018018868.1 tolloid-like protein 2	1416	0.0803986	0.00050799	0.0190418
TRINITY_DN37911_c0_g4_i1	YP_009220503.1immediate-early protein	1840	4408.42	1.29965e-17	5.75266e-15
TRINITY_DN37945_c3_g1_i11	XP_018562247.1 succinyl-CoA:3-ketoacid coenzyme A transferase 1, mitochondrial	3113	1147.6	7.31348e-05	0.00439331
TRINITY_DN37996_c2_g2_i2	XP_019765431.1 zinc finger protein basonuclin-2-like isoform X1	1329	0.000502001	2.04198e-05	0.00169083
TRINITY_DN38036_c2_g2_i1	XP_002430379.1Nuclear hormone receptor FTZ-F1, putative	653	0.00221199	0.000395808	0.0156279
TRINITY_DN38036_c2_g2_i2	XP_002430379.1Nuclear hormone receptor FTZ-F1, putative	2969	0.0130472	0.000882047	0.0286964
TRINITY_DN38045_c0_g2_i3	XP_018025719.1 V-type proton ATPase subunit e-like	1170	0.0622205	0.000350288	0.0143354
TRINITY_DN38055_c0_g1_i2	XP_018011225.1 serine-rich adhesin for platelets-like	1833	0.0118261	1.90258e-05	0.00160007
TRINITY_DN38106_c3_g1_i1	XP_022257188.1nose resistant to fluoxetine protein 6-like	1649	0.0222483	0.00164409	0.0437556
TRINITY_DN38109_c0_g6_i1	XP_018019893.1 endoplasmic reticulum mannosyl-oligosaccharide 1,2-alpha-mannosidase-like	2898	0.0947778	0.000476986	0.0182637
TRINITY_DN38113_c4_g1_i1	XP_018009058.1PREDICTED: uncharacterized protein LOC108666653 isoform X4	1063	0.0231195	0.000364958	0.0147918
TRINITY_DN38159_c0_g1_i1	XP_018022127.1 cuticle protein 8-like isoform X2	257	0.00064585	2.02157e-05	0.00168331
TRINITY_DN38159_c0_g1_i10	XP_018022127.1 cuticle protein 8-like isoform X2	261	0.004067	0.000293783	0.0124784
TRINITY_DN38159_c0_g1_i17	XP_018022127.1 cuticle protein 8-like isoform X2	236	0.00339907	0.000216614	0.00992346
TRINITY_DN38159_c0_g1_i19	XP_018022127.1 cuticle protein 8-like isoform X2	256	0.00349827	0.000609366	0.0219007
TRINITY_DN38159_c0_g1_i4	XP_018022127.1 cuticle protein 8-like isoform X2	253	0.000279607	9.46635e-06	0.000924173
TRINITY_DN38161_c0_g3_i2	XP_018023484.1PREDICTED: uncharacterized protein LOC108679376	1690	0.0116493	0.000251255	0.010892
TRINITY_DN38161_c0_g3_i3	XP_018023484.1PREDICTED: uncharacterized protein LOC108679376	1487	0.0174605	0.000109546	0.0058494
TRINITY_DN38247_c9_g3_i1	XP_018023626.1 brain tumor protein-like	7758	0.0749816	0.00134517	0.0387407
TRINITY_DN38256_c2_g1_i1	YP_009220529.1ribonucleotide reductase large subunit	2755	13265.6	4.33726e-21	3.38858e-17
TRINITY_DN38268_c2_g3_i1	YP_009220624.1hypothetical protein Swssvgp150	1600	358.552	1.35142e-06	0.000191016
TRINITY_DN38268_c8_g1_i1	XP_019930482.1 enolase-phosphatase E1 isoform X4	1677	0.0988809	0.000558246	0.0204569
TRINITY_DN38292_c1_g1_i2	XP_018008724.1 solute carrier family 26 member 6-like isoform X2	1488	0.0501201	6.54393e-05	0.00406158
TRINITY_DN38384_c1_g1_i3	XP_019641994.1 decapping and exoribonuclease protein-like	1593	80.124	0.00057628	0.0209353
TRINITY_DN38411_c4_g1_i1	YP_009220580.1putative TATA-box bind protein	6125	3359.89	6.80769e-20	1.14505e-16
TRINITY_DN38422_c0_g2_i12	XP_018024394.1 protein FAM98A-like	448	0.000305465	1.24947e-05	0.00115473
TRINITY_DN38434_c1_g2_i1	XP_018027859.1 cuticle protein CP575-like	367	0.000326967	1.08272e-05	0.00102889
TRINITY_DN38471_c0_g1_i14	XP_008470542.1 NAD kinase isoform X11	1949	441.173	3.324e-06	0.000408099
TRINITY_DN38475_c3_g3_i1	XP_018018916.1 glycerol-3-phosphate dehydrogenase [NAD(+)], cytoplasmic-like isoform X1	1443	0.0806513	6.41837e-05	0.00401327
TRINITY_DN38489_c0_g2_i1	XP_021940722.1pleckstrin homology-like domain family B member 1	2492	0.00388097	2.53729e-05	0.00199426
TRINITY_DN38538_c2_g1_i2	XP_018019588.1 A disintegrin and metalloproteinase with thrombospondin motifs 1-like isoform X6	1507	0.0196353	0.00126541	0.0368331
TRINITY_DN38567_c3_g3_i1	XP_018016171.1 chondroitin proteoglycan-2-like	1477	0.071982	0.000462119	0.0179098
TRINITY_DN38569_c6_g3_i1	YP_009220481.1envelope protein	947	286.87	7.58523e-06	0.000792445
TRINITY_DN38569_c8_g1_i1	YP_009220486.1envelope protein	8685	4123.77	3.41011e-19	2.92653e-16
TRINITY_DN38598_c0_g3_i2	XP_021957687.1larval cuticle protein A1A-like isoform X2	1742	0.00233344	0.000441445	0.0172677
TRINITY_DN38644_c1_g1_i13	XP_018023452.1PREDICTED: uncharacterized protein LOC108679354 isoform X4	3003	128.418	0.000731845	0.0247782
TRINITY_DN38745_c1_g1_i3	XP_018025799.1 crustacean hyperglycemic hormones-like	575	0.00911887	4.6351e-05	0.00314365
TRINITY_DN38747_c0_g1_i1	XP_018011006.1 serine-rich adhesin for platelets-like	389	0.00338593	9.62471e-05	0.00525609
TRINITY_DN38747_c0_g1_i2	XP_018011006.1 serine-rich adhesin for platelets-like	507	0.00423107	0.000177918	0.00850164
TRINITY_DN38747_c0_g1_i3	XP_018011006.1 serine-rich adhesin for platelets-like	952	0.00205841	5.91885e-05	0.00378537
TRINITY_DN38747_c0_g1_i5	XP_018011006.1 serine-rich adhesin for platelets-like	377	0.00245044	0.000177899	0.00850164
TRINITY_DN38747_c0_g2_i2	XP_018011006.1 serine-rich adhesin for platelets-like	1994	0.00256164	0.000333695	0.0138586
TRINITY_DN38747_c0_g2_i4	XP_018011006.1 serine-rich adhesin for platelets-like	1665	0.00108585	9.19864e-05	0.00512322
TRINITY_DN38816_c6_g2_i3	XP_021935945.1uncharacterized protein LOC110837765 isoform X3	664	60.0591	0.000346427	0.0142119
TRINITY_DN38851_c0_g1_i1	XP_021923113.1A disintegrin and metalloproteinase with thrombospondin motifs adt-2-like	2021	0.0989022	0.00167984	0.0442866
TRINITY_DN38886_c0_g1_i1	XP_015119889.1 protein eiger isoform X2	1449	0.0816805	7.37772e-05	0.00441613
TRINITY_DN38948_c0_g2_i1	XP_021699388.1L-2-hydroxyglutarate dehydrogenase, mitochondrial	1278	0.00471486	0.000198695	0.0092322
TRINITY_DN38948_c0_g2_i4	XP_018010910.1 L-2-hydroxyglutarate dehydrogenase, mitochondrial-like	1983	0.0219554	0.000210972	0.00974878
TRINITY_DN38948_c0_g2_i7	XP_018010910.1 L-2-hydroxyglutarate dehydrogenase, mitochondrial-like	2104	0.000407575	8.02237e-06	0.000806856
TRINITY_DN38951_c0_g2_i1	YP_009220491.1hypothetical protein Swssvgp017	1185	10865.1	2.87611e-18	1.56052e-15
TRINITY_DN38983_c5_g1_i9	XP_021931657.1otopetrin-2 isoform X1	1331	0.0030522	3.42202e-05	0.00254683
TRINITY_DN39009_c1_g1_i6	XP_011431519.2 F-box only protein 6-like	1449	8.822	0.000143352	0.00726261
TRINITY_DN39033_c2_g1_i1	XP_018026692.1PREDICTED: uncharacterized protein LOC108682092	1686	0.00178954	1.24542e-05	0.00115473
TRINITY_DN39033_c2_g6_i1	XP_018026692.1PREDICTED: uncharacterized protein LOC108682092	1501	0.00262416	2.79205e-06	0.0003531
TRINITY_DN39044_c0_g1_i4	XP_018009219.1 putative glycine-rich cell wall structural protein 1	1072	4.01044e-05	3.2143e-06	0.000400478
TRINITY_DN39044_c0_g1_i7	XP_018009219.1 putative glycine-rich cell wall structural protein 1	1161	0.00112886	9.72937e-05	0.00529605
TRINITY_DN39059_c0_g1_i11	XP_021917358.1peptide transporter family 1 isoform X2	3960	0.0711558	0.00050306	0.0189294
TRINITY_DN39059_c0_g1_i9	XP_021917356.1peptide transporter family 1 isoform X1	1060	0.0163284	0.00091028	0.0292751
TRINITY_DN39170_c1_g3_i2	XP_013788367.1calpain-5-like isoform X1	3121	108.504	0.00150284	0.0413712
TRINITY_DN39206_c2_g1_i2	XP_018021192.1 SWI/SNF-related matrix-associated actin-dependent regulator of chromatin subfamily E member 1-like isoform X2	2287	0.0518341	0.00177172	0.0462737
TRINITY_DN39222_c0_g1_i7	XP_018022127.1 cuticle protein 8-like isoform X2	651	0.0017474	0.000247347	0.0108343
TRINITY_DN39247_c0_g3_i1	XP_020213304.1deoxyuridine 5'-triphosphate nucleotidohydrolase	3018	101827	2.83372e-20	6.80902e-17
TRINITY_DN39247_c0_g4_i1	YP_009220510.1hypothetical protein Swssvgp036	2217	197.863	2.35078e-07	3.66111e-05
TRINITY_DN39247_c0_g6_i1	YP_009220510.1hypothetical protein Swssvgp036	870	174.236	7.18762e-05	0.00434877
TRINITY_DN39251_c0_g1_i8	XP_018014793.1 pro-resilin-like	467	0.00342313	0.00098698	0.0306783
TRINITY_DN39268_c0_g1_i1	XP_018322589.1 cryptochrome-1	2779	0.0449501	9.43762e-05	0.00522174
TRINITY_DN39288_c0_g3_i2	XP_018024612.1 membrane progestin receptor gamma-B-like	3284	0.129304	0.000780106	0.0260863
TRINITY_DN39373_c1_g1_i2	YP_009220569.1hypothetical protein Swssvgp095	440	2921.69	3.78632e-14	9.64938e-12
TRINITY_DN39412_c1_g3_i1	XP_015915742.1minor histocompatibility protein HA-1-like isoform X4	572	0.0556714	0.000925567	0.0294849
TRINITY_DN3942_c0_g1_i1	XP_013387289.1 60S ribosomal protein L5-like	913	0.0505703	0.00178445	0.046534
TRINITY_DN39430_c3_g2_i5	XP_018019626.1 anti-lipopolysaccharide factor-like	521	11.5329	0.000117995	0.00612641
TRINITY_DN39438_c0_g4_i1	XP_018021171.1 proline dehydrogenase 1, mitochondrial-like	2700	0.0274884	7.02585e-05	0.00429726
TRINITY_DN39459_c5_g4_i1	NP_001020984.1Muscle M-line assembly protein unc-89	4177	0.129736	0.00100031	0.0309857
TRINITY_DN39465_c0_g1_i1	YP_009220596.1hypothetical protein Swssvgp122	8896	3704.64	2.83201e-18	1.56052e-15
TRINITY_DN39506_c6_g2_i2	XP_015363736.1 outer dense fiber protein 3	2127	0.0042449	0.00162525	0.0434607
TRINITY_DN39506_c6_g2_i3	XP_015363736.1 outer dense fiber protein 3	2343	0.0018672	0.000302421	0.0128129
TRINITY_DN39506_c6_g2_i5	XP_018336730.1 outer dense fiber protein 3 isoform X4	2315	0.0788747	0.00117942	0.0348032
TRINITY_DN39596_c0_g1_i1	XP_018016017.1 alpha carbonic anhydrase 8-like	854	0.00110908	0.000115679	0.00609254
TRINITY_DN39596_c0_g1_i6	XP_018016017.1 alpha carbonic anhydrase 8-like	560	0.00384196	0.0016944	0.044531
TRINITY_DN39605_c1_g1_i1	XP_018027859.1 cuticle protein CP575-like	532	0.00162383	0.000231212	0.010343
TRINITY_DN39605_c1_g4_i1	XP_018027859.1 cuticle protein CP575-like	729	0.00071494	8.10694e-06	0.000806856
TRINITY_DN39646_c3_g1_i1	YP_009220555.1envelope protein	3088	1050.06	5.09961e-09	9.22317e-07
TRINITY_DN39649_c7_g1_i1	YP_009220486.1envelope protein	6563	4233.25	1.2681e-17	5.75266e-15
TRINITY_DN39649_c7_g5_i1	YP_009220489.1hypothetical protein Swssvgp015	1065	3978.27	2.53723e-15	6.82307e-13
TRINITY_DN39680_c1_g1_i2	XP_021963633.1putative inorganic phosphate cotransporter	4621	0.0103526	3.96499e-05	0.0028259
TRINITY_DN39707_c0_g1_i14	XP_022244603.1otopetrin-2-like isoform X2	1361	0.000750995	7.96011e-05	0.00466185
TRINITY_DN39707_c0_g1_i18	XP_022244603.1otopetrin-2-like isoform X2	1016	0.108558	0.000360492	0.0146815
TRINITY_DN39707_c0_g1_i21	XP_022244602.1otopetrin-2-like isoform X2	3243	0.108569	0.00149207	0.0412773
TRINITY_DN39707_c0_g1_i9	XP_017884235.1 otopetrin-2-like isoform X2	986	0.0839084	0.00111485	0.033307
TRINITY_DN39740_c9_g2_i1	XP_018008364.1 V-type proton ATPase subunit S1-like	2489	0.100849	0.00133607	0.0385957
TRINITY_DN39742_c4_g1_i1	YP_009220597.1capsid protein	12204	7164.94	9.28942e-16	2.84087e-13
TRINITY_DN39748_c0_g1_i5	XP_021937581.1G-protein coupled receptor moody-like isoform X1	2124	0.146434	0.0016336	0.0435454
TRINITY_DN39750_c0_g1_i6	XP_003397666.1cartilage oligomeric matrix protein	2657	0.00302626	3.17467e-05	0.0024162
TRINITY_DN39750_c0_g1_i9	XP_018332447.1 cartilage oligomeric matrix protein	2900	0.00286371	0.000985652	0.0306783
TRINITY_DN39774_c4_g1_i2	XP_021956375.1partitioning defective 3 homolog isoform X1	899	0.0858174	0.00139457	0.0394228
TRINITY_DN39774_c5_g1_i1	XP_015915733.1neurotrophin 1-like	1702	0.0214593	4.6888e-05	0.00315463
TRINITY_DN39793_c1_g1_i1	YP_009220568.1capsid protein	2552	121.894	1.39517e-08	2.41926e-06
TRINITY_DN39793_c1_g3_i1	YP_009220569.1hypothetical protein Swssvgp095	221	768.69	1.09071e-08	1.95167e-06
TRINITY_DN39835_c1_g1_i4	XP_018025591.1 uncharacterized aarF domain-containing protein kinase 5-like isoform X1	2213	90.7644	0.00195609	0.0492537
TRINITY_DN39878_c5_g1_i2	XP_015835966.1 protein still life, isoform SIF type 1 isoform X8	4021	0.0884473	0.000378236	0.0151474
TRINITY_DN39938_c0_g1_i3	XP_014667771.1 V-type proton ATPase subunit G-like	2385	0.0975918	0.00104624	0.031996
TRINITY_DN40071_c0_g1_i1	XP_017892245.1 otoconin-90	1682	9.04757e-05	2.39823e-06	0.000320145
TRINITY_DN40071_c0_g1_i2	XP_017892245.1 otoconin-90	1925	0.00475918	2.57606e-06	0.000338511
TRINITY_DN40071_c0_g1_i3	XP_015117128.1 basic phospholipase A2 PA-12A	463	0.0023719	0.000467738	0.0180444
TRINITY_DN40071_c0_g1_i4	XP_015832939.1 phospholipase A2 A2-actitoxin-Ucs2a	2247	0.000967757	4.93213e-07	7.40701e-05
TRINITY_DN40082_c0_g1_i2	XP_018016891.1 influenza virus NS1A-binding protein homolog A-like	3613	0.135323	0.00147526	0.040971
TRINITY_DN40134_c0_g1_i2	XP_005187053.1 pro-resilin	264	0.00179045	0.000258124	0.0111039
TRINITY_DN40134_c0_g2_i1	XP_018022126.1 cuticle protein 8-like isoform X1	316	0.000316747	1.02012e-05	0.000980484
TRINITY_DN40134_c0_g2_i2	XP_018022126.1 cuticle protein 8-like isoform X1	315	0.000375625	1.31537e-05	0.00119592
TRINITY_DN40154_c0_g1_i1	XP_011691210.1 breast cancer type 2 susceptibility protein-like isoform X1	4147	0.0920028	0.000385375	0.0153602
TRINITY_DN40164_c5_g4_i2	XP_018024855.1 serine/threonine-protein kinase PKH3-like	4286	0.0213711	1.40106e-05	0.0012535
TRINITY_DN40186_c2_g2_i2	XP_018027295.1PREDICTED: uncharacterized protein LOC108682609	1281	7.25527	8.91254e-05	0.0050305
TRINITY_DN40190_c2_g1_i2	XP_018008443.1 zinc transporter 5-like	680	0.00298432	0.000800737	0.0266701
TRINITY_DN40190_c2_g1_i6	XP_018008443.1 zinc transporter 5-like	849	0.000992943	3.37519e-05	0.00252314
TRINITY_DN40240_c3_g1_i1	YP_009220481.1envelope protein	3062	2378.47	1.09615e-12	2.45831e-10
TRINITY_DN40250_c0_g1_i3	XP_015604739.1 aminopeptidase Ey	1579	0.0145134	2.47154e-05	0.00196091
TRINITY_DN40277_c1_g1_i4	XP_021346425.1twitchin-like isoform X6	1574	0.0629639	0.00101258	0.0313082
TRINITY_DN40288_c1_g1_i4	XP_013191337.1 F-box/LRR-repeat protein 14	2054	0.0259398	8.09283e-05	0.00469384
TRINITY_DN40315_c0_g1_i3	XP_021940211.1probable Ras GTPase-activating protein isoform X4	12489	0.0962447	0.00156019	0.0423949
TRINITY_DN40362_c14_g1_i6	XP_022815609.1ribonuclease kappa-like	687	0.0938884	0.000769957	0.0257982
TRINITY_DN40418_c4_g2_i1	YP_009220526.1hypothetical protein Swssvgp052	4382	6105.33	6.05387e-21	3.38858e-17
TRINITY_DN40482_c0_g1_i6	XP_018017195.1 mitochondrial basic amino acids transporter-like	2399	0.0186293	1.58817e-05	0.00138409
TRINITY_DN40488_c0_g1_i3	XP_021915670.1acylcarnitine hydrolase-like isoform X1	1793	0.0485033	0.00121349	0.0354972
TRINITY_DN40501_c3_g2_i2	XP_022168391.1hornerin isoform X1	1064	0.00129622	6.98802e-06	0.000749062
TRINITY_DN40506_c5_g1_i1	XP_018007534.1 large neutral amino acids transporter small subunit 1-like	1744	0.00242301	0.000183844	0.0087352
TRINITY_DN40571_c3_g2_i1	YP_009220592.1envelope protein	2984	124.065	7.05895e-06	0.000751465
TRINITY_DN40571_c3_g4_i1	YP_009220596.1hypothetical protein Swssvgp122	4291	3821.45	6.37907e-20	1.14505e-16
TRINITY_DN40597_c1_g3_i1	XP_015905057.1orphan steroid hormone receptor 2 isoform X1	4825	0.0552678	0.000912091	0.0292774
TRINITY_DN40597_c1_g3_i3	XP_015905057.1orphan steroid hormone receptor 2 isoform X1	5750	0.0536084	0.000236057	0.0105039
TRINITY_DN40715_c0_g1_i1	YP_009220639.1hypothetical protein Swssvgp165	2436	727.325	1.90885e-13	4.5221e-11
TRINITY_DN40715_c6_g1_i2	YP_009220573.1hypothetical protein Swssvgp099	5762	9312.24	1.47343e-21	2.4783e-17
TRINITY_DN40790_c0_g1_i7	XP_018017512.1 pro-resilin-like isoform X1	307	0.00472323	2.38722e-05	0.00191205
TRINITY_DN40838_c3_g6_i1	YP_009220597.1capsid protein	6346	1612.29	2.2367e-18	1.39338e-15
TRINITY_DN40845_c0_g3_i1	YP_009220475.1collagen-like protein	2297	5857.09	1.06506e-16	3.73216e-14
TRINITY_DN40857_c3_g1_i1	XP_018020658.1PREDICTED: uncharacterized protein LOC108677020	904	0.0019391	7.88369e-06	0.000806856
TRINITY_DN40857_c3_g1_i4	XP_018020658.1PREDICTED: uncharacterized protein LOC108677020	1724	0.000118117	1.76462e-05	0.00151433
TRINITY_DN40857_c3_g1_i8	XP_018020659.1PREDICTED: uncharacterized protein LOC108677020	1689	0.000178882	1.48052e-06	0.00020752
TRINITY_DN40892_c1_g1_i1	XP_014283882.1PREDICTED: uncharacterized protein LOC106685612 isoform X2	1359	160.442	0.00110218	0.0330598
TRINITY_DN40904_c0_g1_i1	YP_009220589.1envelope protein	1442	832.862	1.67948e-08	2.88254e-06
TRINITY_DN40904_c1_g1_i1	YP_009220523.1hypothetical protein Swssvgp049	1178	9342.48	1.09994e-18	7.70877e-16
TRINITY_DN40904_c1_g3_i1	YP_009220523.1hypothetical protein Swssvgp049	580	5469.94	3.99223e-17	1.56161e-14
TRINITY_DN40914_c0_g1_i1	XP_021931107.1N-acetyl-D-glucosamine kinase isoform X1	820	0.00452223	1.37635e-05	0.00124464
TRINITY_DN40915_c6_g2_i4	XP_022701077.1sodium-dependent glucose transporter 1-like	2529	0.0357125	8.38857e-05	0.00483205
TRINITY_DN40917_c3_g1_i1	XP_018020638.1 sodium-dependent neutral amino acid transporter B(0)AT3-like isoform X3	2619	0.131286	0.000377744	0.0151474
TRINITY_DN40942_c3_g2_i2	XP_018016583.1 zinc finger and BTB domain-containing protein 44-like isoform X3	2079	0.0422862	0.00013195	0.00678717
TRINITY_DN40962_c4_g1_i9	XP_015429643.1PREDICTED: uncharacterized protein LOC107186316	2376	0.0168833	0.000404063	0.0159165
TRINITY_DN40972_c2_g5_i1	XP_012237929.1 putative mediator of RNA polymerase II transcription subunit 26 isoform X3	2886	0.146788	0.0014614	0.0407674
TRINITY_DN40977_c0_g1_i1	XP_018026489.1 G-protein coupled receptor Mth2-like isoform X3	2053	0.024007	4.32492e-05	0.00301233
TRINITY_DN40990_c0_g4_i1	XP_021925339.1calcium uptake protein 3, mitochondrial isoform X1	2376	192.48	0.000277697	0.0118851
TRINITY_DN41002_c0_g8_i1	XP_018012344.1 dystonin-like isoform X2	1821	0.0377838	6.48443e-05	0.00403956
TRINITY_DN41012_c0_g1_i8	XP_019763063.1 mitochondrial enolase superfamily member 1-like	2505	0.081108	0.00141222	0.0398549
TRINITY_DN41012_c0_g5_i1	XP_021918173.1mitochondrial enolase superfamily member 1-like isoform X1	1086	0.0732961	0.000922729	0.0294503
TRINITY_DN41012_c0_g5_i2	XP_022190452.1mitochondrial enolase superfamily member 1-like	2114	0.0397019	0.00049399	0.0187138
TRINITY_DN41025_c1_g1_i1	XP_018008554.1 probable chitinase 2	1292	0.0825646	0.000153701	0.00763987
TRINITY_DN41054_c0_g1_i3	XP_018024061.1 kinase D-interacting substrate of 220 kDa-like isoform X1	1537	0.0621673	0.00153083	0.0420041
TRINITY_DN41082_c4_g1_i1	YP_009220615.1 kinase	4670	2640.9	8.07026e-20	1.23402e-16
TRINITY_DN41122_c2_g2_i1	XP_018024014.1 V-type proton ATPase subunit E-like	975	0.10581	0.00184513	0.0475997
TRINITY_DN41130_c7_g1_i2	XP_021948344.1protein obstructor-E-like	3558	315.692	0.00011551	0.00609254
TRINITY_DN41139_c5_g1_i3	XP_021933767.1geranylgeranyl pyrophosphate synthase	648	177.448	0.000473934	0.0181999
TRINITY_DN41180_c3_g2_i5	XP_011301794.1 elongation of very long chain fatty acids protein AAEL008004-like	2107	11.952	0.000192659	0.00908496
TRINITY_DN41184_c0_g2_i5	XP_018019123.1 MAGUK p55 subfamily member 6-like isoform X1	2370	0.0440747	0.000336774	0.0139521
TRINITY_DN41228_c1_g1_i3	XP_018022126.1 cuticle protein 8-like isoform X1	325	0.00387187	0.00143022	0.0402279
TRINITY_DN41228_c1_g1_i6	XP_018022127.1 cuticle protein 8-like isoform X2	333	0.00143212	0.000280303	0.0119662
TRINITY_DN41260_c5_g2_i5	XP_022239448.1required for meiotic nuclear division protein 1 homolog isoform X2	2714	0.00109461	9.24793e-05	0.00513367
TRINITY_DN41267_c1_g1_i2	XP_021954661.1isobutyryl-CoA dehydrogenase, mitochondrial-like	2666	47.3356	0.000594975	0.0215215
TRINITY_DN41271_c1_g1_i12	XP_018022126.1 cuticle protein 8-like isoform X1	270	7.89592e-05	4.35006e-06	0.000515268
TRINITY_DN41277_c3_g1_i11	XP_018013382.1 venom protease-like	1922	0.113869	0.000639526	0.0224382
TRINITY_DN41284_c1_g1_i2	YP_009220522.1hypothetical protein Swssvgp048	3128	1276.06	2.35062e-10	4.65147e-08
TRINITY_DN41332_c4_g2_i1	XP_018015919.1 FGFR1 oncogene partner 2 homolog	1029	0.00873448	1.49999e-05	0.00132094
TRINITY_DN41343_c4_g2_i1	XP_022245570.1rho GTPase-activating protein 45-like isoform X1	1048	0.0573491	0.00022093	0.0100706
TRINITY_DN41394_c4_g1_i4	XP_018017271.1 carboxypeptidase B-like	2212	2.31341e-05	4.0284e-07	6.15979e-05
TRINITY_DN41394_c4_g1_i6	XP_018017271.1 carboxypeptidase B-like	3090	9.36964e-06	1.94479e-06	0.000268126
TRINITY_DN41410_c0_g1_i1	XP_021932766.1serine protease 30-like	2739	0.00122774	5.55663e-08	9.34625e-06
TRINITY_DN41457_c0_g2_i1	XP_018020510.1 apolipoprotein D-like isoform X2	869	0.0444423	0.000652961	0.0228333
TRINITY_DN41470_c4_g1_i2	XP_018020099.1 sodium-dependent phosphate transporter 1-B-like isoform X3	3799	0.113713	0.00142641	0.040188
TRINITY_DN41472_c1_g1_i5	XP_002612556.13-hydroxybutyrate dehydrogenase	1273	0.0112805	0.000244142	0.0107781
TRINITY_DN41472_c1_g1_i6	XP_015676214.1 D-beta-hydroxybutyrate dehydrogenase, mitochondrial-like	1200	0.139002	0.00119569	0.0351599
TRINITY_DN41475_c1_g6_i1	YP_009220545.1envelope protein	1484	1719.94	1.50021e-15	4.42694e-13
TRINITY_DN41475_c2_g1_i1	YP_009220545.1envelope protein	4922	480.809	3.26736e-10	6.3169e-08
TRINITY_DN41485_c0_g1_i3	XP_021916472.1filamin-A isoform X3	6103	0.122846	0.00159708	0.0429805
TRINITY_DN41489_c0_g2_i15	XP_022196262.1larval/pupal cuticle protein H1C-like	1056	0.0010813	4.19553e-05	0.00294409
TRINITY_DN41521_c0_g1_i2	XP_018015993.1 sodium-dependent nutrient amino acid transporter 1-like	2136	0.0460902	5.85176e-05	0.00377113
TRINITY_DN41528_c1_g1_i2	XP_018023849.1PREDICTED: uncharacterized protein LOC108679670	2704	18.7986	0.000487099	0.0185153
TRINITY_DN41528_c1_g1_i3	XP_018023849.1PREDICTED: uncharacterized protein LOC108679670	3299	14.6929	5.61103e-07	8.35199e-05
TRINITY_DN41528_c1_g3_i1	XP_018023849.1PREDICTED: uncharacterized protein LOC108679670	678	6.97804	0.000227969	0.0102701
TRINITY_DN41581_c3_g1_i5	XP_018025728.1 tropomyosin-1, isoforms 9A/A/B isoform X30	393	0.0725047	0.000471723	0.0181565
TRINITY_DN41581_c3_g5_i1	XP_011496355.1 tropomyosin-like	1448	0.078164	0.000117967	0.00612641
TRINITY_DN41607_c4_g1_i2	XP_018025191.1 zinc finger and SCAN domain-containing protein 4-like	2722	0.018059	0.000213452	0.00983634
TRINITY_DN41607_c4_g1_i3	XP_018025191.1 zinc finger and SCAN domain-containing protein 4-like	2312	0.0201555	0.000950714	0.0299841
TRINITY_DN41628_c0_g2_i11	XP_008193628.1 nuclear receptor coactivator 2 isoform X7	1091	0.0106987	0.0013474	0.0387407
TRINITY_DN41694_c0_g1_i1	YP_009220605.1E3 ligase, immediate-early protein	2230	3081.62	5.38085e-18	2.58588e-15
TRINITY_DN41694_c0_g2_i1	XP_002682336.1predicted protein	824	93.5831	0.000508311	0.0190418
TRINITY_DN41694_c1_g1_i1	YP_009220635.1hypothetical protein Swssvgp161	849	21349.7	1.57628e-19	1.76754e-16
TRINITY_DN41694_c1_g2_i1	YP_009220543.1hypothetical protein Swssvgp069	1881	3465.02	3.55877e-19	2.92653e-16
TRINITY_DN41694_c1_g5_i1	YP_009220632.1immediate-early protein	4067	2423.27	2.42457e-18	1.41694e-15
TRINITY_DN41698_c0_g1_i1	XP_022253101.115-hydroxyprostaglandin dehydrogenase [NAD(+)]-like	1075	0.0919249	0.000373654	0.0150716
TRINITY_DN41699_c2_g1_i7	XP_021940546.1cytoplasmic dynein 1 intermediate chain-like isoform X12	493	12.9786	0.000868862	0.0283222
TRINITY_DN41706_c0_g1_i1	XP_021939109.1solute carrier family 26 member 10 isoform X1	2423	0.0332709	4.20084e-05	0.00294409
TRINITY_DN41737_c2_g1_i1	XP_021940334.1leishmanolysin-like peptidase	2067	0.152355	0.00181163	0.0470968
TRINITY_DN41739_c6_g1_i11	XP_018025717.1 glycoprotein-N-acetylgalactosamine 3-beta-galactosyltransferase 1-like	1344	0.042207	0.00157605	0.04266
TRINITY_DN41749_c3_g2_i1	YP_009220511.1hypothetical protein Swssvgp037	5484	2676.81	4.31184e-18	2.19773e-15
TRINITY_DN41775_c0_g3_i3	XP_018028055.1 cuticle protein AMP1A-like	246	0.000317538	1.51045e-06	0.000209966
TRINITY_DN41785_c1_g1_i1	YP_009220479.1envelope protein	1948	19779	3.65382e-19	2.92653e-16
TRINITY_DN41785_c1_g2_i1	YP_009220476.1envelope protein	643	1051.93	1.24572e-08	2.20558e-06
TRINITY_DN41879_c6_g1_i1	XP_018330535.1 cyclin-dependent kinase inhibitor 1-like	1115	0.0132326	0.00133751	0.0385957
TRINITY_DN41880_c5_g1_i13	XP_021004286.1rap guanine nucleotide exchange factor 6-like	5306	0.136245	0.00135461	0.0388815
TRINITY_DN41888_c3_g1_i1	YP_009220568.1capsid protein	854	263.093	2.76088e-06	0.000351803
TRINITY_DN41888_c3_g2_i1	YP_009220566.1hypothetical protein Swssvgp092	3021	779.613	2.55561e-15	6.82307e-13
TRINITY_DN41953_c0_g2_i1	YP_009220569.1hypothetical protein Swssvgp095	528	900.424	9.5668e-14	2.36638e-11
TRINITY_DN41973_c1_g3_i2	XP_018019805.1PREDICTED: uncharacterized protein LOC108676261	2513	0.108925	0.00172574	0.0452839
TRINITY_DN41981_c1_g2_i2	XP_014226682.1 ecto-NOX disulfide-thiol exchanger 2	1331	0.0644906	0.000355084	0.0144964
TRINITY_DN41981_c1_g2_i5	XP_018015243.1 ecto-NOX disulfide-thiol exchanger 2-like	2838	0.0971245	0.000759372	0.0254943
TRINITY_DN41981_c1_g2_i7	XP_018335432.1 ecto-NOX disulfide-thiol exchanger 2	1739	0.0227776	5.19507e-05	0.00342671
TRINITY_DN41992_c1_g1_i10	YP_009220604.1hypothetical protein Swssvgp130	843	3416.24	4.81261e-16	1.58722e-13
TRINITY_DN42073_c1_g2_i1	XP_018008507.1 NFX1-type zinc finger-containing protein 1-like	6715	5.74373	0.00138858	0.0393198
TRINITY_DN42145_c0_g1_i1	XP_011677655.1 RNA-directed DNA polymerase from mobile element jockey-like	1114	7.32798	0.00181863	0.0471329
TRINITY_DN42175_c6_g1_i2	XP_018026692.1PREDICTED: uncharacterized protein LOC108682092	665	0.00152622	0.000180659	0.00860816
TRINITY_DN42175_c6_g1_i5	XP_018026692.1PREDICTED: uncharacterized protein LOC108682092	807	0.00210026	4.99333e-05	0.00334358
TRINITY_DN42193_c1_g1_i11	YP_009220590.1envelope protein	4129	489.545	5.04e-11	1.02136e-08
TRINITY_DN42193_c1_g3_i1	YP_009220591.1hypothetical protein Swssvgp117	2443	6670.24	1.45186e-19	1.76754e-16
TRINITY_DN42224_c0_g1_i5	XP_015929015.1FERM and PDZ domain-containing protein 4	2757	0.00425284	0.000324193	0.0135308
TRINITY_DN42282_c2_g1_i1	YP_009220528.1hypothetical protein Swssvgp054	3241	2028.7	2.29265e-15	6.3217e-13
TRINITY_DN42309_c0_g1_i9	XP_018026139.1 extensin-like isoform X1	774	0.0170661	0.000326327	0.0135862
TRINITY_DN42330_c2_g2_i7	XP_018008554.1 probable chitinase 2	927	0.00375988	0.00128657	0.0373749
TRINITY_DN42332_c0_g1_i1	XP_018019805.1PREDICTED: uncharacterized protein LOC108676261	1142	0.0617429	0.000410285	0.0161238
TRINITY_DN42401_c3_g1_i11	XP_018015136.1 epsin-2-like	2979	0.077877	0.000193776	0.00908496
TRINITY_DN42447_c1_g1_i2	XP_014785980.1 RNA-directed DNA polymerase from mobile element jockey-like	1640	0.011711	0.000389024	0.0154325
TRINITY_DN42456_c4_g1_i1	YP_009220580.1putative TATA-box bind protein	1878	16466.3	1.54924e-19	1.76754e-16
TRINITY_DN42458_c0_g3_i2	XP_014203931.1 V-type proton ATPase 116 kDa subunit a isoform 1-like isoform X4	3123	0.0652353	0.000307246	0.0129197
TRINITY_DN42509_c3_g2_i1	XP_022184369.1bcl-2-related ovarian killer protein isoform X2	1412	0.0673243	0.00133777	0.0385957
TRINITY_DN42509_c3_g2_i3	XP_022184369.1bcl-2-related ovarian killer protein isoform X2	2059	0.0757584	0.000450021	0.0175217
TRINITY_DN42509_c3_g2_i6	XP_022184370.1bcl-2-related ovarian killer protein isoform X2	2276	0.0447504	6.28119e-05	0.00396516
TRINITY_DN42522_c4_g1_i1	XP_013775596.1ADP/ATP translocase 3-like	394	0.000815103	1.99859e-07	3.20155e-05
TRINITY_DN42522_c4_g1_i2	XP_022655023.1ADP,ATP carrier protein 1-like	509	0.00347215	0.00102046	0.0314939
TRINITY_DN42563_c0_g1_i1	YP_009220539.1envelope protein	4928	1134.68	1.89786e-15	5.50379e-13
TRINITY_DN42609_c1_g1_i4	XP_018022123.1 cuticle protein 19-like	525	0.000990659	8.7148e-05	0.00496891
TRINITY_DN42609_c1_g2_i3	XP_018022123.1 cuticle protein 19-like	302	0.00160783	1.70646e-05	0.00147193
TRINITY_DN42609_c1_g2_i4	XP_018022123.1 cuticle protein 19-like	340	0.00352219	0.000149695	0.00756119
TRINITY_DN42609_c1_g2_i5	XP_018022123.1 cuticle protein 19-like	296	0.00505387	0.000267461	0.0114763
TRINITY_DN42609_c1_g2_i7	XP_018022123.1 cuticle protein 19-like	278	0.00903041	0.000782603	0.0261178
TRINITY_DN42609_c1_g2_i8	XP_018022123.1 cuticle protein 19-like	319	0.0015863	3.68788e-05	0.00268529
TRINITY_DN42713_c2_g2_i9	XP_018011216.1 fatty acyl-CoA hydrolase precursor, medium chain-like	1573	200.308	0.00191154	0.0486336
TRINITY_DN42716_c1_g1_i11	XP_018014723.1 excitatory amino acid transporter 2-like	638	0.0036953	0.000481297	0.018357
TRINITY_DN42730_c1_g1_i2	XP_018019916.1 heparan-alpha-glucosaminide N-acetyltransferase-like	2880	0.0265567	0.000637664	0.0224382
TRINITY_DN42736_c2_g1_i1	YP_009220584.1envelope protein	867	2362.32	8.63524e-17	3.09031e-14
TRINITY_DN42736_c2_g2_i1	YP_009220585.1hypothetical protein Swssvgp111	1461	1845.84	7.13659e-12	1.51946e-09
TRINITY_DN42750_c0_g2_i1	XP_002415642.1pheromone and odorant receptor, putative	3077	0.095906	0.00197107	0.0495567
TRINITY_DN42808_c0_g3_i2	YP_009220569.1hypothetical protein Swssvgp095	316	2254.22	6.76903e-12	1.45968e-09
TRINITY_DN42829_c2_g1_i16	XP_018026520.1 tetratricopeptide repeat protein 28-like isoform X2	1576	0.0161858	0.00181534	0.0471204
TRINITY_DN42934_c2_g2_i1	XP_019623966.1 Krueppel-like factor 13	1017	0.0651728	0.000227238	0.0102701
TRINITY_DN42939_c1_g1_i3	XP_018020734.1 trypsin-1-like	1569	0.00093927	8.8843e-05	0.0050305
TRINITY_DN42941_c0_g1_i2	XP_018024322.1 elongation factor 1-alpha-like	2669	0.00555895	2.38994e-06	0.000320145
TRINITY_DN42953_c1_g1_i1	YP_009220531.1immediate-early protein	617	509.122	5.91849e-10	1.13124e-07
TRINITY_DN42953_c1_g1_i2	YP_009220532.1hypothetical protein Swssvgp058	496	567.146	3.91916e-09	7.24398e-07
TRINITY_DN42962_c0_g1_i4	XP_018007795.1 alpha,alpha-trehalose-phosphate synthase [UDP-forming]-like	4493	8.58958	0.000889293	0.0288206
TRINITY_DN42982_c2_g1_i5	XP_017796132.1 Y+L amino acid transporter 2	2573	0.000330787	3.85702e-06	0.000466727
TRINITY_DN43002_c4_g2_i1	XP_018024672.1 cytidine deaminase-like	970	0.165542	0.00157843	0.04266
TRINITY_DN43004_c2_g1_i1	YP_009220585.1hypothetical protein Swssvgp111	1797	1679.55	1.09899e-11	2.31064e-09
TRINITY_DN43006_c1_g1_i1	XP_018010585.1 UNC93-like protein	1867	0.00119724	0.000122049	0.00631648
TRINITY_DN43007_c0_g1_i1	YP_009220569.1hypothetical protein Swssvgp095	449	77.3859	3.55395e-05	0.00261037
TRINITY_DN43030_c0_g4_i1	XP_018022126.1 cuticle protein 8-like isoform X1	333	0.0107239	0.00113983	0.0338727
TRINITY_DN43045_c5_g3_i5	XP_018010883.1 POU domain, class 6, transcription factor 1-like	1195	125.58	0.00022322	0.0101201
TRINITY_DN43056_c5_g1_i1	XP_018019807.1 aminopeptidase N-like	1394	0.00320269	5.76082e-05	0.0037412
TRINITY_DN43107_c2_g2_i10	XP_018010534.1 mucin-4-like	5554	0.00138931	0.000154887	0.00763987
TRINITY_DN43107_c2_g2_i11	XP_018010534.1 mucin-4-like	4704	0.0613199	0.000745104	0.025166
TRINITY_DN43141_c2_g1_i1	XP_013110864.1 stress response protein NST1 isoform X4	2126	0.113501	0.000342705	0.0141252
TRINITY_DN43141_c2_g1_i6	XP_019532817.1 tropomyosin-2 isoform X20	661	0.0846917	0.000672346	0.0234138
TRINITY_DN43141_c2_g1_i7	XP_013110864.1 stress response protein NST1 isoform X4	1720	0.0722539	0.000366789	0.0148302
TRINITY_DN43149_c3_g2_i1	XP_018008533.1 EF-hand domain-containing protein D2 homolog isoform X1	2962	0.0403997	3.82924e-05	0.00275247
TRINITY_DN43154_c10_g1_i1	XP_018008391.1 V-type proton ATPase subunit C-like	1772	0.0796317	0.000221902	0.0100876
TRINITY_DN43173_c0_g1_i2	XP_021939106.1ubiquitin thioesterase otulin-like isoform X1	1354	101.519	0.00151098	0.0415273
TRINITY_DN43183_c1_g1_i1	XP_018012066.1 minor histocompatibility protein HA-1-like	1250	0.0514332	0.000241307	0.0107092
TRINITY_DN43218_c0_g1_i2	NP_001034491.1chitin synthase 1	6533	0.087235	0.000705391	0.0242136
TRINITY_DN43228_c0_g1_i4	XP_018017521.1 nicotinamide/nicotinic acid mononucleotide adenylyltransferase 1-like	2549	870.785	0.000106201	0.00568886
TRINITY_DN43233_c3_g1_i2	XP_014252126.1 FH2 domain-containing protein 1 isoform X3	4932	0.101883	0.00189035	0.0484691
TRINITY_DN43233_c3_g1_i4	XP_014252124.1 FH2 domain-containing protein 1 isoform X1	2493	0.0310215	0.000614613	0.0220396
TRINITY_DN43287_c1_g2_i5	XP_018014808.1PREDICTED: uncharacterized protein LOC108671746	923	0.0679018	0.00144343	0.0404641
TRINITY_DN43291_c0_g7_i1	XP_018010978.1 hyphally regulated cell wall protein 3-like isoform X1	305	0.00610943	0.000304795	0.0128487
TRINITY_DN43369_c5_g1_i6	XP_012170214.1endothelin-converting enzyme homolog isoform X2	588	0.0455081	0.000215353	0.00989685
TRINITY_DN43373_c0_g1_i2	XP_018009219.1 putative glycine-rich cell wall structural protein 1	670	6.51882e-05	5.99048e-06	0.000671733
TRINITY_DN43373_c0_g1_i8	XP_018009219.1 putative glycine-rich cell wall structural protein 1	1360	0.00107529	0.000176582	0.00848602
TRINITY_DN43386_c0_g3_i3	XP_018021375.1 sodium-coupled monocarboxylate transporter 1-like	2534	0.0312874	0.000187297	0.0088742
TRINITY_DN43435_c6_g1_i2	XP_005111131.1 cyclin-I-like	1270	0.11681	0.00163032	0.0435269
TRINITY_DN43451_c0_g2_i3	XP_018024838.1 triosephosphate isomerase B-like	1335	34.5998	0.000537825	0.0199256
TRINITY_DN43458_c7_g1_i1	YP_009220574.1capsid protein	4933	759.051	5.17784e-15	1.3608e-12
TRINITY_DN43493_c0_g1_i6	XP_018014073.1 abnormal spindle-like microcephaly-associated protein homolog	13115	0.00240219	0.00023279	0.010386
TRINITY_DN43551_c0_g2_i1	YP_009220568.1capsid protein	333	331.166	1.01061e-05	0.000976923
TRINITY_DN43564_c0_g2_i1	YP_009220601.1TK-TMK, chimeric thymidine and thymidylate kinase	2639	1296.56	1.03217e-15	3.1002e-13
TRINITY_DN43595_c0_g4_i1	XP_018022465.1 alpha-protein kinase 1-like	701	22.1427	0.000866151	0.0283222
TRINITY_DN43610_c0_g1_i2	XP_022187468.12-oxoglutarate dehydrogenase, mitochondrial-like isoform X9	4814	0.138847	0.00136476	0.0389732
TRINITY_DN43647_c0_g1_i1	XP_015510915.1PREDICTED: uncharacterized protein LOC107217769	1817	0.103567	0.00149203	0.0412773
TRINITY_DN43690_c1_g2_i7	XP_020662780.1iodotyrosine deiodinase 1	1590	0.000424795	2.36953e-05	0.00191205
TRINITY_DN43749_c0_g4_i4	XP_018011663.1 cuticle protein AMP5-like	628	0.0054664	0.000932663	0.0295988
TRINITY_DN43769_c1_g3_i1	XP_015763782.1PREDICTED: uncharacterized protein LOC107342790	1240	0.0204525	0.000248206	0.0108437
TRINITY_DN43772_c3_g1_i12	XP_018027230.1 protein turtle-like	5655	0.0020697	6.49032e-06	0.00071351
TRINITY_DN43780_c2_g1_i1	XP_014825438.1PREDICTED: uncharacterized protein LOC106905250	1605	0.00935562	0.00145497	0.0407198
TRINITY_DN43780_c2_g1_i2	XP_014825438.1PREDICTED: uncharacterized protein LOC106905250	1483	0.0183069	1.86721e-05	0.00157822
TRINITY_DN43823_c2_g3_i1	XP_018028055.1 cuticle protein AMP1A-like	261	0.0020995	0.000452271	0.0175686
TRINITY_DN43823_c2_g3_i3	XP_018028055.1 cuticle protein AMP1A-like	288	0.0018118	0.000175877	0.00847639
TRINITY_DN43871_c1_g1_i1	XP_018018517.1 renin receptor-like	3524	0.106085	0.00191412	0.0486336
TRINITY_DN43871_c1_g1_i4	XP_018018517.1 renin receptor-like	253	0.110521	0.00150246	0.0413712
TRINITY_DN43881_c0_g1_i3	XP_021963722.1ion transport peptide-like isoform X2	1392	36.645	0.00102367	0.031535
TRINITY_DN43895_c0_g1_i1	YP_009220585.1hypothetical protein Swssvgp111	585	96.553	0.000499788	0.0188845
TRINITY_DN43895_c3_g1_i1	YP_009220586.1envelope protein	1437	10914.8	3.72051e-17	1.48997e-14
TRINITY_DN43917_c0_g1_i1	XP_015836778.1 chitinase 13 isoform X1	1222	0.00692186	0.000678352	0.0234771
TRINITY_DN43917_c0_g1_i3	XP_018011225.1 serine-rich adhesin for platelets-like	4453	0.014923	1.61123e-05	0.00139695
TRINITY_DN43917_c0_g1_i4	XP_015836778.1 chitinase 13 isoform X1	1333	0.00991405	0.00015439	0.00763987
TRINITY_DN43932_c3_g1_i3	XP_018006869.1 uncharacterized PE-PGRS family protein PE_PGRS54-like	1270	0.00379896	8.52676e-05	0.00487823
TRINITY_DN43938_c0_g3_i1	YP_009220646.1hypothetical protein Swssvgp172	656	15542.4	1.68284e-18	1.09875e-15
TRINITY_DN43938_c0_g4_i1	YP_009220647.1hypothetical protein Swssvgp173	2931	6178.63	5.89053e-17	2.15389e-14
TRINITY_DN43938_c0_g5_i1	YP_009220645.1hypothetical protein Swssvgp171	1721	542.277	1.39177e-08	2.41926e-06
TRINITY_DN43938_c0_g6_i1	YP_009220645.1hypothetical protein Swssvgp171	470	90.7573	0.00108417	0.0328571
TRINITY_DN43947_c6_g3_i1	XP_017771526.1 apoptosis-resistant E3 ubiquitin protein ligase 1 isoform X1	1242	0.0880266	0.00193713	0.0490702
TRINITY_DN43997_c1_g2_i1	YP_009220499.1immediate-early protein	783	12670.1	3.62997e-18	1.908e-15
TRINITY_DN44049_c2_g1_i1	YP_009220547.1envelope protein	3610	2602.24	5.29145e-13	1.23614e-10
TRINITY_DN44049_c2_g3_i1	YP_009220549.1E3 ligase	7796	2756.01	1.10342e-19	1.54662e-16
TRINITY_DN44115_c1_g1_i2	XP_013778744.1E3 ubiquitin-protein ligase Mdm2-like	2261	0.0779364	0.000388997	0.0154325
TRINITY_DN44116_c7_g1_i2	XP_021939333.1venom allergen 5-like	675	0.000881114	6.5778e-07	9.70514e-05
TRINITY_DN44116_c7_g1_i6	XP_013794075.2venom allergen 5-like	842	0.000301686	2.20767e-06	0.00029946
TRINITY_DN44122_c1_g1_i2	XP_018015040.1 cuticle protein AM1159-like	529	0.0114922	0.000814705	0.0270817
TRINITY_DN44122_c1_g1_i3	XP_018015020.1 larval cuticle protein 8-like isoform X1	780	0.000224765	6.81475e-06	0.00073951
TRINITY_DN44122_c1_g2_i3	XP_018028055.1 cuticle protein AMP1A-like	588	0.000193957	6.71974e-06	0.000733935
TRINITY_DN44122_c1_g2_i4	XP_018015064.1 cuticle protein AM1159-like	506	4.51233e-05	3.41067e-06	0.000415706
TRINITY_DN44122_c1_g2_i5	XP_018015064.1 cuticle protein AM1159-like	281	0.00018705	6.99184e-06	0.000749062
TRINITY_DN44122_c1_g2_i8	XP_018015064.1 cuticle protein AM1159-like	313	0.000713023	3.99492e-05	0.0028305
TRINITY_DN44122_c1_g2_i9	XP_018015052.1 cuticle protein AM1159-like	462	2.78662e-05	4.52975e-06	0.0005328
TRINITY_DN44134_c0_g1_i2	XP_018010045.1 72 kDa inositol polyphosphate 5-phosphatase-like	6282	0.0309894	3.48209e-05	0.00256881
TRINITY_DN44134_c0_g1_i4	XP_018010045.1 72 kDa inositol polyphosphate 5-phosphatase-like	3795	0.021393	1.39998e-05	0.0012535
TRINITY_DN44147_c3_g2_i3	XP_018023845.1 venom phosphodiesterase 2-like isoform X3	4272	0.0745241	0.0013863	0.0393198
TRINITY_DN44149_c1_g4_i1	XP_018027171.1 mitochondrial 2-oxodicarboxylate carrier-like	1242	0.0729562	0.000193808	0.00908496
TRINITY_DN44160_c0_g1_i11	XP_018021583.1 mediator of RNA polymerase II transcription subunit 15-like isoform X3	1273	23.7687	0.00091963	0.0294072
TRINITY_DN44160_c0_g1_i14	XP_018021583.1 mediator of RNA polymerase II transcription subunit 15-like isoform X3	1114	18.8275	0.00194529	0.0491288
TRINITY_DN44200_c0_g2_i1	XP_971031.1 apolipoprotein D	1227	0.0248695	0.000630504	0.0223685
TRINITY_DN44200_c0_g2_i8	XP_014360602.1 apolipoprotein D-like	940	0.0264833	0.001536	0.0420773
TRINITY_DN44200_c0_g5_i1	XP_021961373.1apolipoprotein D-like	497	0.0166294	5.0334e-05	0.00334632
TRINITY_DN44200_c0_g5_i2	XP_021182455.1apolipoprotein D-like	604	0.00284825	0.000680004	0.023486
TRINITY_DN44217_c2_g1_i3	XP_018021819.1PREDICTED: uncharacterized protein LOC108678000	3143	224.713	0.00149856	0.0413712
TRINITY_DN44217_c2_g1_i4	XP_018021819.1PREDICTED: uncharacterized protein LOC108678000	3122	0.039734	9.51847e-05	0.00522939
TRINITY_DN44233_c5_g5_i1	XP_018025333.1 V-type proton ATPase subunit D-like	1743	0.104165	0.00136306	0.0389732
TRINITY_DN44275_c1_g1_i10	XP_012240892.1 protein outspread isoform X1	9219	0.117307	0.00189986	0.0484911
TRINITY_DN44284_c1_g2_i9	XP_021915587.1sprouty-related, EVH1 domain-containing protein 1 isoform X7	4779	0.0781886	0.00110265	0.0330598
TRINITY_DN44298_c6_g3_i1	YP_009220622.1hypothetical protein Swssvgp148	5678	4166.22	1.92166e-20	5.38705e-17
TRINITY_DN44319_c0_g1_i23	XP_021954512.1fructose-bisphosphate aldolase-like isoform X1	769	3454.82	1.28573e-05	0.00117532
TRINITY_DN44366_c1_g2_i2	XP_018028051.1 cuticle protein AM/CP1114-like	415	0.000276838	8.51954e-06	0.000842933
TRINITY_DN44366_c1_g4_i1	XP_018028051.1 cuticle protein AM/CP1114-like	204	0.00166225	0.000228361	0.0102701
TRINITY_DN44407_c2_g1_i8	XP_018024253.1 leukocyte elastase inhibitor-like	1721	105.2	0.000118012	0.00612641
TRINITY_DN44451_c1_g2_i6	XP_022090183.1poly [ADP-ribose] polymerase 12-like	3839	4.51996	0.00146394	0.0407674
TRINITY_DN44461_c4_g1_i12	XP_021931437.1heterogeneous nuclear ribonucleoprotein L isoform X1	940	0.00750069	0.000720232	0.0244734
TRINITY_DN44489_c0_g3_i2	XP_018010978.1 hyphally regulated cell wall protein 3-like isoform X1	497	0.020964	0.000608722	0.0219007
TRINITY_DN44550_c2_g2_i1	XP_013789180.1tyrosine decarboxylase-like	1947	0.0254478	0.000193906	0.00908496
TRINITY_DN44583_c0_g1_i2	XP_004673133.1 chymotrypsinogen B	1612	0.000773554	0.00011591	0.00609254
TRINITY_DN44583_c0_g1_i9	XP_004673133.1 chymotrypsinogen B	2038	0.0217585	0.00166476	0.0440965
TRINITY_DN44599_c1_g1_i1	XP_018015064.1 cuticle protein AM1159-like	594	0.00135787	0.000250322	0.0108896
TRINITY_DN44599_c1_g2_i1	XP_018015052.1 cuticle protein AM1159-like	260	0.000724686	7.96938e-06	0.000806856
TRINITY_DN44599_c1_g2_i2	XP_018014848.1 cuticle protein AM1159-like isoform X2	257	0.0036711	0.000163344	0.0079177
TRINITY_DN44599_c1_g2_i3	XP_018028051.1 cuticle protein AM/CP1114-like	245	0.00233102	0.000444054	0.0173295
TRINITY_DN44624_c1_g2_i1	XP_014289036.1PREDICTED: uncharacterized protein LOC106688869	459	0.0139051	0.000116647	0.00611218
TRINITY_DN44624_c1_g2_i4	XP_019866802.1PREDICTED: uncharacterized protein LOC109595817	523	0.0198974	0.0018409	0.0475636
TRINITY_DN44624_c1_g2_i5	XP_015120604.1PREDICTED: uncharacterized protein LOC107043572	2127	0.0220875	0.00054746	0.0201936
TRINITY_DN44624_c1_g2_i7	XP_001122704.2PREDICTED: uncharacterized protein LOC726990	689	0.0147337	0.000245862	0.0108256
TRINITY_DN44658_c6_g3_i1	XP_018016972.1 procollagen-lysine,2-oxoglutarate 5-dioxygenase 1-like isoform X4	2183	0.00309516	0.000230968	0.010343
TRINITY_DN44658_c6_g4_i2	XP_018016972.1 procollagen-lysine,2-oxoglutarate 5-dioxygenase 1-like isoform X4	1021	0.0133096	0.000707004	0.0242196
TRINITY_DN44663_c2_g1_i1	XP_018022127.1 cuticle protein 8-like isoform X2	495	8.57982e-06	2.53186e-06	0.000335322
TRINITY_DN44663_c2_g1_i3	XP_018022127.1 cuticle protein 8-like isoform X2	828	0.00017079	5.86526e-06	0.000662105
TRINITY_DN44669_c0_g2_i1	XP_021331267.1uncharacterized protein LOC110439519	5607	0.00789572	8.90321e-06	0.000875743
TRINITY_DN44681_c0_g1_i1	XP_014477785.1 hemocyte protein-glutamine gamma-glutamyltransferase-like	2966	0.179399	0.000732151	0.0247782
TRINITY_DN44706_c0_g2_i1	XP_002426102.1colmedin, putative	3719	0.0199605	7.75881e-05	0.00457264
TRINITY_DN44722_c0_g1_i11	XP_018026638.1 titin-like	18687	0.124018	0.000632482	0.0223685
TRINITY_DN44722_c0_g1_i3	XP_018026638.1 titin-like	19587	0.136546	0.000953197	0.0299841
TRINITY_DN44789_c1_g2_i2	XP_022830574.1probable chitinase 10	3552	0.076428	0.000851058	0.0280524
TRINITY_DN44792_c5_g3_i1	XP_021377943.1lysM and putative peptidoglycan-binding domain-containing protein 1-like	714	0.0307623	0.000953716	0.0299841
TRINITY_DN44792_c5_g3_i2	XP_021001288.1lysM and putative peptidoglycan-binding domain-containing protein 2-like	757	0.0148418	0.000867862	0.0283222
TRINITY_DN44801_c1_g1_i2	XP_011497449.1 pro-resilin-like	287	0.000783126	5.36294e-05	0.00352362
TRINITY_DN44801_c1_g1_i4	XP_018022127.1 cuticle protein 8-like isoform X2	348	0.00118324	4.59536e-05	0.00314365
TRINITY_DN44801_c1_g1_i5	XP_018022126.1 cuticle protein 8-like isoform X1	425	0.00111739	2.61452e-05	0.00203594
TRINITY_DN44801_c1_g1_i7	XP_011497449.1 pro-resilin-like	270	0.00992891	0.000554314	0.0204017
TRINITY_DN44801_c1_g1_i8	XP_018022123.1 cuticle protein 19-like	251	0.00334214	8.0535e-06	0.000806856
TRINITY_DN44801_c1_g1_i9	XP_018022127.1 cuticle protein 8-like isoform X2	329	0.00214496	0.000154735	0.00763987
TRINITY_DN44863_c2_g1_i3	XP_018007108.1 band 3 anion transport protein-like	6384	0.0353144	7.11169e-05	0.00433401
TRINITY_DN44863_c2_g1_i6	XP_018007108.1 band 3 anion transport protein-like	6352	0.0218813	4.44191e-05	0.0030746
TRINITY_DN44890_c5_g1_i1	XP_021931262.1sphingomyelin phosphodiesterase-like isoform X1	3173	0.0613013	0.000574159	0.0209034
TRINITY_DN44890_c5_g1_i2	XP_021931277.1sphingomyelin phosphodiesterase-like isoform X2	3199	0.04354	0.00194413	0.0491288
TRINITY_DN44896_c1_g1_i6	XP_017792785.1 protein piccolo-like	2566	0.0555523	0.000321524	0.0134528
TRINITY_DN44909_c0_g1_i2	XP_015840144.1 RNA-directed DNA polymerase from mobile element jockey-like	2758	23.479	0.00062872	0.0223574
TRINITY_DN45041_c7_g1_i5	XP_011338397.1 dipeptidase 1-like	1782	0.101492	0.000909457	0.0292751
TRINITY_DN45063_c2_g3_i2	XP_006832265.1 cytochrome c, somatic-like	1035	0.0632315	0.00124074	0.0362313
TRINITY_DN45063_c2_g3_i3	XP_006832265.1 cytochrome c, somatic-like	1050	0.00729787	0.000511765	0.0191287
TRINITY_DN45067_c0_g2_i2	XP_018020443.1 pancreatic lipase-related protein 2-like isoform X2	1308	0.0102368	2.02037e-05	0.00168331
TRINITY_DN45075_c0_g1_i6	XP_007907337.1 SE-cephalotoxin-like	3484	11.4261	0.000988564	0.0306783
TRINITY_DN45098_c0_g1_i10	XP_018006524.1 sialin-like	2733	0.0309821	8.99293e-05	0.0050589
TRINITY_DN45098_c0_g1_i13	XP_018006524.1 sialin-like	1670	0.029972	0.000487652	0.0185153
TRINITY_DN45098_c0_g1_i2	XP_018006524.1 sialin-like	660	0.00368803	0.00112251	0.0334762
TRINITY_DN45098_c0_g1_i7	XP_018006524.1 sialin-like	2944	0.00173943	0.00033837	0.0139837
TRINITY_DN45109_c1_g1_i1	XP_018010632.1 proteoglycan 4-like	10974	0.0876424	0.000842359	0.0278907
TRINITY_DN45109_c1_g1_i2	XP_018010632.1 proteoglycan 4-like	6993	0.0132304	8.00996e-05	0.00466185
TRINITY_DN45109_c1_g1_i8	XP_018010632.1 proteoglycan 4-like	10706	0.00557233	5.01349e-06	0.000581565
TRINITY_DN45111_c0_g1_i2	XP_018020443.1 pancreatic lipase-related protein 2-like isoform X2	3026	0.00512305	5.42086e-05	0.00353472
TRINITY_DN45117_c1_g1_i1	XP_018016017.1 alpha carbonic anhydrase 8-like	2144	0.00310058	3.34122e-05	0.00251452
TRINITY_DN45142_c2_g1_i1	YP_009220569.1hypothetical protein Swssvgp095	496	2674.4	1.33859e-12	2.96251e-10
TRINITY_DN45164_c1_g1_i4	XP_018893483.1 tubulin alpha-1C chain isoform X1	963	0.112687	0.00158922	0.0428375
TRINITY_DN45190_c5_g1_i1	YP_009220649.1DNA polymerase	7140	1265.74	2.89172e-19	2.8611e-16
TRINITY_DN45209_c2_g1_i1	XP_014232404.1 inositol hexakisphosphate and diphosphoinositol-pentakisphosphate kinase isoform X3	1544	0.0724004	0.000500743	0.0188845
TRINITY_DN45215_c0_g2_i1	YP_009220569.1hypothetical protein Swssvgp095	489	64.0749	0.00010283	0.00553847
TRINITY_DN45237_c1_g3_i2	XP_018018289.1 lysozyme-like	601	0.00264428	0.000362262	0.014718
TRINITY_DN45251_c1_g2_i1	XP_018019816.1 aminopeptidase N-like	370	0.015287	2.22985e-05	0.00182068
TRINITY_DN45254_c0_g2_i3	XP_014608298.1 regucalcin-like isoform X1	2500	0.0321207	0.000477765	0.0182637
TRINITY_DN45270_c0_g1_i1	XP_018028055.1 cuticle protein AMP1A-like	764	0.00123406	0.00166109	0.0440687
TRINITY_DN45270_c0_g1_i5	XP_018028055.1 cuticle protein AMP1A-like	780	0.000489419	6.15896e-05	0.0039169
TRINITY_DN45270_c0_g1_i6	XP_018028055.1 cuticle protein AMP1A-like	743	0.00166263	9.11045e-05	0.00509096
TRINITY_DN45298_c0_g1_i2	XP_018021583.1 mediator of RNA polymerase II transcription subunit 15-like isoform X3	825	837.051	4.14881e-07	6.28676e-05
TRINITY_DN45298_c0_g1_i3	XP_018021583.1 mediator of RNA polymerase II transcription subunit 15-like isoform X3	470	74.7434	1.44492e-05	0.0012859
TRINITY_DN45298_c1_g1_i1	XP_018021583.1 mediator of RNA polymerase II transcription subunit 15-like isoform X3	810	48.7009	1.07271e-06	0.000154214
TRINITY_DN45298_c1_g2_i2	XP_018021583.1 mediator of RNA polymerase II transcription subunit 15-like isoform X3	302	178.299	7.72463e-05	0.00457264
TRINITY_DN45298_c1_g2_i3	XP_018007157.1 protein lethal(2)essential for life-like	229	117.035	0.00174253	0.0456531
TRINITY_DN45314_c2_g1_i2	XP_018019805.1PREDICTED: uncharacterized protein LOC108676261	4394	0.0198208	4.0051e-05	0.0028305
TRINITY_DN45395_c0_g1_i1	YP_009220486.1envelope protein	1528	219.415	6.4848e-06	0.00071351
TRINITY_DN46378_c0_g1_i1	YP_009220530.1hypothetical protein Swssvgp056	578	80.0809	0.00103016	0.0316769
TRINITY_DN46617_c0_g1_i1	YP_009220506.1hypothetical protein Swssvgp032	462	1434.35	1.57154e-10	3.14683e-08
TRINITY_DN46671_c0_g1_i1	YP_009220490.1immediate-early protein	756	10938.3	3.1439e-17	1.32201e-14
TRINITY_DN47286_c0_g1_i1	YP_009220486.1envelope protein	1011	65.1085	0.00161975	0.0433889
TRINITY_DN596_c0_g1_i1	YP_009220537.1hypothetical protein Swssvgp063	3331	1713.61	4.28999e-17	1.63995e-14
TRINITY_DN632_c0_g1_i1	NP_001166749.1cuticular protein hypothetical 28 precursor	355	0.00377589	4.62184e-05	0.00314365
TRINITY_DN6459_c0_g1_i1	YP_009220475.1collagen-like protein	1999	1681.72	4.64623e-11	9.53043e-09
TRINITY_DN7106_c0_g1_i3	XP_018021244.1 dual specificity tyrosine-phosphorylation-regulated kinase 2-like	1593	105.487	0.00110136	0.0330598
TRINITY_DN744_c0_g1_i1	YP_009220530.1hypothetical protein Swssvgp056	482	66.9988	0.00138615	0.0393198
TRINITY_DN8961_c0_g1_i1	XP_018026845.1 sulfotransferase 1A1-like	1488	0.00984412	0.000154251	0.00763987
TRINITY_DN9328_c0_g1_i1	YP_009220609.1hypothetical protein Swssvgp135	522	2956.68	8.63059e-16	2.68827e-13
TRINITY_DN9328_c1_g1_i1	YP_009220605.1E3 ligase, immediate-early protein	1543	10034.8	1.46497e-13	3.52012e-11
