# Supplementary material for: Global mRNA and miRNA Analysis Reveal Key Processes in the Initial Response to Infection with WSSV in the Pacific Whiteleg Shrimp
Source: Viruses. 2021 Jun 13;13(6):1140. doi: 10.3390/v13061140 (PMC8231841; doi:10.3390/v13061140)
Supplement: Supplementary file 1 [file viruses-13-01140-s001.zip › dataset_s4.xlsx]

## Sheet: tpt_12h
DATASET S4 Differentially expressed transcripts with a fold change of at least 1 (p < 0.05) between SPF- and WSSV- injected Penaeus vannamei at 12 hours post injection. Downregulated transcripts are highlighted in red in the “Fold change” column, and upregulated transcripts are highlighted in green. FDR represents the false discovery rate statistic.
Transcripts	Annotation	Length	Fold Change	PValue	FDR
TRINITY_DN157_c0_g1_i1	XP_018024253.1 leukocyte elastase inhibitor-like	2074	62.529	0.000544231	0.0252267
TRINITY_DN23305_c0_g1_i1	YP_009220492.1hypothetical protein Swssvgp018	2773	11318.8	3.33639e-17	7.66813e-15
TRINITY_DN23305_c0_g3_i1	YP_009220493.1thymidylate synthetase	1773	35888	1.06763e-20	1.35902e-17
TRINITY_DN28513_c0_g1_i1	XP_018007781.1 probable palmitoyltransferase ZDHHC24	1330	111.636	0.000151633	0.00965083
TRINITY_DN29900_c0_g1_i1	XP_018026073.1 regulator of chromosome condensation-like	2303	8.83639	0.000342074	0.0182602
TRINITY_DN30466_c0_g2_i4	XP_018017677.1 ADAMTS-like protein 1	2809	0.00730422	6.68174e-05	0.00491167
TRINITY_DN31569_c0_g1_i1	XP_022223080.1GILT-like protein 1	1265	0.0149152	0.000770572	0.0319585
TRINITY_DN31896_c0_g1_i1	XP_018009952.1PREDICTED: uncharacterized protein LOC108667439	1422	0.00376239	0.000274535	0.0154196
TRINITY_DN32444_c0_g1_i1	YP_009220644.1hypothetical protein Swssvgp170	298	6880.11	1.79679e-16	3.16312e-14
TRINITY_DN32444_c1_g1_i1	YP_009220644.1hypothetical protein Swssvgp170	239	75.1876	0.000685626	0.0297485
TRINITY_DN32444_c1_g2_i1	YP_009220644.1hypothetical protein Swssvgp170	616	6545.94	1.60999e-16	2.86474e-14
TRINITY_DN32725_c3_g2_i3	XP_020605257.1 protein NLRC5-like	5512	31.9684	3.72523e-06	0.000375885
TRINITY_DN32725_c3_g2_i4	XP_020605257.1 protein NLRC5-like	3728	15.6199	1.90721e-05	0.00161849
TRINITY_DN32738_c0_g2_i1	XP_015750656.1PREDICTED: uncharacterized protein LOC107330590	1987	247.844	2.95009e-05	0.00241674
TRINITY_DN32997_c0_g1_i1	---NA---	299	5952.88	2.0381e-17	4.95979e-15
TRINITY_DN33116_c0_g1_i1	XP_018011207.1 ileal sodium/bile acid cotransporter-like	1354	11.0598	0.000946758	0.0373634
TRINITY_DN33168_c1_g2_i2	XP_014251980.1 RNA-directed DNA polymerase from mobile element jockey-like	823	217.472	1.31467e-05	0.00116963
TRINITY_DN33186_c2_g2_i1	XP_018017930.1 arrestin homolog	1114	81.0281	0.000881192	0.0352221
TRINITY_DN33215_c0_g1_i3	XP_021917536.1protein PRY1-like isoform X2	871	257.292	0.000435203	0.0214536
TRINITY_DN33275_c2_g3_i1	YP_009220620.1envelope and capsid protein	6611	9330.31	1.13025e-16	2.10967e-14
TRINITY_DN33401_c0_g1_i1	XP_018026862.1 cytochrome P450 9e2-like	306	77.7445	0.000402369	0.0204874
TRINITY_DN33566_c0_g1_i2	XP_017564701.1 agrin isoform X3	653	0.016905	0.000278017	0.0155427
TRINITY_DN33613_c3_g2_i4	NP_001298390.1uncharacterized LOC106101566 precursor	3776	0.00120544	3.40002e-06	0.000347305
TRINITY_DN33667_c0_g1_i1	XP_019877844.1 PR domain zinc finger protein 1-like	2977	0.143168	0.000515024	0.0240752
TRINITY_DN3387_c0_g1_i1	YP_009220589.1envelope protein	341	1131.49	1.03525e-10	1.3705e-08
TRINITY_DN33878_c2_g1_i8	XP_018896168.1 zinc finger CCHC domain-containing protein 24-like	731	16.7882	3.53282e-05	0.00279718
TRINITY_DN33912_c3_g2_i1	YP_009220600.1anti-apoptosis protein	2911	10879.4	4.26263e-18	1.21617e-15
TRINITY_DN33912_c5_g1_i1	YP_009220598.1envelope protein	640	3453.99	4.8779e-16	8.15348e-14
TRINITY_DN33920_c4_g1_i2	XP_018021822.1 innexin inx2-like	1181	6.54902	0.000617057	0.0276723
TRINITY_DN33959_c9_g2_i4	XP_018027640.1 carbohydrate sulfotransferase 11-like	1615	0.0162327	0.00022488	0.0132904
TRINITY_DN34032_c5_g1_i9	XP_015670231.1 ribosomal RNA processing protein 1 homolog B isoform X1	4806	274.966	0.000123878	0.00816709
TRINITY_DN34081_c3_g1_i1	YP_009220564.1hypothetical protein Swssvgp090	2966	67136.4	1.30509e-21	2.15967e-18
TRINITY_DN34144_c0_g5_i1	XP_015365027.1 eclosion hormone-like	600	0.00203048	2.9848e-06	0.000312611
TRINITY_DN34158_c0_g1_i1	YP_009220554.1envelope protein	4015	44987.4	1.5556e-20	1.83872e-17
TRINITY_DN34223_c0_g2_i3	XP_018021118.1 muscle segmentation homeobox-like	1216	0.0359021	0.000140014	0.00915792
TRINITY_DN34225_c4_g2_i1	XP_971539.1 receptor-type guanylate cyclase gcy-3 isoform X2	1389	0.0460598	0.000108629	0.00736717
TRINITY_DN34229_c5_g1_i3	NP_001298860.1uncharacterized LOC106127651 precursor	678	0.0195134	0.000750795	0.0315334
TRINITY_DN34342_c3_g4_i2	XP_018899389.1 probable G-protein coupled receptor Mth-like 11	3084	14.8617	0.000663752	0.0290576
TRINITY_DN34413_c1_g1_i1	YP_009220520.1hypothetical protein Swssvgp046	5380	116000	4.24298e-21	6.38299e-18
TRINITY_DN34419_c4_g1_i1	XP_018022140.1 tubulin-folding cofactor B-like	1477	7.49018	0.00137889	0.0497122
TRINITY_DN34438_c0_g1_i1	YP_009220500.1protein kinase, immediate-early protein	3186	80065.9	2.18079e-20	2.25548e-17
TRINITY_DN34438_c0_g1_i3	YP_009220499.1immediate-early protein	1402	37583.4	3.89343e-19	2.01339e-16
TRINITY_DN34438_c0_g2_i2	YP_009220575.1envelope protein	1926	17061.1	8.34444e-21	1.1507e-17
TRINITY_DN34522_c0_g1_i2	XP_018018731.1 heme-binding protein 2-like	1075	190.27	0.00078735	0.0324915
TRINITY_DN34525_c3_g1_i1	XP_021932279.1exonuclease mut-7 homolog isoform X1	2767	7.57805	0.000993903	0.0384278
TRINITY_DN34555_c0_g1_i1	YP_009220638.1hypothetical protein Swssvgp164	904	17763	7.52822e-18	2.04225e-15
TRINITY_DN34555_c0_g2_i1	YP_009220636.1hypothetical protein Swssvgp162	1837	5234.14	4.24826e-17	9.48938e-15
TRINITY_DN34555_c0_g3_i1	YP_009220637.1hypothetical protein Swssvgp163	588	62417.3	2.07279e-22	6.37163e-19
TRINITY_DN34577_c0_g1_i1	YP_009220569.1hypothetical protein Swssvgp095	307	6117.11	2.88214e-17	6.91212e-15
TRINITY_DN34636_c0_g3_i1	XP_012559923.1 RNA-directed DNA polymerase from mobile element jockey-like	470	69.774	0.00127091	0.0469611
TRINITY_DN34647_c1_g1_i2	XP_013186771.1 protein IMPACT-like	958	7.08183	0.000256887	0.0147603
TRINITY_DN34890_c0_g1_i2	YP_009220554.1envelope protein	672	1519.44	3.8226e-12	5.36071e-10
TRINITY_DN34890_c0_g2_i1	YP_009220554.1envelope protein	460	438.155	6.89249e-08	8.08914e-06
TRINITY_DN34890_c0_g3_i2	YP_009220555.1envelope protein	4419	8024.73	8.17449e-19	3.38179e-16
TRINITY_DN34890_c0_g4_i1	YP_009220554.1envelope protein	617	481.544	4.42701e-08	5.3749e-06
TRINITY_DN34923_c0_g1_i3	XP_018015140.1 WW domain-containing protein C660.06-like	502	0.10776	0.000259862	0.0148796
TRINITY_DN34952_c0_g1_i1	XP_013380181.1 5-phosphohydroxy-L-lysine phospho-lyase-like	1961	0.0207123	0.000143158	0.00929959
TRINITY_DN35030_c3_g1_i13	XP_021917777.1serine/threonine-protein kinase N isoform X1	4502	55.8851	1.88858e-06	0.000200335
TRINITY_DN35030_c3_g1_i14	XP_017775642.1 serine/threonine-protein kinase N isoform X3	2880	43.428	0.000765271	0.0318985
TRINITY_DN35075_c0_g1_i11	XP_018028038.1PREDICTED: uncharacterized protein LOC108683248, partial	4608	0.00624815	0.000366368	0.0190828
TRINITY_DN35198_c1_g5_i2	XP_018018216.1 NACHT, LRR and PYD domains-containing protein 10-like	3988	6.41211	0.00133059	0.0483636
TRINITY_DN35232_c0_g7_i3	XP_015517244.1 nuclear hormone receptor E75 isoform X1	2477	0.00727166	4.97504e-05	0.00377646
TRINITY_DN35374_c2_g4_i1	XP_020471113.1uncharacterized protein LOC109968894	1208	0.0046757	0.000349009	0.0183346
TRINITY_DN35443_c4_g1_i1	XP_011876979.1 sodium- and chloride-dependent taurine transporter isoform X2	4947	0.0858522	0.00071872	0.030653
TRINITY_DN35443_c4_g1_i2	XP_011876979.1 sodium- and chloride-dependent taurine transporter isoform X2	4813	0.0226212	0.000153641	0.00974121
TRINITY_DN35480_c0_g1_i1	XP_018015723.1 copine-8-like	2234	15.0544	4.41487e-05	0.00341389
TRINITY_DN35497_c0_g2_i10	XP_022247295.1glutamine--fructose-6-phosphate aminotransferase [isomerizing] 2-like isoform X1	3231	0.0676382	0.000741317	0.0314546
TRINITY_DN35497_c0_g2_i17	XP_022193330.1glutamine--fructose-6-phosphate aminotransferase [isomerizing] 2-like isoform X1	1079	0.00750906	0.00128794	0.0473618
TRINITY_DN35497_c0_g2_i2	XP_022193331.1glutamine--fructose-6-phosphate aminotransferase [isomerizing] 2-like isoform X2	3263	0.0817612	0.000143304	0.00929959
TRINITY_DN35497_c0_g2_i3	XP_022255708.1glutamine--fructose-6-phosphate aminotransferase [isomerizing] 2-like isoform X4	4095	0.0878857	0.000560949	0.0259103
TRINITY_DN35503_c2_g1_i4	XP_013394786.1 arylamine N-acetyltransferase, pineal gland isozyme NAT-3-like	1078	147.585	0.000563677	0.0259103
TRINITY_DN35653_c3_g1_i6	XP_018011733.1 protein transport protein SEC31-like	1670	0.00164117	1.32771e-05	0.00117491
TRINITY_DN35742_c3_g2_i1	YP_009220620.1envelope and capsid protein	2958	35427.1	5.91356e-19	2.71827e-16
TRINITY_DN35962_c3_g7_i3	XP_021932728.1probable nuclear hormone receptor HR3 isoform X1	1405	0.0166715	0.00103611	0.0396921
TRINITY_DN36001_c1_g1_i1	YP_009220643.1hypothetical protein Swssvgp169	1184	182468	4.38904e-22	9.69752e-19
TRINITY_DN36001_c1_g2_i1	YP_009220641.1hypothetical protein Swssvgp167	762	9812.73	5.74988e-17	1.21986e-14
TRINITY_DN36001_c1_g3_i2	YP_009220644.1hypothetical protein Swssvgp170	561	1324.19	1.75101e-11	2.37505e-09
TRINITY_DN36001_c1_g4_i1	YP_009220640.1hypothetical protein Swssvgp166	963	64540.7	8.73793e-20	6.28675e-17
TRINITY_DN36056_c1_g1_i1	YP_009220562.1envelope protein	2955	7529.04	1.14387e-18	4.50683e-16
TRINITY_DN36056_c1_g2_i1	YP_009220560.1hypothetical protein Swssvgp086	392	14222.9	4.52707e-17	9.72909e-15
TRINITY_DN36056_c1_g3_i3	YP_009220559.1E3 ligase, immediate-early protein	2028	75592	2.31024e-22	6.37163e-19
TRINITY_DN36072_c2_g1_i1	YP_009220504.1putative CREB-binding protein, immediate-early protein	3416	55914.8	9.72566e-20	6.70584e-17
TRINITY_DN36072_c2_g1_i2	YP_009220504.1putative CREB-binding protein, immediate-early protein	3531	1033.01	2.43132e-14	3.65759e-12
TRINITY_DN36072_c2_g2_i1	YP_009220505.1hypothetical protein Swssvgp031	275	218.518	6.2929e-06	0.000608976
TRINITY_DN36072_c2_g5_i1	YP_009220505.1hypothetical protein Swssvgp031	332	139.411	3.9005e-05	0.00305903
TRINITY_DN36096_c1_g3_i2	XP_022245548.1AT-rich interactive domain-containing protein 3C-like	1605	537.059	1.5234e-07	1.76289e-05
TRINITY_DN36116_c0_g2_i1	XP_018021668.1 probable G-protein coupled receptor AH9.1	1868	258.687	0.000244497	0.0141963
TRINITY_DN36200_c0_g1_i3	XP_018026573.1 facilitated trehalose transporter Tret1-like	2124	0.00473273	7.30687e-05	0.00528009
TRINITY_DN36292_c1_g1_i1	XP_022187579.1protein kinase DC2	1209	0.0488808	0.00110111	0.0418879
TRINITY_DN36292_c1_g1_i2	XP_022187579.1protein kinase DC2	2114	0.110031	0.00045428	0.0222409
TRINITY_DN36295_c5_g2_i4	YP_009220627.1hypothetical protein Swssvgp153	2745	12691.9	1.23291e-19	7.55638e-17
TRINITY_DN36312_c4_g1_i3	YP_009220522.1hypothetical protein Swssvgp048	3845	8391.58	1.92357e-16	3.35065e-14
TRINITY_DN36344_c0_g2_i1	XP_011662901.1 NACHT, LRR and PYD domains-containing protein 3-like	1500	15.9873	0.00046645	0.0227024
TRINITY_DN36360_c3_g1_i1	XP_018011674.1 probable chitinase 3 isoform X1	587	0.0265417	0.000405619	0.0205895
TRINITY_DN36388_c1_g3_i1	XP_022804616.1uncharacterized protein LOC111341856	1363	0.0133324	6.00037e-05	0.00447271
TRINITY_DN36391_c5_g1_i1	XP_021941236.1dual specificity protein phosphatase 23-like	1300	26.7667	1.41001e-06	0.000152502
TRINITY_DN36398_c4_g2_i2	YP_009220527.1hypothetical protein Swssvgp053	2306	14305.5	1.58679e-17	3.97851e-15
TRINITY_DN36401_c3_g1_i1	XP_021936733.1OTU domain-containing protein 7B-like	4058	0.0611501	0.000829389	0.0338693
TRINITY_DN36432_c3_g2_i3	XP_021918830.1serine proteinase stubble isoform X1	1895	0.061875	0.000511404	0.0240418
TRINITY_DN36432_c3_g2_i4	XP_021918830.1serine proteinase stubble isoform X1	1497	0.040449	0.000173514	0.0106345
TRINITY_DN36454_c0_g4_i1	XP_019868495.1 dnaJ homolog subfamily B member 6 isoform X2	1138	0.0626638	0.00131991	0.0482793
TRINITY_DN36543_c4_g1_i10	XP_011340452.1 rho GTPase-activating protein 21 isoform X3	4909	0.0956805	0.000849858	0.0344052
TRINITY_DN36606_c2_g2_i17	XP_018014069.1 alpha-actinin, sarcomeric-like isoform X1	1177	0.0479631	0.00111294	0.0421442
TRINITY_DN36695_c3_g1_i1	YP_009220649.1DNA polymerase	2433	10445.2	2.3094e-18	7.49334e-16
TRINITY_DN36712_c4_g1_i8	XP_013782544.2PP2C-like domain-containing protein CG9801 isoform X2	3095	0.119741	0.000509023	0.0239981
TRINITY_DN36764_c0_g1_i1	XP_018011805.1 glycine-rich cell wall structural protein-like	228	0.049475	0.000172404	0.0106057
TRINITY_DN36791_c0_g1_i6	XP_018021729.1 inositol-tetrakisphosphate 1-kinase-like	1511	127.131	0.000948309	0.0373634
TRINITY_DN36811_c0_g1_i11	XP_018011613.1 abnormal cell migration protein 10-like isoform X2	5432	0.128659	0.000408244	0.0206173
TRINITY_DN36829_c0_g1_i1	XP_011547875.1 protein goliath	3522	0.0513951	0.00100891	0.038917
TRINITY_DN36955_c3_g1_i1	XP_005646909.1SOUL heme-binding protein	5318	0.0730889	0.000290441	0.0160743
TRINITY_DN36956_c2_g1_i1	YP_009220503.1immediate-early protein	1392	4129.96	2.02004e-16	3.48204e-14
TRINITY_DN36969_c0_g2_i2	XP_015591454.1 nuclear factor NF-kappa-B p100 subunit isoform X1	3930	139.862	0.000698332	0.0301723
TRINITY_DN37052_c2_g1_i1	XP_022255447.1 TPRXL	1956	0.00403464	0.00122372	0.0455061
TRINITY_DN37160_c0_g1_i3	XP_013407822.1 triosephosphate isomerase B-like	747	68.2313	8.05073e-07	8.82274e-05
TRINITY_DN37165_c1_g1_i2	XP_001638494.1predicted protein	2792	21.8196	8.39551e-06	0.000771827
TRINITY_DN37171_c0_g1_i1	XP_001844829.1deoxyribonuclease I	927	9567.03	1.24301e-16	2.23579e-14
TRINITY_DN37171_c0_g2_i1	YP_009220535.1ribonucleotide reductase small subunit	4252	24300.1	5.12725e-23	2.12114e-19
TRINITY_DN37238_c3_g2_i1	YP_009220631.1hypothetical protein Swssvgp157	892	598.348	3.16718e-12	4.47952e-10
TRINITY_DN37238_c3_g3_i1	YP_009220562.1envelope protein	3527	3408.25	1.82229e-17	4.50078e-15
TRINITY_DN37290_c0_g2_i1	XP_018011674.1 probable chitinase 3 isoform X1	1847	0.0365234	0.000857238	0.034599
TRINITY_DN37290_c0_g2_i2	XP_018011675.1 probable chitinase 3 isoform X2	3447	0.0257976	0.000307442	0.0166805
TRINITY_DN37290_c0_g2_i4	XP_018011675.1 probable chitinase 3 isoform X2	1305	0.00369281	0.000345253	0.0183117
TRINITY_DN37293_c2_g2_i1	XP_002732668.1 gamma-butyrobetaine dioxygenase-like	1168	0.0556066	0.000162294	0.0101345
TRINITY_DN37312_c2_g2_i2	XP_014248209.1 high choriolytic enzyme 1-like	1499	0.0109579	0.000848895	0.0344052
TRINITY_DN37325_c1_g1_i4	XP_018012696.1 ETS-related transcription factor Elf-4-like	1633	42.1175	8.26116e-05	0.00584347
TRINITY_DN37325_c1_g1_i6	XP_018012696.1 ETS-related transcription factor Elf-4-like	1533	30.8007	0.000215292	0.0127879
TRINITY_DN37377_c0_g2_i2	XP_021958658.1AT-rich interactive domain-containing protein 3C-like isoform X1	1071	89.4893	3.05758e-06	0.00031822
TRINITY_DN37412_c1_g1_i1	XP_018008577.1 DNA excision repair protein haywire-like	2834	7.424	0.000652334	0.0287847
TRINITY_DN37473_c0_g1_i6	XP_018023697.1PREDICTED: uncharacterized protein LOC108679559 isoform X4	1940	0.00339518	1.4763e-06	0.000158635
TRINITY_DN37524_c3_g1_i2	XP_018021806.1 innexin inx2-like	1565	19.8362	0.000282976	0.0157666
TRINITY_DN37537_c1_g1_i8	XP_018016079.1 mediator of RNA polymerase II transcription subunit 15-like	1728	7.81125e-05	1.38715e-05	0.00121452
TRINITY_DN37597_c4_g2_i1	XP_018007638.1PREDICTED: uncharacterized protein LOC108665399	1216	0.00261536	0.000708229	0.0303621
TRINITY_DN37620_c0_g1_i2	XP_018009492.1 ADP-ribosylation factor GTPase-activating protein 2-like isoform X2	2733	0.0523958	8.13731e-05	0.00580414
TRINITY_DN37660_c1_g1_i1	YP_009220516.1hypothetical protein Swssvgp042	2287	10725	4.17692e-17	9.46845e-15
TRINITY_DN37660_c3_g1_i1	YP_009220514.1hypothetical protein Swssvgp040	379	9309.24	3.18004e-15	4.96447e-13
TRINITY_DN37660_c3_g2_i1	YP_009220513.1hypothetical protein Swssvgp039	848	13218.9	2.58109e-16	4.35836e-14
TRINITY_DN37660_c3_g3_i1	YP_009220515.1hypothetical protein Swssvgp041	2388	3065.07	4.36422e-17	9.50252e-15
TRINITY_DN37729_c0_g3_i2	XP_018019955.1 carbohydrate sulfotransferase 9-like isoform X1	1706	0.0275765	0.000435607	0.0214536
TRINITY_DN37752_c7_g2_i2	XP_022332264.1sacsin-like isoform X2	11752	10.0869	0.000116451	0.00777025
TRINITY_DN37752_c7_g2_i3	XP_011682937.1 sacsin-like	1337	9.54222	0.000118325	0.00783217
TRINITY_DN37752_c7_g2_i8	XP_022332259.1sacsin-like isoform X1	3904	7.62235	0.000399999	0.0204834
TRINITY_DN37851_c1_g1_i1	YP_009220611.1capsid protein	239	140.945	3.33266e-05	0.0026642
TRINITY_DN37851_c1_g2_i1	YP_009220610.1envelope protein	515	4334.84	5.71547e-19	2.70227e-16
TRINITY_DN37851_c1_g3_i2	YP_009220611.1capsid protein	3233	6053.25	1.7893e-19	1.02101e-16
TRINITY_DN37863_c2_g5_i2	XP_002734673.1 angio-associated migratory cell protein-like	1265	8.9838	0.000393312	0.0202128
TRINITY_DN37876_c0_g1_i12	XP_008557786.1 programmed cell death protein 6 isoform X2	1063	8.17469	0.000288504	0.0160207
TRINITY_DN37876_c0_g1_i2	XP_018025524.1 programmed cell death protein 6-like isoform X2	1368	173.682	0.000513435	0.0240689
TRINITY_DN37892_c3_g7_i4	XP_014241927.1 triple functional domain protein isoform X3	2045	1434.91	6.59189e-11	8.79698e-09
TRINITY_DN37902_c1_g1_i1	XP_018023715.1 protein Star-like	1637	19.1339	0.000740684	0.0314546
TRINITY_DN37911_c0_g4_i1	YP_009220503.1immediate-early protein	1840	18465.7	4.85671e-18	1.36218e-15
TRINITY_DN37973_c0_g1_i6	XP_018017799.1 cytospin-A-like isoform X1	2790	0.0775199	0.000305365	0.0166771
TRINITY_DN37986_c0_g1_i18	XP_018909798.1 LIM domain only protein 7	3206	0.00876472	0.00128148	0.0472293
TRINITY_DN37986_c0_g1_i7	XP_018909798.1 LIM domain only protein 7	3088	0.00201353	4.14761e-05	0.00322228
TRINITY_DN37994_c0_g3_i9	XP_018010510.1PREDICTED: uncharacterized protein LOC108667921 isoform X1	1247	0.00139864	0.000229136	0.0134459
TRINITY_DN38012_c2_g1_i13	XP_018010848.1 serine-rich adhesin for platelets-like isoform X1	4152	0.000517623	1.47031e-07	1.71342e-05
TRINITY_DN38014_c0_g2_i8	XP_021946488.1uncharacterized protein LOC110844568	2284	0.0133007	0.000868938	0.034963
TRINITY_DN38019_c4_g1_i2	XP_018010559.1 nawaprin-like	404	10.235	0.000750475	0.0315334
TRINITY_DN38061_c7_g1_i6	XP_022536056.1cyclic AMP-dependent transcription factor ATF-2	1417	0.0370432	0.000637888	0.028224
TRINITY_DN38092_c2_g1_i1	XP_018006863.1 proproteinase E-like	1564	81.6409	5.70567e-07	6.48603e-05
TRINITY_DN38094_c5_g1_i3	XP_018024682.1 microtubule-associated serine/threonine-protein kinase 2-like isoform X1	4068	0.0896433	0.00020993	0.0125867
TRINITY_DN38158_c3_g1_i2	XP_022069653.1isopentenyl-diphosphate Delta-isomerase 1	1680	15.5784	0.000184622	0.0111909
TRINITY_DN38160_c1_g2_i2	XP_013391482.1 ectoine dioxygenase-like	1553	0.0113757	0.000830084	0.0338693
TRINITY_DN38256_c2_g1_i1	YP_009220529.1ribonucleotide reductase large subunit	2755	67810.6	6.42273e-22	1.18093e-18
TRINITY_DN38268_c2_g3_i1	YP_009220624.1hypothetical protein Swssvgp150	1600	1948.73	4.43836e-13	6.49964e-11
TRINITY_DN38289_c1_g3_i2	XP_011314831.1 kinesin-like protein CG14535	5159	0.000167702	1.2729e-05	0.00113859
TRINITY_DN38300_c4_g4_i2	XP_018025174.1 gamma-interferon-inducible lysosomal thiol reductase-like	799	0.0245367	0.000684423	0.0297485
TRINITY_DN38324_c4_g1_i1	XP_018012470.1PREDICTED: uncharacterized protein LOC108669603	2636	0.00103614	3.30148e-05	0.00265208
TRINITY_DN38328_c1_g1_i12	XP_021922426.1BRISC and BRCA1-A complex member 1-like	1370	0.00502611	5.8969e-05	0.00441547
TRINITY_DN38328_c1_g1_i13	XP_013164821.1 BRISC and BRCA1-A complex member 1-like	1443	0.00279109	0.000359072	0.0188036
TRINITY_DN38328_c1_g1_i14	XP_021922426.1BRISC and BRCA1-A complex member 1-like	1961	0.00670478	0.000712399	0.030462
TRINITY_DN38328_c1_g1_i17	XP_021922426.1BRISC and BRCA1-A complex member 1-like	1460	0.00351632	8.7783e-05	0.00612925
TRINITY_DN38328_c1_g1_i2	XP_021922426.1BRISC and BRCA1-A complex member 1-like	1003	0.00187665	0.000830974	0.0338693
TRINITY_DN38328_c1_g1_i5	XP_021378946.1BRISC and BRCA1-A complex member 1-like	450	0.00148113	9.32747e-06	0.000852768
TRINITY_DN38333_c3_g1_i1	XP_019624830.1 histone-lysine N-methyltransferase SETMAR-like	1027	108.642	7.48925e-07	8.26214e-05
TRINITY_DN38351_c1_g1_i4	XP_022246655.1phospholipase D1-like	4359	376.41	0.000615845	0.0276723
TRINITY_DN38411_c4_g1_i1	YP_009220580.1putative TATA-box bind protein	6125	9251.93	4.94143e-19	2.40502e-16
TRINITY_DN38417_c7_g1_i2	XP_018021822.1 innexin inx2-like	1496	8.42694	0.000348956	0.0183346
TRINITY_DN38455_c5_g1_i2	XP_013415891.1PREDICTED: uncharacterized protein LOC106177605	1674	74.0573	0.000911558	0.0363481
TRINITY_DN38563_c3_g1_i1	XP_018017888.1 glycine-rich cell wall structural protein-like	662	0.0339319	3.25499e-05	0.00262749
TRINITY_DN38569_c6_g3_i1	YP_009220481.1envelope protein	947	1639.72	2.6684e-12	3.80662e-10
TRINITY_DN38569_c8_g1_i1	YP_009220486.1envelope protein	8685	14889.7	1.36531e-18	5.13481e-16
TRINITY_DN38631_c10_g2_i2	XP_022106211.1probable sarcosine oxidase	686	0.00646128	0.00016833	0.0103938
TRINITY_DN38644_c1_g1_i13	XP_018023452.1PREDICTED: uncharacterized protein LOC108679354 isoform X4	3003	184.977	0.000466412	0.0227024
TRINITY_DN38771_c0_g3_i1	XP_008546560.1 tigger transposable element-derived protein 4-like	1078	23.9363	0.000438676	0.0215407
TRINITY_DN38785_c2_g2_i5	XP_022101954.1selenoprotein H-like	1333	0.00188627	6.37403e-05	0.00472993
TRINITY_DN38863_c4_g1_i1	XP_021950195.1microtubule-associated proteins 1A/1B light chain 3C-like	883	0.0411953	0.000210703	0.0125874
TRINITY_DN38896_c0_g1_i1	XP_018024115.1 aprataxin and PNK-like factor	2258	10.9106	7.64743e-05	0.00550216
TRINITY_DN38944_c7_g1_i3	XP_011673659.1 bifunctional polynucleotide phosphatase/kinase isoform X3	2007	10.1425	0.00137184	0.0495659
TRINITY_DN38951_c0_g1_i1	YP_009220541.1hypothetical protein Swssvgp067	397	70.6916	0.000768629	0.031958
TRINITY_DN38951_c0_g2_i1	YP_009220491.1hypothetical protein Swssvgp017	1185	18016.2	2.61452e-18	8.05238e-16
TRINITY_DN38951_c0_g3_i1	YP_009220542.1hypothetical protein Swssvgp068	609	507.987	1.941e-08	2.37923e-06
TRINITY_DN38986_c4_g1_i2	XP_018023703.1 7-dehydrocholesterol reductase-like	1875	0.0363717	0.00126577	0.0469611
TRINITY_DN39009_c1_g1_i4	XP_011431519.2 F-box only protein 6-like	1022	325.989	6.54064e-06	0.00062927
TRINITY_DN39080_c1_g2_i7	XP_018014760.1 translation elongation factor 2-like	3489	245.394	6.90844e-06	0.000660814
TRINITY_DN39105_c0_g1_i3	XP_018022137.1 protein bark beetle-like	3872	0.0261964	0.000764789	0.0318985
TRINITY_DN39162_c2_g2_i2	XP_795289.2 acetoacetyl-CoA synthetase	3782	0.0788043	0.00133272	0.0483636
TRINITY_DN39197_c0_g1_i1	XP_021949737.1glycoprotein-N-acetylgalactosamine 3-beta-galactosyltransferase 1-like	2163	0.0281336	0.00109015	0.0415664
TRINITY_DN39247_c0_g3_i1	XP_020213304.1deoxyuridine 5'-triphosphate nucleotidohydrolase	3018	145326	1.46391e-23	8.07491e-20
TRINITY_DN39247_c0_g4_i1	YP_009220510.1hypothetical protein Swssvgp036	2217	8740.8	6.84812e-17	1.36807e-14
TRINITY_DN39247_c0_g6_i1	YP_009220510.1hypothetical protein Swssvgp036	870	843.589	1.6118e-09	2.10016e-07
TRINITY_DN39273_c2_g3_i1	NP_001299675.1uncharacterized LOC106122463 precursor	673	0.0121727	0.000820524	0.0336924
TRINITY_DN39273_c2_g3_i2	XP_018012627.1PREDICTED: uncharacterized protein LOC108669733, partial	2253	0.00189655	3.18984e-05	0.00258752
TRINITY_DN39273_c2_g3_i3	XP_018012627.1PREDICTED: uncharacterized protein LOC108669733, partial	911	0.00111073	8.60154e-05	0.00605695
TRINITY_DN39342_c3_g1_i1	XP_022252490.1ubiquitin carboxyl-terminal hydrolase 20-like	3345	19.1879	0.00116487	0.0437102
TRINITY_DN39373_c1_g1_i2	YP_009220569.1hypothetical protein Swssvgp095	440	30402.6	2.94874e-18	8.71352e-16
TRINITY_DN39380_c0_g1_i4	XP_019762794.1 nocturnin isoform X4	1456	0.0249721	0.000850359	0.0344052
TRINITY_DN39396_c4_g1_i1	XP_018010355.1 pyroglutamyl-peptidase 1-like	819	12.2248	7.25336e-05	0.00526441
TRINITY_DN39401_c2_g1_i1	XP_018024410.1 putative serine/threonine-protein kinase C05D10.2	4642	0.0116347	1.23841e-05	0.00111376
TRINITY_DN39441_c2_g3_i2	XP_017771012.1 protein yippee-like 2	3080	0.132316	0.0006755	0.0294939
TRINITY_DN39449_c0_g1_i12	XP_019535059.1 chitooligosaccharidolytic beta-N-acetylglucosaminidase	776	0.00795263	0.000263403	0.0149787
TRINITY_DN39449_c0_g1_i18	XP_021954759.1chitooligosaccharidolytic beta-N-acetylglucosaminidase-like	3499	0.0011702	8.70301e-05	0.00610243
TRINITY_DN39465_c0_g1_i1	YP_009220596.1hypothetical protein Swssvgp122	8896	53365.8	7.21841e-20	6.2033e-17
TRINITY_DN39508_c8_g1_i4	XP_014615533.1 heat shock protein 83-like	616	7.80531	0.000632222	0.0281291
TRINITY_DN39508_c8_g1_i6	XP_018006991.1 heat shock protein HSP 90-alpha-like	353	180.466	2.60241e-05	0.00218603
TRINITY_DN39562_c0_g1_i2	XP_018897220.1PREDICTED: uncharacterized protein LOC109030617	1160	0.0384515	0.00107551	0.041103
TRINITY_DN39604_c0_g2_i2	XP_018026693.1 testis-expressed sequence 2 protein-like	4429	6.82649	0.000963104	0.0374118
TRINITY_DN39610_c0_g2_i2	XP_006638541.1 peroxisome biogenesis factor 6 isoform X1	2532	229.974	4.04329e-06	0.000405505
TRINITY_DN39616_c0_g2_i2	XP_018020761.1 growth hormone-inducible transmembrane protein-like	1458	8.16521	0.000162104	0.0101345
TRINITY_DN39629_c1_g1_i1	XP_022250728.1ecdysone-induced protein 78C-like	5795	0.0158407	0.000594615	0.0268112
TRINITY_DN39646_c3_g1_i1	YP_009220555.1envelope protein	3088	2019.01	8.90323e-17	1.71652e-14
TRINITY_DN39649_c7_g1_i1	YP_009220486.1envelope protein	6563	16930.3	7.69886e-18	2.05485e-15
TRINITY_DN39649_c7_g5_i1	YP_009220489.1hypothetical protein Swssvgp015	1065	70816.2	5.60783e-24	4.63992e-20
TRINITY_DN39663_c2_g1_i6	XP_018023798.1 von Willebrand factor A domain-containing protein 5A-like	2110	11.8894	0.000434358	0.0214536
TRINITY_DN39729_c0_g1_i6	XP_022332250.1arrestin domain-containing protein 17-like	3708	13.8578	0.000955241	0.0373941
TRINITY_DN39742_c4_g1_i1	YP_009220597.1capsid protein	12204	5921.31	2.63342e-18	8.05238e-16
TRINITY_DN3975_c0_g1_i1	XP_017879492.1 apolipophorins	5998	0.00108549	4.44985e-08	5.3749e-06
TRINITY_DN39793_c1_g1_i1	YP_009220568.1capsid protein	2552	41647.2	7.26017e-19	3.16161e-16
TRINITY_DN39793_c1_g3_i1	YP_009220569.1hypothetical protein Swssvgp095	221	8893.49	6.24266e-16	9.93304e-14
TRINITY_DN39856_c0_g1_i2	XP_018017888.1 glycine-rich cell wall structural protein-like	411	0.0963766	0.000483971	0.023178
TRINITY_DN39937_c0_g1_i1	XP_022193577.1SCF E3 ubiquitin ligase complex F-box protein grrA-like	3408	11.4213	0.000150564	0.00962006
TRINITY_DN39971_c2_g1_i1	XP_004608216.1 metalloreductase STEAP3	1491	29.296	7.14118e-06	0.000671433
TRINITY_DN39971_c2_g1_i2	XP_019729416.1 metalloreductase STEAP3	1721	9.78438	0.00112921	0.0425654
TRINITY_DN40173_c3_g2_i2	XP_018023005.1 dentin sialophosphoprotein-like isoform X1	2311	0.00842583	0.000197377	0.0119204
TRINITY_DN40182_c2_g1_i15	XP_021932206.1PAS domain-containing serine/threonine-protein kinase isoform X2	3910	0.0368577	0.00138424	0.0497967
TRINITY_DN40182_c2_g1_i5	XP_006812502.1 PAS domain-containing serine/threonine-protein kinase-like	1653	0.0012752	0.000150568	0.00962006
TRINITY_DN40183_c4_g1_i15	XP_018017761.1 innexin inx2-like	654	45.1926	2.56912e-06	0.000270788
TRINITY_DN40183_c4_g1_i6	XP_018017761.1 innexin inx2-like	601	90.4979	0.000268978	0.0151913
TRINITY_DN40221_c0_g2_i4	XP_019535190.1 peritrophin-48-like	1418	0.00250145	0.000106418	0.00727687
TRINITY_DN40240_c3_g1_i1	YP_009220481.1envelope protein	3062	11222.2	4.30084e-17	9.48938e-15
TRINITY_DN40368_c0_g1_i3	XP_021925844.1spectrin beta chain isoform X5	11457	8257.06	8.15212e-06	0.000753638
TRINITY_DN40418_c4_g2_i1	YP_009220526.1hypothetical protein Swssvgp052	4382	19264.2	4.68819e-22	9.69752e-19
TRINITY_DN40447_c3_g1_i3	XP_014774833.1PREDICTED: uncharacterized protein LOC106872375	1073	30.3404	0.000417415	0.0208682
TRINITY_DN40522_c0_g1_i10	XP_018022774.1 laminin subunit beta-1-like isoform X6	6255	0.00225071	1.47767e-05	0.00128024
TRINITY_DN40571_c3_g2_i1	YP_009220592.1envelope protein	2984	10370.9	8.92075e-17	1.71652e-14
TRINITY_DN40571_c3_g4_i1	YP_009220596.1hypothetical protein Swssvgp122	4291	9296.06	3.25727e-17	7.59172e-15
TRINITY_DN40607_c0_g3_i5	XP_018006890.1PREDICTED: uncharacterized protein ZK1073.1-like isoform X1	1033	0.0628334	0.000299055	0.0164959
TRINITY_DN40613_c0_g1_i1	XP_018026663.1 organic cation transporter protein-like	2774	0.0257654	0.000428139	0.0212758
TRINITY_DN40683_c1_g1_i3	XP_018058126.1 cell adhesion molecule 2-like	1274	0.0917413	0.000817107	0.0336355
TRINITY_DN40708_c0_g3_i1	XP_015748553.1 RNA-directed DNA polymerase from mobile element jockey-like	1376	128.604	8.26307e-05	0.00584347
TRINITY_DN40712_c2_g4_i5	XP_018016079.1 mediator of RNA polymerase II transcription subunit 15-like	1461	0.00266629	0.000414429	0.0207817
TRINITY_DN40715_c0_g1_i1	YP_009220639.1hypothetical protein Swssvgp165	2436	20688.8	1.82532e-18	6.29278e-16
TRINITY_DN40715_c6_g1_i2	YP_009220573.1hypothetical protein Swssvgp099	5762	22419.9	2.43267e-18	7.74151e-16
TRINITY_DN40749_c1_g1_i1	YP_009220569.1hypothetical protein Swssvgp095	210	83.2062	0.000306818	0.0166805
TRINITY_DN40832_c0_g1_i2	XP_018027640.1 carbohydrate sulfotransferase 11-like	860	0.0406886	0.000427198	0.0212758
TRINITY_DN40838_c3_g6_i1	YP_009220597.1capsid protein	6346	5450.86	1.02297e-19	6.77121e-17
TRINITY_DN40842_c0_g2_i2	XP_018022143.1 NAD-dependent protein deacylase Sirt4-like	1531	6.41951	0.000950979	0.0373796
TRINITY_DN40845_c0_g3_i1	YP_009220475.1collagen-like protein	2297	9215.18	1.03111e-16	1.96124e-14
TRINITY_DN40857_c3_g1_i7	XP_018020659.1PREDICTED: uncharacterized protein LOC108677020	1757	0.00227593	0.000562507	0.0259103
TRINITY_DN40860_c3_g2_i1	XP_014261297.1 L-allo-threonine aldolase	834	0.0215803	0.000267622	0.0151665
TRINITY_DN40897_c2_g1_i4	XP_018011808.1 perlwapin-like	757	0.104445	0.00110638	0.0419916
TRINITY_DN40897_c3_g1_i6	XP_015928477.1b(0,+)-type amino acid transporter 1 isoform X2	3276	8.47489	0.000945003	0.0373634
TRINITY_DN40904_c0_g1_i1	YP_009220589.1envelope protein	1442	4026.63	6.70939e-16	1.0574e-13
TRINITY_DN40904_c1_g1_i1	YP_009220523.1hypothetical protein Swssvgp049	1178	5057.65	1.58456e-17	3.97851e-15
TRINITY_DN40904_c1_g1_i7	YP_009220634.1hypothetical protein Swssvgp160	277	78.1974	0.000480834	0.023178
TRINITY_DN40904_c1_g1_i8	YP_009220525.1hypothetical protein Swssvgp051	681	311.707	7.12563e-07	7.91375e-05
TRINITY_DN40904_c1_g1_i9	YP_009220525.1hypothetical protein Swssvgp051	426	65.6605	0.000870482	0.034963
TRINITY_DN40904_c1_g2_i1	YP_009220542.1hypothetical protein Swssvgp068	441	180.086	1.19409e-05	0.00108095
TRINITY_DN40904_c1_g2_i2	YP_009220542.1hypothetical protein Swssvgp068	518	236.404	3.69721e-06	0.000375346
TRINITY_DN40904_c1_g3_i1	YP_009220523.1hypothetical protein Swssvgp049	580	11032	3.1053e-17	7.34093e-15
TRINITY_DN40904_c1_g4_i1	YP_009220525.1hypothetical protein Swssvgp051	224	122.559	6.70799e-05	0.00491167
TRINITY_DN40904_c1_g5_i3	YP_009220490.1immediate-early protein	589	296.514	6.61847e-07	7.4505e-05
TRINITY_DN40904_c1_g5_i4	YP_009220541.1hypothetical protein Swssvgp067	452	204.323	6.20118e-06	0.00060363
TRINITY_DN41006_c0_g1_i1	XP_012259172.1heparan sulfate 2-O-sulfotransferase pipe isoform X1	2717	0.00530758	0.000256184	0.0147603
TRINITY_DN41077_c7_g1_i2	XP_022248045.1folylpolyglutamate synthase, mitochondrial-like isoform X2	3385	0.000123496	1.7877e-05	0.00153279
TRINITY_DN41082_c4_g1_i1	YP_009220615.1 kinase	4670	71362.2	1.87388e-20	2.06726e-17
TRINITY_DN41097_c3_g3_i1	XP_021926371.1protein PRRC1-like	1098	0.00748748	9.53107e-05	0.00657167
TRINITY_DN41130_c7_g1_i8	XP_021948344.1protein obstructor-E-like	3423	0.00413091	0.00127137	0.0469611
TRINITY_DN41209_c1_g1_i2	XP_018022434.1PREDICTED: uncharacterized protein LOC108678499	8201	0.00161651	2.8137e-05	0.00233975
TRINITY_DN41220_c0_g1_i1	XP_018019972.1 DBH-like monooxygenase protein 1	643	79.1004	0.000508167	0.0239981
TRINITY_DN41226_c1_g1_i2	XP_018907571.1 multidrug resistance-associated protein 1 isoform X1	2164	33.6391	0.000207296	0.0124739
TRINITY_DN41267_c1_g1_i2	XP_021954661.1isobutyryl-CoA dehydrogenase, mitochondrial-like	2666	666.159	5.36798e-06	0.000528746
TRINITY_DN41284_c1_g1_i2	YP_009220522.1hypothetical protein Swssvgp048	3128	4298.06	5.20707e-16	8.53135e-14
TRINITY_DN41296_c1_g4_i1	XP_022088651.1uncharacterized protein LOC110978177	1011	15.6902	0.000959749	0.0374118
TRINITY_DN41346_c0_g1_i7	XP_008773573.1 hemicentin-2 isoform X2	560	0.0416895	0.000779859	0.0322627
TRINITY_DN41353_c1_g1_i8	XP_013783738.1protein MRVI1-like isoform X3	2686	0.0428516	0.00119972	0.0448147
TRINITY_DN41471_c3_g1_i1	XP_018020325.1PREDICTED: uncharacterized protein LOC108676706	2093	0.0261927	0.000586717	0.0266
TRINITY_DN41475_c1_g6_i1	YP_009220545.1envelope protein	1484	5074.74	6.06197e-18	1.67189e-15
TRINITY_DN41475_c2_g1_i1	YP_009220545.1envelope protein	4922	889.224	1.14151e-14	1.733e-12
TRINITY_DN41489_c0_g2_i1	XP_022196262.1larval/pupal cuticle protein H1C-like	1029	0.00356285	0.000303039	0.0166601
TRINITY_DN41489_c0_g2_i2	XP_022196262.1larval/pupal cuticle protein H1C-like	1159	0.0060257	0.000373574	0.019379
TRINITY_DN41511_c4_g1_i1	XP_005189755.2 disintegrin and metalloproteinase domain-containing protein 28	3080	323.058	7.11122e-05	0.00518398
TRINITY_DN41516_c2_g1_i1	XP_018017977.1 hemicentin-1-like	2932	0.0320581	0.00134774	0.0488019
TRINITY_DN41518_c0_g3_i1	XP_018019721.1 G-protein coupled receptor Mth2-like	1452	0.00124598	4.55766e-06	0.000451618
TRINITY_DN41518_c0_g3_i6	XP_022818052.1G-protein coupled receptor Mth2-like	1473	0.0112518	4.9717e-05	0.00377646
TRINITY_DN41525_c0_g2_i5	XP_018021733.1 AKT-interacting protein-like	2104	0.0301387	0.000484626	0.023178
TRINITY_DN41528_c1_g3_i1	XP_018023849.1PREDICTED: uncharacterized protein LOC108679670	678	11.8779	0.000227285	0.0133848
TRINITY_DN41584_c1_g1_i7	XP_021355013.1uncharacterized protein LOC110451369	1991	0.00871671	0.00116935	0.043779
TRINITY_DN41587_c6_g1_i1	XP_017695186.1 beta-1,3-galactosyltransferase 2-like	1514	37.2511	0.000487898	0.0232673
TRINITY_DN41599_c0_g2_i2	XP_021207964.1roquin-1 isoform X1	1257	12.9347	4.13009e-05	0.00322228
TRINITY_DN41694_c0_g1_i1	YP_009220605.1E3 ligase, immediate-early protein	2230	26344.7	8.75609e-19	3.53404e-16
TRINITY_DN41694_c0_g2_i1	XP_002682336.1predicted protein	824	817.595	1.68565e-09	2.17922e-07
TRINITY_DN41694_c1_g1_i1	YP_009220635.1hypothetical protein Swssvgp161	849	22088.4	7.49734e-20	6.2033e-17
TRINITY_DN41694_c1_g2_i1	YP_009220543.1hypothetical protein Swssvgp069	1881	20246.9	7.37054e-20	6.2033e-17
TRINITY_DN41694_c1_g4_i1	YP_009220570.1hypothetical protein Swssvgp096	455	74.5386	0.000522859	0.0243726
TRINITY_DN41694_c1_g4_i3	YP_009220525.1hypothetical protein Swssvgp051	390	211.914	4.40716e-06	0.000439336
TRINITY_DN41694_c1_g5_i1	YP_009220632.1immediate-early protein	4067	55715.2	2.96192e-25	4.90138e-21
TRINITY_DN41744_c5_g1_i2	XP_022346198.1nucleoside diphosphate-linked moiety X motif 8-like isoform X3	1315	162.523	1.85331e-05	0.00158086
TRINITY_DN41749_c3_g2_i1	YP_009220511.1hypothetical protein Swssvgp037	5484	24798.3	1.64881e-18	5.9314e-16
TRINITY_DN41749_c3_g7_i1	YP_009220512.1hypothetical protein Swssvgp038	402	203.305	7.18778e-06	0.000671996
TRINITY_DN41758_c1_g1_i4	XP_018009856.1PREDICTED: uncharacterized protein LOC108667351	1841	0.00313372	0.000706886	0.0303621
TRINITY_DN41761_c2_g3_i1	XP_004376781.1 tryptophan--tRNA ligase, cytoplasmic	1526	12.3655	0.000483167	0.023178
TRINITY_DN41785_c1_g1_i1	YP_009220479.1envelope protein	1948	26322.2	1.55361e-18	5.71313e-16
TRINITY_DN41785_c1_g2_i1	YP_009220476.1envelope protein	643	9517.59	6.86182e-17	1.36807e-14
TRINITY_DN41869_c2_g1_i1	XP_018011080.1 WD repeat and SOCS box-containing protein 1-like	798	0.0584672	0.000507332	0.0239981
TRINITY_DN41878_c5_g1_i1	XP_021966846.1sodium/glucose cotransporter 4-like	2639	14.0348	0.000479009	0.023178
TRINITY_DN41888_c1_g1_i1	YP_009220568.1capsid protein	266	149.159	2.85003e-05	0.00235202
TRINITY_DN41888_c3_g1_i1	YP_009220568.1capsid protein	854	1240.8	3.43095e-11	4.61588e-09
TRINITY_DN41888_c3_g2_i1	YP_009220566.1hypothetical protein Swssvgp092	3021	5138.39	1.13464e-16	2.10967e-14
TRINITY_DN41952_c1_g2_i5	XP_022308172.1epidermal retinol dehydrogenase 2-like isoform X1	3553	0.0253383	0.00011694	0.00777158
TRINITY_DN41953_c0_g1_i1	YP_009220569.1hypothetical protein Swssvgp095	295	663.773	2.93936e-09	3.74158e-07
TRINITY_DN41953_c0_g2_i1	YP_009220569.1hypothetical protein Swssvgp095	528	34804.5	1.26455e-18	4.86644e-16
TRINITY_DN41992_c1_g1_i1	YP_009220570.1hypothetical protein Swssvgp096	541	223.095	3.39041e-06	0.000347305
TRINITY_DN41992_c1_g1_i10	YP_009220604.1hypothetical protein Swssvgp130	843	7412.04	8.6099e-17	1.69615e-14
TRINITY_DN41992_c1_g1_i6	YP_009220542.1hypothetical protein Swssvgp068	344	224.169	3.2029e-06	0.00033126
TRINITY_DN41992_c1_g1_i8	YP_009220541.1hypothetical protein Swssvgp067	426	520.692	1.70607e-08	2.10687e-06
TRINITY_DN42019_c1_g2_i7	XP_018011216.1 fatty acyl-CoA hydrolase precursor, medium chain-like	1611	24.6178	0.00103422	0.0396921
TRINITY_DN42073_c1_g2_i1	XP_018008507.1 NFX1-type zinc finger-containing protein 1-like	6715	6.27363	0.000580382	0.0264182
TRINITY_DN42095_c0_g1_i2	XP_018019959.1 charged multivesicular body protein 2b-like isoform X1	1418	10.2312	0.000147936	0.00952548
TRINITY_DN42123_c0_g1_i5	XP_015918887.1methyltransferase-like protein 24 isoform X1	2501	0.00932276	0.000387938	0.0199987
TRINITY_DN42171_c1_g3_i2	XP_021945007.12-hydroxyacylsphingosine 1-beta-galactosyltransferase-like	727	0.016181	0.000745878	0.0314867
TRINITY_DN42171_c1_g3_i3	XP_018014059.1 UDP-glucuronosyltransferase 2B31-like	2075	0.0145274	0.000707586	0.0303621
TRINITY_DN42171_c1_g3_i4	XP_018014059.1 UDP-glucuronosyltransferase 2B31-like	662	0.00751967	0.000262166	0.0149597
TRINITY_DN42171_c1_g3_i5	XP_018014059.1 UDP-glucuronosyltransferase 2B31-like	1496	0.00169288	1.62191e-05	0.00139789
TRINITY_DN42193_c1_g1_i10	YP_009220525.1hypothetical protein Swssvgp051	375	101.006	0.000144124	0.00931624
TRINITY_DN42193_c1_g1_i11	YP_009220590.1envelope protein	4129	8054.14	2.27894e-16	3.88782e-14
TRINITY_DN42193_c1_g1_i12	YP_009220525.1hypothetical protein Swssvgp051	355	177.837	1.1954e-05	0.00108095
TRINITY_DN42193_c1_g3_i1	YP_009220591.1hypothetical protein Swssvgp117	2443	15409.9	2.11211e-19	1.16504e-16
TRINITY_DN42205_c2_g1_i1	XP_021919146.1CREB-binding protein isoform X3	607	12.3703	7.04387e-06	0.000668961
TRINITY_DN42223_c4_g1_i2	XP_021954102.1methyltransferase-like protein 27	1659	603.56	3.77182e-09	4.76459e-07
TRINITY_DN42282_c2_g1_i1	YP_009220528.1hypothetical protein Swssvgp054	3241	39570.9	3.23611e-19	1.72746e-16
TRINITY_DN42318_c0_g2_i1	XP_015591561.1 multidrug resistance-associated protein 1 isoform X7	2878	15.6962	0.000274884	0.0154196
TRINITY_DN42340_c4_g1_i1	XP_019873457.1 toll-like receptor 9	2095	19.9199	3.51011e-05	0.00279256
TRINITY_DN42353_c1_g1_i7	XP_018025469.1 CLIP-associating protein 2-like isoform X3	2492	0.0714135	0.000875407	0.0350756
TRINITY_DN42436_c0_g3_i1	XP_018015244.1 thiosulfate sulfurtransferase/rhodanese-like domain-containing protein 3 isoform X1	1798	0.0725471	0.000251237	0.0145366
TRINITY_DN42456_c4_g1_i1	YP_009220580.1putative TATA-box bind protein	1878	14942.5	1.12031e-19	7.13035e-17
TRINITY_DN42463_c2_g3_i2	XP_018027640.1 carbohydrate sulfotransferase 11-like	1093	0.0131132	0.000579554	0.0264182
TRINITY_DN42482_c0_g2_i3	XP_018027640.1 carbohydrate sulfotransferase 11-like	1760	0.0051701	2.85687e-05	0.00235202
TRINITY_DN42484_c0_g1_i4	XP_018015087.1 translocon-associated protein subunit delta-like	651	554.813	0.000154907	0.00978396
TRINITY_DN42537_c4_g8_i1	XP_018010174.1 proton-coupled folate transporter-like	1411	0.0357035	0.0010362	0.0396921
TRINITY_DN42541_c0_g1_i1	XP_021942881.1uncharacterized protein LOC110841538 isoform X2	2909	27.5092	0.00116239	0.0437102
TRINITY_DN42563_c0_g1_i1	YP_009220539.1envelope protein	4928	32094.1	4.48861e-19	2.25083e-16
TRINITY_DN42565_c1_g2_i4	XP_013786813.2polypeptide N-acetylgalactosaminyltransferase 1-like	3692	0.048643	0.000409334	0.0206173
TRINITY_DN42731_c0_g2_i2	XP_018007158.1PREDICTED: uncharacterized protein LOC108664968	1286	7.8247	0.00065834	0.0288971
TRINITY_DN42736_c2_g1_i1	YP_009220584.1envelope protein	867	15764.8	8.41867e-20	6.28675e-17
TRINITY_DN42736_c2_g2_i1	YP_009220585.1hypothetical protein Swssvgp111	1461	11506.4	6.68161e-17	1.36503e-14
TRINITY_DN42758_c0_g1_i9	XP_013787294.1galactose-3-O-sulfotransferase 2-like	1661	0.00574507	0.000686725	0.0297485
TRINITY_DN42769_c1_g1_i2	XP_018010716.1 carbohydrate sulfotransferase 11-like	914	0.0262037	9.792e-05	0.00672357
TRINITY_DN42806_c5_g2_i4	NP_649620.2osiris 24	2287	0.00121347	5.95177e-08	7.0856e-06
TRINITY_DN42808_c0_g1_i1	YP_009220569.1hypothetical protein Swssvgp095	203	154.518	2.62858e-05	0.00219686
TRINITY_DN42808_c0_g3_i2	YP_009220569.1hypothetical protein Swssvgp095	316	21049.3	9.31861e-18	2.44769e-15
TRINITY_DN42908_c0_g1_i2	XP_022235203.1vitamin D3 receptor-like	1445	0.0421819	0.000109229	0.00737764
TRINITY_DN42908_c0_g1_i5	XP_022235203.1vitamin D3 receptor-like	1820	0.0255362	0.000183458	0.0111612
TRINITY_DN42935_c1_g1_i3	XP_018012119.1 proton-coupled folate transporter-like	2507	0.00490596	0.00133131	0.0483636
TRINITY_DN42946_c1_g1_i9	XP_018022013.1 talin-2-like isoform X2	1336	619.071	4.10228e-12	5.70459e-10
TRINITY_DN42953_c1_g1_i1	YP_009220531.1immediate-early protein	617	23269.1	1.23862e-16	2.23579e-14
TRINITY_DN42953_c1_g1_i2	YP_009220532.1hypothetical protein Swssvgp058	496	6306.57	6.23143e-16	9.93304e-14
TRINITY_DN42987_c3_g2_i1	XP_018016928.1 gamma-butyrobetaine dioxygenase-like	1186	0.0129653	0.000348968	0.0183346
TRINITY_DN42987_c3_g2_i3	XP_018016928.1 gamma-butyrobetaine dioxygenase-like	1702	0.00175273	5.81146e-05	0.00437127
TRINITY_DN43004_c2_g1_i1	YP_009220585.1hypothetical protein Swssvgp111	1797	2047.52	5.07856e-16	8.404e-14
TRINITY_DN43007_c0_g1_i1	YP_009220569.1hypothetical protein Swssvgp095	449	2429.3	3.8655e-14	5.71128e-12
TRINITY_DN43135_c2_g1_i1	XP_018023256.1 motile sperm domain-containing protein 2-like	2105	0.0239993	0.000235874	0.0137924
TRINITY_DN43178_c3_g1_i2	XP_018012861.1 coiled-coil domain-containing protein 115-like	1593	0.0430086	6.65555e-05	0.00491167
TRINITY_DN43188_c6_g1_i1	YP_009220617.1hypothetical protein Swssvgp143	367	130.907	4.78921e-05	0.00366907
TRINITY_DN43228_c0_g1_i10	XP_018017521.1 nicotinamide/nicotinic acid mononucleotide adenylyltransferase 1-like	2557	0.00171162	7.07446e-06	0.000668961
TRINITY_DN43270_c0_g3_i2	XP_018020104.1 ankyrin repeat and BTB/POZ domain-containing protein 2-like isoform X4	3062	0.104518	0.000239811	0.0139732
TRINITY_DN43274_c3_g2_i2	XP_021942220.1uncharacterized protein LOC110841215 isoform X1	1330	42.9222	9.23351e-05	0.00639314
TRINITY_DN43398_c0_g1_i10	XP_021933345.1rap guanine nucleotide exchange factor 4 isoform X2	2317	0.00745136	0.00132164	0.0482793
TRINITY_DN43404_c3_g2_i5	XP_018027453.1 extended synaptotagmin-1-like	415	0.00932304	0.000382826	0.0197969
TRINITY_DN43451_c0_g1_i4	XP_018024838.1 triosephosphate isomerase B-like	384	86.7538	0.000174238	0.0106394
TRINITY_DN43451_c0_g2_i3	XP_018024838.1 triosephosphate isomerase B-like	1335	87.0449	7.40929e-06	0.000688814
TRINITY_DN43451_c0_g2_i5	XP_018024838.1 triosephosphate isomerase B-like	1454	174.53	0.000744563	0.0314867
TRINITY_DN43451_c0_g2_i6	XP_018024838.1 triosephosphate isomerase B-like	548	56.9612	0.000132876	0.00872553
TRINITY_DN43458_c7_g1_i1	YP_009220574.1capsid protein	4933	9220.08	7.87937e-19	3.34328e-16
TRINITY_DN43477_c3_g2_i1	XP_018016017.1 alpha carbonic anhydrase 8-like	536	0.012692	0.000506691	0.0239981
TRINITY_DN43509_c0_g1_i5	XP_018012118.1 kinesin-like protein KIF21B	4257	0.0596826	0.000483165	0.023178
TRINITY_DN43551_c0_g1_i1	YP_009220568.1capsid protein	272	193.827	1.4207e-05	0.00123736
TRINITY_DN43551_c0_g2_i1	YP_009220568.1capsid protein	333	6172.82	5.89399e-16	9.56212e-14
TRINITY_DN43564_c0_g2_i1	YP_009220601.1TK-TMK, chimeric thymidine and thymidylate kinase	2639	5444.09	1.19519e-16	2.19756e-14
TRINITY_DN43625_c0_g1_i1	XP_018018791.1 C-type lectin domain family 6 member A-like	1945	367.725	0.000167594	0.0103871
TRINITY_DN43625_c0_g1_i14	XP_018018791.1 C-type lectin domain family 6 member A-like	1290	635.797	4.69765e-07	5.39838e-05
TRINITY_DN43625_c0_g1_i8	XP_018018791.1 C-type lectin domain family 6 member A-like	1354	26.8548	0.000594038	0.0268112
TRINITY_DN43671_c2_g4_i5	XP_018010716.1 carbohydrate sulfotransferase 11-like	2324	0.0618312	0.000934111	0.0371579
TRINITY_DN43701_c0_g1_i1	XP_014245102.1 WSCD family member AAEL009094 isoform X1	2566	0.0192304	0.000304191	0.0166681
TRINITY_DN43741_c2_g2_i2	XP_014479982.1 heat shock protein 83	2600	8.3468	0.000620677	0.0277594
TRINITY_DN43741_c2_g2_i4	XP_014479982.1 heat shock protein 83	2486	88.5075	0.000581111	0.0264182
TRINITY_DN43741_c2_g2_i5	XP_015125691.1 heat shock protein 83-like	2562	325.309	6.86019e-07	7.67044e-05
TRINITY_DN43788_c3_g1_i2	XP_018027640.1 carbohydrate sulfotransferase 11-like	583	0.0222756	3.83544e-05	0.00302233
TRINITY_DN43788_c3_g1_i3	XP_018027640.1 carbohydrate sulfotransferase 11-like	1440	0.0344525	8.04119e-05	0.00576042
TRINITY_DN43869_c1_g2_i6	XP_018019540.1 ficolin-1-like	647	0.0820159	0.000754338	0.031602
TRINITY_DN43881_c0_g1_i2	XP_021963722.1ion transport peptide-like isoform X2	1363	21.8219	0.000310268	0.0167788
TRINITY_DN43892_c0_g2_i1	XP_022245594.1UPF0046 protein T07D4.2-like	2387	14.1327	0.000215605	0.0127879
TRINITY_DN43892_c0_g2_i3	XP_022245594.1UPF0046 protein T07D4.2-like	1136	10.8122	9.11424e-05	0.00633708
TRINITY_DN43895_c0_g1_i1	YP_009220585.1hypothetical protein Swssvgp111	585	991.067	3.55187e-10	4.66478e-08
TRINITY_DN43895_c3_g1_i1	YP_009220586.1envelope protein	1437	27246.9	1.79749e-18	6.29278e-16
TRINITY_DN43933_c1_g5_i1	XP_011668662.1 RNA-directed DNA polymerase from mobile element jockey-like	1303	35.0562	0.000343785	0.0182925
TRINITY_DN43938_c0_g1_i1	YP_009220644.1hypothetical protein Swssvgp170	280	231.75	5.57814e-06	0.000546195
TRINITY_DN43938_c0_g3_i1	YP_009220646.1hypothetical protein Swssvgp172	656	84185.7	3.59394e-20	3.49838e-17
TRINITY_DN43938_c0_g4_i1	YP_009220647.1hypothetical protein Swssvgp173	2931	5729.24	6.34095e-17	1.31162e-14
TRINITY_DN43938_c0_g5_i1	YP_009220645.1hypothetical protein Swssvgp171	1721	18606.9	4.09298e-18	1.18826e-15
TRINITY_DN43938_c0_g6_i1	YP_009220645.1hypothetical protein Swssvgp171	470	1671.62	1.47103e-12	2.11675e-10
TRINITY_DN43943_c5_g1_i7	XP_011349752.1 serine protease 48 isoform X4	1701	0.0600926	0.000401054	0.0204834
TRINITY_DN43952_c0_g1_i13	XP_007253329.2poly [ADP-ribose] polymerase 3	786	19.5999	2.09882e-05	0.00177201
TRINITY_DN43952_c0_g1_i3	XP_007253329.2poly [ADP-ribose] polymerase 3	849	45.2142	1.01674e-06	0.000110691
TRINITY_DN43997_c1_g2_i1	YP_009220499.1immediate-early protein	783	27917.3	6.38999e-19	2.85788e-16
TRINITY_DN44017_c0_g1_i14	XP_014488987.1 proclotting enzyme-like	2667	0.0217608	0.000634044	0.0281291
TRINITY_DN44049_c2_g1_i1	YP_009220547.1envelope protein	3610	4147.02	1.30804e-17	3.38209e-15
TRINITY_DN44049_c2_g3_i1	YP_009220549.1E3 ligase	7796	11188.2	1.88122e-18	6.35316e-16
TRINITY_DN44049_c4_g1_i1	XP_013010254.1 sequestosome-1	731	255.664	0.000106893	0.0072793
TRINITY_DN44074_c1_g1_i1	XP_018017336.1 major facilitator superfamily domain-containing protein 8-like	2245	0.0613576	0.00111823	0.0422476
TRINITY_DN44074_c1_g1_i2	XP_018015382.1 major facilitator superfamily domain-containing protein 8-like	773	0.0183004	0.000314726	0.0169645
TRINITY_DN44124_c0_g1_i1	XP_022191414.1protein phosphatase PHLPP-like protein	4669	0.0836951	0.000942248	0.0373634
TRINITY_DN44160_c0_g1_i11	XP_018021583.1 mediator of RNA polymerase II transcription subunit 15-like isoform X3	1273	15.8597	0.000366711	0.0190828
TRINITY_DN44160_c0_g1_i9	XP_018021583.1 mediator of RNA polymerase II transcription subunit 15-like isoform X3	1238	24.5008	0.00096116	0.0374118
TRINITY_DN44194_c2_g3_i1	XP_018026039.1 beta-1,4-glucuronyltransferase 1-like	2003	0.00390993	0.000115898	0.00776467
TRINITY_DN44242_c1_g1_i4	XP_001814264.2 vascular endothelial growth factor A-A	1496	99.5336	0.000338125	0.0181078
TRINITY_DN44298_c6_g3_i1	YP_009220622.1hypothetical protein Swssvgp148	5678	13913	8.12618e-20	6.28675e-17
TRINITY_DN44417_c1_g1_i12	XP_007424978.1 E3 ubiquitin-protein ligase TRIM32	2214	6.63786	0.00131736	0.0482793
TRINITY_DN44424_c3_g1_i4	XP_015124190.1 methyltransferase-like protein 23	1993	0.000414124	6.50781e-08	7.69223e-06
TRINITY_DN44445_c1_g2_i9	XP_019615793.1 thymidine phosphorylase-like	1151	59.4642	0.00065404	0.0287847
TRINITY_DN44473_c0_g1_i1	XP_018009732.1 poly [ADP-ribose] polymerase 3-like	1499	15.9659	1.33846e-05	0.00117813
TRINITY_DN44473_c0_g1_i3	XP_019634302.1 poly [ADP-ribose] polymerase 3-like	867	57.0509	5.72251e-07	6.48603e-05
TRINITY_DN44571_c0_g1_i2	XP_017855169.1 trypsin-1-like	1964	0.11604	0.000577352	0.0264182
TRINITY_DN44669_c0_g2_i1	XP_021331267.1uncharacterized protein LOC110439519	5607	0.00132543	0.00016188	0.0101345
TRINITY_DN44709_c0_g1_i10	XP_018122105.1 thiopurine S-methyltransferase L homeolog isoform X1	645	16.794	0.000955868	0.0373941
TRINITY_DN44725_c2_g1_i1	XP_018019976.1 kynureninase-like	1810	0.132205	0.000541204	0.0251569
TRINITY_DN44883_c3_g3_i2	XP_019618294.1 ATP-binding cassette sub-family A member 1-like	3271	87.4778	1.67834e-06	0.000179182
TRINITY_DN44928_c0_g1_i1	XP_018012706.1 protein C-ets-2-like	407	13.6396	0.00120624	0.0449569
TRINITY_DN44993_c0_g1_i3	XP_022803988.1protein NLRC3-like	3194	32.9459	5.21063e-08	6.24823e-06
TRINITY_DN44997_c0_g1_i1	XP_018009874.1 transient receptor potential cation channel subfamily A member 1 homolog	4446	0.0339416	0.000409903	0.0206173
TRINITY_DN45036_c6_g2_i2	XP_018010174.1 proton-coupled folate transporter-like	1142	28.6072	0.000166064	0.010331
TRINITY_DN45142_c2_g1_i1	YP_009220569.1hypothetical protein Swssvgp095	496	7568.12	2.67634e-18	8.05238e-16
TRINITY_DN45174_c1_g1_i5	XP_021944446.1SID1 transmembrane family member 1-like	4204	8.91064	0.000324792	0.0174502
TRINITY_DN45190_c5_g1_i1	YP_009220649.1DNA polymerase	7140	4499.24	5.18627e-15	8.02078e-13
TRINITY_DN45211_c0_g1_i3	XP_018017531.1PREDICTED: uncharacterized protein LOC108674134	5397	0.0557068	3.18109e-05	0.00258752
TRINITY_DN45215_c0_g2_i1	YP_009220569.1hypothetical protein Swssvgp095	489	644.17	6.16592e-13	8.95032e-11
TRINITY_DN45217_c3_g1_i2	XP_018023883.1 venom protease-like	1745	12.5933	0.000633999	0.0281291
TRINITY_DN45230_c2_g2_i1	XP_013080024.1 piggyBac transposable element-derived protein 4-like	1702	59.3316	5.44392e-05	0.00411351
TRINITY_DN45281_c2_g2_i1	XP_014289166.1 carboxypeptidase B-like	395	0.000485706	0.000114037	0.00767104
TRINITY_DN45295_c3_g1_i10	XP_004071169.1serine protease 27-like	1381	0.0584615	0.000966265	0.0374467
TRINITY_DN45298_c0_g1_i2	XP_018021583.1 mediator of RNA polymerase II transcription subunit 15-like isoform X3	825	78.6783	4.71811e-05	0.00363141
TRINITY_DN45395_c0_g1_i1	YP_009220486.1envelope protein	1528	1572.85	7.19483e-12	9.83968e-10
TRINITY_DN46378_c0_g1_i1	YP_009220530.1hypothetical protein Swssvgp056	578	751.34	5.34816e-09	6.70465e-07
TRINITY_DN46617_c0_g1_i1	YP_009220506.1hypothetical protein Swssvgp032	462	2576.41	2.46571e-14	3.67591e-12
TRINITY_DN46671_c0_g1_i1	YP_009220490.1immediate-early protein	756	50282.1	1.54183e-19	9.11223e-17
TRINITY_DN47286_c0_g1_i1	YP_009220486.1envelope protein	1011	613.265	6.6535e-09	8.27836e-07
TRINITY_DN596_c0_g1_i1	YP_009220537.1hypothetical protein Swssvgp063	3331	7051.23	6.1561e-17	1.28951e-14
TRINITY_DN6459_c0_g1_i1	YP_009220475.1collagen-like protein	1999	1101.63	9.12671e-15	1.39841e-12
TRINITY_DN744_c0_g1_i1	YP_009220530.1hypothetical protein Swssvgp056	482	656.412	1.99625e-09	2.56077e-07
TRINITY_DN9328_c0_g1_i1	YP_009220609.1hypothetical protein Swssvgp135	522	1460.95	5.00833e-12	6.90649e-10
TRINITY_DN9328_c1_g1_i1	YP_009220605.1E3 ligase, immediate-early protein	1543	193980	2.08007e-18	6.88421e-16
