# Supplementary material for: Global mRNA and miRNA Analysis Reveal Key Processes in the Initial Response to Infection with WSSV in the Pacific Whiteleg Shrimp
Source: Viruses. 2021 Jun 13;13(6):1140. doi: 10.3390/v13061140 (PMC8231841; doi:10.3390/v13061140)
Supplement: Supplementary file 1 [file viruses-13-01140-s001.zip › dataset_s5.xlsx]

## Sheet: tpt_24h
DATASET S5 Differentially expressed transcripts with a fold change of at least 1 (p < 0.05) between SPF- and WSSV- injected Penaeus vannamei at 24 hours post injection. Downregulated transcripts are highlighted in red in the “Fold change” column, and upregulated transcripts are highlighted in green. FDR represents the false discovery rate statistic.
Transcript	Annotation	Length	Fold Change	PValue	FDR
TRINITY_DN1122_c0_g1_i1	XP_018016798.1 C-type lectin domain family 4 member E-like	1192	1150.31	1.21774e-06	2.26948e-05
TRINITY_DN13225_c0_g1_i1	XP_022238343.1autophagy-related protein 16-1-like isoform X2	2013	5.53754	2.7455e-06	4.62652e-05
TRINITY_DN13283_c0_g1_i1	XP_004931989.1calcium uniporter protein, mitochondrial	1478	0.193479	0.00838802	0.0406871
TRINITY_DN1330_c0_g1_i1	XP_020286458.1uncharacterized protein LOC109856038 isoform X3	916	7.78729	1.43196e-06	2.62526e-05
TRINITY_DN13341_c0_g1_i1	XP_004832351.1ATPase, AAA family domain containing protein	523	5.87461	0.00271072	0.0165415
TRINITY_DN13595_c0_g1_i1	XP_002428300.1leucine-rich transmembrane protein, putative	657	17.2643	0.000641219	0.00510948
TRINITY_DN13608_c0_g1_i1	XP_017475112.1 acid phosphatase type 7 isoform X6	1542	2.49444	0.00122816	0.00870223
TRINITY_DN14234_c0_g1_i1	XP_018009586.1 protein unzipped-like	694	0.134982	0.00107112	0.00777886
TRINITY_DN14989_c0_g1_i1	XP_002740464.1 sorbitol dehydrogenase-like	613	10.2229	0.00143023	0.00984887
TRINITY_DN15090_c0_g1_i2	XP_020799155.1AN1-type zinc finger protein 2A	702	6.60416	0.00407121	0.0228836
TRINITY_DN15090_c0_g1_i3	XP_020799155.1AN1-type zinc finger protein 2A	2130	4.49043	1.09581e-05	0.000157081
TRINITY_DN15353_c0_g1_i1	XP_001954064.1xanthine dehydrogenase	377	0.0697557	0.00206304	0.0132601
TRINITY_DN15476_c0_g1_i1	XP_006825993.1 urocanate hydratase	453	0.0629797	0.0017255	0.011466
TRINITY_DN15476_c1_g1_i1	XP_018422742.1 urocanate hydratase-like	1446	0.168723	0.00758397	0.0377077
TRINITY_DN16514_c0_g1_i1	XP_018319208.1 probable H/ACA ribonucleoprotein complex subunit 1	534	2.93981	0.000846388	0.00636015
TRINITY_DN16796_c0_g1_i1	XP_018016866.1PREDICTED: uncharacterized protein LOC108673530	884	454.636	0.000659108	0.00522735
TRINITY_DN18914_c0_g1_i1	XP_022251473.1PCNA-associated factor-like	589	0.141788	0.000451863	0.00376776
TRINITY_DN19151_c0_g2_i1	XP_018369319.1PREDICTED: uncharacterized protein LOC108765221, partial	1200	0.0842105	0.00463935	0.0253759
TRINITY_DN19248_c0_g1_i1	XP_018020142.1 cytochrome P450 307a1-like	2688	8.30788	1.044e-09	3.61969e-08
TRINITY_DN20071_c0_g2_i1	XP_018027131.1 sterol O-acyltransferase 1-like	1987	6.96747	2.01731e-05	0.000267995
TRINITY_DN20226_c0_g2_i1	XP_018011649.1 glycine receptor subunit alpha-2-like	1233	111.36	1.85391e-07	4.23016e-06
TRINITY_DN20463_c0_g1_i2	XP_018006838.1 secretion-regulating guanine nucleotide exchange factor-like	1864	14.7407	2.49389e-07	5.5045e-06
TRINITY_DN21671_c0_g1_i1	XP_015115742.1 wee1-like protein kinase isoform X1	540	10.8488	1.13948e-08	3.34031e-07
TRINITY_DN22448_c0_g1_i1	XP_018012339.1 serine protease nudel-like	1113	135.907	7.24449e-11	3.00549e-09
TRINITY_DN22537_c0_g1_i2	XP_018006582.1 protein FAM46C-like	1454	7.6432	0.00372215	0.0212902
TRINITY_DN22628_c0_g1_i1	XP_002166640.1 60S ribosome subunit biogenesis protein NIP7 homolog	910	2.30873	0.00964507	0.0453388
TRINITY_DN22649_c0_g2_i1	XP_018018658.1PREDICTED: uncharacterized protein LOC108675177	934	8.5311	3.0024e-09	9.70816e-08
TRINITY_DN22703_c0_g1_i1	XP_019627072.1 cysteine-rich motor neuron 1 protein-like	669	0.153308	0.000259657	0.00236351
TRINITY_DN23199_c0_g1_i1	XP_013168708.1 lachesin-like	1036	10.8135	0.000918968	0.00681881
TRINITY_DN23247_c0_g2_i1	XP_022255351.1 DNA mismatch repair protein Msh6-like	3975	0.384585	0.0017208	0.0114457
TRINITY_DN23305_c0_g1_i1	YP_009220492.1hypothetical protein Swssvgp018	2773	3939.56	1.79539e-51	4.4581e-49
TRINITY_DN23305_c0_g3_i1	YP_009220493.1thymidylate synthetase	1773	40815.8	6.04897e-75	1.02137e-70
TRINITY_DN23322_c0_g1_i1	XP_018024087.1 histone H1.0-like	684	0.187644	8.38217e-08	2.0692e-06
TRINITY_DN23484_c0_g2_i1	XP_018010857.1 glutaredoxin-related protein 5, mitochondrial-like	659	2.16955	0.00637784	0.0329326
TRINITY_DN24206_c0_g1_i3	XP_013771671.1neuroplastin-like isoform X3	2311	0.488154	0.00946308	0.0447199
TRINITY_DN24257_c0_g1_i1	XP_018023609.1PREDICTED: uncharacterized protein LOC108679496	1436	3.73535	0.00398117	0.0224672
TRINITY_DN24258_c0_g1_i2	XP_011444235.1 protein rolling stone	1882	0.196478	0.00331315	0.0193707
TRINITY_DN24259_c0_g1_i1	XP_018026833.1 peroxidase-like	1163	6.30509	0.00278883	0.016889
TRINITY_DN24378_c0_g2_i1	XP_018009256.1 serine/threonine-protein kinase Nek9-like	890	4.36763	0.00149903	0.0102433
TRINITY_DN24758_c0_g1_i3	XP_021917756.1secreted frizzled-related protein 2-like	937	0.0230037	0.000944024	0.00696367
TRINITY_DN24791_c0_g1_i1	XP_013060542.1 O-acetyl-ADP-ribose deacetylase MACROD2-like	1019	4.0632	7.817e-05	0.000858751
TRINITY_DN25000_c0_g1_i1	XP_018027530.1 leucine-rich repeats and immunoglobulin-like domains protein 1	4566	0.428157	0.00434955	0.0241031
TRINITY_DN25018_c0_g2_i1	XP_018011656.1 laminin subunit alpha-2-like	706	0.0892183	0.00921904	0.0437749
TRINITY_DN25208_c0_g1_i1	XP_011163147.1 uncharacterized serine-rich protein C215.13	3157	8.73265	0.00617871	0.0321283
TRINITY_DN25364_c0_g1_i1	XP_021930671.1FERM domain-containing protein 5 isoform X5	1245	0.199104	0.00271715	0.0165688
TRINITY_DN2555_c0_g1_i1	XP_018020373.1 deoxyhypusine hydroxylase-like isoform X1	1189	3.20376	0.000189783	0.0018228
TRINITY_DN25791_c0_g2_i1	XP_018010579.1 phosphatidylserine synthase 2-like	2023	4.27186	0.00334521	0.0195311
TRINITY_DN25843_c0_g1_i1	XP_018017825.1PREDICTED: uncharacterized protein LOC108674397	1676	6.56302	0.000854501	0.00641256
TRINITY_DN25958_c0_g2_i1	XP_011668602.1 RNA-directed DNA polymerase from mobile element jockey-like	2260	17.0332	8.50352e-05	0.000922171
TRINITY_DN26550_c0_g1_i1	XP_013783436.1KICSTOR complex protein kaptin-like isoform X1	1470	0.384354	0.00762184	0.0378024
TRINITY_DN26916_c0_g2_i1	XP_011300663.1 serine protease nudel	905	61.0509	6.25492e-07	1.24252e-05
TRINITY_DN27120_c1_g1_i1	XP_018027772.1 ATP-binding cassette sub-family A member 1-like	677	49.3292	1.01514e-05	0.000147094
TRINITY_DN27120_c1_g5_i1	XP_018027772.1 ATP-binding cassette sub-family A member 1-like	770	44.8453	5.46615e-05	0.000629147
TRINITY_DN27462_c0_g1_i1	XP_018011322.1PREDICTED: uncharacterized protein LOC108668592	1966	4.49096	0.00389065	0.0220808
TRINITY_DN27515_c0_g1_i1	XP_018011874.1 putative metabolite transport protein YwtG isoform X1	840	0.0104959	0.00122236	0.00867938
TRINITY_DN27533_c0_g1_i1	XP_018025043.1 transmembrane protein 39A-like isoform X2	1596	3.23527	0.00201881	0.0130547
TRINITY_DN27596_c0_g4_i1	XP_018028114.1PREDICTED: uncharacterized protein PB18E9.04c-like	812	0.0265154	0.00987162	0.0461444
TRINITY_DN27605_c0_g1_i1	XP_021940403.1AFG3-like protein 2	902	2.56531	0.000613876	0.00491715
TRINITY_DN27610_c0_g1_i1	XP_022185295.1uncharacterized protein LOC111044446	871	0.0231627	0.00150466	0.010261
TRINITY_DN27616_c0_g1_i1	XP_022093131.1cell division cycle-associated 7-like protein	1363	0.144434	0.00216935	0.0138172
TRINITY_DN27628_c0_g2_i1	XP_019634804.1 aprataxin-like	1011	0.225386	0.000127183	0.00129758
TRINITY_DN27631_c0_g2_i1	XP_003701709.1 SET and MYND domain-containing protein 4	1317	37.1962	1.34386e-06	2.48261e-05
TRINITY_DN27951_c0_g1_i1	XP_013784348.2apolipoprotein D-like	620	4.36832	0.00184498	0.0121263
TRINITY_DN28089_c0_g1_i1	XP_015834597.1 serine/threonine-protein kinase SIK2 isoform X1	3227	4.01421	0.00506047	0.027272
TRINITY_DN28140_c0_g1_i1	XP_018015678.1 exosome complex component RRP40-like	793	4.80712	1.45098e-08	4.13848e-07
TRINITY_DN28235_c0_g1_i1	XP_008102590.1 carbohydrate sulfotransferase 8	1632	3.71927	0.00150615	0.0102644
TRINITY_DN28369_c0_g1_i1	XP_019866676.1 kynurenine/alpha-aminoadipate aminotransferase, mitochondrial	1647	34.0017	0.00025763	0.00234773
TRINITY_DN28513_c0_g1_i1	XP_018007781.1 probable palmitoyltransferase ZDHHC24	1330	20.3351	0.000203459	0.00192969
TRINITY_DN28646_c0_g1_i1	XP_018023563.1 GSK-3-binding protein-like	2252	2.22658	0.00405365	0.0228077
TRINITY_DN28719_c0_g1_i2	XP_014611627.1 coatomer subunit epsilon	999	2.29007	0.00953078	0.0449621
TRINITY_DN28737_c0_g1_i1	XP_020616519.1glycine-rich domain-containing protein 1-like	2408	11.7751	3.16546e-15	1.98694e-13
TRINITY_DN28765_c0_g1_i5	XP_019621754.1 hepatic leukemia factor-like isoform X1	1792	0.0393257	6.11062e-08	1.54689e-06
TRINITY_DN28905_c0_g1_i1	XP_022186835.1Down syndrome cell adhesion molecule-like	325	0.0422052	0.000833162	0.00627753
TRINITY_DN28942_c0_g2_i2	XP_018897602.1 multiple PDZ domain protein-like isoform X1	1793	0.125322	0.00157684	0.0106457
TRINITY_DN29145_c0_g1_i1	XP_018020243.1 growth/differentiation factor 8-like	1412	0.102621	0.0103701	0.0479462
TRINITY_DN29169_c0_g1_i1	XP_018562945.1 serine/threonine-protein phosphatase 1 regulatory subunit 10-like isoform X3	832	3.45884	0.00292834	0.0175461
TRINITY_DN29181_c0_g1_i1	XP_018017612.1 peroxisomal trans-2-enoyl-CoA reductase-like isoform X1	1094	0.310152	0.000719372	0.00560009
TRINITY_DN29245_c0_g1_i1	XP_018010559.1 nawaprin-like	888	0.0441095	0.00285995	0.0172219
TRINITY_DN29314_c0_g2_i1	XP_021913622.1hydroxyproline dehydrogenase-like	599	7.19136	0.00652508	0.0335085
TRINITY_DN29314_c0_g3_i1	XP_020759157.1proline dehydrogenase 1, mitochondrial	1194	8.18711	0.00778334	0.0384386
TRINITY_DN29492_c0_g1_i2	XP_013783847.1NADH dehydrogenase [ubiquinone] 1 alpha subcomplex assembly factor 3-like	850	5.5529	2.59896e-08	7.04389e-07
TRINITY_DN29495_c0_g1_i1	XP_018011902.1 chaoptin-like	3457	0.366246	0.000616251	0.00493381
TRINITY_DN29516_c0_g2_i1	XP_018011345.1 glutamate [NMDA] receptor subunit 1-like	2226	0.136347	0.00115232	0.00825492
TRINITY_DN29543_c0_g1_i1	XP_018011808.1 perlwapin-like	482	67.2795	1.01285e-16	7.27744e-15
TRINITY_DN29780_c0_g1_i1	XP_018022447.1PREDICTED: uncharacterized protein LOC108678510 isoform X1	2585	20.1853	0.00198202	0.0128915
TRINITY_DN29843_c0_g1_i1	XP_018016378.1 transmembrane protein 256 homolog isoform X1	685	33.3487	3.5463e-14	2.04366e-12
TRINITY_DN29868_c0_g2_i2	XP_015591780.1 protein transport protein Sec61 subunit beta	675	3.45586	0.000180464	0.00174421
TRINITY_DN29900_c0_g1_i1	XP_018026073.1 regulator of chromosome condensation-like	2303	2.51531	0.00324155	0.0190245
TRINITY_DN29910_c0_g1_i1	XP_018598707.1 kalirin-like isoform X1	2684	0.386988	0.0104418	0.0481719
TRINITY_DN29984_c0_g1_i1	XP_021930225.1kelch-like protein 26	1128	5.01086	0.00762066	0.0378024
TRINITY_DN30054_c0_g1_i1	XP_019873822.1 protein SDA1 homolog	1084	3.86816	3.5663e-06	5.80125e-05
TRINITY_DN30054_c0_g2_i1	XP_018023936.1 protein SDA1 homolog	1264	4.13022	3.20209e-07	6.89634e-06
TRINITY_DN30104_c0_g2_i2	XP_013787776.1Fanconi anemia core complex-associated protein 24-like isoform X1	887	0.0152667	0.00013145	0.00132947
TRINITY_DN30114_c0_g2_i2	XP_018021599.1PREDICTED: uncharacterized protein LOC108677823 isoform X1	508	210.139	2.66441e-08	7.18668e-07
TRINITY_DN30114_c0_g2_i3	XP_018021600.1PREDICTED: uncharacterized protein LOC108677823 isoform X2	1185	4.09654	0.00322041	0.01894
TRINITY_DN30168_c0_g1_i1	XP_020838268.1meiotic recombination protein DMC1/LIM15 homolog	795	0.094633	0.0101302	0.047082
TRINITY_DN30169_c0_g1_i3	XP_014674763.1 proteasomal ATPase-associated factor 1-like isoform X2	1536	0.0144162	0.00155743	0.0105315
TRINITY_DN30184_c0_g1_i1	XP_018008760.1 zinc finger protein castor homolog 1-like isoform X2	788	0.223683	0.00214927	0.0137144
TRINITY_DN30197_c0_g2_i1	XP_020488499.1 methyltransferase-like protein 24	1058	7.17982	0.00268884	0.0164259
TRINITY_DN30203_c0_g1_i1	XP_022651827.1zinc finger protein 618-like isoform X2	2254	0.310915	0.00830381	0.0403598
TRINITY_DN30282_c0_g1_i1	XP_003746342.1 probable peptidyl-tRNA hydrolase 2	998	2.40698	0.00195999	0.0127777
TRINITY_DN30307_c0_g1_i3	XP_008298716.1 mucin-19-like	1905	2.64732	0.007988	0.0392173
TRINITY_DN30349_c0_g1_i1	XP_007058136.1 heme-binding protein 2	664	99.9609	1.32887e-06	2.46031e-05
TRINITY_DN30362_c0_g3_i1	XP_015782014.1 caspase-7-like	2167	4.02113	0.00324757	0.0190533
TRINITY_DN30466_c0_g2_i1	XP_018017677.1 ADAMTS-like protein 1	4813	0.139584	4.17319e-06	6.68541e-05
TRINITY_DN30466_c0_g2_i2	XP_018017677.1 ADAMTS-like protein 1	4837	0.00120589	5.78462e-15	3.59192e-13
TRINITY_DN30466_c0_g2_i4	XP_018017677.1 ADAMTS-like protein 1	2809	0.00646311	4.39357e-05	0.000524279
TRINITY_DN30467_c0_g1_i1	XP_018025502.1 cytochrome P450 9e2-like isoform X2	484	0.111183	4.05552e-09	1.29203e-07
TRINITY_DN30496_c0_g2_i1	XP_022116455.1serine protease easter-like isoform X1	767	11.2135	0.000909529	0.00677134
TRINITY_DN30498_c0_g1_i1	XP_022251676.1ankyrin repeat domain-containing protein 6-like isoform X1	2312	3.13538	0.00523958	0.028068
TRINITY_DN30576_c0_g1_i1	XP_018019948.1 intraflagellar transport protein 56-like	1914	5.36174	7.53659e-07	1.46946e-05
TRINITY_DN30583_c0_g1_i1	XP_015907946.1deleted in autism protein 1 homolog isoform X1	1376	0.423936	0.00755133	0.0375859
TRINITY_DN30584_c0_g1_i1	XP_018028236.1PREDICTED: uncharacterized protein LOC108683436	3366	12.9341	0.00401334	0.0225884
TRINITY_DN30605_c0_g1_i1	XP_018009277.1 L-xylulose reductase-like	803	0.147773	4.79624e-08	1.24209e-06
TRINITY_DN30605_c1_g1_i3	XP_001633202.1predicted protein	1840	0.0874251	9.48635e-08	2.32141e-06
TRINITY_DN30626_c0_g2_i2	XP_018021739.1 endothelial differentiation-related factor 1-like	1874	3.27019	8.9656e-06	0.000132098
TRINITY_DN30629_c0_g1_i1	XP_018011726.1PREDICTED: uncharacterized protein LOC108668961	2045	0.398305	0.00287085	0.0172691
TRINITY_DN30648_c0_g1_i1	XP_018017851.1 solute carrier family 15 member 1-like isoform X2	772	0.0601988	0.00122359	0.00868448
TRINITY_DN30664_c0_g1_i1	XP_018013942.1 transient receptor potential cation channel subfamily A member 1-like	2814	5.55769	0.000215919	0.00202995
TRINITY_DN30734_c0_g1_i1	XP_018025359.1 venom protease-like	1610	4.52987	0.000509623	0.00418327
TRINITY_DN30780_c0_g1_i1	XP_018019541.1 acetylcholine receptor subunit beta-like 2	1426	0.0386969	2.54933e-08	6.93163e-07
TRINITY_DN30784_c0_g1_i1	XP_018023279.1 receptor-type tyrosine-protein phosphatase alpha-like	1405	13.7227	2.00309e-05	0.000266736
TRINITY_DN30787_c0_g1_i1	XP_012270642.1 ATPase family AAA domain-containing protein 3	2859	2.86638	0.000265926	0.00241147
TRINITY_DN30790_c0_g1_i2	XP_021932076.1uncharacterized protein LOC110835799 isoform X1	2236	2.22674	0.00477999	0.0260187
TRINITY_DN30833_c0_g1_i1	XP_018025941.1 mucin-5AC-like	660	16.8585	0.00762604	0.0378024
TRINITY_DN3085_c0_g1_i1	XP_021926269.1autophagy-related protein 101-like	732	2.94712	0.000750959	0.00579257
TRINITY_DN30919_c0_g1_i1	XP_018027589.1 U4/U6 small nuclear ribonucleoprotein Prp31-like	1773	2.47887	0.000745929	0.00576199
TRINITY_DN30921_c0_g1_i1	XP_018012901.1 protein snail-like	1330	0.218036	0.00788877	0.0388721
TRINITY_DN31061_c0_g1_i1	XP_014239846.1 lysine histidine transporter-like 2	1845	15.3129	8.74009e-07	1.6751e-05
TRINITY_DN31074_c0_g1_i2	XP_018008427.1 cytoplasmic tRNA 2-thiolation protein 1-like	1290	3.54491	1.23089e-05	0.000173196
TRINITY_DN31094_c0_g2_i1	XP_021924861.1protein unc-79 homolog isoform X5	2953	0.163625	0.000621829	0.00497375
TRINITY_DN31102_c0_g3_i1	XP_018114125.1 putative ferric-chelate reductase 1	702	209.092	9.24524e-06	0.000135744
TRINITY_DN31148_c0_g1_i1	XP_018023461.1 26S proteasome non-ATPase regulatory subunit 13-like	1779	2.69851	0.000977867	0.0071882
TRINITY_DN31155_c1_g1_i3	XP_018007374.1 protein O-linked-mannose beta-1,2-N-acetylglucosaminyltransferase 1-like	517	0.0214644	0.000796475	0.00605572
TRINITY_DN31159_c0_g1_i1	XP_018027891.1 bolA-like protein 3	562	3.40068	0.00156589	0.010576
TRINITY_DN31245_c0_g1_i1	XP_018015798.1 eukaryotic translation initiation factor 1A, Y-chromosomal-like	1921	2.44848	0.000919136	0.00681881
TRINITY_DN31250_c0_g1_i1	XP_014238260.1 regulation of nuclear pre-mRNA domain-containing protein 2 isoform X3	4080	0.00419971	1.37764e-07	3.24881e-06
TRINITY_DN31254_c0_g1_i1	XP_018015550.1 brain protein I3-like	545	14.2385	8.9259e-05	0.000960572
TRINITY_DN31265_c0_g2_i1	XP_018020382.1 mucin-2-like	1189	40.0679	5.64912e-06	8.79128e-05
TRINITY_DN31276_c0_g1_i1	XP_021928467.1autophagy-related protein 9A isoform X2	1175	2.86876	0.00587311	0.0308069
TRINITY_DN31276_c0_g3_i1	NP_001177861.1autophagy-related protein 9	1623	2.26299	0.00655248	0.0336288
TRINITY_DN31298_c0_g1_i1	XP_019637864.1 perlucin-like	762	0.0533647	1.27037e-08	3.67928e-07
TRINITY_DN31305_c0_g1_i1	XP_013787073.1phosphopantothenate--cysteine ligase-like	1217	4.55126	0.0103308	0.0478035
TRINITY_DN31445_c0_g1_i1	XP_018019403.1 beta-hexosaminidase subunit beta-like isoform X1	1746	3.44239	0.00194755	0.0127212
TRINITY_DN31465_c0_g1_i1	XP_021914771.1tRNA-dihydrouridine(16/17) synthase [NAD(P)(+)]-like isoform X3	839	4.67188	0.00680332	0.0345278
TRINITY_DN31470_c0_g1_i1	XP_018007465.1 cadherin-related tumor suppressor-like	4812	0.32946	0.00139452	0.00964625
TRINITY_DN31474_c0_g2_i1	XP_015514278.1 caspase Dronc	1439	24.8399	1.55105e-05	0.000212232
TRINITY_DN31474_c0_g3_i1	XP_005430019.1 caspase-2	580	41.3383	4.09865e-05	0.000492918
TRINITY_DN31484_c0_g1_i2	XP_017033764.1 dopamine N-acetyltransferase	708	0.0618407	2.73751e-09	8.90613e-08
TRINITY_DN31492_c0_g1_i1	XP_011339197.1 major facilitator superfamily domain-containing protein 6	600	0.0865915	0.00942954	0.0445822
TRINITY_DN31586_c0_g2_i1	XP_021916657.1low-density lipoprotein receptor-related protein 1	3323	0.203477	0.000794238	0.0060463
TRINITY_DN31597_c0_g2_i4	XP_018009497.1 cytochrome b5 domain-containing protein RLF-like	1408	7.6413	1.59276e-08	4.51995e-07
TRINITY_DN31622_c0_g1_i1	XP_018013786.1 facilitated trehalose transporter Tret1-2 homolog	1939	0.0466246	0.000189572	0.00182181
TRINITY_DN31636_c0_g1_i1	XP_018024064.1 procollagen-lysine,2-oxoglutarate 5-dioxygenase 1-like	2523	0.253245	2.64114e-05	0.00033913
TRINITY_DN31654_c0_g1_i1	XP_018022217.1 exportin-4-like	3385	4.75812	2.08238e-06	3.62858e-05
TRINITY_DN31657_c0_g4_i1	XP_018025898.1 ubiquitin-conjugating enzyme E2 A	2554	2.13274	0.00442781	0.0244084
TRINITY_DN31658_c0_g2_i1	XP_015758094.1 putative 2'-deoxynucleoside 5'-phosphate N-hydrolase 1	828	0.307493	0.0020623	0.0132601
TRINITY_DN31663_c0_g1_i1	XP_013789494.1glutathione S-transferase theta-3-like isoform X1	715	0.267066	0.00086043	0.00644273
TRINITY_DN31712_c0_g1_i1	XP_011493297.2prolyl 4-hydroxylase subunit alpha-1	819	0.0140294	0.0064578	0.0332503
TRINITY_DN31728_c0_g1_i1	XP_018010851.1 mitochondrial dicarboxylate carrier-like	1837	0.131374	1.4479e-06	2.65161e-05
TRINITY_DN31748_c0_g1_i1	XP_021934755.1DNA primase small subunit	1444	0.246684	0.000685108	0.00540563
TRINITY_DN31753_c0_g2_i1	XP_018015376.1PREDICTED: uncharacterized protein LOC108672246	634	0.266662	0.00749214	0.0373391
TRINITY_DN31776_c0_g1_i1	XP_013781716.1protein NipSnap homolog 3B-like isoform X1	595	0.100634	7.1559e-06	0.000108171
TRINITY_DN31792_c0_g1_i1	XP_021917472.1protein archease	542	7.27386	1.7599e-10	6.92679e-09
TRINITY_DN31815_c0_g1_i1	XP_016519354.1 RNA-directed DNA polymerase from mobile element jockey-like	1650	12.2629	3.57847e-05	0.000439436
TRINITY_DN31818_c0_g2_i1	XP_018020132.1PREDICTED: uncharacterized protein LOC108676555	978	6.62506	1.91021e-06	3.38091e-05
TRINITY_DN31861_c0_g1_i1	XP_018026868.1 glycerol-3-phosphate acyltransferase 3-like	786	5.16152	0.00979174	0.0458578
TRINITY_DN31863_c0_g2_i2	XP_018022131.1 proteasome subunit alpha type-5-like	1289	2.5237	0.00343127	0.0199783
TRINITY_DN31926_c0_g1_i1	XP_018013089.1 U6 snRNA-associated Sm-like protein LSm2 isoform X3	579	2.89011	0.00803267	0.039382
TRINITY_DN31927_c0_g1_i3	XP_016957816.1PREDICTED: uncharacterized protein LOC108029809 isoform X1	1830	2.8968	0.000172481	0.00168246
TRINITY_DN31975_c0_g1_i1	XP_022122561.1protein lin-52 homolog	790	0.349543	0.00615932	0.0320592
TRINITY_DN32003_c0_g1_i2	XP_015770071.1 E3 ubiquitin-protein ligase MIB2-like isoform X6	802	8.11397	0.00248198	0.0154131
TRINITY_DN32018_c0_g1_i1	XP_021920136.1T-complex protein 1 subunit epsilon	1902	2.70027	0.000252712	0.002309
TRINITY_DN32061_c0_g2_i2	XP_018015851.1 vitamin D3 receptor B-like	2206	306.671	1.15072e-14	6.91457e-13
TRINITY_DN32071_c0_g1_i1	XP_019630119.1 3-hydroxyisobutyrate dehydrogenase, mitochondrial-like	1648	0.324101	0.000363862	0.00314583
TRINITY_DN32104_c0_g1_i1	XP_019531892.1 pterin-4-alpha-carbinolamine dehydratase-like	729	0.183754	1.06851e-08	3.1377e-07
TRINITY_DN32124_c0_g1_i1	XP_005100666.1 voltage-gated hydrogen channel 1-like	1104	0.154737	0.00313061	0.018515
TRINITY_DN32128_c0_g1_i2	XP_013787690.1sarcosine dehydrogenase, mitochondrial-like	3672	0.160278	3.17782e-06	5.23923e-05
TRINITY_DN32128_c0_g1_i3	XP_018018882.1 sarcosine dehydrogenase, mitochondrial-like	3433	0.20491	1.75889e-07	4.03516e-06
TRINITY_DN32145_c0_g1_i1	XP_011339816.1 U4/U6 small nuclear ribonucleoprotein Prp4	1764	2.29472	0.0074374	0.0370991
TRINITY_DN32158_c0_g1_i1	XP_008991150.1 3-hydroxybutyrate dehydrogenase type 2	838	0.0407019	0.00267708	0.0163599
TRINITY_DN32159_c0_g2_i1	XP_018007929.1 hexosaminidase D-like	2825	0.414756	0.00872417	0.041968
TRINITY_DN32166_c0_g1_i1	XP_018011985.1 glutathione-specific gamma-glutamylcyclotransferase 1-like	1122	21.7262	7.82106e-09	2.34562e-07
TRINITY_DN32201_c0_g1_i1	XP_005989439.1 D-beta-hydroxybutyrate dehydrogenase, mitochondrial-like isoform X2	1120	97.5993	1.34865e-09	4.62846e-08
TRINITY_DN32202_c0_g1_i4	XP_018014724.1 dipeptidyl aminopeptidase-like protein 6	1964	0.177478	9.61073e-05	0.00102448
TRINITY_DN32223_c0_g1_i1	XP_014251549.1 pyrazinamidase/nicotinamidase	1221	6.71665	0.000153408	0.00151834
TRINITY_DN32226_c0_g1_i1	XP_003977725.1 trace amine-associated receptor 7d-like	1790	0.224319	0.00836946	0.0406204
TRINITY_DN32227_c0_g1_i1	XP_021940907.1metaxin-2-like isoform X3	1400	0.45065	0.00360697	0.0207934
TRINITY_DN32238_c0_g1_i3	XP_022250803.1inactive tyrosine-protein kinase transmembrane receptor ROR1-like isoform X1	3037	0.445352	0.00435271	0.0241127
TRINITY_DN32247_c0_g2_i1	XP_011498985.1 wee1-like protein kinase 1-A	2269	14.0814	2.25987e-13	1.22694e-11
TRINITY_DN32271_c0_g1_i1	XP_018021861.1 casein kinase II subunit alpha	1486	0.430281	0.00619226	0.0321811
TRINITY_DN32272_c0_g1_i1	XP_018007528.1PREDICTED: uncharacterized protein LOC108665301	1062	89.5777	4.4179e-05	0.000526438
TRINITY_DN32284_c0_g2_i1	XP_013774737.1ocellar opsin-like isoform X1	1585	0.130875	0.00507815	0.0273507
TRINITY_DN32307_c0_g1_i1	XP_014469875.1 probable rRNA-processing protein EBP2 homolog	955	2.59494	0.000705205	0.00551013
TRINITY_DN32323_c0_g1_i2	XP_974775.1 probable enoyl-CoA hydratase	1190	0.0688618	0.00152518	0.0103716
TRINITY_DN32332_c0_g1_i1	XP_018014104.1 inactive pancreatic lipase-related protein 1-like	1610	2.64527	0.00851365	0.0411888
TRINITY_DN32349_c0_g1_i3	XP_018019282.1 transcription factor MafG-like	530	0.0138492	0.000310566	0.00275664
TRINITY_DN32353_c0_g1_i3	XP_015736390.1 E3 ubiquitin-protein ligase listerin	5448	4.41842	2.98648e-07	6.48993e-06
TRINITY_DN32396_c0_g1_i2	XP_018024588.1 protein O-mannosyltransferase 1-like	3479	5.53828	8.2205e-06	0.000122509
TRINITY_DN32400_c0_g2_i1	XP_018899389.1 probable G-protein coupled receptor Mth-like 11	3834	13.7422	7.86359e-15	4.79338e-13
TRINITY_DN32429_c0_g1_i1	XP_018914228.1 probable ribosome biogenesis protein RLP24	732	2.78377	9.8623e-05	0.00104601
TRINITY_DN32435_c0_g1_i1	XP_018022413.1 3-oxoacyl-[acyl-carrier-protein] reductase FabG-like	752	0.189951	0.00110098	0.00796145
TRINITY_DN32438_c0_g1_i1	XP_018018233.1 telomerase reverse transcriptase-like	3674	3.53069	8.60923e-05	0.000930645
TRINITY_DN32444_c0_g1_i1	YP_009220644.1hypothetical protein Swssvgp170	298	19363.8	1.84075e-50	4.25768e-48
TRINITY_DN32444_c1_g1_i1	YP_009220644.1hypothetical protein Swssvgp170	239	1920.77	2.91209e-23	2.84223e-21
TRINITY_DN32444_c1_g2_i1	YP_009220644.1hypothetical protein Swssvgp170	616	19739.3	3.05352e-51	7.36552e-49
TRINITY_DN32456_c0_g1_i2	XP_017771561.1 phosphoenolpyruvate carboxykinase [GTP]-like isoform X2	417	0.0533913	8.92731e-10	3.14037e-08
TRINITY_DN32456_c0_g1_i3	XP_013191767.1 phosphoenolpyruvate carboxykinase [GTP]-like isoform X2	526	0.0461854	1.99142e-06	3.50627e-05
TRINITY_DN32465_c0_g2_i1	XP_018022187.1 acylphosphatase-2-like	1410	44.3609	0.00406447	0.022861
TRINITY_DN32472_c0_g1_i1	XP_018020846.1 GPN-loop GTPase 1-like	1719	3.2329	2.94942e-05	0.000371095
TRINITY_DN32478_c0_g1_i1	XP_018012140.1 protein sel-1 homolog 1-like	2339	3.91661	0.00424389	0.0236573
TRINITY_DN32481_c0_g1_i1	XP_018006662.1 integrin beta-PS-like	688	0.261272	0.00808239	0.0395913
TRINITY_DN32485_c0_g1_i3	XP_018023690.1 NF-kappa-B inhibitor cactus-like isoform X2	2850	7.63796	9.33361e-11	3.81593e-09
TRINITY_DN32494_c0_g1_i2	XP_019613852.1 Bardet-Biedl syndrome 5 protein-like	727	7.30742	0.0027406	0.0166697
TRINITY_DN32520_c0_g1_i1	XP_019646176.1 condensin complex subunit 2-like	2404	0.254647	0.00663768	0.0339834
TRINITY_DN32521_c0_g2_i1	XP_021920571.1 bone morphogenetic protein receptor type-1B	2499	2.90962	0.000339179	0.00296277
TRINITY_DN32553_c0_g1_i1	XP_018014762.1 succinate dehydrogenase [ubiquinone] cytochrome b small subunit, mitochondrial-like	1093	3.70091	5.51059e-06	8.60742e-05
TRINITY_DN32563_c0_g3_i1	XP_018009113.1 vesicle-fusing ATPase 1-like isoform X1	3227	2.45854	0.00126172	0.00890714
TRINITY_DN32569_c0_g2_i1	XP_014483064.1 probable ATP-dependent RNA helicase DDX43	674	108.759	2.34714e-05	0.000305306
TRINITY_DN32574_c0_g1_i2	XP_018018296.1 2,4-dienoyl-CoA reductase, mitochondrial-like	385	0.0820885	0.00691238	0.0349343
TRINITY_DN32574_c0_g1_i4	XP_018018296.1 2,4-dienoyl-CoA reductase, mitochondrial-like	1359	0.404391	0.0017807	0.0117541
TRINITY_DN32574_c0_g1_i6	XP_018018296.1 2,4-dienoyl-CoA reductase, mitochondrial-like	1535	0.380945	0.00462069	0.025282
TRINITY_DN32574_c0_g1_i7	XP_018018296.1 2,4-dienoyl-CoA reductase, mitochondrial-like	1021	0.00517658	4.07037e-07	8.5165e-06
TRINITY_DN32575_c0_g1_i1	XP_018026510.1 zinc finger protein GLIS2-like	1197	0.00732471	2.93805e-05	0.00036994
TRINITY_DN32601_c0_g1_i1	XP_018014775.1 DNA replication licensing factor mcm7-B-like	2346	0.324142	0.00545045	0.0290318
TRINITY_DN32603_c0_g1_i6	XP_018008299.1PREDICTED: uncharacterized protein LOC108666006, partial	1155	7.50787	0.0025636	0.0157864
TRINITY_DN32610_c0_g1_i1	XP_018561204.1 suppressor of cytokine signaling 2-like isoform X1	2222	4.95868	9.07936e-07	1.73422e-05
TRINITY_DN32624_c0_g1_i1	XP_019647645.1 putative N-acetylated-alpha-linked acidic dipeptidase	1073	0.184232	0.00882747	0.0423323
TRINITY_DN32641_c0_g1_i1	XP_003775165.1 inter-alpha-trypsin inhibitor heavy chain H6	1138	0.137837	1.20133e-05	0.000170029
TRINITY_DN32649_c0_g1_i2	XP_018017963.1 collagen alpha-1(I) chain-like isoform X1	5141	0.21804	5.32552e-05	0.000618016
TRINITY_DN32685_c0_g1_i1	XP_018009369.1 tripartite motif-containing protein 65-like	1750	3.04002	6.26679e-05	0.000708739
TRINITY_DN32691_c0_g1_i4	XP_018009187.1 proteasome subunit alpha type-2-like	1232	3.60269	5.20712e-05	0.000608458
TRINITY_DN32695_c0_g2_i1	XP_022325869.1solute carrier family 35 member F5-like isoform X2	1707	3.25573	0.00980453	0.0458713
TRINITY_DN32724_c0_g1_i2	XP_018024858.1 monocarboxylate transporter 6-like	2145	2.8068	0.00132005	0.0092228
TRINITY_DN32725_c3_g2_i3	XP_020605257.1 protein NLRC5-like	5512	161.217	1.52377e-31	1.89183e-29
TRINITY_DN32725_c3_g2_i4	XP_020605257.1 protein NLRC5-like	3728	21.9355	1.40234e-18	1.1222e-16
TRINITY_DN32725_c3_g3_i1	XP_021941088.1BTB/POZ domain-containing protein 17 isoform X1	2631	14.28	7.43814e-17	5.39026e-15
TRINITY_DN32726_c0_g1_i2	XP_011836262.1 histone H3.3 isoform X1	2536	7.38711	0.00416622	0.0233497
TRINITY_DN32726_c0_g1_i5	XP_011836262.1 histone H3.3 isoform X1	1748	0.00333385	0.000272514	0.00246328
TRINITY_DN32726_c0_g1_i7	XP_020500018.1histone H3-like centromeric protein CSE4	1886	4.90991	0.000136234	0.0013725
TRINITY_DN32729_c0_g1_i2	XP_018898262.1 glycerophosphocholine phosphodiesterase GPCPD1	1729	6.97929	7.04719e-08	1.77071e-06
TRINITY_DN32732_c0_g1_i2	XP_002431217.1Signal recognition particle 72 kDa protein, putative	2095	2.06803	0.00553762	0.0294126
TRINITY_DN32738_c0_g2_i1	XP_015750656.1PREDICTED: uncharacterized protein LOC107330590	1987	120.682	3.00703e-09	9.70816e-08
TRINITY_DN32741_c0_g2_i2	XP_018330023.1 heat shock 70 kDa protein cognate 3	2335	3.44383	0.000113625	0.00118065
TRINITY_DN32743_c1_g1_i1	XP_021942444.1retinol dehydrogenase 11-like	2542	0.169337	5.85036e-09	1.81254e-07
TRINITY_DN32757_c0_g1_i2	XP_018019226.1 NADH-cytochrome b5 reductase-like	1749	9.54821	7.38364e-05	0.000817526
TRINITY_DN32786_c0_g2_i1	XP_018021762.1 peritrophin-1-like	1374	274.342	6.04598e-06	9.31445e-05
TRINITY_DN32794_c0_g1_i1	XP_018010425.1 CDGSH iron-sulfur domain-containing protein 2 homolog B-like	1171	2.85141	0.000346222	0.00301338
TRINITY_DN32801_c0_g2_i1	XP_021936327.1histamine H2 receptor-like	1654	11.1081	2.76038e-10	1.05212e-08
TRINITY_DN32819_c2_g1_i1	XP_002411406.1conserved hypothetical protein	819	0.0479493	0.00792865	0.0390079
TRINITY_DN32819_c2_g1_i11	XP_021926353.1uncharacterized protein LOC110833054 isoform X2	1757	12.5328	0.00600411	0.0313868
TRINITY_DN32819_c2_g1_i12	XP_021926358.1uncharacterized protein LOC110833054 isoform X2	1153	0.46733	0.00876234	0.0421276
TRINITY_DN32819_c2_g1_i15	XP_011151019.1PREDICTED: uncharacterized protein LOC105190156	1878	0.165462	0.00823958	0.0401285
TRINITY_DN32819_c2_g1_i4	XP_021926356.1uncharacterized protein LOC110833054 isoform X2	1286	0.212165	7.70651e-05	0.000848822
TRINITY_DN32834_c1_g2_i1	XP_018021317.1 RING finger protein 207-like isoform X1	1201	30.2233	1.80218e-11	7.88335e-10
TRINITY_DN32841_c2_g1_i1	XP_014209624.1 sulfotransferase 1C4-like	1236	0.0972474	0.000333052	0.00292347
TRINITY_DN32868_c6_g1_i1	XP_018013645.1 methyltransferase-like protein 7A	1250	0.454078	0.00573855	0.0302326
TRINITY_DN32885_c0_g1_i2	XP_021925500.1C-Maf-inducing protein-like isoform X1	2806	2.05663	0.0106332	0.0488683
TRINITY_DN32893_c0_g1_i1	XP_018019032.1 carbohydrate sulfotransferase 4-like	1511	0.239112	0.000573148	0.00463931
TRINITY_DN32894_c0_g1_i13	XP_011156887.1 trypsin-1-like	2509	0.00819778	6.70698e-06	0.000102117
TRINITY_DN32897_c0_g1_i1	XP_018026233.1 alpha-2-macroglobulin-like isoform X5	2263	4.69627	0.00598112	0.0313054
TRINITY_DN32898_c0_g1_i2	XP_019631923.1 SET and MYND domain-containing protein 4-like	3557	6.43752	0.00271239	0.0165458
TRINITY_DN32933_c0_g1_i4	XP_018010741.1 DNA-directed RNA polymerase II 16 kDa polypeptide-like	548	18.2162	0.00761851	0.0378024
TRINITY_DN32961_c0_g2_i1	XP_018011719.1 SWI/SNF-related matrix-associated actin-dependent regulator of chromatin subfamily A-like protein 1 isoform X1	1591	3.16394	0.00579298	0.0304623
TRINITY_DN32967_c0_g2_i2	XP_018012467.1 protein artemis-like	2882	5.72864	0.00417379	0.0233692
TRINITY_DN32967_c0_g5_i1	XP_018333601.1 eukaryotic translation initiation factor 2 subunit 1	1985	3.00109	0.000836894	0.00630284
TRINITY_DN32971_c1_g1_i1	XP_021917622.1probable elongator complex protein 3 isoform X3	1817	2.23214	0.00222352	0.014072
TRINITY_DN32972_c0_g2_i1	XP_013794400.1isochorismatase domain-containing protein 2-like	995	0.255738	1.86453e-06	3.31745e-05
TRINITY_DN32992_c0_g1_i1	XP_018020320.1PREDICTED: uncharacterized protein LOC108676703 isoform X2	1606	0.235289	0.00116483	0.00832339
TRINITY_DN32996_c0_g1_i1	XP_015592754.1 dnaJ homolog subfamily C member 1	2097	2.24933	0.00399191	0.0225128
TRINITY_DN32997_c0_g1_i1	---NA---	299	39329.1	1.76066e-53	4.95479e-51
TRINITY_DN33000_c0_g3_i1	XP_018009280.1 probable pathogenesis-related protein ARB_02861	1493	36.9797	3.92024e-05	0.000474164
TRINITY_DN33020_c4_g2_i1	XP_015124681.1 39S ribosomal protein L21, mitochondrial	759	4.81074	2.39911e-07	5.33012e-06
TRINITY_DN33021_c0_g5_i1	XP_013391404.1 actin-binding protein IPP-like	1905	2.67534	0.00154033	0.0104377
TRINITY_DN33021_c0_g7_i1	XP_018014202.1PREDICTED: uncharacterized protein LOC108671217	1909	5.98675	7.29378e-09	2.19696e-07
TRINITY_DN33045_c0_g2_i2	XP_004399775.1 X-linked retinitis pigmentosa GTPase regulator isoform X1	1626	11.2267	0.000562846	0.00456029
TRINITY_DN33054_c3_g3_i1	XP_015180727.1 biogenesis of lysosome-related organelles complex 1 subunit 1	813	2.73879	0.000832693	0.0062768
TRINITY_DN33055_c3_g2_i2	XP_013772047.1acylamino-acid-releasing enzyme-like	2347	2.03265	0.00692689	0.0349969
TRINITY_DN33065_c0_g2_i2	XP_008487298.1 stress-associated endoplasmic reticulum protein 2-like	722	2.20731	0.00613211	0.0319866
TRINITY_DN33068_c4_g3_i1	XP_018017783.1 iron-sulfur cluster assembly enzyme ISCU, mitochondrial-like	711	2.29515	0.00343722	0.0199991
TRINITY_DN33070_c0_g1_i1	XP_018022501.1 multidrug resistance protein 1-like	1863	17.6542	4.61234e-07	9.54405e-06
TRINITY_DN33085_c0_g1_i1	XP_021922198.1alpha-(1,3)-fucosyltransferase 10 isoform X1	2055	2.76801	0.00278666	0.0168829
TRINITY_DN33090_c0_g2_i3	XP_018012553.1 glycerol-3-phosphate dehydrogenase, mitochondrial-like	948	7.78237	0.00116445	0.00832339
TRINITY_DN33090_c0_g2_i4	XP_019876995.1 glycerol-3-phosphate dehydrogenase, mitochondrial-like	2752	6.06941	4.43014e-09	1.39298e-07
TRINITY_DN33098_c4_g1_i3	XP_015909114.1E3 ubiquitin-protein ligase MYCBP2	1057	0.0895548	0.00639341	0.0329828
TRINITY_DN33101_c0_g2_i1	XP_021928350.1zinc finger protein 26-like	3462	0.478815	0.00801393	0.0393015
TRINITY_DN33113_c0_g1_i1	XP_008192015.2 otopetrin-2 isoform X4	3790	14.921	0.00141749	0.00977312
TRINITY_DN33119_c0_g1_i1	XP_014262612.1 rho GTPase-activating protein 20-like isoform X2	1249	5.16105	9.44034e-06	0.000138128
TRINITY_DN33119_c0_g5_i1	XP_002425277.1Rho GTPase regulating protein, putative	4447	2.27273	0.00468267	0.0255632
TRINITY_DN33129_c1_g1_i2	XP_009872031.1 caspase-2-like	2385	2.07458	0.00686512	0.0347683
TRINITY_DN33153_c0_g2_i1	XP_018014793.1 pro-resilin-like	1014	2103.92	3.39119e-06	5.5431e-05
TRINITY_DN33154_c0_g1_i2	XP_018026970.1 bone morphogenetic protein 1-like isoform X3	3718	0.23578	0.00717683	0.0360765
TRINITY_DN33159_c0_g1_i1	XP_018015212.1 juvenile hormone epoxide hydrolase 1-like	1529	0.0654588	8.98318e-07	1.71974e-05
TRINITY_DN33168_c1_g2_i2	XP_014251980.1 RNA-directed DNA polymerase from mobile element jockey-like	823	121.097	1.01576e-05	0.000147094
TRINITY_DN33177_c0_g6_i4	XP_018015592.1 dnaJ homolog subfamily C member 7-like isoform X3	4330	2.11892	0.00811639	0.0397002
TRINITY_DN33181_c0_g3_i2	XP_014278392.1 protein CREBRF homolog	3208	2.92992	0.000388944	0.00333066
TRINITY_DN33186_c2_g2_i1	XP_018017930.1 arrestin homolog	1114	71.4977	1.67811e-06	3.00157e-05
TRINITY_DN33205_c3_g2_i1	XP_018008865.1 cell division control protein 45 homolog	1776	0.272987	0.00720514	0.0361649
TRINITY_DN33220_c0_g3_i2	XP_019490632.1 S-adenosylmethionine synthase-like	1701	4.06396	0.00552775	0.0293787
TRINITY_DN33220_c0_g3_i3	XP_019490632.1 S-adenosylmethionine synthase-like	490	5.19986	9.61551e-08	2.34534e-06
TRINITY_DN33230_c0_g1_i1	XP_019618089.1 2',3'-cyclic-nucleotide 3'-phosphodiesterase-like	1914	4.7743	1.57799e-06	2.85272e-05
TRINITY_DN33233_c0_g1_i1	XP_018011320.1PREDICTED: uncharacterized protein LOC108668590	3979	312.905	4.11614e-06	6.60656e-05
TRINITY_DN33237_c0_g3_i3	XP_018012325.1 ubiquitin carboxyl-terminal hydrolase 2-like isoform X4	934	13.3678	0.000432329	0.00363649
TRINITY_DN33237_c0_g3_i4	XP_018012324.1 ubiquitin carboxyl-terminal hydrolase 4-like isoform X3	2175	3.22849	0.000397889	0.00339826
TRINITY_DN33242_c0_g1_i1	XP_022239569.1transcription factor SUM-1-like isoform X2	389	246.89	3.69575e-08	9.79635e-07
TRINITY_DN33242_c0_g1_i4	XP_022239569.1transcription factor SUM-1-like isoform X2	492	542.731	5.73266e-13	3.00608e-11
TRINITY_DN33243_c0_g2_i1	XP_022190070.1coronin-2B-like isoform X2	3536	0.330739	6.92657e-05	0.000770456
TRINITY_DN33256_c0_g2_i1	XP_011697684.1 mediator of RNA polymerase II transcription subunit 15	2099	2.19487	0.004654	0.0254395
TRINITY_DN33260_c1_g2_i1	XP_010390593.1FAD-linked sulfhydryl oxidase ALR	821	8.02291	5.19126e-09	1.62323e-07
TRINITY_DN33267_c4_g3_i6	XP_018021960.1 cyclic AMP-dependent transcription factor ATF-1-like	939	2.62302	0.00398741	0.0224949
TRINITY_DN33268_c0_g2_i1	XP_014296014.1 Down syndrome cell adhesion molecule-like protein Dscam2	426	0.185451	0.00300561	0.0179201
TRINITY_DN33275_c2_g3_i1	YP_009220620.1envelope and capsid protein	6611	17465.5	1.89999e-57	9.43566e-55
TRINITY_DN33275_c3_g1_i7	XP_018024151.1 exonuclease 3'-5' domain-containing protein 2-like	2533	260.354	3.00974e-05	0.000376999
TRINITY_DN33277_c0_g1_i1	XP_018023705.1PREDICTED: uncharacterized protein LOC108679562	1026	15.6051	2.98286e-05	0.000373909
TRINITY_DN33282_c0_g1_i6	XP_018014674.1 1-acyl-sn-glycerol-3-phosphate acyltransferase delta-like	1570	3.89294	0.00906787	0.0432029
TRINITY_DN33287_c0_g1_i1	XP_018010897.1 replication factor C subunit 4-like	1241	0.266072	0.000533516	0.00434979
TRINITY_DN33291_c0_g2_i1	XP_021927384.1DNA repair endonuclease XPF	3197	2.52242	0.000521822	0.00426888
TRINITY_DN33293_c1_g1_i1	XP_012230427.1 transcription factor Adf-1-like	1019	9.89256	0.000258852	0.00235745
TRINITY_DN33299_c2_g1_i2	XP_022239552.1putative ATP-dependent RNA helicase DHX30	3369	0.381825	0.00202541	0.013078
TRINITY_DN33299_c2_g2_i2	XP_018026186.1 sodium/hydrogen exchanger 8-like	2244	38.5478	5.75652e-07	1.15713e-05
TRINITY_DN33299_c2_g2_i4	XP_018026186.1 sodium/hydrogen exchanger 8-like	2738	2.11497	0.00809315	0.0396239
TRINITY_DN33304_c0_g2_i1	XP_018025650.1 major facilitator superfamily domain-containing protein 1-like isoform X2	1873	2.31576	0.00361793	0.0208281
TRINITY_DN33305_c0_g1_i1	XP_013415673.1 omega-amidase NIT2-like	970	0.44035	0.0102582	0.0475718
TRINITY_DN33316_c2_g1_i3	XP_018023324.1 branched-chain-amino-acid aminotransferase, cytosolic-like	3986	2.75202	0.00249316	0.0154711
TRINITY_DN33321_c0_g1_i3	XP_021930362.1F-BAR domain only protein 2 isoform X12	3266	0.00698313	0.000114366	0.00118689
TRINITY_DN33324_c0_g3_i1	XP_783005.4 retrovirus-related Pol polyprotein from transposon 412	2388	7.78008	0.00371041	0.0212664
TRINITY_DN33324_c1_g1_i2	XP_021917178.1multidrug resistance-associated protein 1 isoform X4	5035	37.1806	2.02244e-13	1.10158e-11
TRINITY_DN33325_c2_g1_i7	XP_018007403.1 ets DNA-binding protein pokkuri-like	906	3.34711	0.0018995	0.0124266
TRINITY_DN33333_c0_g1_i10	XP_019750786.1 polyubiquitin-B	722	2.10413	0.00619989	0.0322009
TRINITY_DN33333_c0_g1_i3	XP_017549242.1 polyubiquitin-C isoform X2	869	2.06658	0.00622132	0.0322626
TRINITY_DN33353_c0_g1_i1	XP_019626360.1 ubiquitin-like modifier-activating enzyme ATG7	2755	2.46083	0.00310936	0.0184363
TRINITY_DN33356_c8_g2_i1	XP_018009799.1 UDP-glucuronosyltransferase 2B14-like	1184	0.254062	0.00892638	0.0427095
TRINITY_DN33360_c0_g1_i1	XP_018010553.1 adenosylhomocysteinase-like isoform X2	1245	11.5514	4.308e-07	8.99142e-06
TRINITY_DN33360_c0_g1_i2	XP_018010552.1 adenosylhomocysteinase-like isoform X1	1820	4.21801	0.000787543	0.00600888
TRINITY_DN33368_c0_g1_i1	XP_018017326.1 NACHT, LRR and PYD domains-containing protein 3-like	3628	2.10977	0.00459907	0.0251883
TRINITY_DN33377_c0_g1_i2	XP_003398846.1protein rhomboid	1816	3.93428	0.00356797	0.0205967
TRINITY_DN33382_c0_g3_i1	XP_018007688.1 transmembrane protein 53-like	1290	0.458165	0.00699336	0.0352802
TRINITY_DN33389_c0_g1_i5	XP_018027660.1 lysine--tRNA ligase-like isoform X2	2135	2.14306	0.00979747	0.0458595
TRINITY_DN33394_c0_g2_i1	XP_018013407.1 14 kDa phosphohistidine phosphatase-like	1238	0.363349	0.00174266	0.0115528
TRINITY_DN33414_c0_g1_i1	XP_019640753.1 ficolin-1-like	1889	0.303368	0.00475766	0.0259223
TRINITY_DN33417_c0_g3_i2	XP_018023252.1 muscle LIM protein Mlp84B-like isoform X7	539	492.09	0.00320675	0.0188728
TRINITY_DN33426_c2_g2_i1	XP_018026739.1 probable methylmalonate-semialdehyde dehydrogenase [acylating], mitochondrial	1823	0.107018	3.88628e-08	1.01422e-06
TRINITY_DN33440_c4_g1_i1	XP_015438367.1 major facilitator superfamily domain-containing protein 6	1172	0.0826906	0.00101199	0.00740359
TRINITY_DN33440_c4_g1_i6	XP_015438367.1 major facilitator superfamily domain-containing protein 6	1511	0.30173	0.00165897	0.0110937
TRINITY_DN33446_c0_g1_i1	XP_022250414.1endoplasmic reticulum membrane-associated RNA degradation protein-like isoform X1	2833	2.8022	0.0036118	0.020807
TRINITY_DN33446_c0_g3_i1	XP_015584999.1 26S proteasome non-ATPase regulatory subunit 9	958	3.98689	2.42088e-06	4.13313e-05
TRINITY_DN33446_c0_g3_i2	XP_011451757.1 26S proteasome non-ATPase regulatory subunit 9	939	51.623	6.99922e-09	2.1294e-07
TRINITY_DN33447_c1_g1_i4	XP_018013130.1 UDP-glucuronosyltransferase 2B14-like	336	0.00765783	0.000150762	0.00149478
TRINITY_DN33447_c1_g1_i6	XP_018013130.1 UDP-glucuronosyltransferase 2B14-like	672	0.041755	3.67278e-10	1.35998e-08
TRINITY_DN33448_c1_g1_i3	XP_018571433.1 calphotin-like	1059	0.156014	0.00788954	0.0388721
TRINITY_DN33461_c4_g1_i1	XP_018019639.1 serine/threonine-protein kinase SBK1-like	2428	1937.69	2.73839e-11	1.18558e-09
TRINITY_DN33462_c0_g1_i1	XP_022247066.1protoheme IX farnesyltransferase, mitochondrial-like	2117	3.40877	4.01976e-05	0.000484812
TRINITY_DN33466_c3_g1_i14	XP_018010172.1 eukaryotic translation initiation factor 3 subunit D-like	1946	0.150306	0.00389468	0.0220899
TRINITY_DN33471_c3_g2_i1	XP_008468441.1 transposable element P transposase	818	37.7607	2.81181e-05	0.000356705
TRINITY_DN33471_c3_g4_i1	XP_018006908.1 26S proteasome non-ATPase regulatory subunit 8-like	1088	3.51619	5.52894e-05	0.000634682
TRINITY_DN33484_c0_g1_i1	XP_968692.2 ribonuclease Z, mitochondrial isoform X1	3596	2.36909	0.00158775	0.010698
TRINITY_DN33494_c1_g2_i1	XP_021706395.1zinc finger CCHC domain-containing protein 24 isoform X2	657	16.7116	1.16087e-05	0.000165272
TRINITY_DN33505_c0_g1_i2	XP_021954899.1trans-1,2-dihydrobenzene-1,2-diol dehydrogenase-like	1287	0.351884	0.000197758	0.00188545
TRINITY_DN33511_c0_g2_i1	XP_018007629.1 dnaJ homolog subfamily B member 4-like	2081	2.26703	0.00544824	0.0290292
TRINITY_DN33525_c4_g3_i1	XP_021933163.1HMG domain-containing protein 4 isoform X2	1316	0.335402	0.000117395	0.00121163
TRINITY_DN33528_c0_g2_i2	XP_018341353.1PREDICTED: putative uncharacterized protein FLJ37770	989	0.0141981	8.89483e-05	0.000958451
TRINITY_DN33556_c0_g2_i1	XP_018013393.1 glutamate-gated chloride channel-like	1926	0.012849	2.47505e-19	2.04859e-17
TRINITY_DN33558_c0_g1_i1	XP_018011235.1 mucin-22-like isoform X3	2110	50.4923	0.00684395	0.0347132
TRINITY_DN33558_c0_g1_i2	XP_018011235.1 mucin-22-like isoform X3	1914	43.4917	0.00527123	0.0282107
TRINITY_DN33564_c0_g1_i2	XP_018007337.1 exportin-7-A-like	4278	2.03589	0.00959519	0.0451672
TRINITY_DN33572_c2_g6_i2	XP_796085.2 transcription and mRNA export factor ENY2	488	2.22501	0.00360865	0.0207959
TRINITY_DN33581_c0_g1_i1	XP_002731785.1 transmembrane protein 17-like	692	0.0908709	0.00859517	0.0414893
TRINITY_DN33582_c5_g1_i1	XP_008198596.1 SH3 domain-binding protein 5 homolog	1902	15.6594	1.05501e-07	2.55212e-06
TRINITY_DN33583_c0_g2_i1	XP_018016120.1 probable cytochrome P450 49a1	1237	0.102265	0.00254321	0.0156952
TRINITY_DN33602_c3_g2_i2	XP_008543697.1 cytochrome b-c1 complex subunit 10	368	2.85544	0.00020532	0.00194329
TRINITY_DN33617_c1_g2_i1	XP_018010176.1PREDICTED: uncharacterized protein LOC108667647	2470	0.0991263	9.2626e-05	0.00099175
TRINITY_DN33618_c0_g1_i1	XP_017774620.1 protein SCO1 homolog, mitochondrial	1168	3.4957	9.42304e-05	0.00100765
TRINITY_DN33619_c0_g1_i1	XP_018018036.1 T-complex protein 1 subunit eta-like	1850	2.01884	0.00850541	0.0411737
TRINITY_DN33636_c0_g1_i1	XP_022257173.1ankyrin repeat and SOCS box protein 3-like isoform X1	2496	0.422998	0.0067774	0.0344273
TRINITY_DN33644_c0_g1_i8	XP_021927238.1membrane-associated guanylate kinase, WW and PDZ domain-containing protein 2-like isoform X2	6505	0.21798	1.27622e-06	2.36802e-05
TRINITY_DN33644_c0_g2_i2	XP_014774561.1 membrane-associated guanylate kinase, WW and PDZ domain-containing protein 1-like isoform X2	1614	0.185614	0.000374498	0.00322622
TRINITY_DN33649_c2_g2_i1	XP_020388553.1hydroxyacid-oxoacid transhydrogenase, mitochondrial	1487	0.169234	6.94148e-08	1.74936e-06
TRINITY_DN33671_c0_g2_i2	XP_018012565.1 DNA-directed RNA polymerase II subunit RPB3-like	1080	3.09831	0.000102532	0.00108203
TRINITY_DN33673_c5_g2_i2	XP_018021068.1 protein spaetzle-like	1006	92.9242	0.000610695	0.00490094
TRINITY_DN33675_c4_g1_i3	XP_018014713.1 src kinase-associated phosphoprotein 1-like	1299	4.92725	5.65727e-05	0.000647175
TRINITY_DN33677_c4_g1_i1	XP_017479970.1 cytochrome c oxidase subunit NDUFA4	813	2.59692	0.00175714	0.0116416
TRINITY_DN3368_c0_g1_i1	XP_018027874.1 beta-1,4-glucuronyltransferase 1-like isoform X1	891	0.166371	0.00442809	0.0244084
TRINITY_DN33681_c0_g1_i1	XP_018028153.1 prostaglandin reductase 1-like	1211	0.206716	2.70481e-07	5.93126e-06
TRINITY_DN33697_c2_g1_i2	XP_014259504.1 probable WRKY transcription factor protein 1	2389	5.99578	8.12514e-07	1.57331e-05
TRINITY_DN33705_c3_g1_i7	XP_018020217.1PREDICTED: uncharacterized protein LOC108676617	3240	0.00734612	0.000110702	0.00115383
TRINITY_DN33712_c0_g2_i3	XP_018007046.1 cytosolic purine 5'-nucleotidase-like isoform X3	2568	11.1963	4.45404e-10	1.63492e-08
TRINITY_DN33712_c0_g2_i4	XP_018007046.1 cytosolic purine 5'-nucleotidase-like isoform X3	2437	23256.2	2.40214e-38	3.65407e-36
TRINITY_DN33712_c0_g2_i6	XP_018007046.1 cytosolic purine 5'-nucleotidase-like isoform X3	1526	176.925	0.00013719	0.00138048
TRINITY_DN33713_c0_g2_i2	XP_012288201.1 mitochondrial amidoxime reducing component 2-like isoform X3	1840	0.0931539	9.87979e-09	2.92667e-07
TRINITY_DN33715_c2_g1_i1	XP_011859431.1 RNA exonuclease 1-like	2267	3.18848	3.3474e-05	0.000414375
TRINITY_DN33715_c2_g2_i1	XP_018010761.1 synaptobrevin homolog YKT6-like	1623	4.06909	6.77047e-06	0.000102898
TRINITY_DN33718_c0_g1_i1	XP_018024151.1 exonuclease 3'-5' domain-containing protein 2-like	2153	4.32314	0.00109007	0.00789609
TRINITY_DN33721_c4_g4_i1	XP_017546292.1 peroxidasin homolog	1050	0.207411	0.0011703	0.00835895
TRINITY_DN33731_c1_g1_i1	XP_005483476.2 fumarylacetoacetase	900	0.00364751	2.6818e-08	7.22205e-07
TRINITY_DN33731_c1_g1_i2	XP_013405049.1 fumarylacetoacetase-like	1406	0.129352	3.1103e-10	1.16965e-08
TRINITY_DN33731_c1_g1_i4	XP_974443.1 fumarylacetoacetase	270	0.0228908	0.000999597	0.00732879
TRINITY_DN33731_c1_g1_i5	XP_974443.1 fumarylacetoacetase	389	0.0250586	2.25653e-05	0.000294903
TRINITY_DN33731_c2_g1_i8	XP_022350608.1low-density lipoprotein receptor-related protein 2	6233	0.241146	0.0103053	0.0477512
TRINITY_DN33740_c3_g5_i2	XP_019629822.1 LYR motif-containing protein 4-like isoform X2	1092	5.08207	2.57767e-07	5.67458e-06
TRINITY_DN33745_c2_g4_i1	XP_012261687.1protein spaetzle 5	1463	0.0852074	0.0028423	0.0171462
TRINITY_DN33745_c2_g5_i2	XP_021937359.1protein spaetzle 5	1674	0.167596	0.000446858	0.00373997
TRINITY_DN33756_c0_g5_i1	XP_022335318.1UDP-galactose transporter senju-like	2215	3.75809	0.000358113	0.00310407
TRINITY_DN33770_c0_g1_i1	XP_008197099.2 ankycorbin isoform X1	1714	22.13	0.000297916	0.00265733
TRINITY_DN33772_c1_g1_i2	XP_016134318.1 ribosome biogenesis regulatory protein homolog	1345	1.93208	0.0105595	0.0485957
TRINITY_DN33772_c3_g2_i1	XP_018025162.1 mitochondrial coenzyme A transporter SLC25A42-like	1980	0.137076	0.00650034	0.0334018
TRINITY_DN33773_c0_g2_i1	XP_015431154.1 methylthioribose-1-phosphate isomerase	1163	0.144198	1.58648e-06	2.865e-05
TRINITY_DN33778_c0_g1_i2	XP_021182465.1probable 18S rRNA (guanine-N(7))-methyltransferase	960	4.52512	5.07241e-07	1.0369e-05
TRINITY_DN33781_c0_g1_i1	XP_018080101.1 enoyl-CoA hydratase, short chain, 1, mitochondrial L homeolog isoform X1	1063	0.398702	0.00266865	0.0163202
TRINITY_DN33800_c0_g1_i3	XP_013776888.1cytochrome c oxidase subunit 5B, mitochondrial-like	583	2.29484	0.00365784	0.021022
TRINITY_DN33802_c0_g5_i1	XP_020906008.1uncharacterized protein LOC110244161	1454	0.0546406	0.0002135	0.00201168
TRINITY_DN33806_c3_g1_i2	XP_018018787.1 F-box only protein 7-like	1882	2.4503	0.000862328	0.00645122
TRINITY_DN33816_c2_g2_i1	XP_018019392.1 vacuolar protein sorting-associated protein 37B-like	1125	2.64091	0.000832199	0.00627587
TRINITY_DN33816_c2_g5_i1	XP_018019393.1 huntingtin-interacting protein K-like	505	2.10388	0.00924739	0.0438848
TRINITY_DN33818_c2_g1_i1	XP_018024224.1 ovalbumin-related protein X-like isoform X2	1884	2.20867	0.00581357	0.0305421
TRINITY_DN33833_c0_g1_i10	XP_021957464.1serine/threonine-protein kinase WNK2-like isoform X7	7705	0.432409	0.00322283	0.018941
TRINITY_DN33838_c0_g1_i3	XP_018014385.1 fasciclin-2-like isoform X4	2486	0.3754	0.00042619	0.00358956
TRINITY_DN33838_c0_g1_i4	XP_018014384.1 fasciclin-2-like isoform X3	2655	0.398502	0.000917611	0.00681648
TRINITY_DN33843_c1_g1_i7	XP_013381991.1 probable imidazolonepropionase isoform X2	1597	0.00366837	4.93262e-21	4.50201e-19
TRINITY_DN33844_c0_g2_i1	XP_013781010.1high-affinity choline transporter 1-like	1879	3.74159	0.000292846	0.00262041
TRINITY_DN33847_c3_g10_i2	XP_018009239.1 peripheral plasma membrane protein CASK-like	1948	0.00575457	1.36643e-06	2.5188e-05
TRINITY_DN33847_c3_g6_i1	XP_018027920.1 mRNA export factor-like	1875	3.22138	5.33079e-05	0.000618203
TRINITY_DN33847_c3_g6_i2	XP_014604679.1 peripheral plasma membrane protein CASK isoform X9	3307	0.25183	5.31242e-05	0.000617345
TRINITY_DN33847_c3_g6_i3	XP_018027920.1 mRNA export factor-like	3059	0.284594	0.00900808	0.0429807
TRINITY_DN33851_c0_g1_i4	XP_015187011.1 vacuolar protein sorting-associated protein 27-like isoform X3	4209	0.249231	4.7158e-06	7.45479e-05
TRINITY_DN33856_c3_g2_i4	XP_012937723.1 redox-regulatory protein FAM213A-like isoform X1	2558	2.72559	0.0007114	0.0055457
TRINITY_DN33863_c0_g2_i3	XP_018020838.1 cell adhesion molecule 2-like isoform X1	3425	3.7655	2.45261e-05	0.000317093
TRINITY_DN33866_c0_g2_i1	XP_015596481.1 flocculation protein FLO11 isoform X2	4415	2.95185	0.00152171	0.0103563
TRINITY_DN33869_c3_g3_i2	XP_018006479.1 putative pre-mRNA-splicing factor ATP-dependent RNA helicase PRP1	2850	0.337703	0.000185505	0.00178884
TRINITY_DN33869_c3_g3_i3	XP_018006479.1 putative pre-mRNA-splicing factor ATP-dependent RNA helicase PRP1	1955	0.446108	0.00514463	0.0276415
TRINITY_DN3387_c0_g1_i1	YP_009220589.1envelope protein	341	6441.82	1.55817e-40	2.55435e-38
TRINITY_DN33870_c0_g1_i1	XP_018011741.1 denticleless protein homolog	2517	3.14198	0.00247718	0.0153946
TRINITY_DN33874_c0_g4_i2	XP_018024345.1 tetraspanin-3-like	1936	4.41273	0.00135908	0.00944757
TRINITY_DN33878_c2_g1_i1	XP_020792577.1zinc finger CCHC domain-containing protein 24-like	1041	16.1691	4.47726e-07	9.2873e-06
TRINITY_DN33878_c2_g1_i8	XP_018896168.1 zinc finger CCHC domain-containing protein 24-like	731	31.3897	2.24608e-12	1.0898e-10
TRINITY_DN33879_c0_g1_i3	XP_007254196.2short transient receptor potential channel 2-like	2183	0.112894	0.000542296	0.00441073
TRINITY_DN33880_c4_g1_i3	XP_018567365.1PREDICTED: uncharacterized protein LOC108907964	525	0.198714	0.00131749	0.0092228
TRINITY_DN33896_c4_g4_i3	XP_021937878.1cell division cycle protein 27 homolog isoform X2	2815	2.57758	0.000392348	0.00335603
TRINITY_DN33898_c0_g3_i1	XP_017345482.1 RNA/RNP complex-1-interacting phosphatase	1036	5.02159	5.30669e-07	1.07567e-05
TRINITY_DN33910_c0_g1_i1	XP_018021027.1 GPN-loop GTPase 2-like	1573	2.8032	0.000474963	0.00393317
TRINITY_DN33910_c0_g2_i1	XP_013421172.1 DNA repair protein complementing XP-G cells homolog isoform X1	4418	2.33817	0.00777007	0.0383843
TRINITY_DN33912_c3_g2_i1	YP_009220600.1anti-apoptosis protein	2911	29846.5	5.42165e-60	3.15671e-57
TRINITY_DN33912_c5_g1_i1	YP_009220598.1envelope protein	640	41958.2	1.11407e-51	2.85016e-49
TRINITY_DN33913_c5_g1_i1	XP_013419337.1 ovarian cancer-associated gene 2 protein homolog	1008	2.68059	0.00460128	0.0251922
TRINITY_DN33914_c0_g1_i2	XP_018415538.1 kynurenine/alpha-aminoadipate aminotransferase, mitochondrial isoform X1	1501	0.448553	0.00909852	0.0433122
TRINITY_DN33927_c1_g1_i4	XP_018007210.1 protein bunched, class 2/F/G isoform-like	504	2.5336	0.00283263	0.017094
TRINITY_DN33928_c0_g2_i1	XP_018020955.1 DNA-directed RNA polymerase II subunit RPB9-like	513	136.514	0.000105628	0.00110916
TRINITY_DN33928_c0_g2_i2	XP_018020955.1 DNA-directed RNA polymerase II subunit RPB9-like	555	3.63977	2.76311e-06	4.65155e-05
TRINITY_DN33932_c2_g1_i3	XP_021935712.1hepatocyte growth factor-regulated tyrosine kinase substrate isoform X1	2487	3.32331	0.00013576	0.00136935
TRINITY_DN33933_c1_g2_i2	XP_002737882.1 coiled-coil-helix-coiled-coil-helix domain-containing protein 3, mitochondrial-like	1187	0.15506	0.000141014	0.00141391
TRINITY_DN33933_c1_g2_i4	XP_018008596.1 MICOS complex subunit MIC19-like	1091	0.214505	0.00742794	0.0370738
TRINITY_DN33933_c2_g3_i1	XP_018019808.1 puromycin-sensitive aminopeptidase-like protein	610	0.176694	0.00156244	0.0105611
TRINITY_DN33947_c0_g2_i1	XP_018028184.1 oplophorus-luciferin 2-monooxygenase non-catalytic subunit-like	1332	206.788	9.40395e-11	3.82616e-09
TRINITY_DN33947_c0_g2_i2	XP_018028184.1 oplophorus-luciferin 2-monooxygenase non-catalytic subunit-like	1493	648.605	1.56141e-12	7.80012e-11
TRINITY_DN33948_c0_g4_i1	XP_001624693.1predicted protein	1084	2.86103	0.000182001	0.00175806
TRINITY_DN33956_c8_g3_i1	XP_018011684.1 zinc finger protein 540-like	3703	2.88689	0.000160171	0.00157788
TRINITY_DN33960_c3_g1_i2	XP_021942343.1Golgi phosphoprotein 3 homolog sauron	2267	2.12992	0.00485002	0.026332
TRINITY_DN33960_c4_g2_i4	XP_021924300.1FERM, RhoGEF and pleckstrin domain-containing protein 1 isoform X2	3209	0.249818	6.07806e-05	0.000689704
TRINITY_DN33962_c0_g2_i3	XP_018012290.1 protein turtle homolog A-like	2901	3.60273	0.00225371	0.0142311
TRINITY_DN33967_c3_g1_i1	XP_020280224.1proteasome subunit alpha type-4	921	2.81228	0.0013166	0.0092206
TRINITY_DN33970_c0_g3_i1	XP_018020197.1 carbonic anhydrase-like	3464	0.131641	5.85907e-07	1.17216e-05
TRINITY_DN33970_c0_g3_i2	NP_523561.1carbonic anhydrase 1	2126	0.0753607	1.2806e-08	3.69622e-07
TRINITY_DN33970_c0_g3_i3	XP_018026804.1 carbonic anhydrase 1-like	407	0.311371	0.0001761	0.00171139
TRINITY_DN33970_c0_g3_i5	XP_021937600.1carbonic anhydrase 1	4025	0.343856	0.0014915	0.0102083
TRINITY_DN33970_c0_g3_i8	XP_018026804.1 carbonic anhydrase 1-like	754	0.265463	5.35745e-05	0.000620018
TRINITY_DN33990_c0_g1_i1	XP_022197033.1ATP-binding cassette sub-family F member 2	2132	2.38953	0.00144102	0.00990301
TRINITY_DN33994_c1_g1_i5	XP_021945413.1cytochrome c oxidase subunit 7A2, mitochondrial-like	1958	3.10346	5.37868e-05	0.000621197
TRINITY_DN34012_c0_g1_i1	XP_022182029.1deoxycytidylate deaminase-like isoform X1	1478	0.260896	4.00465e-05	0.000483556
TRINITY_DN34013_c2_g2_i1	XP_018027985.1 ankyrin-2-like	915	0.280453	1.51766e-05	0.00020817
TRINITY_DN34013_c2_g2_i3	XP_018027985.1 ankyrin-2-like	750	0.0401994	1.92037e-05	0.000256531
TRINITY_DN34022_c0_g1_i1	XP_019865801.1 torso-like protein	2194	5.50638	0.0061802	0.0321283
TRINITY_DN34032_c5_g1_i2	XP_022332013.1leishmanolysin-like peptidase isoform X1	2508	0.118194	0.000540598	0.00439904
TRINITY_DN34037_c2_g4_i1	XP_014606502.1 forkhead box protein P1-like isoform X2	294	0.169264	0.0105965	0.048726
TRINITY_DN34040_c4_g3_i2	XP_021940174.1ubiquitin-associated domain-containing protein 1	3286	5.1244	1.85914e-09	6.27833e-08
TRINITY_DN34056_c4_g2_i2	NP_001307333.1poly(A)-specific ribonuclease PARN isoform 1	2315	5.75764	0.0017614	0.0116524
TRINITY_DN34063_c3_g1_i3	XP_014210222.1 probable chitinase 3	1651	5.56727	0.00308789	0.0183265
TRINITY_DN34067_c1_g11_i1	XP_015763782.1PREDICTED: uncharacterized protein LOC107342790	1589	0.201477	0.00596721	0.0312519
TRINITY_DN34067_c1_g5_i1	XP_020906008.1uncharacterized protein LOC110244161	370	94.1712	0.000103198	0.00108793
TRINITY_DN34074_c3_g1_i4	XP_011297713.1 rho GTPase-activating protein 32 isoform X1	5739	0.303913	0.000206616	0.00195337
TRINITY_DN34075_c0_g1_i2	XP_018021806.1 innexin inx2-like	1441	0.0916299	4.10357e-14	2.35676e-12
TRINITY_DN34078_c1_g1_i10	XP_011332938.1 putative homeodomain transcription factor	3316	0.320675	0.000248468	0.00227639
TRINITY_DN34079_c1_g1_i3	XP_003240824.1 ATP-dependent DNA helicase pif1-like	1475	25.4613	1.01142e-05	0.000146716
TRINITY_DN34081_c3_g1_i1	YP_009220564.1hypothetical protein Swssvgp090	2966	35877.8	1.607e-34	2.15351e-32
TRINITY_DN34084_c0_g5_i1	XP_015910728.1suppressor of cytokine signaling 5-like	1632	4.48927	0.00505464	0.0272502
TRINITY_DN34091_c1_g6_i1	XP_018028055.1 cuticle protein AMP1A-like	378	184.372	4.98013e-06	7.85883e-05
TRINITY_DN34096_c0_g1_i1	XP_009062071.1hypothetical protein LOTGIDRAFT_154610	1494	24.7053	5.29945e-07	1.07549e-05
TRINITY_DN34104_c0_g1_i1	XP_018011325.1 peptidyl-prolyl cis-trans isomerase-like 2	1054	0.020093	0.000699466	0.00548046
TRINITY_DN34108_c2_g2_i1	XP_018576299.1 transferrin	2469	0.462478	0.00465216	0.0254377
TRINITY_DN34114_c0_g1_i1	XP_015510509.1 multifunctional protein ADE2 isoform X1	1354	0.0885012	2.0734e-11	9.02303e-10
TRINITY_DN34119_c0_g2_i3	XP_017757430.1 major facilitator superfamily domain-containing protein 6	2553	0.133643	0.00130159	0.00913059
TRINITY_DN34119_c0_g3_i3	XP_018022227.1 tumor susceptibility gene 101 protein-like isoform X2	3650	2.58954	0.00041906	0.00354028
TRINITY_DN34120_c0_g1_i2	XP_013392060.1 probable caffeoyl-CoA O-methyltransferase 2	780	2.29473	0.00368627	0.0211566
TRINITY_DN34142_c0_g1_i13	XP_022186295.1putative epidermal cell surface receptor	1799	0.31762	0.000161718	0.00158941
TRINITY_DN34144_c0_g5_i1	XP_015365027.1 eclosion hormone-like	600	0.0845687	0.00118863	0.00846121
TRINITY_DN34148_c2_g1_i1	XP_018015635.1 src substrate protein p85-like	927	0.316299	0.0109584	0.0499007
TRINITY_DN34151_c0_g1_i1	XP_019957371.1 serine protease 56	968	6.00692	0.000298276	0.00265778
TRINITY_DN34158_c0_g1_i1	YP_009220554.1envelope protein	4015	27561	6.54485e-56	2.45577e-53
TRINITY_DN34159_c3_g2_i2	XP_018009249.1 farnesyl pyrophosphate synthase-like isoform X1	1934	0.457911	0.00426486	0.0237116
TRINITY_DN34162_c4_g1_i1	XP_014781299.1 probable RNA polymerase II nuclear localization protein SLC7A6OS	1642	5.60868	7.56839e-10	2.68471e-08
TRINITY_DN34164_c0_g1_i1	XP_018008201.1PREDICTED: uncharacterized protein LOC108665911	2214	6.03556	6.5682e-09	2.02011e-07
TRINITY_DN34183_c0_g2_i1	XP_020605164.1calcium-responsive transcription factor-like isoform X1	3439	0.254737	1.47078e-06	2.68768e-05
TRINITY_DN34189_c0_g2_i7	XP_018007056.1 ral guanine nucleotide dissociation stimulator-like isoform X3	3100	2.41857	0.00357628	0.0206305
TRINITY_DN34189_c0_g2_i8	XP_018007056.1 ral guanine nucleotide dissociation stimulator-like isoform X3	3198	0.0976208	0.000994576	0.00729843
TRINITY_DN34193_c0_g1_i1	XP_018010855.1 pyridine nucleotide-disulfide oxidoreductase domain-containing protein 2-like	1860	0.0657048	1.09598e-11	4.96131e-10
TRINITY_DN34199_c0_g2_i2	XP_001636913.1predicted protein	659	0.022847	0.00433056	0.0240277
TRINITY_DN34204_c0_g1_i1	XP_018009256.1 serine/threonine-protein kinase Nek9-like	2055	3.70188	0.000700349	0.00548046
TRINITY_DN34206_c0_g4_i1	XP_018018329.1 grpE protein homolog, mitochondrial-like	1011	5.20402	4.69097e-09	1.46952e-07
TRINITY_DN34223_c0_g2_i6	XP_022241809.1homeobox protein MSX-3-like	1370	0.139776	0.000840997	0.00632527
TRINITY_DN34225_c4_g1_i1	XP_015838385.1 receptor-type guanylate cyclase gcy-3 isoform X1	1174	0.0127881	0.000100345	0.00106094
TRINITY_DN34225_c4_g2_i1	XP_971539.1 receptor-type guanylate cyclase gcy-3 isoform X2	1389	0.0228664	1.08962e-05	0.000156447
TRINITY_DN34231_c3_g1_i1	NP_001088648.1protein phosphatase 1 regulatory subunit 15B L homeolog	3308	3.2799	1.12899e-05	0.000161414
TRINITY_DN34236_c1_g2_i1	XP_009013272.1hypothetical protein HELRODRAFT_169153	529	0.0176042	0.000911078	0.00677689
TRINITY_DN34237_c0_g2_i1	XP_011313787.1 alpha-aminoadipic semialdehyde synthase, mitochondrial isoform X2	3916	0.17978	1.82221e-06	3.249e-05
TRINITY_DN34239_c0_g1_i2	XP_018020954.1 mitochondrial 2-oxoglutarate/malate carrier protein-like	3241	0.342149	0.000562	0.00455563
TRINITY_DN34241_c3_g3_i1	XP_014260055.1 eukaryotic translation initiation factor 6	1147	3.4671	1.56922e-05	0.000214372
TRINITY_DN34241_c4_g3_i2	XP_018024195.1 sodium/potassium-transporting ATPase subunit alpha-like isoform X1	2822	8.83644	0.000815399	0.00617123
TRINITY_DN34247_c0_g1_i1	XP_018570447.1 monocarboxylate transporter 9-like	1924	0.00783488	7.136e-16	4.83901e-14
TRINITY_DN34250_c4_g2_i4	XP_018023526.1 protein O-GlcNAcase-like isoform X1	5891	0.31841	2.14919e-05	0.000282846
TRINITY_DN34254_c0_g1_i1	XP_018015378.1 GTP-binding protein 2-like	3173	13.1641	7.37411e-07	1.44278e-05
TRINITY_DN34254_c0_g1_i2	XP_018015378.1 GTP-binding protein 2-like	3138	9.14218	2.2927e-09	7.60556e-08
TRINITY_DN34262_c0_g1_i1	XP_018019896.1 sarcoplasmic calcium-binding protein 1-like isoform X2	982	154.644	0.00726802	0.036448
TRINITY_DN34264_c0_g1_i1	XP_022188465.1flocculation protein FLO11	4488	0.243993	6.60381e-07	1.30111e-05
TRINITY_DN34278_c0_g1_i10	XP_013776646.1PEST proteolytic signal-containing nuclear protein-like isoform X1	1869	0.00327184	1.85968e-08	5.17309e-07
TRINITY_DN34280_c3_g1_i2	NP_649328.1cytochrome c oxidase subunit 8, isoform A	381	2.32204	0.00302381	0.0180159
TRINITY_DN34281_c2_g2_i1	XP_011442135.1 S-formylglutathione hydrolase	1159	0.316341	5.48694e-05	0.000630681
TRINITY_DN34281_c2_g2_i4	XP_011442135.1 S-formylglutathione hydrolase	780	0.0744669	0.00371235	0.0212664
TRINITY_DN34290_c0_g1_i1	XP_018013590.1 POC1 centriolar protein homolog A-like	1394	0.355849	0.00954443	0.0450036
TRINITY_DN34293_c4_g3_i1	XP_022211284.1patatin-like phospholipase domain-containing protein 3 isoform X2	1157	0.3516	0.00389177	0.0220808
TRINITY_DN34294_c3_g3_i3	XP_018009329.1 26S proteasome non-ATPase regulatory subunit 12-like	1809	3.40847	3.25085e-05	0.000403607
TRINITY_DN34296_c0_g3_i1	XP_019866116.1 vascular endothelial growth factor receptor 1-like	1709	71.9049	7.04801e-10	2.51067e-08
TRINITY_DN34308_c0_g1_i1	XP_018018326.1 probable cytosolic oligopeptidase A isoform X1	2739	0.40277	0.00129735	0.00910961
TRINITY_DN34314_c4_g1_i4	XP_018026026.1 chitinase-3-like protein 1	2140	0.0634561	1.57567e-07	3.65958e-06
TRINITY_DN34316_c1_g1_i4	XP_018010818.1 prolyl 3-hydroxylase 1-like	2244	5.28494	4.19562e-07	8.7677e-06
TRINITY_DN34317_c2_g2_i1	XP_019209491.1 immune-associated nucleotide-binding protein 13-like	1923	0.0309871	0.000243806	0.00224831
TRINITY_DN34321_c4_g1_i2	XP_019933248.1 sodium/calcium exchanger 1	3848	12.2667	0.00315814	0.0186582
TRINITY_DN34323_c5_g6_i1	XP_006614703.1 ubiquitin-conjugating enzyme E2-17 kDa-like isoform X1	1938	2.01751	0.0109791	0.0499819
TRINITY_DN34324_c1_g2_i11	XP_011342354.1 ensconsin isoform X7	3558	0.0195303	0.00266986	0.0163217
TRINITY_DN34324_c1_g2_i16	XP_011342354.1 ensconsin isoform X7	3974	0.00267708	2.25656e-28	2.55718e-26
TRINITY_DN34332_c0_g1_i4	XP_006612698.1 cyclin-dependent kinase 7-like	1635	0.119264	0.00717972	0.0360802
TRINITY_DN34334_c2_g1_i2	XP_015922515.1sialomucin core protein 24	1020	2.33195	0.00660157	0.0338395
TRINITY_DN34336_c1_g1_i1	XP_001654684.1coiled-coil domain-containing protein 25	876	2.9209	6.18867e-05	0.000701313
TRINITY_DN34337_c0_g4_i3	XP_015789003.1 elongation of very long chain fatty acids protein 6-like	619	0.0283088	0.000422234	0.00356471
TRINITY_DN34339_c2_g5_i1	XP_018018316.1 protein ERGIC-53-like isoform X2	3081	2.8393	0.000885673	0.00661415
TRINITY_DN34340_c0_g1_i1	XP_018019065.1PREDICTED: uncharacterized protein LOC108675555 isoform X3	2340	2.36119	0.00182325	0.0119975
TRINITY_DN34342_c3_g4_i2	XP_018899389.1 probable G-protein coupled receptor Mth-like 11	3084	3.37928	0.000263704	0.00239518
TRINITY_DN34363_c0_g1_i2	XP_019869216.1 leucine-rich repeat and fibronectin type III domain-containing protein 1-like protein	2031	11.7352	0.000250349	0.00229114
TRINITY_DN34366_c0_g1_i1	XP_018022710.1 nephrin-like	1595	4.36668	0.0069814	0.0352304
TRINITY_DN34367_c4_g1_i1	XP_021918843.1microprocessor complex subunit DGCR8 isoform X2	2584	4.16593	5.86543e-05	0.000668272
TRINITY_DN34381_c0_g1_i1	XP_018026450.1PREDICTED: uncharacterized protein LOC108681885	2419	0.238678	0.00135817	0.00944513
TRINITY_DN34390_c7_g1_i1	XP_022080486.1degenerin mec-10-like	803	147.692	1.52841e-06	2.77199e-05
TRINITY_DN34390_c7_g3_i1	XP_018021882.1 amiloride-sensitive sodium channel subunit alpha-like	984	245.289	2.08057e-08	5.74026e-07
TRINITY_DN34399_c0_g2_i3	XP_018015694.1 activating signal cointegrator 1 complex subunit 2-like	2940	2.52769	0.000779252	0.00596179
TRINITY_DN34405_c4_g1_i1	XP_018010554.1 Krueppel-like factor 10	1488	3.83761	2.42519e-05	0.00031405
TRINITY_DN34405_c4_g2_i4	XP_011164365.1 broad-complex core protein isoform 6	2591	2.81403	0.000997486	0.00731649
TRINITY_DN34406_c3_g1_i1	XP_006624502.1 cyclin-dependent kinase 9-like	1360	5.16105	1.94238e-07	4.40229e-06
TRINITY_DN34413_c0_g1_i2	XP_018016654.1 facilitated trehalose transporter Tret1-like	1538	0.217204	0.00488752	0.026493
TRINITY_DN34413_c0_g1_i4	XP_018016654.1 facilitated trehalose transporter Tret1-like	1076	0.0122879	3.62336e-07	7.66671e-06
TRINITY_DN34413_c1_g1_i1	YP_009220520.1hypothetical protein Swssvgp046	5380	23540.8	3.15815e-46	5.92505e-44
TRINITY_DN34420_c0_g1_i1	XP_013405450.1 replication factor C subunit 5-like	1189	0.373558	0.00346774	0.0201489
TRINITY_DN34422_c1_g1_i2	XP_015911999.1protein starmaker-like	1682	0.293155	0.000492553	0.00405894
TRINITY_DN34433_c3_g3_i1	XP_018012211.1 dipeptidyl peptidase 1-like	841	23.7873	0.000402144	0.00342767
TRINITY_DN34433_c3_g3_i4	XP_018012211.1 dipeptidyl peptidase 1-like	844	13.1948	0.000262986	0.00238994
TRINITY_DN34435_c0_g3_i1	XP_021941709.1G kinase-anchoring protein 1-like isoform X2	1830	2.30305	0.00249585	0.0154822
TRINITY_DN34438_c0_g1_i1	YP_009220500.1protein kinase, immediate-early protein	3186	15235.6	3.96969e-65	3.94284e-62
TRINITY_DN34438_c0_g1_i3	YP_009220499.1immediate-early protein	1402	11582.6	3.73285e-53	1.03326e-50
TRINITY_DN34438_c0_g2_i2	YP_009220575.1envelope protein	1926	30953.8	3.34353e-35	4.55286e-33
TRINITY_DN34440_c0_g2_i1	XP_012554173.1 jerky protein homolog-like	1237	229.827	3.75288e-06	6.08133e-05
TRINITY_DN34445_c1_g1_i1	XP_013196655.1 probable ATP-dependent RNA helicase DDX47 isoform X1	2304	2.43296	0.00174059	0.0115435
TRINITY_DN34450_c4_g1_i1	XP_019616047.1 tripartite motif-containing protein 3-like	1831	65.6003	2.09206e-10	8.15809e-09
TRINITY_DN34450_c4_g1_i2	XP_019616047.1 tripartite motif-containing protein 3-like	2642	27.1102	4.93767e-23	4.79152e-21
TRINITY_DN34457_c6_g2_i1	XP_018011792.1 transmembrane protein 164-like	1616	3.85571	9.15315e-05	0.000983149
TRINITY_DN34457_c6_g2_i2	XP_018011792.1 transmembrane protein 164-like	1206	4.34521	0.00896827	0.0428387
TRINITY_DN34460_c0_g4_i1	XP_022248356.1feline leukemia virus subgroup C receptor-related protein 2-like isoform X2	1584	76.0442	0.0006031	0.0048469
TRINITY_DN34460_c0_g4_i2	XP_022248356.1feline leukemia virus subgroup C receptor-related protein 2-like isoform X2	1873	18.7029	1.18349e-07	2.83103e-06
TRINITY_DN34469_c2_g2_i4	XP_011349736.1 venom protease	698	14.9125	0.00433338	0.0240293
TRINITY_DN34474_c0_g1_i1	XP_018010853.1 proton-coupled folate transporter-like	1912	0.0221536	2.98795e-10	1.13374e-08
TRINITY_DN34482_c0_g7_i2	XP_021919426.1replication factor C subunit 1 isoform X3	5160	6.65716	5.14166e-07	1.04978e-05
TRINITY_DN34484_c2_g4_i4	XP_018026149.1 proteasome subunit beta type-3-like	823	3.01111	0.00049398	0.00406871
TRINITY_DN34492_c0_g2_i4	XP_018013745.1 set1/Ash2 histone methyltransferase complex subunit ASH2-like	761	0.0207956	0.0025407	0.0156882
TRINITY_DN34496_c2_g3_i3	XP_018009185.1PREDICTED: uncharacterized protein LOC108666773 isoform X1	1864	34.0905	9.68953e-07	1.84243e-05
TRINITY_DN34500_c2_g1_i2	XP_021199706.1tudor domain-containing protein 7A	683	57.7522	0.000332554	0.00292153
TRINITY_DN34502_c2_g1_i2	XP_018007594.1 RUN and FYVE domain-containing protein 2-like	2165	0.401073	0.00170955	0.0113959
TRINITY_DN34513_c1_g11_i1	XP_014274678.1 protein C19orf12 homolog	628	4.22974	0.00685526	0.0347392
TRINITY_DN34513_c1_g6_i1	XP_020007144.1protein C19orf12 homolog isoform X2	783	4.06152	0.000647675	0.0051512
TRINITY_DN34513_c1_g6_i3	XP_020007144.1protein C19orf12 homolog isoform X2	719	6.38706	0.00735599	0.03678
TRINITY_DN34521_c1_g1_i6	XP_015607206.1 focal adhesion kinase 1 isoform X8	4371	0.289474	2.33219e-06	4.006e-05
TRINITY_DN34522_c0_g1_i2	XP_018018731.1 heme-binding protein 2-like	1075	158.482	7.46526e-11	3.08193e-09
TRINITY_DN34525_c3_g1_i1	XP_021932279.1exonuclease mut-7 homolog isoform X1	2767	15.9821	3.31334e-17	2.49758e-15
TRINITY_DN34534_c4_g6_i1	XP_018016194.1 uncharacterized PE-PGRS family protein PE_PGRS54-like	1221	910.244	5.57273e-16	3.80954e-14
TRINITY_DN34535_c5_g3_i1	XP_004926257.1immunoglobulin-binding protein 1	1209	0.449004	0.00362217	0.0208383
TRINITY_DN34548_c3_g2_i1	XP_018013835.1 uracil phosphoribosyltransferase homolog	975	2.94243	0.000143166	0.0014297
TRINITY_DN34550_c3_g1_i4	XP_022186399.1RNA exonuclease 3 isoform X1	4179	4.79141	1.2382e-08	3.59846e-07
TRINITY_DN34550_c3_g2_i3	XP_013777302.1transducin beta-like protein 2	2345	4.34523	5.16363e-08	1.33315e-06
TRINITY_DN34550_c3_g2_i6	NP_997932.1transducin beta-like protein 2 precursor	2433	4.38502	0.000591014	0.0047611
TRINITY_DN34554_c2_g9_i1	XP_018011973.1 DNA/RNA-binding protein KIN17-like	1397	2.32864	0.00395008	0.0223516
TRINITY_DN34555_c0_g1_i1	YP_009220638.1hypothetical protein Swssvgp164	904	19436	3.49276e-65	3.68596e-62
TRINITY_DN34555_c0_g2_i1	YP_009220636.1hypothetical protein Swssvgp162	1837	37540.6	1.83625e-51	4.49348e-49
TRINITY_DN34555_c0_g3_i1	YP_009220637.1hypothetical protein Swssvgp163	588	22346.7	8.50291e-42	1.4215e-39
TRINITY_DN34564_c2_g1_i2	XP_018008089.1 huntingtin-interacting protein 1-like	3274	4.3151	0.00265028	0.0162243
TRINITY_DN34564_c4_g1_i4	XP_018026881.1 nucleoporin p58/p45-like isoform X2	1930	3.38288	5.95431e-06	9.18999e-05
TRINITY_DN34565_c0_g2_i1	XP_018019661.1 ribonuclease H2 subunit B-like	1711	0.150973	0.000887304	0.0066234
TRINITY_DN34565_c0_g2_i5	XP_018019661.1 ribonuclease H2 subunit B-like	1042	0.18681	6.36127e-06	9.76414e-05
TRINITY_DN34573_c5_g3_i1	XP_018011058.1 pumilio homolog 3-like	2012	2.20303	0.00425295	0.0236774
TRINITY_DN34574_c1_g2_i2	XP_017577705.1 glutathione S-transferase Mu 3-like	1408	0.183006	1.01685e-08	2.99643e-07
TRINITY_DN34577_c0_g1_i1	YP_009220569.1hypothetical protein Swssvgp095	307	15852.3	1.87951e-38	2.88505e-36
TRINITY_DN34578_c0_g1_i5	XP_018013978.1 flocculation protein FLO11-like	1839	0.104009	0.00894003	0.0427506
TRINITY_DN34580_c0_g2_i1	XP_021936221.1aftiphilin isoform X1	3367	2.50318	0.00887122	0.0424938
TRINITY_DN34590_c0_g1_i1	XP_018024523.1 histone-lysine N-methyltransferase 2C-like	2123	0.224435	6.49794e-05	0.000729991
TRINITY_DN34590_c0_g1_i3	XP_013773410.2tissue factor pathway inhibitor-like	2306	2.34311	0.00694543	0.0350594
TRINITY_DN34600_c0_g1_i2	XP_018016786.1 mucin-5AC-like	1476	5.17283	0.00165655	0.0110898
TRINITY_DN34602_c2_g2_i1	XP_018008433.1 mitochondrial Rho GTPase 1-like	2218	0.486121	0.010772	0.0493313
TRINITY_DN34606_c1_g1_i1	XP_018023745.1 persulfide dioxygenase ETHE1, mitochondrial-like	1621	0.241623	1.06307e-06	2.00557e-05
TRINITY_DN34610_c0_g1_i14	XP_021914490.1probable E3 ubiquitin-protein ligase HERC4	711	0.407763	0.00628764	0.0325565
TRINITY_DN34616_c0_g1_i2	XP_018019815.1 aminopeptidase N-like	1318	0.148377	0.000338563	0.00295892
TRINITY_DN34622_c4_g1_i1	XP_012542098.1 circadian clock-controlled protein-like	868	20.1892	7.0562e-05	0.000783841
TRINITY_DN34636_c0_g3_i1	XP_012559923.1 RNA-directed DNA polymerase from mobile element jockey-like	470	26.2275	4.35608e-06	6.95202e-05
TRINITY_DN34637_c0_g1_i1	XP_018014360.1 MFS-type transporter SLC18B1-like	1126	0.095238	0.0051588	0.0277056
TRINITY_DN34640_c7_g1_i1	XP_018012650.1 fibrillin-2-like	2260	0.00393225	2.1425e-07	4.81705e-06
TRINITY_DN34640_c7_g1_i6	XP_018012650.1 fibrillin-2-like	3757	0.0572158	0.000116623	0.00120439
TRINITY_DN34640_c7_g1_i7	XP_018012650.1 fibrillin-2-like	5609	0.250547	0.000142325	0.00142297
TRINITY_DN34644_c0_g1_i7	XP_018023122.1 longitudinals lacking protein, isoforms H/M/V-like isoform X3	2344	0.225478	0.0104462	0.0481794
TRINITY_DN34644_c0_g5_i1	XP_018796259.1 esterase B1-like	599	443.771	2.23833e-07	5.01249e-06
TRINITY_DN34647_c1_g1_i2	XP_013186771.1 protein IMPACT-like	958	9.30469	4.16314e-15	2.6035e-13
TRINITY_DN34653_c0_g1_i1	XP_022173423.1tigger transposable element-derived protein 6-like	2942	0.412517	0.00196451	0.0128023
TRINITY_DN34658_c0_g1_i1	XP_012280131.1 zinc finger protein 593 homolog	619	2.05651	0.0099866	0.0465812
TRINITY_DN34663_c0_g1_i1	XP_018020416.1 xanthine dehydrogenase 2-like	2555	0.0378648	5.43661e-08	1.39722e-06
TRINITY_DN34663_c0_g2_i1	XP_018017026.1 xanthine dehydrogenase 1-like	1693	0.0391808	1.03457e-08	3.04334e-07
TRINITY_DN34666_c2_g10_i1	XP_015783061.1 proliferation-associated protein 2G4-like	2120	2.12743	0.00739303	0.0369433
TRINITY_DN34673_c1_g3_i3	XP_020605164.1calcium-responsive transcription factor-like isoform X1	572	0.0190502	0.00124893	0.00882352
TRINITY_DN34675_c3_g6_i1	XP_006823496.1 poly [ADP-ribose] polymerase 3-like	923	6.13354	1.60038e-07	3.70677e-06
TRINITY_DN34681_c2_g1_i1	XP_013783315.1ribosome production factor 1-like	1662	2.55747	0.000594331	0.00478098
TRINITY_DN34684_c0_g1_i3	XP_018012925.1 protein translation factor SUI1 homolog	952	3.62743	3.17301e-06	5.23717e-05
TRINITY_DN34690_c4_g1_i1	XP_021940539.1dentin sialophosphoprotein-like	1036	0.0237491	0.00435687	0.0241278
TRINITY_DN34691_c6_g1_i4	XP_021926456.1SET and MYND domain-containing protein 5 isoform X1	1651	0.0939048	0.00573653	0.0302313
TRINITY_DN34693_c0_g1_i2	XP_018018524.1 collagen alpha-1(I) chain-like	1155	0.13799	0.00107433	0.00779545
TRINITY_DN34700_c2_g3_i1	XP_021932610.1run domain Beclin-1-interacting and cysteine-rich domain-containing protein isoform X1	3775	2.94711	0.00102933	0.00751271
TRINITY_DN34700_c2_g4_i1	XP_018010266.1PREDICTED: uncharacterized protein LOC108667723 isoform X1	1042	228.507	1.64875e-06	2.96161e-05
TRINITY_DN34700_c2_g5_i1	XP_018018917.1PREDICTED: uncharacterized protein LOC108675418	1301	5.88817	0.0031287	0.0185102
TRINITY_DN34701_c2_g1_i1	XP_018022706.1 unconventional myosin-XVIIIa-like	1183	18.8148	8.417e-06	0.000124997
TRINITY_DN34703_c0_g1_i1	XP_018006581.1 phosphotriesterase-related protein-like	976	0.0197773	6.73959e-09	2.06905e-07
TRINITY_DN34703_c0_g1_i2	XP_018006581.1 phosphotriesterase-related protein-like	1399	0.0448956	4.00483e-17	2.95291e-15
TRINITY_DN34707_c0_g1_i3	XP_018017888.1 glycine-rich cell wall structural protein-like	539	79.684	2.66966e-05	0.000342031
TRINITY_DN34726_c0_g1_i3	XP_005098593.1 delta(14)-sterol reductase-like	1306	0.326594	0.00760276	0.0377678
TRINITY_DN34727_c1_g1_i2	XP_013403644.1 uracil-DNA glycosylase-like	1074	0.182381	0.00305712	0.0181759
TRINITY_DN34734_c0_g1_i1	XP_018010279.1 tetratricopeptide repeat protein 4-like	1361	2.15235	0.00417687	0.0233692
TRINITY_DN34735_c1_g1_i2	XP_018013063.1 endoribonuclease Dicer-like	4689	6.6578	6.94341e-11	2.8948e-09
TRINITY_DN34735_c1_g1_i4	XP_016663133.1 endoribonuclease Dcr-1-like	1570	17.8594	0.00493542	0.0267067
TRINITY_DN34735_c1_g1_i5	XP_016663133.1 endoribonuclease Dcr-1-like	1540	109.016	2.08902e-09	7.01253e-08
TRINITY_DN34763_c2_g4_i1	XP_021918332.1non-canonical poly(A) RNA polymerase protein Trf4-1-like isoform X3	3634	2.81249	0.000193845	0.00185548
TRINITY_DN34764_c4_g1_i1	XP_019638088.1 O-acetyl-ADP-ribose deacetylase 1-like	2768	4.37506	2.30974e-07	5.15872e-06
TRINITY_DN34767_c0_g2_i1	XP_018022943.1PREDICTED: uncharacterized protein LOC108678955	1768	0.119166	7.96459e-07	1.544e-05
TRINITY_DN34780_c0_g1_i1	XP_022252448.1zinc finger Ran-binding domain-containing protein 2-like isoform X1	1524	0.184363	0.0107545	0.049278
TRINITY_DN34780_c0_g1_i6	XP_013784281.1zinc finger Ran-binding domain-containing protein 2-like isoform X2	1299	0.387553	0.00253156	0.0156519
TRINITY_DN34780_c1_g1_i3	XP_013778957.1E3 SUMO-protein ligase RanBP2-like isoform X1	3666	0.120209	0.00390584	0.0221458
TRINITY_DN34784_c3_g4_i4	XP_018013136.1 atypical protein kinase C-like isoform X3	2498	0.108669	0.00286889	0.0172635
TRINITY_DN34789_c2_g1_i2	XP_017784750.1 protein DDI1 homolog 2 isoform X2	2472	7.30456	0.000670034	0.00529907
TRINITY_DN34789_c2_g1_i5	XP_017784750.1 protein DDI1 homolog 2 isoform X2	2616	165.417	0.000943776	0.00696367
TRINITY_DN34799_c0_g2_i2	XP_014294752.1 solute carrier family 12 member 6	4581	2.43357	0.00241829	0.0151065
TRINITY_DN34800_c0_g1_i1	XP_022237115.1condensin-2 complex subunit G2-like	2342	0.00967106	1.02506e-05	0.000148186
TRINITY_DN34800_c0_g1_i5	XP_022237115.1condensin-2 complex subunit G2-like	3904	0.116404	0.00210267	0.0134441
TRINITY_DN34802_c0_g2_i3	XP_011338456.1 protocadherin-15 isoform X1	2283	0.26538	0.0106933	0.0490509
TRINITY_DN34802_c0_g2_i6	XP_021927624.1cadherin-99C isoform X3	6645	0.249376	3.09156e-07	6.69244e-06
TRINITY_DN34802_c0_g2_i8	XP_019700741.1 protocadherin-15 isoform X2	2243	0.00283434	1.30149e-09	4.47571e-08
TRINITY_DN34806_c5_g2_i2	XP_018017903.1 sphingomyelin phosphodiesterase 4-like isoform X1	2939	0.293615	0.000708836	0.00553082
TRINITY_DN34809_c2_g2_i12	XP_013794821.1acid ceramidase-like	1510	2.45402	0.00201966	0.0130547
TRINITY_DN34812_c0_g1_i1	XP_018006860.1 HIV Tat-specific factor 1 homolog	2081	2.0129	0.00956374	0.0450568
TRINITY_DN34817_c2_g1_i3	XP_018024081.1 bone morphogenetic protein 8A-like isoform X2	1545	0.399232	0.00516469	0.0277284
TRINITY_DN34818_c4_g1_i1	XP_018017804.1 26S protease regulatory subunit 7	1413	2.15637	0.00655158	0.0336288
TRINITY_DN34819_c4_g1_i1	XP_018015432.1 hypoxanthine-guanine phosphoribosyltransferase-like	933	0.391518	0.00669617	0.0341628
TRINITY_DN34822_c4_g3_i2	XP_021962421.1ras-related protein Rab-7L1-like	1882	4.65701	0.0108575	0.0495349
TRINITY_DN34839_c0_g1_i2	XP_011258740.1 lysyl oxidase homolog 3	771	0.107186	0.0108085	0.0494316
TRINITY_DN34839_c0_g1_i3	XP_018017481.1 lysyl oxidase homolog 2-like isoform X4	1994	4.42757	0.00138563	0.00960836
TRINITY_DN34839_c0_g1_i4	XP_018017479.1 lysyl oxidase homolog 2-like isoform X2	1674	0.129534	5.05659e-06	7.96344e-05
TRINITY_DN34845_c1_g6_i1	XP_018020605.1 aspartyl/asparaginyl beta-hydroxylase-like	2359	0.278966	5.08e-05	0.000595665
TRINITY_DN34855_c0_g1_i3	XP_021942725.1CDK5 and ABL1 enzyme substrate 2 isoform X1	2106	0.0940984	0.00111695	0.00805283
TRINITY_DN34861_c1_g1_i7	XP_018006761.1 broad-complex core protein isoforms 1/2/3/4/5-like isoform X2	4754	0.423411	0.00853991	0.0412579
TRINITY_DN34873_c1_g2_i5	XP_013149585.1 prolyl endopeptidase isoform X1	1568	0.0103257	0.00317438	0.018741
TRINITY_DN34876_c2_g1_i1	XP_018012021.1 macrophage mannose receptor 1-like	2007	5.01083	0.000109892	0.00114757
TRINITY_DN34879_c1_g1_i4	XP_017799239.1 protein BCCIP homolog	983	53.1136	0.000189494	0.00182181
TRINITY_DN34879_c1_g1_i6	XP_017881054.1 protein BCCIP homolog	952	2.32288	0.00152263	0.0103584
TRINITY_DN34882_c2_g1_i2	XP_015906498.1pleckstrin homology domain-containing family M member 1-like	4720	4.84223	2.53743e-08	6.9104e-07
TRINITY_DN34882_c2_g1_i4	XP_022293754.1yrdC domain-containing protein, mitochondrial-like	1785	11.8164	1.95168e-12	9.6076e-11
TRINITY_DN34883_c2_g1_i1	XP_013786908.1NHP2-like protein 1	960	4.94037	1.19654e-08	3.49543e-07
TRINITY_DN34883_c2_g1_i2	XP_005177440.1 NHP2-like protein 1 homolog	1384	3.63376	0.00679559	0.0344989
TRINITY_DN34883_c2_g4_i1	XP_021932320.1trypsin-1-like isoform X1	416	215.608	9.96507e-07	1.89056e-05
TRINITY_DN34887_c0_g3_i2	XP_018018616.1PREDICTED: uncharacterized protein LOC108675138	1550	6.78174	0.00614276	0.0320224
TRINITY_DN34889_c0_g1_i1	XP_013178225.1 lambda-crystallin	1602	0.276542	4.48048e-05	0.000532767
TRINITY_DN34890_c0_g1_i2	YP_009220554.1envelope protein	672	11616.1	6.20055e-44	1.07934e-41
TRINITY_DN34890_c0_g2_i1	YP_009220554.1envelope protein	460	8170.49	1.95839e-39	3.14928e-37
TRINITY_DN34890_c0_g3_i2	YP_009220555.1envelope protein	4419	32347.7	2.91203e-55	1.02437e-52
TRINITY_DN34890_c0_g4_i1	YP_009220554.1envelope protein	617	11492	1.91316e-44	3.40038e-42
TRINITY_DN34895_c0_g1_i2	XP_018011689.1 glycine-rich cell wall structural protein 1-like	492	44.5191	1.32416e-08	3.80894e-07
TRINITY_DN34895_c0_g1_i3	XP_018011777.1 antileukoproteinase-like	461	27.1862	4.00485e-06	6.44018e-05
TRINITY_DN34896_c1_g1_i2	XP_018011533.1 peroxiredoxin-5, mitochondrial-like	1707	0.342614	0.000277251	0.00250208
TRINITY_DN34896_c2_g3_i1	XP_015603217.1 rho GTPase-activating protein 12-like isoform X2	3798	0.330875	0.000744518	0.00575868
TRINITY_DN34899_c3_g1_i10	XP_018025201.1 mitochondrial uncoupling protein 4-like isoform X2	1425	93.2784	0.0022643	0.0142872
TRINITY_DN34903_c4_g2_i2	XP_018007404.1 glutamate--cysteine ligase regulatory subunit-like	848	0.014836	0.000107028	0.00112176
TRINITY_DN34906_c0_g4_i2	XP_015110284.1 CD63 antigen-like	1463	2.9087	7.58414e-05	0.000836435
TRINITY_DN34908_c2_g3_i1	XP_017015085.1 nicotinate phosphoribosyltransferase isoform X2	2355	0.260189	1.4847e-05	0.000204646
TRINITY_DN34916_c0_g4_i1	XP_780027.1 26S proteasome non-ATPase regulatory subunit 14	1440	3.59811	2.20914e-05	0.000289158
TRINITY_DN34929_c0_g1_i2	XP_018015835.1 solute carrier family 26 member 6-like isoform X2	2450	7.79083	1.12738e-06	2.1151e-05
TRINITY_DN34935_c3_g1_i2	XP_018021019.1 armadillo segment polarity protein-like	2885	0.488933	0.0083407	0.0404925
TRINITY_DN34935_c3_g2_i3	XP_021929776.1tumor protein p53-inducible nuclear protein 2	3532	2.22063	0.00708655	0.0357183
TRINITY_DN34942_c0_g1_i6	XP_013417210.1 palmitoyl-protein thioesterase 1-like	896	0.106277	0.00257761	0.0158496
TRINITY_DN34942_c0_g1_i8	XP_008544079.1 palmitoyl-protein thioesterase 1	988	0.441951	0.00815263	0.0398429
TRINITY_DN34945_c0_g1_i2	XP_022258425.1venom protein 302-like	1210	0.0068883	4.97309e-13	2.63231e-11
TRINITY_DN34950_c4_g3_i1	XP_018007759.1 hemolymph clottable protein-like	767	0.0256544	2.89072e-07	6.30617e-06
TRINITY_DN34958_c1_g2_i3	XP_018011734.1 protein scylla-like	1132	0.0874297	5.19275e-08	1.33658e-06
TRINITY_DN34958_c1_g2_i4	XP_018011734.1 protein scylla-like	700	0.0463205	4.89399e-12	2.29542e-10
TRINITY_DN34958_c1_g2_i5	XP_018011734.1 protein scylla-like	906	0.0779645	8.80005e-11	3.6153e-09
TRINITY_DN34965_c0_g1_i1	XP_018017327.1 cholesterol 7-desaturase-like	2658	4.40091	0.000122873	0.00126084
TRINITY_DN34966_c0_g2_i2	XP_018017948.1 actin-binding protein anillin-like	3942	0.429566	0.00718802	0.0361112
TRINITY_DN34996_c0_g2_i1	XP_021933537.1protein transport protein Sec61 subunit alpha isoform X1	2093	2.36393	0.00741963	0.0370543
TRINITY_DN34999_c0_g1_i1	XP_021933991.1venom protease-like isoform X2	1303	25.0998	2.20974e-15	1.41332e-13
TRINITY_DN35000_c0_g1_i3	XP_021927137.1DNA-directed RNA polymerase III subunit RPC7-like	1476	2.78691	0.000176833	0.00171554
TRINITY_DN35011_c1_g2_i3	XP_005984814.1 RING-box protein 1A-like	643	31.4814	0.000400985	0.00342136
TRINITY_DN35021_c4_g1_i14	XP_002432403.1lupus la ribonucleoprotein, putative	6436	0.197594	0.00336694	0.0196443
TRINITY_DN35021_c4_g1_i23	XP_015586195.1 la-related protein CG11505 isoform X5	6374	3.37869	0.000175623	0.00170818
TRINITY_DN35023_c1_g1_i5	XP_018559292.1 serine protease 27-like	1811	2.07548	0.00772855	0.038224
TRINITY_DN35030_c3_g1_i10	XP_011345000.1 serine/threonine-protein kinase N isoform X4	1745	4.36456	0.000897615	0.00668854
TRINITY_DN35030_c3_g1_i13	XP_021917777.1serine/threonine-protein kinase N isoform X1	4502	30.5891	1.48892e-18	1.18587e-16
TRINITY_DN35038_c2_g1_i1	XP_787027.3 methionine synthase reductase isoform X3	2260	4.71149	4.67459e-05	0.000553509
TRINITY_DN35044_c4_g2_i1	XP_021368771.1tripartite motif-containing protein 45-like	1913	0.307652	0.00809375	0.0396239
TRINITY_DN35054_c0_g1_i1	XP_018022086.1 26S protease regulatory subunit 8	1860	3.18682	7.7166e-05	0.000849379
TRINITY_DN35054_c0_g1_i2	XP_006615915.1 26S protease regulatory subunit 8-like isoform X3	597	3.10679	0.000741583	0.0057425
TRINITY_DN35054_c0_g1_i4	XP_018022086.1 26S protease regulatory subunit 8	1189	37.4713	8.6514e-05	0.000934606
TRINITY_DN35063_c4_g1_i4	XP_019537839.1 putative glycerol kinase 5	1577	0.213532	0.0043282	0.0240277
TRINITY_DN35065_c4_g1_i1	XP_018025094.1 protein bicaudal C homolog 1-like	4014	0.178306	1.60087e-06	2.88482e-05
TRINITY_DN35068_c0_g2_i7	XP_012251102.1heterogeneous nuclear ribonucleoprotein H-like	1452	21.256	1.13565e-19	9.68456e-18
TRINITY_DN35069_c2_g2_i7	XP_018024833.1PREDICTED: uncharacterized protein LOC108680513	1697	4.42134	0.000178888	0.00173195
TRINITY_DN35073_c2_g2_i1	XP_008284994.1 coiled-coil domain-containing protein 37-like	1237	0.0113319	5.96395e-08	1.5143e-06
TRINITY_DN35073_c2_g4_i6	XP_018015313.1PREDICTED: uncharacterized protein LOC108672191, partial	1588	0.031922	5.38894e-23	5.17001e-21
TRINITY_DN35075_c0_g1_i11	XP_018028038.1PREDICTED: uncharacterized protein LOC108683248, partial	4608	0.00149696	1.76314e-07	4.03942e-06
TRINITY_DN35075_c0_g1_i14	XP_018028038.1PREDICTED: uncharacterized protein LOC108683248, partial	4523	0.00506412	0.000838632	0.00631029
TRINITY_DN35075_c0_g1_i3	XP_018028038.1PREDICTED: uncharacterized protein LOC108683248, partial	4517	0.0528194	0.00369917	0.0212162
TRINITY_DN35075_c0_g1_i4	XP_018028038.1PREDICTED: uncharacterized protein LOC108683248, partial	4094	0.0599328	0.00672806	0.0342548
TRINITY_DN35076_c0_g2_i1	XP_022797200.1transient receptor potential cation channel subfamily M member 3-like	1258	96.99	1.35228e-05	0.000188393
TRINITY_DN35076_c0_g2_i2	XP_018027820.1 transient receptor potential cation channel subfamily M member 5-like	4637	26.1479	3.15828e-17	2.39137e-15
TRINITY_DN35093_c2_g2_i1	XP_018022061.1 mucin-5AC-like	1738	6.06826	3.01168e-06	5.00022e-05
TRINITY_DN35117_c0_g5_i1	XP_013399368.1 transmembrane protein 214-B-like	3071	2.76956	0.00240016	0.0150154
TRINITY_DN35120_c2_g1_i1	XP_014240534.1 glutamate-rich protein 2 isoform X2	864	0.0981529	0.0102937	0.0477104
TRINITY_DN35135_c0_g3_i8	XP_018006342.1 afadin-like	2623	0.150258	0.00202025	0.0130547
TRINITY_DN35137_c3_g2_i2	XP_014471433.1 KN motif and ankyrin repeat domain-containing protein 2 isoform X1	1418	0.334441	0.00857377	0.0414096
TRINITY_DN35158_c1_g1_i6	XP_011416094.1 scaffold attachment factor B2 isoform X1	1064	3.26054	2.78248e-05	0.00035325
TRINITY_DN35161_c0_g1_i3	XP_001624571.1predicted protein	917	2.55382	0.0028133	0.0170078
TRINITY_DN35162_c1_g6_i1	XP_018018040.1 SPRY domain-containing protein 7-like	752	2.31588	0.00555342	0.0294872
TRINITY_DN35164_c0_g1_i1	XP_021934555.1nuclear migration protein nudC isoform X2	1347	4.03154	1.04372e-06	1.9757e-05
TRINITY_DN35165_c5_g1_i1	XP_017768072.1 titin-like	1476	0.25825	6.46868e-05	0.000728189
TRINITY_DN35167_c0_g1_i2	XP_002431946.1Bestrophin-2, putative	1668	6.6626	6.5454e-07	1.29115e-05
TRINITY_DN35173_c0_g2_i5	XP_018023175.1 gelsolin, cytoplasmic-like	2577	0.421682	0.00209212	0.013402
TRINITY_DN35173_c0_g2_i6	XP_018023175.1 gelsolin, cytoplasmic-like	3209	0.403359	0.00203503	0.0131201
TRINITY_DN35177_c2_g1_i3	XP_018013661.1 synaptotagmin-like protein 2	1625	0.26371	0.00372678	0.0213094
TRINITY_DN35179_c0_g1_i2	XP_018023946.1 transmembrane protein 41B-like isoform X2	2913	4.34724	1.59362e-06	2.87482e-05
TRINITY_DN35198_c1_g5_i2	XP_018018216.1 NACHT, LRR and PYD domains-containing protein 10-like	3988	6.53385	3.19571e-10	1.1991e-08
TRINITY_DN35199_c1_g1_i11	XP_015594511.1 adenosylhomocysteinase 2-like isoform X1	2713	0.419186	0.00512193	0.0275338
TRINITY_DN35202_c4_g6_i1	XP_006818442.1 matrix-remodeling-associated protein 7-like	1109	0.477927	0.00910771	0.0433438
TRINITY_DN35216_c0_g2_i8	XP_020710193.1sodium bicarbonate cotransporter 3 isoform X4	5165	0.374019	0.000489144	0.00403675
TRINITY_DN35217_c3_g4_i1	XP_019640642.1 arylsulfatase B-like	533	0.0673742	0.00312412	0.0184918
TRINITY_DN35223_c3_g1_i1	XP_019209491.1 immune-associated nucleotide-binding protein 13-like	2268	4.6564	5.3511e-05	0.000619708
TRINITY_DN35226_c1_g1_i1	XP_018011685.1 E3 ubiquitin-protein ligase RNF14-like isoform X1	1856	5.06316	2.33754e-07	5.20704e-06
TRINITY_DN35226_c1_g1_i2	XP_018011685.1 E3 ubiquitin-protein ligase RNF14-like isoform X1	2098	10.7644	2.60578e-06	4.40868e-05
TRINITY_DN35232_c0_g7_i3	XP_015517244.1 nuclear hormone receptor E75 isoform X1	2477	0.121556	0.00964347	0.0453388
TRINITY_DN35232_c0_g7_i5	XP_014276629.1 ecdysone-inducible protein E75 isoform X6	2657	3.49678	7.31824e-05	0.000811297
TRINITY_DN35236_c2_g1_i1	XP_013185641.1 cytochrome b-c1 complex subunit 8	422	2.34507	0.00457894	0.0251106
TRINITY_DN35266_c1_g1_i2	XP_018009094.1 CCAAT/enhancer-binding protein epsilon-like	503	8.30998	3.09993e-11	1.33526e-09
TRINITY_DN35266_c1_g3_i1	XP_018009094.1 CCAAT/enhancer-binding protein epsilon-like	654	8.70571	1.69564e-12	8.39615e-11
TRINITY_DN35267_c0_g1_i6	XP_019490632.1 S-adenosylmethionine synthase-like	970	14.1626	0.00013201	0.00133233
TRINITY_DN35267_c0_g1_i9	XP_019490632.1 S-adenosylmethionine synthase-like	865	8.19382	0.00159786	0.0107489
TRINITY_DN35274_c5_g1_i2	XP_018023992.1 glutaminyl-peptide cyclotransferase-like	1215	2.66633	0.000313319	0.00277711
TRINITY_DN35292_c4_g2_i1	XP_018007004.1 proteasome subunit beta type-7-like	1029	4.05247	6.70808e-05	0.000749609
TRINITY_DN35295_c0_g5_i2	XP_018006902.1 XK-related protein 6-like	934	0.371526	0.00871257	0.0419241
TRINITY_DN35298_c0_g3_i8	XP_018016670.1 failed axon connections homolog	433	0.266635	0.00207228	0.0133043
TRINITY_DN35299_c5_g7_i1	XP_973525.1 zinc finger protein 622	1353	4.2567	1.28541e-07	3.04833e-06
TRINITY_DN35311_c4_g5_i1	XP_018022485.1 palmitoyltransferase ZDHHC9-like	5129	3.02303	0.000213233	0.00201075
TRINITY_DN35313_c8_g1_i1	NP_648200.1CG7201, isoform A	944	10.0565	0.0090046	0.0429807
TRINITY_DN35323_c1_g1_i5	XP_018024537.1 zinc finger protein 706-like	646	11.8131	0.000520764	0.00426229
TRINITY_DN35329_c2_g4_i1	XP_012935836.1 retina and anterior neural fold homeobox protein 2-like	6630	2.13104	0.00775233	0.0383079
TRINITY_DN35343_c0_g1_i4	XP_018325370.1 caskin-2	5512	0.446119	0.00226681	0.0142977
TRINITY_DN35343_c0_g1_i5	XP_018325370.1 caskin-2	5638	0.344279	0.000506186	0.0041591
TRINITY_DN35344_c4_g1_i8	XP_021915295.1protein phosphatase 1 regulatory subunit 12A isoform X3	1740	0.0418566	0.00010621	0.00111388
TRINITY_DN35351_c0_g1_i5	XP_014123575.1 zinc finger protein 474-like	1913	0.0326301	1.69258e-08	4.76321e-07
TRINITY_DN35351_c0_g1_i6	XP_014123575.1 zinc finger protein 474-like	1850	0.297409	0.00089462	0.00666917
TRINITY_DN35358_c5_g1_i3	XP_018025794.1 voltage-dependent calcium channel subunit alpha-2/delta-3-like	2636	0.012706	8.04516e-09	2.40856e-07
TRINITY_DN35359_c0_g1_i1	XP_018009669.1 SET and MYND domain-containing protein DDB_G0284059-like	2329	56.1365	0.000697656	0.00547415
TRINITY_DN35363_c1_g3_i4	XP_013409453.1 U11/U12 small nuclear ribonucleoprotein 48 kDa protein-like isoform X3	2172	0.115089	0.00184732	0.0121323
TRINITY_DN35364_c3_g1_i1	XP_018012653.1 glycogen debranching enzyme-like isoform X1	3818	0.253953	0.00137559	0.00955049
TRINITY_DN35364_c3_g1_i2	XP_018012653.1 glycogen debranching enzyme-like isoform X1	3720	0.261894	0.000367772	0.00317476
TRINITY_DN35365_c5_g1_i1	XP_018011163.1 haloalkane dehalogenase-like	1340	0.354276	0.000745971	0.00576199
TRINITY_DN35375_c1_g1_i1	XP_013772662.1mitochondrial-processing peptidase subunit beta-like	1652	2.01124	0.010793	0.0493874
TRINITY_DN35383_c3_g3_i2	XP_012669805.1 insulin-like growth factor-binding protein 7	329	0.412217	0.0104548	0.0482057
TRINITY_DN35397_c0_g1_i4	XP_018022197.1 ribonuclease H2 subunit A-like	1061	0.270497	0.00214995	0.0137144
TRINITY_DN35398_c5_g3_i1	XP_021940130.1retinol dehydrogenase 11-like isoform X1	1187	0.249638	0.000219787	0.00206172
TRINITY_DN35416_c5_g1_i4	XP_018018331.1 translocon-associated protein subunit gamma-like	1323	2.63596	0.00384559	0.0218703
TRINITY_DN35418_c0_g7_i2	XP_021960863.1aryl hydrocarbon receptor nuclear translocator-like protein 2 isoform X2	4848	0.232468	0.0104627	0.0482167
TRINITY_DN35425_c6_g2_i1	XP_013161242.1 RNA-directed DNA polymerase from mobile element jockey-like	4479	37.8679	4.31907e-12	2.04278e-10
TRINITY_DN35434_c2_g1_i1	XP_005112072.1 isoamyl acetate-hydrolyzing esterase 1 homolog	1378	0.34613	0.00172013	0.0114457
TRINITY_DN35469_c0_g3_i2	XP_016921322.1 UPF0769 protein C21orf59 homolog isoform X2	981	0.0198265	5.23965e-05	0.000611413
TRINITY_DN35476_c6_g2_i1	XP_011858564.1PREDICTED: uncharacterized protein LOC105556100	2016	0.387359	0.00261234	0.0160165
TRINITY_DN35479_c0_g1_i3	XP_018011157.1 glycerol-3-phosphate phosphatase-like	1688	2.69832	0.00114537	0.00821563
TRINITY_DN35481_c1_g6_i1	XP_015436995.1 RNA-directed DNA polymerase from mobile element jockey-like	731	15.7003	1.3509e-05	0.000188393
TRINITY_DN35484_c4_g1_i1	XP_018010242.1PREDICTED: uncharacterized protein LOC108667700, partial	1371	6.7258	0.000259903	0.00236447
TRINITY_DN35484_c4_g1_i3	XP_018010242.1PREDICTED: uncharacterized protein LOC108667700, partial	1101	0.0177133	0.000324422	0.00285652
TRINITY_DN35484_c4_g1_i5	XP_018010242.1PREDICTED: uncharacterized protein LOC108667700, partial	1294	0.258676	0.00180174	0.0118698
TRINITY_DN35494_c2_g2_i1	NP_001280147.1methylmalonyl-CoA epimerase, mitochondrial isoform 2	811	0.176851	0.00861318	0.0415406
TRINITY_DN35494_c3_g1_i1	XP_018008821.1PREDICTED: uncharacterized protein LOC108666454	1298	0.0525364	3.00089e-17	2.28244e-15
TRINITY_DN35495_c0_g1_i1	XP_021919324.1segmentation protein cap'n'collar isoform X1	901	0.00788065	7.66315e-06	0.000114913
TRINITY_DN35495_c0_g1_i5	XP_021919325.1segmentation protein cap'n'collar isoform X1	2227	0.358115	0.000336743	0.00294679
TRINITY_DN35495_c0_g1_i8	XP_021919326.1segmentation protein cap'n'collar isoform X1	3845	3.78685	1.61379e-05	0.000219572
TRINITY_DN35496_c2_g6_i1	XP_018898697.1 thymidylate synthase	1770	0.31165	0.00020042	0.00190653
TRINITY_DN35501_c2_g2_i1	XP_018017681.1 GPN-loop GTPase 3-like	938	3.67278	1.02184e-05	0.000147848
TRINITY_DN35503_c2_g1_i9	XP_013394786.1 arylamine N-acetyltransferase, pineal gland isozyme NAT-3-like	1048	0.270596	0.00115908	0.0082928
TRINITY_DN35507_c0_g1_i5	XP_015524470.1 probable sulfite oxidase, mitochondrial	889	0.271998	0.00686065	0.0347561
TRINITY_DN35510_c0_g1_i3	XP_017323628.1 methylcrotonoyl-CoA carboxylase beta chain, mitochondrial-like	2193	0.340039	0.00832987	0.0404631
TRINITY_DN35519_c0_g2_i3	XP_020664186.1D-beta-hydroxybutyrate dehydrogenase, mitochondrial-like	1253	0.0269171	5.153e-18	4.0096e-16
TRINITY_DN35524_c1_g1_i1	XP_013412867.1 ras GTPase-activating protein nGAP-like isoform X2	771	0.288498	0.00728179	0.0364954
TRINITY_DN35525_c0_g1_i2	NP_001315485.1acid sphingomyelinase-like phosphodiesterase 3b precursor	1703	0.061575	4.85853e-07	1.00044e-05
TRINITY_DN35535_c5_g1_i1	XP_018009260.1 peroxiredoxin 1-like isoform X2	1160	8.85097	0.00209736	0.0134246
TRINITY_DN35536_c0_g1_i2	XP_018023298.1 CSC1-like protein 2	3240	5.46706	0.00323596	0.0189984
TRINITY_DN35538_c1_g1_i1	XP_018009899.1 retinal dehydrogenase 1-like	1942	0.423648	0.00615762	0.0320592
TRINITY_DN35543_c3_g1_i11	XP_021929352.1neurabin-1 isoform X7	3862	18.7069	0.00817707	0.0399277
TRINITY_DN35543_c3_g1_i32	XP_021929352.1neurabin-1 isoform X7	1395	0.00732044	0.000161263	0.00158586
TRINITY_DN35549_c0_g6_i2	XP_018023387.1 sarcoplasmic calcium-binding protein-like	1100	0.217216	3.18036e-05	0.000396021
TRINITY_DN35567_c4_g5_i1	XP_022109753.1receptor-type tyrosine-protein phosphatase kappa-like isoform X3	728	0.0711592	0.00139985	0.00966729
TRINITY_DN35573_c1_g2_i6	XP_018026404.1 zinc finger protein 501-like	2227	6.01637	0.00621943	0.0322626
TRINITY_DN35573_c1_g2_i7	XP_018026404.1 zinc finger protein 501-like	2206	11.8354	3.07285e-05	0.000384334
TRINITY_DN35573_c2_g1_i11	XP_018020647.1 probable cytochrome P450 49a1	2099	0.219593	8.51034e-05	0.000922318
TRINITY_DN35573_c2_g1_i16	XP_018022838.1 probable cytochrome P450 12a5, mitochondrial isoform X2	919	0.0781429	0.00053576	0.00436598
TRINITY_DN35585_c0_g2_i2	XP_018022215.1 solute carrier family 28 member 3-like	2636	4.04958	1.50008e-05	0.00020603
TRINITY_DN35594_c0_g3_i2	XP_018018035.1 uncharacterized oxidoreductase YjmC-like	1258	0.0351833	1.44193e-16	1.0273e-14
TRINITY_DN35596_c0_g1_i1	XP_013396650.1 ribosome biogenesis protein BRX1 homolog	991	2.86434	0.000265246	0.0024066
TRINITY_DN35630_c0_g1_i5	XP_018017601.1 C-type lectin domain family 10 member A-like isoform X1	385	0.00826644	1.63959e-06	2.9483e-05
TRINITY_DN35636_c4_g2_i1	XP_018012192.1 semaphorin-5A-like isoform X1	1865	0.236413	2.17874e-05	0.000285762
TRINITY_DN35637_c1_g2_i1	XP_013775834.1chromobox protein homolog 2-like	835	4.35878	0.00356632	0.0205942
TRINITY_DN35640_c3_g4_i1	XP_017778795.1 transforming growth factor-beta-induced protein ig-h3	1479	2.4989	0.00501703	0.027082
TRINITY_DN35647_c4_g2_i5	XP_018019046.1PREDICTED: uncharacterized protein LOC108675537	1866	0.0362623	1.69199e-21	1.56974e-19
TRINITY_DN35648_c0_g1_i1	XP_018013731.1 nuclear pore complex protein DDB_G0274915-like	1853	5.05212	9.62581e-08	2.34534e-06
TRINITY_DN35666_c0_g1_i1	XP_013784271.1probable palmitoyltransferase ZDHHC24	1131	6.86624	2.14434e-05	0.000282427
TRINITY_DN35667_c1_g1_i1	XP_018024858.1 monocarboxylate transporter 6-like	2285	0.285455	0.00634239	0.0327797
TRINITY_DN35677_c0_g2_i3	XP_022246526.1WD repeat-containing protein 81-like isoform X4	5963	0.459056	0.0100511	0.0468172
TRINITY_DN35681_c3_g3_i1	XP_022198064.1unconventional myosin-Ia isoform X2	655	0.12463	0.0035275	0.0204049
TRINITY_DN35681_c3_g4_i2	XP_022198063.1unconventional myosin-Ib isoform X1	1988	0.0837151	0.000611192	0.0049026
TRINITY_DN35684_c0_g1_i2	XP_018319605.1 protein C19orf12 homolog	792	7.26587	0.00380056	0.0216579
TRINITY_DN35685_c5_g1_i1	XP_018012964.1 neprilysin-2-like	5182	0.305678	0.000150547	0.00149353
TRINITY_DN35691_c0_g1_i1	XP_018020345.1 leucine-rich repeat-containing protein 15-like	3972	0.368723	0.00181667	0.0119589
TRINITY_DN35696_c0_g4_i4	NP_001034491.1chitin synthase 1	1935	59.2169	0.0051917	0.0278639
TRINITY_DN35702_c3_g1_i1	XP_022198680.1cytochrome P450 4c3	808	0.012405	0.00248534	0.0154283
TRINITY_DN35702_c3_g1_i3	XP_022198680.1cytochrome P450 4c3	1137	0.0410099	1.3712e-07	3.23814e-06
TRINITY_DN35708_c1_g1_i3	XP_018020867.1 transketolase-like isoform X1	1639	0.477224	0.00785822	0.0387405
TRINITY_DN35709_c0_g4_i1	XP_022297484.1protein ALP1-like	1356	0.381491	0.00588036	0.0308258
TRINITY_DN35713_c0_g6_i1	XP_018026731.1 X-ray repair cross-complementing protein 5-like	3047	2.6098	0.0007621	0.00586244
TRINITY_DN35713_c0_g9_i2	XP_005105433.1 vacuolar protein sorting-associated protein 54-like	3143	3.08771	0.00220288	0.0139586
TRINITY_DN35714_c1_g1_i3	XP_021923543.1translocon-associated protein subunit alpha	920	4.01318	0.000286099	0.00256956
TRINITY_DN35714_c1_g1_i8	XP_021923543.1translocon-associated protein subunit alpha	1543	3.72231	0.000411475	0.00348646
TRINITY_DN35714_c1_g7_i1	XP_018022706.1 unconventional myosin-XVIIIa-like	507	79.2433	8.81536e-05	0.000951101
TRINITY_DN35716_c1_g1_i1	XP_018016789.1 sodium/potassium-transporting ATPase subunit beta-like	2021	2.73251	0.00111986	0.00806796
TRINITY_DN35719_c0_g3_i3	XP_022825171.1dnaJ homolog subfamily A member 1	1888	1.97606	0.00912763	0.0434019
TRINITY_DN35725_c3_g1_i1	XP_003400115.1uncharacterized protein LOC100645889	2151	9.86473	4.65124e-12	2.18764e-10
TRINITY_DN35725_c3_g3_i1	XP_021934114.1protein retinal degeneration B isoform X1	3596	9.59008	0.0020745	0.0133135
TRINITY_DN35728_c7_g1_i1	XP_002732668.1 gamma-butyrobetaine dioxygenase-like	802	0.0454411	1.07582e-06	2.02737e-05
TRINITY_DN35730_c6_g1_i1	XP_018012287.1 otopetrin-2-like isoform X10	982	0.0855272	0.000325433	0.00286343
TRINITY_DN35730_c6_g1_i5	XP_018012287.1 otopetrin-2-like isoform X10	4857	0.248261	0.000175605	0.00170818
TRINITY_DN35730_c6_g1_i7	XP_018012287.1 otopetrin-2-like isoform X10	761	0.0733766	0.000302189	0.00268952
TRINITY_DN35732_c0_g2_i1	XP_021917181.1phospholipase ABHD3 isoform X1	2128	0.096677	3.0985e-12	1.47791e-10
TRINITY_DN35733_c1_g1_i1	XP_021933350.1ATP-dependent RNA helicase DDX55 isoform X1	906	3.07803	0.00201065	0.0130225
TRINITY_DN35733_c1_g3_i1	XP_013401190.1 ATP-dependent RNA helicase DDX55-like isoform X1	1264	2.6527	0.00533717	0.0285156
TRINITY_DN35737_c0_g1_i1	XP_002433979.1frizzled, putative	494	0.214602	0.003829	0.0217832
TRINITY_DN35737_c0_g1_i3	XP_008292102.1 atrial natriuretic peptide-converting enzyme-like	1285	0.230392	0.000161835	0.00158963
TRINITY_DN35737_c0_g2_i1	XP_018534209.1 atrial natriuretic peptide-converting enzyme-like	1151	0.146492	3.86305e-06	6.224e-05
TRINITY_DN35738_c0_g1_i4	XP_018020687.1 T-complex protein 1 subunit delta-like	1895	2.11898	0.00665333	0.0340222
TRINITY_DN35742_c3_g2_i1	YP_009220620.1envelope and capsid protein	2958	31688.8	1.3979e-54	4.62815e-52
TRINITY_DN35750_c1_g6_i1	XP_011268139.1 mitochondrial amidoxime-reducing component 1	829	0.0412226	0.000193706	0.00185521
TRINITY_DN35755_c2_g1_i3	XP_018022668.1 RNA-binding protein cabeza-like isoform X2	1940	0.287596	1.81021e-05	0.000243562
TRINITY_DN35766_c1_g1_i3	XP_018027693.1PREDICTED: uncharacterized protein LOC108682940	1802	3.68607	1.05664e-05	0.0001521
TRINITY_DN35768_c0_g1_i2	XP_018012975.1 adenylosuccinate synthetase isozyme 1 B-like	2488	5.19431	1.73118e-08	4.8476e-07
TRINITY_DN35773_c0_g5_i1	XP_013772646.1cytochrome c1, heme protein, mitochondrial-like	1330	2.41885	0.00224987	0.0142175
TRINITY_DN35776_c1_g1_i3	XP_018016085.1 protein NipSnap-like isoform X1	1861	0.489631	0.00999477	0.0465935
TRINITY_DN35776_c2_g2_i1	XP_003748267.1 vitamin D3 receptor	4917	0.452155	0.0097935	0.0458578
TRINITY_DN35777_c5_g3_i2	XP_021380290.1phytanoyl-CoA dioxygenase domain-containing protein 1-like	2453	0.0176465	9.20602e-19	7.50936e-17
TRINITY_DN35777_c5_g3_i3	XP_021380290.1phytanoyl-CoA dioxygenase domain-containing protein 1-like	877	0.000637206	8.16441e-24	8.10918e-22
TRINITY_DN35782_c3_g2_i2	XP_006877061.1 mucin-6	1933	0.254067	0.000247887	0.00227618
TRINITY_DN35782_c4_g1_i2	XP_018028016.1 membrane-associated progesterone receptor component 1-like	3316	0.346535	9.16356e-05	0.000983641
TRINITY_DN35783_c0_g1_i19	XP_018008096.1 mucin-5AC-like	981	0.37947	0.00667026	0.0340882
TRINITY_DN35787_c4_g2_i1	XP_018027409.1 beta-1,4-mannosyltransferase egh-like isoform X1	4427	2.32869	0.00460506	0.0252047
TRINITY_DN35800_c6_g1_i1	XP_018008120.1 lysosomal alpha-mannosidase-like	1116	0.313409	0.00291063	0.0174586
TRINITY_DN35801_c1_g1_i17	XP_018024151.1 exonuclease 3'-5' domain-containing protein 2-like	2396	3.70989	0.000989489	0.00727046
TRINITY_DN35801_c1_g1_i6	XP_018024151.1 exonuclease 3'-5' domain-containing protein 2-like	828	10.8495	0.00129752	0.00910961
TRINITY_DN35801_c1_g1_i9	XP_018024151.1 exonuclease 3'-5' domain-containing protein 2-like	2541	3.83667	8.08881e-06	0.000120867
TRINITY_DN35812_c0_g4_i1	XP_018017377.1 tyrosyl-DNA phosphodiesterase 1-like	2417	5.723	5.12166e-05	0.0005991
TRINITY_DN35814_c3_g1_i2	XP_018020647.1 probable cytochrome P450 49a1	1187	3.94887	0.00281538	0.0170142
TRINITY_DN35818_c0_g1_i10	XP_013101448.1 glutathione S-transferase 1-1-like	426	0.0500572	2.84799e-06	4.77066e-05
TRINITY_DN35818_c0_g1_i11	XP_018010119.1 glutathione S-transferase 1-like	1318	0.00491617	8.42146e-07	1.62139e-05
TRINITY_DN35818_c0_g1_i7	XP_018010120.1 glutathione S-transferase 1-like	1259	0.0152594	1.25458e-20	1.11493e-18
TRINITY_DN35818_c0_g1_i8	XP_018010120.1 glutathione S-transferase 1-like	958	0.01287	1.01119e-28	1.16945e-26
TRINITY_DN35823_c0_g1_i3	XP_018022318.1 myotubularin-related protein 6-like isoform X1	1797	0.207621	0.00731493	0.0366098
TRINITY_DN35825_c7_g1_i1	XP_018011734.1 protein scylla-like	1639	5.40732	2.66607e-06	4.49717e-05
TRINITY_DN35838_c7_g3_i1	XP_018018444.1 heterogeneous nuclear ribonucleoprotein 27C-like isoform X1	1990	3.50027	0.000651645	0.00517302
TRINITY_DN35839_c2_g1_i4	XP_021919383.1DNA replication complex GINS protein PSF1-like	832	0.0173164	0.000222198	0.0020763
TRINITY_DN35844_c0_g2_i1	XP_019758562.1 60S ribosomal protein L11	475	6.78816	0.0109101	0.0497348
TRINITY_DN35844_c0_g2_i2	XP_018026249.1 60S ribosomal protein L11-like	757	3.35511	0.000135932	0.00137027
TRINITY_DN35849_c0_g2_i1	XP_022240348.1protein NEDD1-like isoform X1	2446	2.99644	0.000205045	0.00194286
TRINITY_DN35851_c0_g5_i1	XP_018015959.1 probable C-mannosyltransferase DPY19L1	3165	2.37076	0.00514523	0.0276415
TRINITY_DN35855_c0_g1_i1	XP_018009338.1 myelin expression factor 2-like	1991	0.00987222	5.53541e-05	0.000634955
TRINITY_DN35855_c0_g1_i2	XP_018009338.1 myelin expression factor 2-like	2730	0.371179	0.000245205	0.00225752
TRINITY_DN35857_c0_g4_i1	XP_021940004.1cyclin-G-associated kinase	3996	4.51458	9.26184e-05	0.00099175
TRINITY_DN35876_c3_g1_i1	XP_018021898.1 small nuclear ribonucleoprotein F-like	761	2.62729	0.00137714	0.00955361
TRINITY_DN35879_c1_g6_i1	XP_022237888.1translocator protein-like isoform X1	738	0.22676	0.000527928	0.00431256
TRINITY_DN35884_c1_g1_i1	XP_018023486.1PREDICTED: uncharacterized protein LOC108679379	684	0.0119821	3.78152e-33	4.91162e-31
TRINITY_DN35884_c1_g1_i2	XP_018023486.1PREDICTED: uncharacterized protein LOC108679379	785	0.0094534	3.25517e-11	1.39501e-09
TRINITY_DN35884_c1_g1_i7	XP_018023486.1PREDICTED: uncharacterized protein LOC108679379	480	0.0170006	1.56689e-19	1.31627e-17
TRINITY_DN35884_c1_g1_i8	XP_018023486.1PREDICTED: uncharacterized protein LOC108679379	519	0.00139445	7.88433e-08	1.96063e-06
TRINITY_DN35887_c0_g1_i2	XP_018017815.1 replication factor C subunit 2-like	1402	0.294622	0.00174052	0.0115435
TRINITY_DN35889_c0_g1_i7	XP_019625872.1 dual specificity tyrosine-phosphorylation-regulated kinase 1A-like isoform X3	3959	0.423946	0.00143857	0.00989014
TRINITY_DN35913_c3_g1_i5	XP_018010188.1PREDICTED: uncharacterized protein LOC108667657	1482	0.00930118	1.88072e-05	0.000252432
TRINITY_DN35915_c3_g5_i1	XP_018023052.1 glycine cleavage system H protein, mitochondrial-like	1071	0.476335	0.00729868	0.0365487
TRINITY_DN35916_c1_g2_i1	XP_018015758.1 inositol polyphosphate multikinase-like	2281	3.91038	2.0095e-05	0.000267379
TRINITY_DN35919_c1_g1_i1	XP_022250464.1synaptotagmin-4-like isoform X1	1145	0.0106791	0.000362129	0.00313245
TRINITY_DN35921_c1_g1_i1	XP_018019807.1 aminopeptidase N-like	1346	0.109141	1.32927e-05	0.0001858
TRINITY_DN35925_c6_g1_i2	XP_018016244.1 upstream activation factor subunit spp27-like	2203	0.407654	0.00362394	0.0208413
TRINITY_DN35945_c3_g7_i1	XP_022258316.1phosphatidylserine synthase 1-like	4466	0.495613	0.00895173	0.0427823
TRINITY_DN35949_c7_g1_i2	XP_018010058.1 protein PBDC1-like	1155	3.39954	5.33732e-05	0.000618535
TRINITY_DN35957_c4_g2_i2	XP_018020939.1 1-acyl-sn-glycerol-3-phosphate acyltransferase epsilon-like isoform X2	1915	0.282487	0.000141155	0.00141449
TRINITY_DN35966_c4_g1_i1	XP_011873718.1 RNA-directed DNA polymerase from mobile element jockey-like	753	0.0648076	1.42494e-06	2.61523e-05
TRINITY_DN35966_c4_g2_i3	XP_020907860.1uncharacterized protein LOC110245901	458	6.85382	0.000224238	0.00209417
TRINITY_DN35971_c0_g1_i2	XP_018018701.1 solute carrier organic anion transporter family member 4C1-like	2512	5.44998	0.000119478	0.00123011
TRINITY_DN35973_c1_g2_i2	XP_012343703.1 GATA zinc finger domain-containing protein 14	2986	2.89818	0.00764048	0.0378549
TRINITY_DN35973_c1_g2_i3	XP_012343703.1 GATA zinc finger domain-containing protein 14	1387	0.292839	0.00185137	0.0121541
TRINITY_DN35981_c3_g1_i3	XP_018007437.1 transport and Golgi organization 2 homolog	1515	0.19545	0.000128061	0.00130338
TRINITY_DN35981_c3_g1_i4	XP_018007437.1 transport and Golgi organization 2 homolog	436	0.163228	0.010163	0.047205
TRINITY_DN35984_c2_g1_i3	XP_018008283.1 katanin p80 WD40 repeat-containing subunit B1-like isoform X1	3075	0.349908	0.00519488	0.0278639
TRINITY_DN35984_c2_g3_i1	XP_968609.1 UPF0598 protein CG30010	890	4.74905	3.5652e-07	7.57212e-06
TRINITY_DN35996_c2_g1_i10	XP_018018552.1 nuclear transcription factor Y subunit alpha-like isoform X2	890	0.261206	0.000837617	0.00630546
TRINITY_DN35996_c2_g1_i3	XP_018018552.1 nuclear transcription factor Y subunit alpha-like isoform X2	2511	0.423751	0.00287334	0.0172779
TRINITY_DN35996_c2_g1_i8	XP_018018552.1 nuclear transcription factor Y subunit alpha-like isoform X2	607	0.0856686	0.00398035	0.0224672
TRINITY_DN36001_c1_g1_i1	YP_009220643.1hypothetical protein Swssvgp169	1184	28919.7	1.86442e-34	2.47879e-32
TRINITY_DN36001_c1_g2_i1	YP_009220641.1hypothetical protein Swssvgp167	762	10863.8	2.64418e-57	1.27563e-54
TRINITY_DN36001_c1_g3_i2	YP_009220644.1hypothetical protein Swssvgp170	561	43200.4	3.09529e-50	6.96853e-48
TRINITY_DN36001_c1_g4_i1	YP_009220640.1hypothetical protein Swssvgp166	963	12099.7	7.88448e-66	1.33129e-62
TRINITY_DN36006_c0_g1_i1	XP_008471849.1 semaphorin-5A-like	2634	0.201699	8.6144e-06	0.00012748
TRINITY_DN36014_c0_g1_i2	XP_018567417.1 homeobox protein PKNOX2-like isoform X1	4955	0.433269	0.00381508	0.0217313
TRINITY_DN36017_c4_g1_i1	XP_022822199.1putative RNA polymerase II subunit B1 CTD phosphatase RPAP2	2654	2.07196	0.00642994	0.0331394
TRINITY_DN36023_c2_g3_i1	XP_021921573.1CCR4-NOT transcription complex subunit 1 isoform X6	3646	2.36883	0.00510704	0.0274713
TRINITY_DN36027_c0_g1_i2	XP_018015152.1 store-operated calcium entry-associated regulatory factor-like	2534	3.59639	4.19861e-05	0.00050236
TRINITY_DN36032_c1_g1_i2	XP_008200590.1 peflin	2218	2.24371	0.00219131	0.013911
TRINITY_DN36040_c1_g1_i1	XP_018024843.1PREDICTED: uncharacterized protein LOC108680526	2442	0.0346716	4.25618e-14	2.43612e-12
TRINITY_DN36040_c1_g1_i3	XP_018010266.1PREDICTED: uncharacterized protein LOC108667723 isoform X1	1653	0.0382811	1.56118e-12	7.80012e-11
TRINITY_DN36040_c1_g2_i2	XP_018018917.1PREDICTED: uncharacterized protein LOC108675418	1478	0.0459136	1.19616e-08	3.49543e-07
TRINITY_DN36040_c1_g2_i3	XP_018018917.1PREDICTED: uncharacterized protein LOC108675418	1477	0.0547821	9.44021e-06	0.000138128
TRINITY_DN36051_c3_g3_i5	XP_015610217.1 signal transducer and activator of transcription 5B isoform X1	3757	4.60703	7.86334e-05	0.000862719
TRINITY_DN36053_c2_g2_i1	XP_006820679.1 monocarboxylate transporter 12-like	348	0.0786947	0.00247425	0.0153821
TRINITY_DN36056_c1_g1_i1	YP_009220562.1envelope protein	2955	17622.3	5.31652e-37	7.54365e-35
TRINITY_DN36056_c1_g2_i1	YP_009220560.1hypothetical protein Swssvgp086	392	70116.7	1.18353e-53	3.38712e-51
TRINITY_DN36056_c1_g3_i3	YP_009220559.1E3 ligase, immediate-early protein	2028	21902.2	4.48831e-50	9.97173e-48
TRINITY_DN36061_c0_g1_i2	XP_002425178.1chitin binding peritrophin-A, putative	821	17.4681	0.00685356	0.0347392
TRINITY_DN36061_c0_g1_i5	NP_001073569.1cuticular protein analogous to peritrophins 3-C5 isoform 1 precursor	974	9.49703	0.000577562	0.00467056
TRINITY_DN36061_c1_g1_i6	XP_018010578.1 UMP-CMP kinase-like	635	136.08	6.79317e-05	0.000757613
TRINITY_DN36063_c0_g1_i3	XP_022286433.1UPF0676 protein C1494.01-like	1558	0.157177	0.00822414	0.0400771
TRINITY_DN36067_c3_g1_i2	XP_011067822.1 cell adhesion molecule 2-like	1358	0.276814	6.45159e-05	0.000727204
TRINITY_DN36072_c2_g1_i1	YP_009220504.1putative CREB-binding protein, immediate-early protein	3416	2934.27	2.41201e-48	4.90685e-46
TRINITY_DN36072_c2_g1_i2	YP_009220504.1putative CREB-binding protein, immediate-early protein	3531	98296.9	1.52927e-68	3.22772e-65
TRINITY_DN36072_c2_g2_i1	YP_009220505.1hypothetical protein Swssvgp031	275	744.381	3.35746e-14	1.94146e-12
TRINITY_DN36072_c2_g5_i1	YP_009220505.1hypothetical protein Swssvgp031	332	1116.73	2.06352e-20	1.80531e-18
TRINITY_DN36077_c1_g2_i1	XP_021945413.1cytochrome c oxidase subunit 7A2, mitochondrial-like	706	3.71115	1.47805e-06	2.69513e-05
TRINITY_DN36083_c0_g2_i1	XP_021916246.1MKRN2 opposite strand protein isoform X1	1185	9.1921	1.18539e-06	2.21408e-05
TRINITY_DN36089_c4_g1_i1	XP_021943784.1sodium/hydrogen exchanger 3-like isoform X1	2617	0.150525	9.90013e-09	2.92756e-07
TRINITY_DN36096_c1_g3_i2	XP_022245548.1AT-rich interactive domain-containing protein 3C-like	1605	54.588	9.84221e-12	4.4794e-10
TRINITY_DN36102_c4_g1_i1	XP_018009463.1 solute carrier family 25 member 48-like	1182	0.131107	0.00620816	0.032234
TRINITY_DN36105_c0_g1_i2	XP_018011704.1 NADP-dependent malic enzyme-like isoform X1	3631	2.29554	0.00995834	0.0465007
TRINITY_DN36105_c0_g1_i3	XP_018011705.1 NADP-dependent malic enzyme-like isoform X2	3503	0.231791	3.43936e-06	5.61098e-05
TRINITY_DN36107_c0_g1_i1	XP_014257724.1PREDICTED: uncharacterized protein LOC106671346	2840	0.223164	0.00129337	0.00909658
TRINITY_DN36123_c0_g1_i1	XP_018011988.1 succinate dehydrogenase [ubiquinone] iron-sulfur subunit, mitochondrial-like	1541	4.08723	5.17306e-07	1.05458e-05
TRINITY_DN36140_c0_g1_i6	XP_018008782.1 laminin subunit alpha-like	9345	58.685	0.00484446	0.0263187
TRINITY_DN36144_c0_g1_i2	XP_021696792.1heat shock protein 67B2 isoform X3	653	0.0109642	0.000220915	0.00207048
TRINITY_DN36144_c0_g1_i4	XP_014085880.1 heat shock protein 67B2	460	0.258488	9.72657e-06	0.000141825
TRINITY_DN36163_c0_g2_i7	XP_018025196.1 PX domain-containing protein kinase-like protein	1645	4.06398	2.10708e-06	3.66783e-05
TRINITY_DN36164_c1_g2_i2	XP_013420973.1 chromate reductase-like	678	0.00222859	1.29736e-05	0.000181942
TRINITY_DN36164_c1_g2_i3	XP_013420973.1 chromate reductase-like	807	0.264987	0.000127357	0.00129856
TRINITY_DN36164_c1_g2_i4	XP_013420973.1 chromate reductase-like	439	0.102883	0.000125056	0.00127896
TRINITY_DN36164_c1_g2_i5	XP_013420973.1 chromate reductase-like	1478	0.0530073	4.71968e-06	7.45479e-05
TRINITY_DN36166_c1_g1_i16	XP_018015790.1 heterogeneous nuclear ribonucleoprotein U-like protein 1	4596	0.139396	0.00124827	0.00882253
TRINITY_DN36166_c1_g1_i5	XP_018015790.1 heterogeneous nuclear ribonucleoprotein U-like protein 1	4212	2.78532	0.000629953	0.00502683
TRINITY_DN36166_c1_g1_i6	XP_018015790.1 heterogeneous nuclear ribonucleoprotein U-like protein 1	3693	0.310917	0.00318104	0.0187672
TRINITY_DN36175_c1_g1_i3	XP_018012468.1 general transcription factor IIH subunit 3-like	1039	5.11709	2.00792e-06	3.5243e-05
TRINITY_DN36184_c5_g1_i1	XP_001658980.240S ribosomal protein S12, mitochondrial	378	0.0294201	0.000860269	0.00644273
TRINITY_DN36190_c1_g1_i1	XP_017091559.1 serine protease snake	1367	3.1463	0.0034927	0.0202452
TRINITY_DN36190_c1_g1_i3	XP_017091559.1 serine protease snake	974	14.809	0.000166436	0.00163104
TRINITY_DN36192_c4_g1_i4	XP_018021614.1 ATP-dependent RNA helicase DDX3X-like isoform X1	1594	2.05034	0.00676888	0.0344151
TRINITY_DN36192_c4_g1_i5	XP_018021614.1 ATP-dependent RNA helicase DDX3X-like isoform X1	5077	2.25174	0.00204183	0.0131538
TRINITY_DN36195_c1_g4_i1	XP_019128676.1 septin-5-like	855	6.74264	0.000209229	0.00197586
TRINITY_DN36196_c2_g1_i5	XP_018009366.1 organic cation transporter protein-like	1286	7.70503	2.25405e-08	6.16849e-07
TRINITY_DN36200_c0_g1_i3	XP_018026573.1 facilitated trehalose transporter Tret1-like	2124	0.0975014	1.06509e-05	0.000153186
TRINITY_DN36201_c3_g1_i1	XP_018008253.1 dehydrodolichyl diphosphate synthase complex subunit DHDDS-like isoform X1	2528	4.19504	6.82073e-07	1.33916e-05
TRINITY_DN36201_c3_g2_i4	XP_018016994.1 protoporphyrinogen oxidase-like	2106	3.34925	1.11164e-05	0.000159068
TRINITY_DN36202_c0_g1_i3	XP_018028239.1 single insulin-like growth factor-binding domain protein-2	918	0.314824	0.00208467	0.0133636
TRINITY_DN36215_c1_g1_i1	XP_018021396.1 transient receptor potential channel pyrexia-like	3767	3.45247	6.02781e-05	0.000684923
TRINITY_DN36216_c0_g1_i1	XP_021945753.1acidic fibroblast growth factor intracellular-binding protein-like isoform X2	1840	0.306003	0.00302135	0.0180076
TRINITY_DN36216_c1_g1_i15	XP_019876243.1 unconventional myosin-XVIIIa-like	5612	4.34159	0.00339881	0.0198166
TRINITY_DN36216_c1_g1_i18	XP_018007470.1 unconventional myosin-XVIIIa-like	3955	0.0679078	9.21933e-05	0.000988999
TRINITY_DN36216_c1_g1_i5	XP_021925686.1unconventional myosin-XVIIIa isoform X4	7271	0.128058	1.78012e-08	4.97637e-07
TRINITY_DN36216_c1_g1_i6	XP_018007470.1 unconventional myosin-XVIIIa-like	3754	2.63351	0.000767084	0.00589273
TRINITY_DN36220_c0_g2_i10	XP_018011656.1 laminin subunit alpha-2-like	1581	0.00521006	3.99418e-07	8.37786e-06
TRINITY_DN36221_c5_g2_i3	XP_018006692.1 programmed cell death protein 4-like	3211	0.344565	0.00111551	0.0080459
TRINITY_DN36227_c4_g2_i3	XP_018025555.1 sex-lethal homolog	1277	0.00809076	0.00230687	0.0145108
TRINITY_DN36230_c2_g2_i2	XP_018025541.1 glutaminase liver isoform, mitochondrial-like	1579	0.263157	0.0101256	0.0470733
TRINITY_DN36233_c1_g1_i1	XP_012224056.1 zinc finger HIT domain-containing protein 3	735	2.5197	0.0061454	0.0320262
TRINITY_DN36238_c0_g1_i1	XP_012255833.1glycoprotein-N-acetylgalactosamine 3-beta-galactosyltransferase 1 isoform X1	2329	2.62967	0.00955504	0.045041
TRINITY_DN36239_c0_g3_i1	XP_021947177.1xanthine dehydrogenase/oxidase-like	2946	0.100423	4.46805e-06	7.09718e-05
TRINITY_DN36242_c0_g1_i1	XP_018012219.1PREDICTED: uncharacterized protein LOC108669406	1807	4.79382	0.00354169	0.0204799
TRINITY_DN36243_c1_g2_i4	XP_005092499.2 60S ribosomal protein L4	1374	5.63294	0.000318836	0.00281861
TRINITY_DN36256_c2_g1_i6	XP_018008027.1 cytochrome P450 2L1-like isoform X2	682	0.18735	0.000356845	0.00309627
TRINITY_DN36295_c3_g1_i2	XP_018014268.1 malate dehydrogenase, cytoplasmic-like	1736	0.464659	0.00410217	0.0230346
TRINITY_DN36295_c3_g1_i3	XP_018014268.1 malate dehydrogenase, cytoplasmic-like	866	0.27535	0.00159852	0.0107491
TRINITY_DN36295_c5_g2_i4	YP_009220627.1hypothetical protein Swssvgp153	2745	31478.8	7.89981e-31	9.52774e-29
TRINITY_DN36297_c1_g2_i1	XP_018006649.1 flocculation protein FLO11-like	2098	0.292637	1.05368e-05	0.000151804
TRINITY_DN36298_c0_g6_i1	XP_015761075.1PREDICTED: uncharacterized protein LOC107340243	5232	0.319845	0.00206079	0.0132558
TRINITY_DN36312_c4_g1_i1	XP_022202863.1protein CWC15 homolog	3358	6.65367	4.26961e-09	1.35005e-07
TRINITY_DN36312_c4_g1_i3	YP_009220522.1hypothetical protein Swssvgp048	3845	38867.6	1.56529e-60	1.10125e-57
TRINITY_DN36314_c1_g1_i1	XP_018020032.1 OTU domain-containing protein 3-like	3688	2.10969	0.00530915	0.0283866
TRINITY_DN36322_c0_g2_i1	XP_018012781.1 chymotrypsinogen A-like	1170	14.0633	0.000705774	0.00551202
TRINITY_DN36325_c6_g2_i1	XP_021924772.1Krueppel homolog 2	2254	2.91911	0.000277973	0.00250602
TRINITY_DN36328_c1_g1_i1	XP_022798677.12-iminobutanoate/2-iminopropanoate deaminase-like	761	0.0953102	1.30166e-10	5.22054e-09
TRINITY_DN36337_c0_g1_i3	XP_018024452.1 protein SpAN-like	2520	0.0692057	0.000158074	0.00156086
TRINITY_DN36342_c0_g1_i3	XP_014248794.1 major facilitator superfamily domain-containing protein 6 isoform X1	2347	0.221603	0.00977867	0.0458138
TRINITY_DN36344_c0_g1_i5	XP_018018519.1PREDICTED: uncharacterized protein LOC108675046	3068	0.0136537	9.25308e-05	0.00099175
TRINITY_DN36344_c0_g2_i1	XP_011662901.1 NACHT, LRR and PYD domains-containing protein 3-like	1500	5.50375	0.00109331	0.00791331
TRINITY_DN36346_c3_g1_i2	XP_018008849.1 collagen alpha-1(V) chain-like isoform X1	1187	0.372763	0.0106908	0.0490509
TRINITY_DN36346_c3_g1_i5	XP_018008851.1 collagen alpha-1(V) chain-like isoform X3	1663	0.0358794	9.9058e-05	0.00104996
TRINITY_DN36349_c6_g2_i2	XP_018025359.1 venom protease-like	675	42.5979	2.75545e-12	1.32931e-10
TRINITY_DN36354_c2_g5_i1	XP_017298969.1 nuclear factor interleukin-3-regulated protein	1136	4.11331	0.000322928	0.00284882
TRINITY_DN36354_c2_g5_i3	XP_018020047.1 nuclear factor interleukin-3-regulated protein-like	2099	5.29514	0.00351709	0.0203593
TRINITY_DN36363_c1_g1_i6	XP_020707758.1synaptosomal-associated protein 25 isoform X1	826	4.44619	0.0064633	0.0332621
TRINITY_DN36367_c0_g1_i1	XP_013778539.1H/ACA ribonucleoprotein complex subunit 2-like protein	673	2.33845	0.00399986	0.0225351
TRINITY_DN36373_c0_g1_i1	XP_015521046.1 tryptase alpha/beta-1-like isoform X3	1430	12.7426	5.38826e-09	1.68171e-07
TRINITY_DN36374_c4_g4_i4	XP_018012531.1 NSFL1 cofactor p47-like	1578	3.34444	2.38809e-05	0.000309938
TRINITY_DN36380_c0_g1_i12	XP_015436644.1 RNA-binding protein 4.1-like isoform X1	3522	0.244353	2.92555e-06	4.88122e-05
TRINITY_DN36388_c1_g1_i1	XP_020895056.1uncharacterized protein LOC110234051	644	25.5493	0.00366334	0.0210393
TRINITY_DN36389_c4_g1_i1	XP_018023312.1 DNA replication licensing factor MCM6-like	3022	0.292569	0.000230645	0.00214452
TRINITY_DN36391_c5_g1_i1	XP_021941236.1dual specificity protein phosphatase 23-like	1300	12.0697	1.31946e-10	5.27941e-09
TRINITY_DN36392_c0_g2_i1	XP_012254258.1protein HGH1 homolog	1454	2.67666	0.000411573	0.00348646
TRINITY_DN36395_c0_g1_i5	XP_018027574.1 UTP--glucose-1-phosphate uridylyltransferase-like isoform X2	2372	0.315401	8.73141e-05	0.000942646
TRINITY_DN36398_c4_g2_i2	YP_009220527.1hypothetical protein Swssvgp053	2306	64975.3	5.63604e-58	2.88377e-55
TRINITY_DN36402_c4_g2_i4	XP_021962584.1nose resistant to fluoxetine protein 6-like	1201	0.0445899	0.000160021	0.00157732
TRINITY_DN36402_c4_g2_i6	NP_507118.1O-ACyltransferase homolog	1225	0.0693707	0.0056088	0.029688
TRINITY_DN36410_c6_g1_i4	XP_003695738.1 lateral signaling target protein 2 homolog	3431	0.404981	0.00902905	0.0430544
TRINITY_DN36412_c3_g1_i2	XP_018903921.1 venom serine protease Bi-VSP-like	1696	16.3343	0.000606681	0.00487336
TRINITY_DN36423_c6_g1_i1	XP_018010830.1 sialin-like isoform X2	1778	3.13597	0.00972756	0.0456503
TRINITY_DN36425_c6_g1_i3	XP_015909705.1regulator of nonsense transcripts 2	4224	2.41121	0.000705129	0.00551013
TRINITY_DN36439_c6_g2_i3	XP_019645473.1 RWD domain-containing protein 3-like	791	0.21678	0.000550722	0.00447495
TRINITY_DN36444_c1_g1_i1	XP_018015754.1 activating signal cointegrator 1-like	1813	2.75096	0.000195688	0.001871
TRINITY_DN36453_c6_g1_i1	XP_021916658.1protein decapentaplegic-like	2849	2.7822	0.000237904	0.0022011
TRINITY_DN36453_c6_g1_i4	XP_021916658.1protein decapentaplegic-like	2958	10.5179	0.00248009	0.015407
TRINITY_DN36454_c0_g4_i1	XP_019868495.1 dnaJ homolog subfamily B member 6 isoform X2	1138	2.28518	0.0021036	0.0134441
TRINITY_DN36460_c3_g1_i3	XP_011645484.1 39S ribosomal protein L51, mitochondrial	920	2.12245	0.00607259	0.0316957
TRINITY_DN36467_c5_g1_i2	XP_014789630.1 G-protein coupled receptor 161-like	1228	11.1163	5.57647e-08	1.42665e-06
TRINITY_DN36470_c3_g1_i6	XP_018024676.1 threonine--tRNA ligase, cytoplasmic-like	3338	2.23557	0.00270683	0.0165238
TRINITY_DN36470_c3_g1_i8	XP_018024676.1 threonine--tRNA ligase, cytoplasmic-like	3439	9.02314	3.86149e-05	0.000468064
TRINITY_DN36470_c3_g2_i1	XP_021947247.13-hydroxyisobutyryl-CoA hydrolase, mitochondrial-like	1698	0.0729331	0.00297902	0.017793
TRINITY_DN36477_c0_g1_i1	XP_018018724.1 ropporin-1-like protein	1480	5.08574	0.00660384	0.0338409
TRINITY_DN36480_c1_g2_i6	XP_013775840.140S ribosomal protein S27	467	19.5243	1.57577e-05	0.000214918
TRINITY_DN36480_c1_g2_i7	XP_013775840.140S ribosomal protein S27	1078	21.8294	1.14069e-06	2.13489e-05
TRINITY_DN36481_c0_g3_i1	XP_021941520.1septin-2 isoform X1	2794	0.236488	2.6823e-05	0.000342592
TRINITY_DN36482_c4_g1_i10	XP_011424814.2 RNA exonuclease 4	1417	4.0165	0.000959533	0.00706573
TRINITY_DN36492_c0_g1_i1	XP_018012651.1 structural maintenance of chromosomes protein 2-like	3826	0.332277	0.000380846	0.00327423
TRINITY_DN36494_c2_g2_i1	XP_018007540.1 innexin inx2-like	1076	8.72132	1.71189e-11	7.50787e-10
TRINITY_DN36499_c7_g2_i1	XP_022332250.1arrestin domain-containing protein 17-like	2104	2.4375	0.00658283	0.0337537
TRINITY_DN36501_c2_g1_i1	XP_021942601.1WW domain-containing adapter protein with coiled-coil homolog isoform X1	3315	3.33254	0.000264973	0.00240541
TRINITY_DN36522_c0_g1_i2	XP_022193513.1metallophosphoesterase domain-containing protein 1-like	1322	7.93923	7.02239e-12	3.22209e-10
TRINITY_DN36527_c1_g1_i1	XP_018010804.1PREDICTED: uncharacterized protein LOC108668158 isoform X1	3833	0.245493	0.00581192	0.0305421
TRINITY_DN36529_c1_g1_i1	XP_783005.4 retrovirus-related Pol polyprotein from transposon 412	1596	13.2068	0.00310966	0.0184363
TRINITY_DN36539_c1_g3_i1	XP_018028011.1 solute carrier organic anion transporter family member 1C1-like	1493	82.5637	1.14517e-09	3.96234e-08
TRINITY_DN36546_c1_g1_i4	XP_018022443.1 splicing factor, arginine/serine-rich 15-like isoform X3	2282	5.79262	0.00282416	0.0170551
TRINITY_DN36550_c7_g1_i1	XP_013384700.1 FERM domain-containing protein 4A-like isoform X6	1214	0.169691	0.00685245	0.0347392
TRINITY_DN36555_c2_g1_i3	XP_018020561.1 60S ribosomal protein L44-like	648	2.39473	0.00476608	0.0259598
TRINITY_DN36559_c5_g3_i1	XP_018024230.1 extensin-2-like	1480	22.4293	6.30961e-05	0.000713104
TRINITY_DN36563_c2_g2_i3	XP_020898079.1UBX domain-containing protein 6-like	1360	2.36403	0.00254115	0.0156882
TRINITY_DN36565_c6_g1_i3	XP_018006544.1 glycine N-methyltransferase-like	2042	2.80295	0.00769571	0.0381062
TRINITY_DN36565_c7_g2_i2	XP_014600777.1 zinc finger MYM-type protein 3 isoform X2	4278	0.113515	0.00870143	0.0418944
TRINITY_DN36565_c7_g2_i6	XP_015171641.1 zinc finger MYM-type protein 3	5713	0.0541171	0.000446556	0.00373997
TRINITY_DN36576_c2_g3_i1	XP_018024750.1 glycine-rich cell wall structural protein 1-like	305	0.016519	4.89012e-07	1.00572e-05
TRINITY_DN36578_c0_g1_i2	XP_021968317.1cartilage oligomeric matrix protein-like	4173	0.210697	8.61417e-07	1.65284e-05
TRINITY_DN36579_c4_g1_i1	XP_013786398.1TLC domain-containing protein 2-like	1691	2.92406	0.0055613	0.0295013
TRINITY_DN36580_c0_g1_i1	XP_013771968.1NAD(P) transhydrogenase, mitochondrial-like	3794	0.13265	2.79266e-07	6.10015e-06
TRINITY_DN36580_c0_g1_i2	XP_013771968.1NAD(P) transhydrogenase, mitochondrial-like	3971	0.00462542	4.55644e-05	0.000540657
TRINITY_DN36584_c0_g1_i3	XP_014294267.1 brain-specific angiogenesis inhibitor 1-associated protein 2-like	3264	8.5614	0.00520789	0.027916
TRINITY_DN36586_c4_g1_i1	XP_018014599.1PREDICTED: uncharacterized protein LOC108671550	1690	6.48675	0.00255452	0.0157535
TRINITY_DN36603_c2_g1_i6	XP_022308172.1epidermal retinol dehydrogenase 2-like isoform X1	1312	0.0754767	0.000318322	0.00281554
TRINITY_DN36603_c2_g1_i7	XP_022308172.1epidermal retinol dehydrogenase 2-like isoform X1	1291	0.164573	1.39155e-06	2.55672e-05
TRINITY_DN36606_c2_g2_i11	XP_018014069.1 alpha-actinin, sarcomeric-like isoform X1	1999	85.2081	2.22573e-08	6.1108e-07
TRINITY_DN36624_c1_g1_i1	XP_018017797.1 solute carrier organic anion transporter family member 4A1-like	1989	4.05878	0.000203091	0.00192868
TRINITY_DN36624_c1_g2_i1	XP_012535303.1 solute carrier organic anion transporter family member 4A1 isoform X3	1737	4.56535	2.21092e-06	3.82103e-05
TRINITY_DN36637_c2_g1_i2	XP_021920322.1bone morphogenetic protein receptor type-2	5887	0.477447	0.00632876	0.0327289
TRINITY_DN36644_c0_g2_i3	XP_021928026.1uncharacterized protein LOC110833839 isoform X1	1528	0.00397943	1.09344e-07	2.63378e-06
TRINITY_DN36646_c0_g1_i1	XP_018021289.1 eukaryotic translation initiation factor 4 gamma 2-like	1523	2.40342	0.00280313	0.0169584
TRINITY_DN36646_c0_g1_i10	XP_011298201.1 eukaryotic translation initiation factor 4 gamma 2 isoform X1	3884	4.74204	1.52762e-08	4.34239e-07
TRINITY_DN36648_c5_g1_i4	XP_018326368.1 zinc transporter 1 isoform X2	2067	382.615	3.82293e-10	1.41248e-08
TRINITY_DN36648_c5_g1_i5	XP_011154439.1 zinc transporter 1	3105	3.04402	0.000104863	0.0011025
TRINITY_DN36661_c3_g1_i1	XP_018015696.1 condensin complex subunit 1-like isoform X2	3073	0.214471	0.00117448	0.00838521
TRINITY_DN36663_c1_g1_i1	XP_018018684.1PREDICTED: uncharacterized protein LOC108675203	1899	9.69259	0.000467229	0.00387674
TRINITY_DN36667_c2_g4_i1	XP_018015750.1 proteasome subunit alpha type-6-like	1298	3.17001	0.000463459	0.00384735
TRINITY_DN36669_c0_g1_i8	XP_013387493.1 di-N-acetylchitobiase-like isoform X1	1120	0.013102	0.000699791	0.00548046
TRINITY_DN36675_c0_g1_i1	XP_022257862.1multidrug resistance-associated protein 4-like	4540	2.89381	0.000407392	0.00345843
TRINITY_DN36677_c0_g1_i1	XP_022192769.1sulfotransferase 1C4-like	1223	4.92645	0.00949883	0.0448512
TRINITY_DN36677_c0_g1_i3	XP_022192769.1sulfotransferase 1C4-like	1232	5.66042	5.17213e-08	1.3333e-06
TRINITY_DN36695_c3_g1_i1	YP_009220649.1DNA polymerase	2433	24583.4	1.33738e-48	2.75386e-46
TRINITY_DN36698_c1_g4_i1	XP_018570391.1 helix-loop-helix protein delilah-like	1406	0.275688	0.00298134	0.0178002
TRINITY_DN36701_c1_g1_i2	XP_017783915.1 MAGUK p55 subfamily member 5 isoform X4	403	0.442487	0.0103096	0.0477579
TRINITY_DN36701_c1_g1_i3	XP_017783912.1 MAGUK p55 subfamily member 5 isoform X1	651	0.128741	0.0013942	0.00964625
TRINITY_DN36703_c0_g1_i1	XP_019539760.1 protein amalgam-like	2101	0.126168	0.00043331	0.00364183
TRINITY_DN36710_c7_g1_i1	XP_013788542.1casein kinase I isoform X2	1421	4.62335	1.22883e-05	0.00017305
TRINITY_DN36711_c0_g1_i1	XP_005618484.15-formyltetrahydrofolate cyclo-ligase isoform X1	1716	0.0928453	3.9908e-07	8.37786e-06
TRINITY_DN36714_c0_g1_i2	XP_022821750.1zwei Ig domain protein zig-8-like isoform X6	1810	0.151077	0.00206462	0.0132653
TRINITY_DN36717_c3_g2_i1	XP_019532801.1 cytochrome b-c1 complex subunit Rieske, mitochondrial isoform X2	1113	2.49437	0.0017167	0.011439
TRINITY_DN36717_c3_g2_i2	XP_021940045.1cytochrome b-c1 complex subunit Rieske, mitochondrial	1230	2.24212	0.00257353	0.0158303
TRINITY_DN36724_c1_g2_i4	XP_018006600.1 neuron navigator 3-like	3045	0.184431	0.00481608	0.0261898
TRINITY_DN36725_c0_g1_i2	XP_013064872.1 leukocyte receptor cluster member 9-like	1441	54.2287	2.32026e-16	1.62563e-14
TRINITY_DN36730_c2_g1_i2	XP_018012580.1 stromal cell-derived factor 2-like	782	2.93928	0.000222201	0.0020763
TRINITY_DN36733_c1_g1_i1	XP_018010811.1 glycogen phosphorylase-like	3108	0.226509	1.60615e-05	0.000218884
TRINITY_DN36742_c1_g2_i1	XP_012144645.1 nesprin-1 isoform X1	4019	0.247766	3.54473e-06	5.77172e-05
TRINITY_DN36747_c0_g1_i9	XP_018019807.1 aminopeptidase N-like	832	0.161462	0.0104306	0.0481337
TRINITY_DN36750_c4_g1_i5	XP_007902709.1 lysophospholipase-like protein 1 isoform X3	1048	0.0964699	0.00952012	0.0449391
TRINITY_DN36753_c5_g4_i2	XP_018013694.1 L-threonine 3-dehydrogenase-like	360	0.232363	0.00217718	0.0138584
TRINITY_DN36758_c0_g2_i1	XP_018018141.1 serine/arginine-rich splicing factor 5-like isoform X3	3307	0.189596	0.000334384	0.0029315
TRINITY_DN36758_c0_g2_i10	XP_018018141.1 serine/arginine-rich splicing factor 5-like isoform X3	4051	0.289736	5.79305e-06	8.97392e-05
TRINITY_DN36758_c0_g2_i6	XP_017878578.1 serine-arginine protein 55 isoform X18	1109	0.29117	0.00021469	0.00202177
TRINITY_DN36762_c0_g2_i1	XP_018018353.1 cytochrome P450 2L1-like isoform X3	516	0.0936067	0.00614164	0.0320224
TRINITY_DN36763_c1_g2_i11	XP_018014342.1 mucin-5AC-like	3844	3.664	1.82821e-05	0.000245775
TRINITY_DN36763_c1_g2_i4	XP_018014342.1 mucin-5AC-like	3588	22.4203	5.8651e-05	0.000668272
TRINITY_DN36765_c1_g1_i10	XP_018027271.1 receptor-type guanylate cyclase Gyc76C-like	3220	7.96771	0.000854273	0.00641256
TRINITY_DN36772_c0_g3_i2	XP_022185487.1electron transfer flavoprotein regulatory factor 1	695	8.00198	2.18018e-10	8.46259e-09
TRINITY_DN36773_c5_g3_i2	XP_018010462.1 mitotic checkpoint protein BUB3-like	1355	2.68962	0.00406933	0.0228807
TRINITY_DN36775_c1_g1_i1	XP_018022127.1 cuticle protein 8-like isoform X2	468	0.0113031	1.24972e-13	6.87345e-12
TRINITY_DN36775_c1_g1_i2	XP_018022127.1 cuticle protein 8-like isoform X2	586	0.00781537	7.12312e-17	5.18422e-15
TRINITY_DN36775_c1_g1_i3	XP_018903316.1 pro-resilin-like isoform X2	263	0.0158066	0.00159648	0.0107439
TRINITY_DN36776_c0_g2_i1	XP_018019054.1 alpha-L-fucosidase-like	793	0.158082	0.000447417	0.00374177
TRINITY_DN36781_c0_g1_i1	XP_018011330.1 thioredoxin-related transmembrane protein 2 homolog	1284	3.89863	4.96903e-05	0.000583869
TRINITY_DN36784_c4_g1_i6	XP_018026031.1 chromodomain-helicase-DNA-binding protein 7-like isoform X1	13801	2.51055	0.00436788	0.024165
TRINITY_DN36791_c0_g1_i7	XP_018021729.1 inositol-tetrakisphosphate 1-kinase-like	1318	0.0845272	0.00225177	0.0142241
TRINITY_DN36791_c0_g5_i1	XP_018023099.1 microtubule-associated protein tau-like isoform X3	1276	0.10635	0.00469917	0.025627
TRINITY_DN36791_c0_g5_i2	XP_018023099.1 microtubule-associated protein tau-like isoform X3	3125	0.288629	0.000821391	0.00621101
TRINITY_DN36812_c2_g1_i11	XP_014288286.1 protein ovarian tumor locus isoform X1	3371	0.210826	8.17867e-06	0.000121994
TRINITY_DN36812_c2_g1_i6	XP_014288286.1 protein ovarian tumor locus isoform X1	3410	0.36651	0.00222681	0.0140875
TRINITY_DN36812_c2_g1_i9	XP_014288287.1 protein ovarian tumor locus isoform X2	1119	0.0111503	2.21876e-05	0.000290192
TRINITY_DN36816_c4_g1_i1	XP_020793469.1E3 ubiquitin/ISG15 ligase TRIM25-like	787	33.0141	1.33894e-11	5.99865e-10
TRINITY_DN36817_c0_g3_i2	XP_018011713.1 mediator of RNA polymerase II transcription subunit 21-like	529	0.284908	0.00866374	0.0417248
TRINITY_DN36821_c6_g1_i5	XP_018019360.1PREDICTED: uncharacterized protein LOC108675836	781	31.0457	0.00877062	0.0421434
TRINITY_DN36828_c0_g5_i2	XP_018022729.1 myosin regulatory light chain sqh-like	882	0.399797	0.0012449	0.00880238
TRINITY_DN36836_c5_g2_i1	XP_018018157.1 carbohydrate sulfotransferase 9-like	1539	26.496	0.000293954	0.00262893
TRINITY_DN36845_c4_g1_i3	XP_014344575.1 nuclear autoantigenic sperm protein	1105	3.96565	0.00627169	0.0324839
TRINITY_DN36845_c4_g1_i8	XP_021332627.1nuclear autoantigenic sperm protein isoform X2	2133	0.412668	0.00260626	0.015985
TRINITY_DN36845_c4_g2_i1	XP_019635988.1 methylmalonic aciduria and homocystinuria type D homolog, mitochondrial-like	1326	2.14632	0.00758826	0.0377179
TRINITY_DN36846_c1_g1_i1	XP_018027612.1 heme-binding protein 2-like isoform X2	710	10.1045	0.00953099	0.0449621
TRINITY_DN36846_c1_g1_i4	XP_018027611.1 heme-binding protein 2-like isoform X2	1081	2.94029	0.000173511	0.00169131
TRINITY_DN36851_c2_g2_i4	XP_018015996.1 dolichol-phosphate mannosyltransferase subunit 3-like	725	14.9995	3.03265e-12	1.45472e-10
TRINITY_DN36852_c1_g1_i1	XP_021931777.1type II inositol 1,4,5-trisphosphate 5-phosphatase isoform X1	3491	0.413914	0.00251839	0.0156102
TRINITY_DN36856_c1_g1_i1	XP_018026862.1 cytochrome P450 9e2-like	1561	0.0251039	6.54463e-05	0.000733285
TRINITY_DN36860_c0_g3_i3	XP_018009219.1 putative glycine-rich cell wall structural protein 1	706	535.915	7.8771e-05	0.000863668
TRINITY_DN36863_c3_g1_i7	XP_018016621.1 beta-galactosidase-1-like protein 2	2044	0.31286	0.0011805	0.00841396
TRINITY_DN36866_c0_g1_i1	XP_022250470.1deleted in autism-related protein 1 homolog isoform X1	6768	0.390703	0.000866109	0.00647664
TRINITY_DN36870_c0_g2_i2	XP_022308352.1megakaryocyte-associated tyrosine-protein kinase-like	1523	0.01646	3.81543e-08	1.00314e-06
TRINITY_DN36874_c0_g2_i1	XP_006615452.1 H/ACA ribonucleoprotein complex subunit 3-like	425	2.00746	0.0108306	0.0494731
TRINITY_DN36876_c1_g1_i2	XP_017859490.1 carbohydrate sulfotransferase 4 isoform X1	2266	0.181241	0.000625482	0.00499823
TRINITY_DN36883_c4_g1_i1	XP_014259410.1 UDP-GalNAc:beta-1,3-N-acetylgalactosaminyltransferase 2-like isoform X1	2099	0.379685	0.00285208	0.0171868
TRINITY_DN36885_c4_g1_i1	XP_020911802.1sorting nexin-14-like	3256	2.78917	0.000764384	0.00587466
TRINITY_DN36885_c4_g1_i3	XP_019628319.1 sorting nexin-19-like	3063	2.32738	0.00490685	0.0265722
TRINITY_DN36889_c0_g1_i1	XP_008174083.1 zinc-binding protein A33-like	1282	0.124125	0.00828042	0.0402812
TRINITY_DN36890_c0_g1_i4	XP_012274745.1 protein tyrosine phosphatase type IVA 1	1934	2.77814	0.000474363	0.00393014
TRINITY_DN36903_c0_g1_i4	XP_021926051.1molybdopterin synthase catalytic subunit isoform X1	1974	2.12836	0.00918583	0.0436418
TRINITY_DN36904_c2_g1_i1	XP_018018369.1 DNA topoisomerase 2-alpha-like isoform X3	5962	0.294059	2.89695e-05	0.000365583
TRINITY_DN36908_c0_g3_i1	XP_018320680.1 1,4-alpha-glucan-branching enzyme	1810	0.108801	0.000761334	0.00585922
TRINITY_DN36908_c0_g3_i2	XP_022199255.11,4-alpha-glucan-branching enzyme	2667	0.258639	5.0612e-06	7.96344e-05
TRINITY_DN36908_c0_g3_i3	XP_018320680.1 1,4-alpha-glucan-branching enzyme	996	0.077888	0.00671208	0.0342033
TRINITY_DN36908_c0_g3_i5	XP_022199255.11,4-alpha-glucan-branching enzyme	2694	0.0931171	4.56825e-11	1.93806e-09
TRINITY_DN36917_c0_g1_i1	XP_002612557.13-hydroxybutyrate dehydrogenase	1419	0.0646466	6.80043e-07	1.33673e-05
TRINITY_DN36926_c4_g1_i1	XP_013395541.1 ribosomal L1 domain-containing protein 1-like	1689	2.19563	0.00636995	0.032902
TRINITY_DN36937_c0_g2_i1	XP_022119129.1protein NDUFAF4 homolog	1254	2.51721	0.00154025	0.0104377
TRINITY_DN36955_c3_g1_i1	XP_005646909.1SOUL heme-binding protein	5318	0.0953291	0.00018525	0.00178739
TRINITY_DN36955_c3_g1_i3	XP_005646909.1SOUL heme-binding protein	4666	0.088059	9.81761e-16	6.55219e-14
TRINITY_DN36956_c2_g1_i1	YP_009220503.1immediate-early protein	1392	31364.4	2.21181e-70	7.46929e-67
TRINITY_DN36965_c1_g2_i1	XP_021916267.1transcription termination factor, mitochondrial isoform X1	1525	6.26237	3.6385e-10	1.35024e-08
TRINITY_DN36966_c3_g1_i2	XP_013380656.1 kelch domain-containing protein 4-like	1850	2.55521	0.000422743	0.00356544
TRINITY_DN36969_c0_g2_i2	XP_015591454.1 nuclear factor NF-kappa-B p100 subunit isoform X1	3930	65.8771	0.00199127	0.0129367
TRINITY_DN36969_c0_g2_i6	XP_015591456.1 nuclear factor NF-kappa-B p100 subunit isoform X2	3336	3.14814	0.000279213	0.00251575
TRINITY_DN36969_c0_g2_i8	XP_015591455.1 nuclear factor NF-kappa-B p100 subunit isoform X1	3288	16.5744	0.00519775	0.0278704
TRINITY_DN36977_c3_g1_i3	XP_016296139.1 OTU domain-containing protein 6B isoform X1	1847	8.21659	6.86527e-11	2.86931e-09
TRINITY_DN36989_c2_g1_i8	XP_018027898.1 receptor expression-enhancing protein 5-like	1071	0.333907	0.000449745	0.00375752
TRINITY_DN36990_c1_g1_i7	XP_015514278.1 caspase Dronc	1876	3.73175	0.00493643	0.0267067
TRINITY_DN36990_c1_g1_i8	XP_015514278.1 caspase Dronc	1947	3.69774	0.000461682	0.00383448
TRINITY_DN36990_c2_g1_i1	XP_018019008.1 alpha-(1,3)-fucosyltransferase 9-like	1589	2.63054	0.00411742	0.0231049
TRINITY_DN36994_c5_g2_i1	XP_018021750.1 thioredoxin-like protein 1	2365	2.78985	0.000415648	0.0035179
TRINITY_DN37001_c0_g1_i3	XP_018026230.1 alpha-2-macroglobulin-like isoform X2	4573	0.349655	0.00362038	0.0208351
TRINITY_DN37001_c0_g1_i7	XP_018026230.1 alpha-2-macroglobulin-like isoform X2	4559	0.384969	0.00210634	0.0134565
TRINITY_DN37001_c0_g3_i5	XP_018026233.1 alpha-2-macroglobulin-like isoform X5	1537	2.58321	0.00556572	0.0295154
TRINITY_DN37022_c8_g2_i1	XP_012342674.1 27 kDa hemolymph protein-like	2327	2.91357	0.000654656	0.00519449
TRINITY_DN37025_c2_g2_i1	XP_017881944.1 probable ATP-dependent RNA helicase pitchoune	2176	2.53195	0.000894136	0.0066685
TRINITY_DN37031_c0_g4_i1	XP_021920357.1heme transporter hrg1-A-like	1352	0.43934	0.00378972	0.0216107
TRINITY_DN37033_c1_g1_i1	XP_010789995.1 1-phosphatidylinositol 4,5-bisphosphate phosphodiesterase epsilon-1	303	43.103	1.68601e-05	0.000228294
TRINITY_DN37039_c0_g1_i3	XP_018015565.1 sulfhydryl oxidase 1-like isoform X1	3044	2.78256	0.000781269	0.00597181
TRINITY_DN37052_c2_g1_i5	XP_022255447.1 TPRXL	2024	90.2602	0.00110873	0.00800379
TRINITY_DN37056_c0_g1_i3	XP_015839205.1 caspase-7-like	2656	0.142606	0.00494267	0.0267319
TRINITY_DN37056_c0_g1_i4	XP_008198054.1 caspase-7-like	2474	0.313194	0.00100329	0.00734827
TRINITY_DN37062_c0_g1_i14	XP_018009377.1 double-stranded RNA-specific editase 1-like	2920	0.33141	0.000773021	0.00592486
TRINITY_DN37078_c0_g1_i1	XP_022235039.1serine--tRNA ligase, mitochondrial-like	1461	3.04235	0.00538724	0.0287586
TRINITY_DN37079_c2_g4_i2	XP_013391682.1 putative tRNA pseudouridine synthase Pus10	960	0.0102143	4.94354e-05	0.000581279
TRINITY_DN37080_c0_g1_i1	XP_006818893.1 cysteine-rich DPF motif domain-containing protein 1-like	824	13.8562	4.15525e-09	1.31635e-07
TRINITY_DN37080_c0_g2_i2	XP_018007287.1 putative transferase CAF17 homolog, mitochondrial	1595	2.79133	0.00540038	0.0288106
TRINITY_DN37088_c3_g2_i1	XP_018013803.1 copine-8-like isoform X1	4197	0.352995	0.000257645	0.00234773
TRINITY_DN37096_c9_g1_i1	XP_018020641.1 SEC14-like protein 2 isoform X1	2451	0.433249	0.00955841	0.0450443
TRINITY_DN37103_c0_g1_i6	XP_015599745.1 myophilin isoform X1	356	0.380081	0.00619425	0.0321815
TRINITY_DN37124_c4_g1_i5	XP_013396767.1 alanine--glyoxylate aminotransferase 2, mitochondrial-like	1652	0.0914493	4.80418e-14	2.73126e-12
TRINITY_DN37125_c4_g1_i1	XP_018016473.1 mannose-6-phosphate isomerase-like	1945	3.75015	0.000168349	0.00164691
TRINITY_DN37134_c0_g1_i1	XP_021929781.1ketosamine-3-kinase-like isoform X2	1579	244.094	1.81687e-17	1.39445e-15
TRINITY_DN37134_c0_g1_i2	XP_021929772.1ketosamine-3-kinase-like isoform X1	1658	185.419	2.67614e-05	0.000342323
TRINITY_DN37137_c4_g3_i1	XP_022193831.1rho GTPase-activating protein conundrum	3839	0.386302	0.000771433	0.00591806
TRINITY_DN37139_c1_g1_i3	XP_021922722.1atlastin isoform X3	3264	0.0742753	8.14773e-05	0.000889873
TRINITY_DN37152_c2_g2_i2	XP_002741811.1 CREB/ATF bZIP transcription factor-like isoform X1	1069	2.62829	0.000922263	0.006836
TRINITY_DN37154_c2_g7_i1	XP_018800605.1 endoplasmic reticulum resident protein 44 isoform X2	3568	4.36321	0.000468841	0.0038882
TRINITY_DN37159_c0_g1_i15	XP_021923294.1protein numb isoform X3	2231	2.83337	0.00195426	0.0127502
TRINITY_DN37163_c2_g4_i1	XP_018015279.1 cysteine-rich protein 1-like isoform X1	2052	0.0833461	6.36679e-06	9.76414e-05
TRINITY_DN37163_c2_g4_i2	XP_011875947.1 cysteine-rich protein 1-like	624	0.419226	0.000939007	0.00693879
TRINITY_DN37165_c1_g1_i2	XP_001638494.1predicted protein	2792	10.5295	3.0451e-12	1.45656e-10
TRINITY_DN37167_c7_g1_i1	XP_013397237.1PREDICTED: uncharacterized protein LOC106164030	573	12.5754	0.00428898	0.02383
TRINITY_DN37169_c0_g1_i1	XP_018023905.1 laccase-10-like	2285	0.0438138	3.82006e-08	1.00314e-06
TRINITY_DN37171_c0_g1_i1	XP_001844829.1deoxyribonuclease I	927	80820	5.39555e-56	2.07054e-53
TRINITY_DN37171_c0_g2_i1	YP_009220535.1ribonucleotide reductase small subunit	4252	35677.3	3.40863e-48	6.77115e-46
TRINITY_DN37174_c3_g1_i1	XP_018024624.1 type-2 ice-structuring protein-like	1562	14.821	6.81252e-14	3.84713e-12
TRINITY_DN37181_c0_g1_i1	XP_018025359.1 venom protease-like	1391	42.9725	6.65938e-10	2.38228e-08
TRINITY_DN37186_c2_g2_i1	XP_018022668.1 RNA-binding protein cabeza-like isoform X2	1148	0.188923	0.00189782	0.0124253
TRINITY_DN37196_c0_g3_i1	XP_014469060.1 protein phosphatase Slingshot homolog 2 isoform X1	4208	3.01289	9.85515e-05	0.00104601
TRINITY_DN37200_c1_g4_i1	XP_015915703.1MAM and LDL-receptor class A domain-containing protein 1 isoform X1	1606	0.162862	0.0108806	0.0496268
TRINITY_DN37201_c4_g3_i2	XP_018013031.1 condensin-2 complex subunit D3-like	5027	0.28121	1.49031e-05	0.000205085
TRINITY_DN37208_c1_g2_i3	XP_013775577.160S ribosomal protein L7a-like	1254	2.04656	0.00974493	0.0456937
TRINITY_DN37208_c1_g4_i1	XP_018014800.1 T-complex protein 1 subunit zeta-like	1761	2.21857	0.0031045	0.0184187
TRINITY_DN37213_c0_g1_i3	XP_018011703.1PREDICTED: uncharacterized protein LOC108668946	1868	7.43979	2.32064e-09	7.66809e-08
TRINITY_DN37220_c3_g1_i3	XP_016932620.1PREDICTED: uncharacterized protein LOC108011884	1091	58.352	1.41895e-07	3.33226e-06
TRINITY_DN37225_c1_g1_i11	XP_018025308.1 sodium/glucose cotransporter 4-like	1319	0.0446832	0.00677502	0.0344256
TRINITY_DN37225_c1_g1_i12	XP_018025308.1 sodium/glucose cotransporter 4-like	1136	0.24229	0.00069405	0.00546187
TRINITY_DN37225_c1_g1_i5	XP_018025308.1 sodium/glucose cotransporter 4-like	1073	0.0183068	0.00989989	0.0462534
TRINITY_DN37225_c1_g1_i9	XP_018025308.1 sodium/glucose cotransporter 4-like	1459	0.00416384	7.5983e-07	1.47978e-05
TRINITY_DN37234_c1_g3_i1	XP_021924700.1histone-lysine N-methyltransferase trithorax isoform X1	8510	2.62087	0.00294047	0.0176034
TRINITY_DN37238_c3_g2_i1	YP_009220631.1hypothetical protein Swssvgp157	892	14715.5	4.98089e-55	1.71637e-52
TRINITY_DN37238_c3_g3_i1	YP_009220562.1envelope protein	3527	19556.4	3.40084e-34	4.48618e-32
TRINITY_DN37252_c5_g2_i2	XP_018019721.1 G-protein coupled receptor Mth2-like	1861	4.0424	5.52927e-05	0.000634682
TRINITY_DN37262_c5_g2_i5	XP_018009627.1PREDICTED: uncharacterized protein LOC108667146 isoform X3	2369	0.170192	0.00143724	0.00988503
TRINITY_DN37263_c0_g1_i2	XP_018025488.1 collagen alpha-1(I) chain-like isoform X3	2198	0.00524712	3.6978e-05	0.000451136
TRINITY_DN37263_c0_g1_i7	XP_018025488.1 collagen alpha-1(I) chain-like isoform X3	1620	0.0599042	0.000808152	0.00613012
TRINITY_DN37271_c1_g3_i2	XP_021935924.1cyclin G isoform X2	2051	2.51899	0.000453587	0.0037784
TRINITY_DN37278_c6_g1_i3	XP_013785843.1folliculin-interacting protein 2-like isoform X3	4402	3.38395	2.0494e-05	0.000271405
TRINITY_DN37282_c3_g2_i1	XP_021940367.1aldose reductase-like	1075	0.0523558	8.02318e-15	4.87307e-13
TRINITY_DN37286_c4_g3_i1	XP_018006989.1 angiotensin-converting enzyme-like	739	3.13151	0.000374708	0.00322639
TRINITY_DN37286_c4_g3_i2	XP_018006989.1 angiotensin-converting enzyme-like	2232	3.30919	0.000112145	0.001168
TRINITY_DN37292_c2_g1_i1	XP_018018744.1 filamin-A-like	3752	0.116631	0.00154017	0.0104377
TRINITY_DN37292_c2_g1_i12	XP_018018744.1 filamin-A-like	3638	0.426443	0.00110289	0.00796844
TRINITY_DN37292_c2_g1_i13	XP_018018744.1 filamin-A-like	2923	0.374007	0.000405807	0.00345018
TRINITY_DN37292_c2_g1_i8	XP_021934251.1filamin-A isoform X2	1328	0.449271	0.00209225	0.013402
TRINITY_DN37293_c1_g1_i1	XP_018013272.1 sodium/calcium exchanger 2-like isoform X4	1692	0.0852552	6.60051e-05	0.000738566
TRINITY_DN37293_c1_g1_i4	XP_018013271.1 sodium/calcium exchanger 2-like isoform X3	3710	0.054848	2.92622e-12	1.40767e-10
TRINITY_DN37294_c2_g2_i1	XP_018011895.1PREDICTED: uncharacterized protein LOC108669116 isoform X1	2074	2.51113	0.00449769	0.0247373
TRINITY_DN37297_c0_g1_i2	XP_011218474.2 steroid receptor RNA activator 1	1366	4.40757	8.3724e-08	2.0692e-06
TRINITY_DN37305_c0_g2_i1	XP_008169814.1 insulin receptor isoform X1	4891	0.0167221	1.44768e-15	9.51133e-14
TRINITY_DN37305_c0_g2_i11	XP_014854699.1 insulin receptor-like	1217	0.0140888	1.61078e-07	3.72576e-06
TRINITY_DN37305_c0_g2_i14	XP_015742096.1 insulin receptor isoform X1	5159	0.00195736	6.83371e-12	3.15265e-10
TRINITY_DN37305_c0_g2_i18	XP_012867500.1 insulin-like growth factor 1 receptor	4491	0.0159173	6.82539e-12	3.15265e-10
TRINITY_DN37305_c0_g2_i4	XP_015603677.1 insulin-like receptor isoform X2	4401	0.0465209	5.46372e-05	0.000629147
TRINITY_DN37305_c0_g2_i8	NP_001037011.1insulin receptor precursor	5249	0.0577132	0.000153002	0.00151522
TRINITY_DN37306_c0_g1_i1	XP_018018679.1 sister chromatid cohesion protein DCC1-like	1374	0.254559	0.00565514	0.0299145
TRINITY_DN37307_c3_g2_i1	XP_021954530.1uncharacterized protein LOC110851175	1042	2.518	0.0108574	0.0495349
TRINITY_DN37308_c5_g2_i4	XP_021197533.1electron transfer flavoprotein beta subunit lysine methyltransferase-like	1278	0.0113746	2.1708e-05	0.000285244
TRINITY_DN37309_c6_g1_i1	XP_018494456.1 tyrosine-protein phosphatase non-receptor type 14	2784	0.40913	0.00238442	0.0149502
TRINITY_DN37315_c5_g1_i2	XP_018016135.1 serine protease 52-like isoform X1	1071	0.143901	0.00110267	0.00796844
TRINITY_DN37320_c1_g4_i14	XP_018006717.1 pyruvate kinase-like isoform X2	1758	2.49093	0.000942643	0.00695956
TRINITY_DN37320_c1_g4_i6	XP_018006717.1 pyruvate kinase-like isoform X2	2135	4.65466	0.00107174	0.00778001
TRINITY_DN37320_c1_g4_i7	XP_018006716.1 pyruvate kinase-like isoform X1	3148	4.25457	0.000288122	0.00258087
TRINITY_DN37325_c1_g1_i2	XP_018012696.1 ETS-related transcription factor Elf-4-like	1748	98.0658	1.11275e-10	4.49492e-09
TRINITY_DN37325_c1_g1_i4	XP_018012696.1 ETS-related transcription factor Elf-4-like	1633	11.8659	4.61779e-13	2.45967e-11
TRINITY_DN37325_c1_g1_i6	XP_018012696.1 ETS-related transcription factor Elf-4-like	1533	13.7543	1.55094e-16	1.10032e-14
TRINITY_DN37325_c1_g2_i1	XP_018012696.1 ETS-related transcription factor Elf-4-like	1417	3.83307	0.00084636	0.00636015
TRINITY_DN37325_c1_g2_i2	XP_018012696.1 ETS-related transcription factor Elf-4-like	1763	3.5444	0.000269045	0.00243583
TRINITY_DN37327_c3_g1_i1	XP_018016145.1PREDICTED: uncharacterized protein LOC108672899	2124	0.282543	0.000131833	0.00133214
TRINITY_DN37333_c0_g3_i1	XP_002426660.1zinc metalloproteinase, putative	1686	101.8	8.10838e-06	0.000121052
TRINITY_DN37335_c1_g3_i2	XP_022190646.1microsomal glutathione S-transferase 1-like	1028	0.176691	5.11726e-06	8.0302e-05
TRINITY_DN37341_c4_g1_i5	XP_021938713.1RAC serine/threonine-protein kinase isoform X2	2157	15.3768	0.000401	0.00342136
TRINITY_DN37347_c1_g1_i1	XP_011494585.1 lateral signaling target protein 2 homolog isoform X1	2606	6.17177	1.35289e-09	4.63359e-08
TRINITY_DN37347_c1_g1_i7	XP_018903389.1 stress response protein NST1-like isoform X3	2627	4.19144	3.6538e-05	0.000447386
TRINITY_DN37347_c1_g7_i1	XP_011254663.1 nicotinamide riboside kinase 1	827	103.158	7.01939e-09	2.1317e-07
TRINITY_DN37350_c0_g2_i1	XP_018012551.1PREDICTED: uncharacterized protein LOC108669665	6891	163.629	0.000695861	0.00546941
TRINITY_DN37350_c0_g2_i8	XP_018012551.1PREDICTED: uncharacterized protein LOC108669665	8881	91.5469	0.00215423	0.0137365
TRINITY_DN37353_c0_g1_i3	XP_021922017.1cytochrome P450 4c3 isoform X2	728	0.0916255	0.0100566	0.0468298
TRINITY_DN37353_c0_g2_i4	XP_001867529.1cytochrome P450	1285	0.105948	6.5805e-05	0.000736815
TRINITY_DN37354_c1_g1_i13	XP_021940951.1phospholipid scramblase 2 isoform X2	1928	0.301039	0.000244282	0.00225148
TRINITY_DN37355_c0_g1_i1	XP_018020450.1PREDICTED: uncharacterized protein LOC108676805 isoform X3	4577	0.169868	5.7026e-05	0.000651478
TRINITY_DN37357_c0_g2_i1	XP_018028233.1 WSC domain-containing protein 1-like	2351	0.277773	5.12349e-05	0.0005991
TRINITY_DN37364_c3_g2_i4	XP_018022264.1 tubulin polyglutamylase TTLL4-like	3454	3.84932	4.52095e-06	7.17445e-05
TRINITY_DN37365_c2_g1_i7	XP_018023140.1PREDICTED: uncharacterized protein LOC108679102	234	6.41799	0.006487	0.0333637
TRINITY_DN37377_c0_g2_i2	XP_021958658.1AT-rich interactive domain-containing protein 3C-like isoform X1	1071	58.0723	1.20444e-11	5.42318e-10
TRINITY_DN37384_c1_g1_i1	XP_022309813.1transforming growth factor-beta-induced protein ig-h3-like	3452	12.6849	2.12728e-12	1.03513e-10
TRINITY_DN37387_c1_g1_i2	XP_021947177.1xanthine dehydrogenase/oxidase-like	642	0.018718	0.000794165	0.0060463
TRINITY_DN37387_c1_g1_i4	XP_021947177.1xanthine dehydrogenase/oxidase-like	1067	0.105264	0.000641725	0.0051111
TRINITY_DN37394_c0_g1_i3	XP_018006525.1 glutaminase liver isoform, mitochondrial-like isoform X1	3136	197.017	0.000407801	0.00346016
TRINITY_DN37394_c0_g1_i8	XP_018006525.1 glutaminase liver isoform, mitochondrial-like isoform X1	1135	56.8181	2.28407e-05	0.000298272
TRINITY_DN37396_c2_g3_i20	XP_018027123.1 carbonic anhydrase 2-like	830	630.334	2.37505e-06	4.05899e-05
TRINITY_DN37396_c2_g3_i7	XP_018027123.1 carbonic anhydrase 2-like	1676	1573.4	8.58161e-06	0.00012713
TRINITY_DN37398_c4_g1_i2	XP_018008173.1 nuclear hormone receptor FTZ-F1-like	1039	5.7373	0.00883839	0.042355
TRINITY_DN37412_c1_g1_i1	XP_018008577.1 DNA excision repair protein haywire-like	2834	8.54849	7.51481e-14	4.22959e-12
TRINITY_DN37415_c1_g1_i2	XP_018007270.1 2-amino-3-ketobutyrate coenzyme A ligase, mitochondrial-like	1998	6.38903	0.00107926	0.0078245
TRINITY_DN37417_c1_g1_i3	XP_018025482.1 peptidyl-prolyl cis-trans isomerase FKBP8-like	3511	2.0587	0.00888282	0.0425373
TRINITY_DN37426_c0_g1_i1	XP_018018284.1 small ubiquitin-related modifier-like	1078	2.66859	0.000453563	0.0037784
TRINITY_DN37426_c0_g1_i4	XP_018018284.1 small ubiquitin-related modifier-like	1307	40.0788	1.35127e-06	2.49357e-05
TRINITY_DN37428_c0_g2_i2	XP_018024075.1 serine-rich adhesin for platelets-like	1408	4.32427	0.00272132	0.016587
TRINITY_DN37428_c2_g1_i1	XP_021921294.1angiopoietin-related protein 1-like isoform X2	1738	5.97696	0.00264644	0.0162079
TRINITY_DN37429_c0_g2_i2	XP_021930747.1histone-lysine N-methyltransferase, H3 lysine-79 specific-like isoform X2	6040	0.106638	0.00452655	0.0248717
TRINITY_DN37445_c0_g1_i11	XP_018012384.1 poly(U)-binding-splicing factor half pint-like isoform X4	3168	2.07659	0.00883532	0.042355
TRINITY_DN37454_c2_g2_i10	XP_018019157.1 poly [ADP-ribose] polymerase 12-like	3811	5576.74	1.34981e-10	5.38807e-09
TRINITY_DN37462_c0_g1_i2	XP_013776818.126S proteasome non-ATPase regulatory subunit 7-like	1723	3.07397	0.000147102	0.00146711
TRINITY_DN37463_c0_g2_i2	XP_021938968.1uncharacterized protein LOC110839251 isoform X2	586	0.0661876	0.00870968	0.0419221
TRINITY_DN37463_c0_g2_i5	XP_022249321.1uncharacterized protein LOC106465684 isoform X2	481	0.0566147	0.000646434	0.00514375
TRINITY_DN37463_c0_g2_i6	XP_013781375.1uncharacterized protein LOC106465684 isoform X1	1062	0.123026	2.81575e-05	0.000356937
TRINITY_DN37467_c1_g1_i2	XP_022332512.1bifunctional glutamate/proline--tRNA ligase-like	1716	17.577	4.54165e-13	2.42677e-11
TRINITY_DN37471_c4_g6_i1	XP_020319796.1proteasome assembly chaperone 1	1312	2.4028	0.00244816	0.0152479
TRINITY_DN37473_c0_g1_i2	XP_018015177.1 C-type mannose receptor 2-like isoform X3	1546	0.0584052	5.27858e-05	0.000614622
TRINITY_DN37473_c0_g1_i6	XP_018023697.1PREDICTED: uncharacterized protein LOC108679559 isoform X4	1940	0.00796095	0.000231549	0.00214937
TRINITY_DN37473_c0_g1_i8	XP_018023697.1PREDICTED: uncharacterized protein LOC108679559 isoform X4	1773	0.00624952	2.14921e-06	3.72581e-05
TRINITY_DN37496_c2_g2_i1	XP_021947891.12-oxo-4-hydroxy-4-carboxy-5-ureidoimidazoline decarboxylase-like	281	0.0254463	2.23995e-10	8.67466e-09
TRINITY_DN37496_c2_g2_i2	XP_021947891.12-oxo-4-hydroxy-4-carboxy-5-ureidoimidazoline decarboxylase-like	525	0.0211427	2.92959e-06	4.88312e-05
TRINITY_DN37496_c2_g9_i1	XP_021191845.12-oxo-4-hydroxy-4-carboxy-5-ureidoimidazoline decarboxylase-like	359	0.0380686	6.45748e-13	3.35491e-11
TRINITY_DN37502_c0_g1_i9	XP_018006988.1 5-demethoxyubiquinone hydroxylase, mitochondrial-like	485	49.4749	3.36529e-05	0.000416286
TRINITY_DN37507_c1_g3_i4	XP_019931729.1 transmembrane protease serine 9-like	1644	12.7974	0.00929239	0.044086
TRINITY_DN37509_c2_g1_i8	XP_018020116.1 serine/threonine-protein kinase VRK1-like	5569	0.426962	0.00161199	0.0108182
TRINITY_DN37514_c8_g3_i5	XP_018012451.1 platelet binding protein GspB-like	2532	4.2618	5.11285e-05	0.000598686
TRINITY_DN37514_c8_g3_i9	XP_021349278.1E3 ubiquitin-protein ligase Mdm2-like isoform X1	3103	12.4573	1.48343e-06	2.70201e-05
TRINITY_DN37515_c1_g1_i2	XP_018015889.1 26S protease regulatory subunit 10B	1399	3.09258	0.000128381	0.00130586
TRINITY_DN37517_c3_g1_i3	XP_018008294.1 GTP cyclohydrolase 1-like	2018	0.00618093	0.000112401	0.00116938
TRINITY_DN37517_c3_g1_i7	XP_018008294.1 GTP cyclohydrolase 1-like	1163	228.799	1.66773e-10	6.57937e-09
TRINITY_DN37518_c0_g1_i3	XP_015598511.1 piggyBac transposable element-derived protein 4-like	1593	538.902	2.59461e-10	9.91177e-09
TRINITY_DN37520_c1_g5_i1	XP_013421315.1 tubulin alpha-2/alpha-4 chain	824	0.279229	0.0106565	0.0489354
TRINITY_DN37522_c2_g2_i1	XP_017298495.1 isocitrate dehydrogenase [NAD] subunit beta, mitochondrial-like	216	6.97744	7.32258e-05	0.000811297
TRINITY_DN37522_c2_g2_i2	XP_018015957.1 isocitrate dehydrogenase [NAD] subunit beta, mitochondrial-like isoform X2	2374	2.23196	0.002591	0.015908
TRINITY_DN37523_c0_g2_i10	XP_021939414.15-aminolevulinate synthase, erythroid-specific, mitochondrial isoform X3	1465	3.18349	0.000383439	0.00328815
TRINITY_DN37523_c0_g2_i12	XP_021961121.15-aminolevulinate synthase, erythroid-specific, mitochondrial-like	2622	3.80326	3.15951e-06	5.21999e-05
TRINITY_DN37523_c0_g2_i6	XP_021961121.15-aminolevulinate synthase, erythroid-specific, mitochondrial-like	3126	10.148	0.00356089	0.0205699
TRINITY_DN37535_c1_g1_i1	XP_018010284.1 ninjurin-1-like	961	4.54774	0.000333122	0.00292347
TRINITY_DN37539_c0_g3_i2	XP_016304553.1 tubulin alpha-1A chain-like	500	0.191875	0.00484289	0.0263187
TRINITY_DN37542_c2_g1_i2	XP_011634269.1 mucin-12-like	11901	3.52708	2.81623e-06	4.72684e-05
TRINITY_DN37543_c0_g2_i1	XP_021933000.1tetratricopeptide repeat protein 36	1579	0.0798602	2.95256e-05	0.000371214
TRINITY_DN37546_c6_g3_i3	XP_013782612.1dnaJ homolog subfamily C member 22-like	4128	11.2811	1.51721e-11	6.74162e-10
TRINITY_DN37550_c4_g1_i1	XP_021923378.1peroxisome biogenesis factor 10	1038	0.192459	0.00101563	0.00742055
TRINITY_DN37554_c3_g1_i1	XP_018013727.1 xin actin-binding repeat-containing protein 2-like isoform X2	1228	42.0032	6.55489e-06	9.99813e-05
TRINITY_DN37563_c3_g1_i2	XP_018011834.1 uncharacterized MFS-type transporter YhjX-like	1712	2.24094	0.00282104	0.0170423
TRINITY_DN37566_c0_g1_i1	XP_018012176.1 peptidyl-prolyl cis-trans isomerase H-like isoform X2	764	3.38155	2.77097e-05	0.000352053
TRINITY_DN37573_c3_g1_i4	XP_018010025.1PREDICTED: uncharacterized protein LOC108667504	4674	20.0644	0.000395825	0.00338234
TRINITY_DN37573_c3_g3_i1	XP_019875602.1 28 kDa heat- and acid-stable phosphoprotein	739	2.51204	0.00110568	0.00798518
TRINITY_DN37574_c0_g1_i1	XP_018905584.1 equilibrative nucleoside transporter 3 isoform X1	4024	3.70187	8.05233e-05	0.000880023
TRINITY_DN37576_c1_g1_i3	XP_022123888.1ribonuclease Oy	1160	9.41744	0.00901106	0.0429807
TRINITY_DN37580_c2_g2_i1	XP_966642.2 hemicentin-2 isoform X2	865	4.54998	0.00768676	0.038073
TRINITY_DN37581_c6_g5_i1	XP_018016351.1 trimethyllysine dioxygenase, mitochondrial-like isoform X2	1511	0.196464	7.25932e-08	1.8186e-06
TRINITY_DN37595_c6_g1_i10	XP_018023556.1 proclotting enzyme-like	2138	0.00233007	1.39611e-10	5.55975e-09
TRINITY_DN37595_c6_g1_i13	XP_022258250.1proclotting enzyme-like	840	0.0122924	7.1918e-11	2.99097e-09
TRINITY_DN37595_c6_g1_i14	XP_012252741.1proclotting enzyme	2455	0.00268531	6.1755e-10	2.22806e-08
TRINITY_DN37595_c6_g1_i17	XP_011264757.1 proclotting enzyme isoform X1	1909	0.0479536	4.25806e-08	1.10782e-06
TRINITY_DN37595_c6_g1_i2	XP_012252741.1proclotting enzyme	2768	0.00556181	3.14031e-06	5.19844e-05
TRINITY_DN37595_c6_g1_i4	XP_012252741.1proclotting enzyme	2243	0.0100125	4.13022e-17	3.03212e-15
TRINITY_DN37595_c6_g1_i5	XP_015181276.1 venom protease-like isoform X1	1915	0.0131368	0.0058355	0.0306382
TRINITY_DN37595_c6_g1_i8	XP_012252741.1proclotting enzyme	2545	0.0183345	0.00957304	0.0450881
TRINITY_DN37598_c2_g2_i3	XP_018009352.1 RNA binding protein fox-1 homolog 3-like isoform X9	4013	0.310321	3.6679e-05	0.000448461
TRINITY_DN37609_c6_g1_i2	XP_018023343.1 methyltransferase-like protein 24	1232	13.5642	0.00977069	0.0457891
TRINITY_DN37620_c0_g1_i4	XP_018009492.1 ADP-ribosylation factor GTPase-activating protein 2-like isoform X2	2681	2.21457	0.00400348	0.0225479
TRINITY_DN37622_c0_g1_i1	XP_021916546.1cadherin-related tumor suppressor	6535	0.316828	0.000201661	0.00191618
TRINITY_DN37623_c0_g1_i1	XP_013417217.1 5-hydroxyisourate hydrolase-like isoform X1	2976	0.270002	2.06314e-06	3.60249e-05
TRINITY_DN37623_c0_g1_i5	XP_013417217.1 5-hydroxyisourate hydrolase-like isoform X1	1227	0.328372	0.000442081	0.00371001
TRINITY_DN37624_c7_g4_i1	XP_018025949.1 methylenetetrahydrofolate reductase-like	2280	19.2254	8.86817e-13	4.55134e-11
TRINITY_DN37624_c7_g4_i2	XP_018025949.1 methylenetetrahydrofolate reductase-like	416	31.4465	5.17763e-07	1.05458e-05
TRINITY_DN37631_c2_g4_i1	XP_013198796.1PREDICTED: uncharacterized protein LOC106141703	639	75.8591	5.8852e-05	0.000670071
TRINITY_DN37644_c4_g5_i3	XP_017890792.1 bromodomain adjacent to zinc finger domain protein 2B-like isoform X16	4373	0.241349	0.0084482	0.0409437
TRINITY_DN37644_c4_g5_i5	XP_017890789.1 bromodomain adjacent to zinc finger domain protein 2B-like isoform X13	4328	0.328733	0.000593897	0.00477977
TRINITY_DN37655_c3_g1_i1	XP_018013858.1 alkylglycerol monooxygenase-like	902	0.064191	7.44445e-06	0.000112032
TRINITY_DN37657_c0_g1_i1	XP_018008281.1 sulfide:quinone oxidoreductase, mitochondrial-like	1514	0.310959	0.000116158	0.0012018
TRINITY_DN37660_c1_g1_i1	YP_009220516.1hypothetical protein Swssvgp042	2287	24984.9	8.28748e-54	2.41266e-51
TRINITY_DN37660_c3_g1_i1	YP_009220514.1hypothetical protein Swssvgp040	379	18330.1	1.80299e-65	2.34181e-62
TRINITY_DN37660_c3_g2_i1	YP_009220513.1hypothetical protein Swssvgp039	848	20362.5	1.01198e-20	9.08898e-19
TRINITY_DN37660_c3_g3_i1	YP_009220515.1hypothetical protein Swssvgp041	2388	34295.7	4.01705e-67	7.53644e-64
TRINITY_DN37666_c1_g2_i3	XP_018020402.1 transcription factor AP-2-epsilon-like isoform X2	3266	0.380766	0.00795087	0.0390945
TRINITY_DN37667_c4_g1_i2	XP_018010431.1 mucolipin-3-like isoform X4	2865	2.79615	0.000403661	0.00343886
TRINITY_DN37667_c5_g1_i4	XP_018017315.1 poly [ADP-ribose] polymerase 12-like isoform X1	2556	8.41549	1.24939e-07	2.97546e-06
TRINITY_DN37671_c0_g2_i1	XP_015112094.1 acetyl-CoA acetyltransferase, mitochondrial isoform X3	1632	0.363829	0.000199819	0.00190188
TRINITY_DN37674_c3_g1_i2	XP_005100548.1 RNA-directed DNA polymerase from mobile element jockey-like	683	0.0577997	0.000198935	0.00189561
TRINITY_DN37676_c5_g2_i4	XP_014677618.1 solute carrier family 35 member D3-like	1526	2.56199	0.00810164	0.0396511
TRINITY_DN37678_c4_g1_i1	XP_021924538.1poly(ADP-ribose) glycohydrolase 1-like isoform X4	2717	14.3288	0.00277246	0.0168271
TRINITY_DN37687_c2_g7_i3	XP_010765856.1 60S ribosomal protein L30	461	6.63149	2.61587e-08	7.07836e-07
TRINITY_DN37688_c0_g3_i2	XP_016358213.1 cell growth-regulating nucleolar protein	1063	3.36722	5.45377e-05	0.00062858
TRINITY_DN37688_c0_g5_i2	XP_012562815.1PREDICTED: uncharacterized protein LOC105847650	487	13.0251	0.00170349	0.0113734
TRINITY_DN37690_c5_g2_i2	XP_018024253.1 leukocyte elastase inhibitor-like	671	28.7214	2.539e-05	0.00032701
TRINITY_DN37690_c5_g2_i3	XP_018024253.1 leukocyte elastase inhibitor-like	1585	49.7018	3.75811e-08	9.93046e-07
TRINITY_DN37690_c5_g2_i4	XP_018024253.1 leukocyte elastase inhibitor-like	1864	63.6118	1.09882e-12	5.60533e-11
TRINITY_DN37690_c5_g5_i1	XP_022225658.1serine protease inhibitor 42Dd isoform X1	403	19.125	3.43917e-05	0.000424491
TRINITY_DN37690_c5_g7_i1	XP_018023575.1 T-complex protein 1 subunit beta-like	1892	2.69784	0.000394659	0.00337409
TRINITY_DN37702_c4_g1_i2	XP_018018002.1 carbohydrate sulfotransferase 5-like	1287	0.0104096	0.00311443	0.0184517
TRINITY_DN37704_c0_g2_i3	XP_021929112.1protein-L-isoaspartate(D-aspartate) O-methyltransferase isoform X7	2815	0.361584	0.00257192	0.0158261
TRINITY_DN37704_c1_g1_i1	XP_018015706.1 structural maintenance of chromosomes protein 6-like	1408	5.43417	0.0021031	0.0134441
TRINITY_DN37704_c1_g1_i6	XP_018015706.1 structural maintenance of chromosomes protein 6-like	3942	4.14153	4.95098e-07	1.01576e-05
TRINITY_DN37708_c3_g4_i3	XP_018027942.1 alcohol dehydrogenase class-3-like isoform X4	1686	0.255796	9.33188e-06	0.000136778
TRINITY_DN37711_c0_g2_i1	XP_021961808.1solute carrier family 43 member 3-like	1643	0.0455332	5.49959e-07	1.1068e-05
TRINITY_DN37716_c1_g3_i1	XP_021916783.1cyclin-dependent kinase 12 isoform X1	2419	0.472976	0.00821708	0.0400766
TRINITY_DN37721_c2_g1_i4	XP_021961187.1protein Skeletor, isoforms B/C-like	960	17.1064	1.47416e-06	2.69093e-05
TRINITY_DN37722_c3_g3_i3	XP_018019934.1 flotillin-2-like isoform X1	1434	0.429495	0.00799495	0.0392312
TRINITY_DN37723_c0_g1_i1	XP_014681313.1 DNA-directed RNA polymerase III subunit RPC9-like isoform X2	916	2.57275	0.0104306	0.0481337
TRINITY_DN37727_c3_g2_i2	XP_021920310.1disks large homolog 5 isoform X1	7473	0.403773	0.000870694	0.00650804
TRINITY_DN37731_c3_g1_i2	XP_021347717.1glutenin, high molecular weight subunit DX5-like	1223	3.67286	0.00615176	0.0320407
TRINITY_DN37737_c0_g2_i12	XP_018917748.1 E3 ubiquitin-protein ligase SMURF2	1347	0.00527571	6.4237e-05	0.000724543
TRINITY_DN37737_c0_g2_i6	XP_018917748.1 E3 ubiquitin-protein ligase SMURF2	1246	0.0158028	0.00671303	0.0342033
TRINITY_DN37737_c0_g2_i9	XP_018015332.1 E3 ubiquitin-protein ligase SMURF2-like isoform X1	1507	0.0465452	0.00541196	0.0288541
TRINITY_DN37745_c2_g1_i2	XP_015839180.1 calmodulin-binding transcription activator 2 isoform X4	3191	0.00614635	1.9585e-06	3.45413e-05
TRINITY_DN37747_c0_g2_i7	XP_011332517.1 inositol monophosphatase 1	1512	2.79788	0.00618009	0.0321283
TRINITY_DN37752_c4_g1_i1	XP_011167264.1 monocarboxylate transporter 12	979	32.9284	3.14125e-15	1.9791e-13
TRINITY_DN37752_c7_g2_i2	XP_022332264.1sacsin-like isoform X2	11752	7.29324	5.8434e-09	1.81254e-07
TRINITY_DN37752_c7_g2_i3	XP_011682937.1 sacsin-like	1337	8.68436	2.10561e-12	1.02755e-10
TRINITY_DN37752_c7_g2_i8	XP_022332259.1sacsin-like isoform X1	3904	22.5651	1.08009e-19	9.25752e-18
TRINITY_DN37754_c2_g1_i2	XP_018056877.1 transformer-2 protein homolog beta isoform X1	1850	0.384274	0.00342862	0.0199697
TRINITY_DN37772_c3_g1_i7	XP_018012754.1 proteoglycan 4-like isoform X2	5131	0.060767	9.41455e-05	0.00100738
TRINITY_DN37777_c2_g1_i1	XP_018017994.1 galactosylgalactosylxylosylprotein 3-beta-glucuronosyltransferase I-like	1207	0.0111063	0.000187859	0.00180947
TRINITY_DN37786_c4_g1_i3	XP_018019622.1PREDICTED: uncharacterized protein LOC108676095	954	16.7419	3.7918e-06	6.13263e-05
TRINITY_DN37786_c4_g1_i4	XP_018019626.1 anti-lipopolysaccharide factor-like	600	4.3073	0.00147578	0.0101172
TRINITY_DN37800_c4_g5_i1	XP_021958016.1trans-1,2-dihydrobenzene-1,2-diol dehydrogenase-like	2199	0.00460891	3.6158e-07	7.66032e-06
TRINITY_DN37800_c4_g5_i2	XP_011865833.1 trans-1,2-dihydrobenzene-1,2-diol dehydrogenase-like	1841	0.0515969	5.37972e-14	3.04821e-12
TRINITY_DN37801_c5_g1_i2	XP_013385782.1 dehydrogenase/reductase SDR family member 11-like isoform X2	1271	0.411598	0.00437456	0.0241861
TRINITY_DN37804_c4_g2_i3	XP_017753747.1 X-ray repair cross-complementing protein 5-like	948	0.115743	0.000109062	0.00114096
TRINITY_DN37810_c4_g5_i4	XP_022341324.1E3 ubiquitin-protein ligase TRIM71-like	2459	5.20342	9.50665e-08	2.32301e-06
TRINITY_DN37813_c3_g2_i2	XP_018010534.1 mucin-4-like	1934	0.411796	0.00832882	0.0404631
TRINITY_DN37814_c0_g1_i1	XP_021920653.1tyrosine-protein phosphatase 10D isoform X2	6585	0.400266	0.000511001	0.00419051
TRINITY_DN37816_c1_g1_i1	XP_010862603.2 glutathione peroxidase 3	237	0.227799	0.000177888	0.00172326
TRINITY_DN37816_c5_g3_i1	XP_013773067.2glutathione peroxidase-like	851	0.00324418	3.55133e-18	2.80207e-16
TRINITY_DN37816_c5_g3_i2	XP_002427285.1glutathione peroxidase 6 precursor, putative	628	0.0538634	0.000238901	0.0022079
TRINITY_DN37829_c0_g2_i1	XP_011568877.1 N-acylneuraminate-9-phosphatase	1300	11.7203	7.90183e-07	1.53359e-05
TRINITY_DN37833_c0_g1_i1	XP_014259382.1 protein ariadne-1 isoform X3	1909	7.30604	0.000665348	0.00526942
TRINITY_DN37833_c2_g1_i1	XP_014347369.1 sorting nexin-29-like	2250	0.241726	0.00976854	0.0457891
TRINITY_DN37842_c1_g1_i3	XP_018022755.1 dynamin-1-like protein isoform X2	2626	2.09657	0.0107824	0.0493523
TRINITY_DN37842_c1_g1_i4	XP_018022755.1 dynamin-1-like protein isoform X2	2668	27.5661	0.00226202	0.0142782
TRINITY_DN37851_c1_g1_i1	YP_009220611.1capsid protein	239	2360.78	2.15267e-27	2.42319e-25
TRINITY_DN37851_c1_g2_i1	YP_009220610.1envelope protein	515	29825.3	5.04154e-23	4.86437e-21
TRINITY_DN37851_c1_g3_i2	YP_009220611.1capsid protein	3233	24571.2	4.25514e-22	4.03641e-20
TRINITY_DN37853_c3_g1_i2	XP_018018512.1 kidney mitochondrial carrier protein 1-like	3743	8.05752	1.81031e-05	0.000243562
TRINITY_DN37853_c3_g1_i4	XP_018018512.1 kidney mitochondrial carrier protein 1-like	4613	2.64712	0.00063347	0.00505011
TRINITY_DN37853_c3_g1_i5	XP_018018512.1 kidney mitochondrial carrier protein 1-like	2342	5.37998	2.1377e-09	7.13343e-08
TRINITY_DN37861_c0_g1_i1	XP_018026094.1 glutamine--tRNA ligase-like isoform X1	3722	3.08261	0.000226195	0.00210704
TRINITY_DN37863_c2_g5_i2	XP_002734673.1 angio-associated migratory cell protein-like	1265	3.61556	2.30394e-06	3.96556e-05
TRINITY_DN37868_c4_g1_i11	XP_018011733.1 protein transport protein SEC31-like	2228	97.3908	2.50683e-05	0.000323607
TRINITY_DN37871_c0_g1_i2	XP_018522186.1 carbohydrate sulfotransferase 8-like	1378	13.7493	0.0108322	0.0494731
TRINITY_DN37871_c0_g2_i1	XP_018010230.1 clotting factor B-like	1528	4.23557	0.00930287	0.0441233
TRINITY_DN37876_c0_g1_i11	XP_018025524.1 programmed cell death protein 6-like isoform X2	1685	212.066	2.39654e-05	0.000310796
TRINITY_DN37876_c0_g1_i12	XP_008557786.1 programmed cell death protein 6 isoform X2	1063	2.71101	0.00124339	0.00879543
TRINITY_DN37877_c0_g1_i1	XP_018021754.1 replication protein A 70 kDa DNA-binding subunit-like isoform X1	3033	4.345	2.40397e-07	5.33391e-06
TRINITY_DN37877_c0_g1_i4	XP_018021754.1 replication protein A 70 kDa DNA-binding subunit-like isoform X1	3006	2.64518	0.00044698	0.00373997
TRINITY_DN37879_c3_g1_i2	XP_018644951.1choline/ethanolamine kinase, putative	978	11.6653	0.000244579	0.00225299
TRINITY_DN37885_c0_g1_i2	XP_018022648.1 10 kDa heat shock protein, mitochondrial-like	493	2.21748	0.0104629	0.0482167
TRINITY_DN37885_c0_g1_i7	XP_018022648.1 10 kDa heat shock protein, mitochondrial-like	1181	2.23503	0.00274425	0.0166799
TRINITY_DN37890_c0_g1_i2	XP_006558731.1 cubilin	1536	0.0818392	0.000582189	0.00469897
TRINITY_DN37890_c0_g1_i8	XP_018018868.1 tolloid-like protein 2	1416	0.113235	3.46607e-10	1.29479e-08
TRINITY_DN37891_c3_g1_i2	XP_019868473.1 muscle M-line assembly protein unc-89 isoform X3	4358	2.4927	0.00131927	0.0092228
TRINITY_DN37894_c2_g4_i1	XP_019618294.1 ATP-binding cassette sub-family A member 1-like	606	50.0487	3.48556e-07	7.41231e-06
TRINITY_DN37895_c0_g2_i2	XP_005100548.1 RNA-directed DNA polymerase from mobile element jockey-like	768	11.0238	0.000495822	0.0040799
TRINITY_DN37898_c1_g3_i6	XP_002423824.1T-cell activation Rho GTPase-activating protein, putative	1934	0.350651	0.0057411	0.0302365
TRINITY_DN37898_c1_g5_i1	XP_021925061.1solute carrier family 52, riboflavin transporter, member 3-A isoform X3	1182	7.47591	0.0004374	0.00367438
TRINITY_DN37900_c5_g3_i2	XP_018026937.1 fatty acid hydroxylase domain-containing protein 2-like	1118	0.107298	1.87496e-07	4.27242e-06
TRINITY_DN37911_c0_g4_i1	YP_009220503.1immediate-early protein	1840	15631.1	5.38321e-63	4.78397e-60
TRINITY_DN37912_c4_g2_i2	XP_021933583.1lysosomal-associated transmembrane protein 4A	1876	2.43479	0.000814878	0.00617005
TRINITY_DN37912_c4_g2_i3	XP_021933583.1lysosomal-associated transmembrane protein 4A	1325	5.09064	0.00847462	0.0410364
TRINITY_DN37917_c2_g2_i2	XP_021931151.1protein lingerer isoform X5	5197	0.393182	0.00214543	0.0136959
TRINITY_DN37919_c2_g1_i2	XP_021188558.1cytochrome c oxidase subunit 4 isoform 1, mitochondrial	1209	2.85764	0.000444881	0.00372795
TRINITY_DN37924_c0_g1_i1	XP_003426004.3 proteasome subunit beta type-5	1034	2.28064	0.00752391	0.0374753
TRINITY_DN37935_c0_g5_i1	XP_019872917.1 protein arginine N-methyltransferase 1	1754	2.14066	0.00726126	0.0364249
TRINITY_DN37945_c2_g2_i1	XP_021931076.1polyhomeotic-like protein 1 isoform X3	4282	0.406991	0.00122607	0.00869476
TRINITY_DN37945_c3_g1_i3	NP_001171772.1succinyl-CoA:3-ketoacid-coenzyme A transferase 1, mitochondrial	3443	0.193474	1.49334e-06	2.71421e-05
TRINITY_DN37945_c3_g2_i1	XP_007883659.1 succinyl-CoA:3-ketoacid coenzyme A transferase 1, mitochondrial-like	610	0.0236743	0.00179584	0.0118356
TRINITY_DN37950_c0_g1_i1	XP_003728072.1 RNA-directed DNA polymerase from mobile element jockey-like	369	0.0381609	2.97432e-06	4.95279e-05
TRINITY_DN37951_c1_g3_i2	XP_018011510.1 regulator of G-protein signaling 2-like	1321	8.78467	2.56566e-09	8.37932e-08
TRINITY_DN37953_c0_g1_i4	XP_021968212.1cytochrome b5-like	803	2.12591	0.0103301	0.0478035
TRINITY_DN37955_c4_g3_i2	XP_021912999.1ubiquilin-1 isoform X2	1923	2.60554	0.000404414	0.0034418
TRINITY_DN37958_c2_g2_i3	XP_018012650.1 fibrillin-2-like	3184	0.28458	0.00034478	0.00300238
TRINITY_DN37958_c2_g3_i2	XP_018012650.1 fibrillin-2-like	1140	0.278643	0.000589724	0.00475525
TRINITY_DN37960_c2_g1_i2	XP_018025283.1 DNA polymerase epsilon subunit 4-like	784	0.323164	0.00638013	0.0329344
TRINITY_DN37965_c0_g1_i1	XP_007487957.1 thiopurine S-methyltransferase isoform X1	1541	3.40409	0.000298283	0.00265778
TRINITY_DN37968_c6_g1_i29	XP_018021418.1 organic cation transporter-like protein isoform X2	1998	0.32306	0.0081903	0.0399807
TRINITY_DN37972_c2_g1_i1	XP_018022692.1 phosphoenolpyruvate carboxykinase [GTP]-like	485	0.0503677	5.88243e-12	2.74378e-10
TRINITY_DN37972_c2_g1_i2	XP_018022692.1 phosphoenolpyruvate carboxykinase [GTP]-like	455	0.00334827	1.26909e-07	3.01386e-06
TRINITY_DN37972_c2_g2_i1	---NA---	466	0.00854005	6.47327e-05	0.000728189
TRINITY_DN37973_c0_g1_i2	XP_018017801.1 cytospin-A-like isoform X2	4332	0.295555	0.00236064	0.0148121
TRINITY_DN37978_c0_g3_i1	XP_018007288.1 jmjC domain-containing protein 8-like	1266	2.35505	0.00981128	0.0458902
TRINITY_DN37984_c0_g8_i1	XP_018025014.1 fukutin-related protein-like	2633	0.444173	0.0024133	0.0150865
TRINITY_DN37985_c0_g1_i1	XP_018015212.1 juvenile hormone epoxide hydrolase 1-like	2012	0.188355	5.94769e-09	1.83932e-07
TRINITY_DN37989_c0_g1_i1	XP_004595843.1 U6 snRNA-associated Sm-like protein LSm4	1107	2.22616	0.00533833	0.0285156
TRINITY_DN37991_c2_g1_i2	XP_018014298.1 equilibrative nucleoside transporter 3-like	1731	4.43102	0.00823407	0.0401132
TRINITY_DN37994_c0_g3_i4	XP_018010510.1PREDICTED: uncharacterized protein LOC108667921 isoform X1	3221	5.71969	2.29669e-05	0.000299688
TRINITY_DN38002_c4_g2_i4	XP_018019629.1 IWS1-like protein	2732	3.8545	0.00294548	0.0176238
TRINITY_DN38003_c0_g1_i3	XP_021926750.1methylated-DNA--protein-cysteine methyltransferase	1223	0.00405403	1.16882e-07	2.80733e-06
TRINITY_DN38011_c1_g2_i8	XP_018023122.1 longitudinals lacking protein, isoforms H/M/V-like isoform X3	1645	0.00405568	4.07062e-05	0.000490245
TRINITY_DN38012_c2_g1_i11	XP_018010848.1 serine-rich adhesin for platelets-like isoform X1	2666	4.05869	0.000325755	0.00286478
TRINITY_DN38012_c2_g1_i12	XP_018010850.1 serine-rich adhesin for platelets-like isoform X3	4155	3.18227	2.42889e-05	0.000314267
TRINITY_DN38012_c2_g1_i15	XP_018010850.1 serine-rich adhesin for platelets-like isoform X3	1784	177.228	3.56431e-05	0.000438016
TRINITY_DN38012_c2_g1_i16	XP_018010848.1 serine-rich adhesin for platelets-like isoform X1	2795	2.51463	0.00719901	0.0361449
TRINITY_DN38012_c2_g1_i4	XP_018010850.1 serine-rich adhesin for platelets-like isoform X3	2590	6.91059	3.34229e-07	7.14362e-06
TRINITY_DN38012_c2_g1_i6	XP_018010848.1 serine-rich adhesin for platelets-like isoform X1	4464	45.6962	2.63111e-08	7.10821e-07
TRINITY_DN38012_c2_g1_i7	XP_018010848.1 serine-rich adhesin for platelets-like isoform X1	2719	3.49142	0.000782319	0.00597713
TRINITY_DN38024_c3_g3_i1	XP_018018230.1 LETM1 and EF-hand domain-containing protein 1, mitochondrial-like isoform X1	3563	3.13331	1.60764e-05	0.000218912
TRINITY_DN38034_c0_g1_i9	XP_018013786.1 facilitated trehalose transporter Tret1-2 homolog	1958	0.0404359	2.64262e-13	1.42104e-11
TRINITY_DN38038_c3_g2_i3	XP_018014062.1PREDICTED: uncharacterized protein LOC108671093	925	0.0605921	0.00258549	0.0158807
TRINITY_DN38042_c1_g1_i1	XP_018018413.1 cholinephosphotransferase 1-like isoform X3	2368	2.87695	0.00420647	0.0235046
TRINITY_DN38056_c2_g2_i5	XP_018007798.1 guanine deaminase-like	5462	0.297677	0.000129174	0.0013111
TRINITY_DN38061_c7_g1_i3	XP_011308093.1 cyclic AMP-dependent transcription factor ATF-2	2838	2.78946	0.000381073	0.00327451
TRINITY_DN38073_c8_g1_i1	XP_015605710.1 lipase 3-like isoform X1	1657	0.113232	6.13919e-11	2.57861e-09
TRINITY_DN38079_c0_g1_i1	XP_018025466.1 aminoacylase-1A-like	1513	0.368874	0.0034784	0.02019
TRINITY_DN38091_c0_g1_i1	XP_016097614.1 E3 SUMO-protein ligase RanBP2-like	1496	9.41046	0.00670868	0.0342017
TRINITY_DN38092_c2_g1_i1	XP_018006863.1 proproteinase E-like	1564	69.6815	6.29449e-10	2.26133e-08
TRINITY_DN38097_c7_g1_i1	XP_018020153.1 transmembrane protein 184B-like isoform X6	1554	4.51767	3.89232e-05	0.000471124
TRINITY_DN38097_c7_g1_i4	XP_018020150.1 transmembrane protein 184B-like isoform X4	1824	3.02806	0.00168879	0.0112887
TRINITY_DN38099_c4_g7_i1	XP_018027505.1 protein SYS1 homolog	1030	2.44628	0.00624607	0.0323611
TRINITY_DN38106_c4_g2_i3	XP_021914202.1low-density lipoprotein receptor-related protein 8 isoform X3	1593	4.47737	0.00678722	0.0344668
TRINITY_DN38109_c0_g3_i3	XP_018013278.1 FIT family protein CG10671-like	1176	3.92217	0.000200871	0.00190975
TRINITY_DN38113_c5_g1_i1	XP_018019402.1 protein slit-like	3113	2.07469	0.0079651	0.039153
TRINITY_DN38114_c7_g2_i2	XP_021925473.1transcription factor p65-like isoform X3	2408	3.98459	0.00889369	0.0425652
TRINITY_DN38117_c1_g1_i10	XP_012219427.1 protein slit isoform X1	5647	0.179607	0.0031995	0.0188608
TRINITY_DN38142_c1_g1_i1	XP_022125439.1NADH dehydrogenase [ubiquinone] 1 alpha subcomplex subunit 7-like	505	2.17459	0.0078007	0.0385131
TRINITY_DN38145_c2_g5_i2	XP_017767858.1 COX assembly mitochondrial protein homolog	536	4.43913	1.43881e-07	3.37421e-06
TRINITY_DN38153_c1_g4_i7	XP_018027278.1 protein split ends-like	1635	0.126241	0.00221817	0.0140469
TRINITY_DN38158_c2_g3_i2	XP_018054133.1 peptidyl-prolyl cis-trans isomerase NIMA-interacting 4	639	2.17252	0.00487342	0.0264421
TRINITY_DN38160_c1_g2_i4	XP_013391482.1 ectoine dioxygenase-like	1222	0.0322759	1.3307e-07	3.15132e-06
TRINITY_DN38162_c8_g1_i1	NP_001177306.1selenoprotein L	2177	0.256553	1.54764e-05	0.000211938
TRINITY_DN38170_c0_g1_i1	XP_018012770.1 facilitated trehalose transporter Tret1-like isoform X2	1530	6.23319	0.0013204	0.0092228
TRINITY_DN38196_c1_g1_i1	XP_008200908.1 collagen and calcium-binding EGF domain-containing protein 1	735	0.350597	0.0089686	0.0428387
TRINITY_DN38197_c4_g2_i1	XP_017692595.1 ubiquitin-conjugating enzyme E2 Z	2029	3.62863	0.000104466	0.00109901
TRINITY_DN38200_c6_g2_i5	XP_021917734.1KN motif and ankyrin repeat domain-containing protein 2-like isoform X2	5538	0.327297	4.46889e-05	0.000531763
TRINITY_DN38205_c4_g4_i1	XP_014288525.1 transcription factor kayak isoform X2	1384	2.79825	0.00438109	0.0241985
TRINITY_DN38211_c3_g1_i3	XP_021952549.1transmembrane protease serine 11B-like protein	969	7.79743	0.00234778	0.0147424
TRINITY_DN38230_c6_g1_i2	XP_018011558.1 RNA-binding protein Nova-1-like	3858	0.442207	0.00303049	0.0180366
TRINITY_DN38232_c1_g1_i6	XP_012714300.1C-type lectin domain family 4 member E-like	1100	0.0431247	3.03715e-14	1.77447e-12
TRINITY_DN38237_c3_g3_i2	XP_018012733.1 coenzyme Q-binding protein COQ10 homolog B, mitochondrial-like	872	2.43286	0.00860842	0.0415295
TRINITY_DN38247_c9_g3_i1	XP_018023626.1 brain tumor protein-like	7758	3.09856	3.40865e-05	0.000421032
TRINITY_DN38248_c5_g1_i2	XP_006622229.1 THO complex subunit 4-like	603	153.072	7.69674e-05	0.000848299
TRINITY_DN38256_c2_g1_i1	YP_009220529.1ribonucleotide reductase large subunit	2755	73897.9	2.96057e-65	3.53779e-62
TRINITY_DN38262_c5_g3_i1	XP_018009639.1 protein THEM6-like	1633	6.42948	9.02311e-05	0.000969798
TRINITY_DN38265_c1_g1_i2	XP_018021165.1 endonuclease G, mitochondrial-like	1445	2.90405	0.00278439	0.0168791
TRINITY_DN38267_c0_g1_i11	XP_022194528.1uncharacterized protein LOC111052168, partial	10417	3.85528	0.000253013	0.00231051
TRINITY_DN38267_c0_g1_i9	XP_017304485.1 neurogenic locus notch homolog protein 3-like	1434	9.41061	2.47016e-10	9.52253e-09
TRINITY_DN38268_c2_g3_i1	YP_009220624.1hypothetical protein Swssvgp150	1600	11895.9	2.08469e-58	1.13548e-55
TRINITY_DN38271_c3_g2_i9	XP_018015903.1 RNA-binding protein squid-like isoform X5	2744	2.35714	0.00234601	0.0147367
TRINITY_DN38272_c2_g2_i1	XP_018024602.1PREDICTED: uncharacterized protein LOC108680309	772	0.240732	0.00011549	0.00119635
TRINITY_DN38273_c2_g2_i4	XP_018009243.1 B-cell receptor-associated protein 31-like	1336	3.20787	1.53757e-05	0.000210729
TRINITY_DN38273_c2_g2_i5	XP_018009243.1 B-cell receptor-associated protein 31-like	444	6.63141	6.4405e-07	1.27339e-05
TRINITY_DN38275_c4_g1_i1	XP_018008518.1 26S proteasome non-ATPase regulatory subunit 1-like isoform X1	2734	2.72152	0.000808707	0.00613158
TRINITY_DN38279_c0_g1_i1	XP_018015030.1 toll-like receptor Tollo	5451	0.317837	0.00069908	0.00548002
TRINITY_DN38283_c0_g1_i2	XP_018025794.1 voltage-dependent calcium channel subunit alpha-2/delta-3-like	2604	0.100791	0.00192344	0.0125735
TRINITY_DN38283_c0_g1_i3	XP_018025794.1 voltage-dependent calcium channel subunit alpha-2/delta-3-like	2664	0.00244228	2.70208e-08	7.26507e-07
TRINITY_DN38284_c2_g1_i1	XP_018016589.1 C-type mannose receptor 2-like	1022	0.223719	0.00483819	0.0263016
TRINITY_DN38287_c8_g1_i2	XP_018017043.1 vacuole membrane protein 1-like isoform X2	2918	2.62397	0.000792603	0.0060393
TRINITY_DN38289_c1_g3_i2	XP_011314831.1 kinesin-like protein CG14535	5159	792.132	7.03283e-06	0.000106406
TRINITY_DN38289_c1_g3_i5	XP_011314831.1 kinesin-like protein CG14535	5294	0.271568	1.48674e-05	0.00020476
TRINITY_DN38293_c0_g1_i2	XP_018011748.1 cytosolic phospholipase A2-like isoform X2	4531	0.429856	0.00465975	0.0254627
TRINITY_DN38301_c11_g1_i1	XP_015598274.1 glutathione S-transferase theta-1-like	1079	0.323806	0.000110567	0.00115314
TRINITY_DN38306_c4_g4_i1	XP_022315746.1dnaJ homolog subfamily C member 9-like	1374	0.233832	1.92153e-06	3.39738e-05
TRINITY_DN38311_c0_g1_i1	XP_011554167.1 mitochondrial folate transporter/carrier	2712	10.4319	6.90164e-12	3.17532e-10
TRINITY_DN38311_c0_g1_i2	XP_018565633.1 mitochondrial folate transporter/carrier isoform X1	2093	2.19857	0.00967488	0.0454663
TRINITY_DN38322_c4_g1_i2	XP_002431256.1glutamic acid-rich protein precursor, putative	3898	0.436179	0.00200521	0.0129923
TRINITY_DN38325_c0_g1_i1	XP_021962265.1putative aldehyde dehydrogenase family 7 member A1 homolog	1961	0.339485	0.000105453	0.00110801
TRINITY_DN38332_c2_g2_i1	XP_018010774.1 Krueppel-like factor 12	2357	0.29787	0.000129735	0.00131487
TRINITY_DN38333_c2_g2_i1	XP_021340655.1dihydropyrimidinase-like isoform X1	902	0.0205964	0.00085983	0.00644273
TRINITY_DN38333_c2_g3_i2	XP_018019690.1 dihydropyrimidinase-like isoform X1	2888	0.112456	2.28287e-09	7.58783e-08
TRINITY_DN38333_c2_g3_i4	XP_018019690.1 dihydropyrimidinase-like isoform X1	2834	0.177456	2.41514e-08	6.59864e-07
TRINITY_DN38333_c3_g1_i1	XP_019624830.1 histone-lysine N-methyltransferase SETMAR-like	1027	18.5486	0.00548206	0.0291542
TRINITY_DN38339_c0_g1_i1	XP_011493995.1 mitochondrial amidoxime reducing component 2 isoform X2	2081	6.51252	5.64023e-08	1.4386e-06
TRINITY_DN38342_c6_g1_i2	XP_783474.3 molybdopterin synthase catalytic subunit-like	1108	3.86622	0.00817559	0.0399277
TRINITY_DN38343_c5_g1_i1	XP_018026615.1 SEC14 domain and spectrin repeat-containing protein 1-like	3973	3.57163	0.00347602	0.0201832
TRINITY_DN38344_c0_g1_i1	XP_021936487.1tolloid-like protein 1	2926	0.300944	0.000197583	0.00188485
TRINITY_DN38352_c0_g1_i1	XP_018006900.1 carotenoid isomerooxygenase-like	2855	0.365733	0.00436271	0.0241523
TRINITY_DN38354_c1_g2_i5	XP_018901936.1 very low-density lipoprotein receptor-like isoform X2	2786	3.12481	0.000382795	0.00328597
TRINITY_DN38358_c2_g1_i1	XP_013200529.1 serine/threonine-protein phosphatase 1 regulatory subunit 10-like isoform X2	1432	6.44101	0.000140969	0.00141391
TRINITY_DN38358_c2_g1_i3	XP_013200528.1 serine/threonine-protein phosphatase 1 regulatory subunit 10-like isoform X1	1336	3.41805	5.94866e-05	0.000676841
TRINITY_DN38360_c3_g4_i2	XP_974508.1 DNA-binding protein D-ETS-6	2235	17.3823	8.68649e-14	4.82472e-12
TRINITY_DN38375_c0_g1_i1	XP_018016331.1 beta-mannosidase-like	3113	3.60246	0.00251926	0.0156102
TRINITY_DN38377_c1_g3_i2	XP_018023883.1 venom protease-like	2650	3.28478	0.00154353	0.0104501
TRINITY_DN38377_c2_g1_i4	XP_018026663.1 organic cation transporter protein-like	2564	0.287381	0.00244213	0.0152183
TRINITY_DN38378_c2_g4_i1	XP_002730955.2 glutaredoxin-2, mitochondrial-like	935	3.50966	4.40576e-05	0.000525362
TRINITY_DN38382_c0_g1_i1	XP_018016553.1 acetylcholine receptor subunit alpha-type acr-16-like isoform X1	1519	0.0768227	2.48518e-06	4.23006e-05
TRINITY_DN38382_c0_g1_i2	XP_018016553.1 acetylcholine receptor subunit alpha-type acr-16-like isoform X1	1498	0.058077	2.12567e-09	7.1073e-08
TRINITY_DN38384_c1_g1_i2	XP_022102390.1decapping and exoribonuclease protein-like	1364	15.3823	3.25344e-07	6.97135e-06
TRINITY_DN38384_c1_g1_i3	XP_019641994.1 decapping and exoribonuclease protein-like	1593	59.627	3.95393e-31	4.80303e-29
TRINITY_DN38402_c3_g3_i3	XP_010357705.1 myosin light chain alkali-like	1502	704.647	0.00735034	0.0367626
TRINITY_DN38402_c4_g1_i1	XP_018010034.1 NAD-dependent protein deacetylase sirtuin-3-like	1445	0.283851	0.00315743	0.0186582
TRINITY_DN38403_c5_g3_i1	XP_018025299.1 acetylcholinesterase-like	6986	0.197961	0.00173763	0.011533
TRINITY_DN38411_c4_g1_i1	YP_009220580.1putative TATA-box bind protein	6125	29945.9	1.32877e-38	2.05837e-36
TRINITY_DN38453_c0_g2_i1	XP_018022803.1 KH domain-containing, RNA-binding, signal transduction-associated protein 2-like	1184	0.220528	0.00073858	0.00572586
TRINITY_DN38459_c6_g2_i3	XP_018024482.1 cytochrome P450 2L1-like	1671	0.0142661	1.78272e-25	1.89316e-23
TRINITY_DN38459_c6_g2_i4	XP_018026986.1 cytochrome P450 2L1-like	454	0.0425246	4.82239e-07	9.95429e-06
TRINITY_DN38459_c6_g2_i5	XP_018024482.1 cytochrome P450 2L1-like	749	0.00383108	1.39785e-20	1.2293e-18
TRINITY_DN38462_c0_g1_i1	XP_018018469.1PREDICTED: uncharacterized protein LOC108674990 isoform X2	3537	0.125269	5.87759e-08	1.49462e-06
TRINITY_DN38465_c0_g1_i2	XP_018347578.1 trypsin-1-like	1513	7.73079	0.0031204	0.0184805
TRINITY_DN38472_c1_g1_i5	XP_018016124.1 glutamate dehydrogenase, mitochondrial-like	1549	0.0362543	1.87123e-06	3.32236e-05
TRINITY_DN38472_c1_g1_i6	XP_021195200.1glutamate dehydrogenase, mitochondrial	2584	0.298121	6.64597e-05	0.00074316
TRINITY_DN38472_c1_g2_i1	XP_017303171.1 glutamate dehydrogenase, mitochondrial	2016	0.11855	6.46686e-06	9.89963e-05
TRINITY_DN38479_c2_g2_i2	XP_021918254.1tRNA (cytosine(34)-C(5))-methyltransferase isoform X2	2539	2.53075	0.00234327	0.014725
TRINITY_DN38481_c6_g5_i2	XP_013779114.1COP9 signalosome complex subunit 7a-like	1105	1.95995	0.00973568	0.0456708
TRINITY_DN38482_c0_g1_i2	XP_018027708.1PREDICTED: uncharacterized protein LOC108682952	2991	6.54234	2.68476e-05	0.000342647
TRINITY_DN38486_c5_g2_i1	XP_022830485.1pollen-specific leucine-rich repeat extensin-like protein 1 isoform X2	885	0.167421	7.20139e-06	0.000108762
TRINITY_DN38486_c5_g2_i2	XP_022830484.1pollen-specific leucine-rich repeat extensin-like protein 1 isoform X1	1334	0.0601076	7.75974e-05	0.000853016
TRINITY_DN38488_c0_g1_i1	XP_018012403.1 ubiquitin fusion degradation protein 1 homolog	1132	2.56866	0.000650797	0.00516872
TRINITY_DN38489_c0_g2_i5	XP_022207826.1pleckstrin homology-like domain family B member 1	4729	0.00210667	9.97791e-05	0.00105628
TRINITY_DN38489_c0_g3_i1	XP_018022268.1PREDICTED: uncharacterized protein LOC108678359 isoform X2	1299	0.0941146	1.00323e-05	0.000145654
TRINITY_DN38489_c0_g3_i2	NP_001299105.1uncharacterized LOC106127708 precursor	907	0.00683075	0.00045537	0.00378951
TRINITY_DN38506_c9_g2_i2	XP_018012288.1PREDICTED: uncharacterized protein LOC108669460	1713	0.343233	0.00973734	0.0456708
TRINITY_DN38515_c0_g1_i1	XP_021940372.1transcriptional protein SWT1 isoform X2	3256	3.27731	0.000286586	0.00257257
TRINITY_DN38516_c1_g1_i12	XP_018024246.1 ATP-dependent RNA helicase dbp2-like isoform X1	1400	4.3911	3.67547e-05	0.000449062
TRINITY_DN38517_c0_g7_i1	XP_021914442.1steroidogenic acute regulatory protein-like isoform X2	2062	2.89541	0.000121085	0.00124515
TRINITY_DN38521_c3_g2_i2	XP_022083506.1carbohydrate sulfotransferase 11-like isoform X1	714	19.614	9.9979e-05	0.00105774
TRINITY_DN38530_c1_g1_i1	XP_021705989.1DNA-directed RNA polymerases I, II, and III subunit RPABC4	684	8.48409	6.77778e-13	3.49978e-11
TRINITY_DN38532_c2_g3_i1	XP_018022316.1 leucine-rich repeat-containing protein 58-like	1220	16.3711	0.000687615	0.00542034
TRINITY_DN38532_c2_g3_i2	XP_018022316.1 leucine-rich repeat-containing protein 58-like	1817	0.392547	0.000857922	0.00643251
TRINITY_DN38544_c0_g1_i3	XP_018014715.1PREDICTED: uncharacterized protein LOC108671655	2274	17.469	3.06749e-07	6.65741e-06
TRINITY_DN38552_c0_g1_i2	XP_022342551.1endonuclease/exonuclease/phosphatase family domain-containing protein 1-like	3292	16.5681	0.00688028	0.0348346
TRINITY_DN38556_c0_g2_i2	XP_014345535.1 zinc-binding protein A33-like	1518	3.88982	0.000234493	0.00217312
TRINITY_DN38560_c1_g1_i2	XP_022131032.1synaptosomal-associated protein 29	2076	2.38123	0.00274864	0.0166886
TRINITY_DN38563_c3_g3_i4	XP_018017888.1 glycine-rich cell wall structural protein-like	800	0.124487	2.99527e-08	8.0278e-07
TRINITY_DN38569_c6_g3_i1	YP_009220481.1envelope protein	947	11462.7	8.07963e-51	1.89479e-48
TRINITY_DN38569_c8_g1_i1	YP_009220486.1envelope protein	8685	34099.4	2.03157e-60	1.37212e-57
TRINITY_DN38570_c5_g2_i1	XP_021930340.1dynamin-binding protein-like	6006	0.489155	0.00958543	0.0451338
TRINITY_DN38572_c0_g1_i1	XP_018014847.1 dnaJ homolog subfamily C member 17-like	1091	2.77056	0.00490873	0.0265738
TRINITY_DN38575_c2_g1_i6	XP_002431036.1serine/threonine-protein kinase MARK2, putative	1852	0.0208557	0.00104539	0.00761492
TRINITY_DN38578_c0_g1_i1	XP_018019672.1 toll-like receptor Tollo	4558	0.42937	0.01052	0.0484404
TRINITY_DN38584_c3_g1_i8	XP_018026228.1 protein hu-li tai shao-like	2798	0.473037	0.00489493	0.0265162
TRINITY_DN38589_c3_g1_i1	XP_018024605.1 protein SEC13 homolog	1812	3.35334	0.000151775	0.00150395
TRINITY_DN38598_c0_g3_i3	XP_003240563.2 RNA polymerase II degradation factor 1	963	930.314	8.43937e-13	4.34448e-11
TRINITY_DN38598_c0_g3_i5	XP_022178864.1protein ALP1-like	1713	19.5503	4.39061e-07	9.14124e-06
TRINITY_DN38607_c9_g2_i1	XP_014615248.1 protein quiver-like	2353	0.335819	0.00252329	0.015619
TRINITY_DN38627_c5_g1_i1	XP_017761774.1 RNA polymerase II elongation factor Ell isoform X1	2627	2.76524	0.00733769	0.0367102
TRINITY_DN38627_c5_g4_i5	XP_021940550.1forkhead box protein P1 isoform X10	1954	0.267364	4.23781e-05	0.000506407
TRINITY_DN38628_c0_g2_i3	XP_021919990.1transmembrane channel-like protein 5 isoform X2	3246	2.20528	0.00425232	0.0236774
TRINITY_DN38631_c8_g2_i1	XP_021916854.1uncharacterized protein YJR142W isoform X1	1549	7.65713	0.00274857	0.0166886
TRINITY_DN38640_c3_g2_i4	XP_013772435.1probable tRNA N6-adenosine threonylcarbamoyltransferase, mitochondrial	1629	0.00970442	6.48816e-05	0.000729378
TRINITY_DN38641_c1_g1_i1	XP_018568165.1 forkhead box protein P2	4130	0.493005	0.0105944	0.048726
TRINITY_DN38641_c2_g2_i2	XP_018008860.1 sedoheptulokinase-like	1612	0.336666	0.00255147	0.0157404
TRINITY_DN38644_c1_g1_i1	XP_018023448.1 pollen-specific leucine-rich repeat extensin-like protein 2 isoform X1	2755	6.82521	0.000119231	0.00122832
TRINITY_DN38644_c1_g1_i13	XP_018023452.1PREDICTED: uncharacterized protein LOC108679354 isoform X4	3003	249.915	6.01803e-07	1.1997e-05
TRINITY_DN38644_c1_g1_i3	XP_018023450.1PREDICTED: uncharacterized protein LOC108679354 isoform X3	525	88.7979	7.10685e-05	0.000788949
TRINITY_DN38644_c1_g1_i4	XP_018023450.1PREDICTED: uncharacterized protein LOC108679354 isoform X3	826	3.01518	0.00129351	0.00909658
TRINITY_DN38644_c1_g1_i5	XP_018023448.1 pollen-specific leucine-rich repeat extensin-like protein 2 isoform X1	2726	5.38781	6.61346e-08	1.66918e-06
TRINITY_DN38644_c1_g1_i7	XP_018023452.1PREDICTED: uncharacterized protein LOC108679354 isoform X4	3032	840.207	2.78893e-07	6.09989e-06
TRINITY_DN38646_c0_g1_i1	XP_022188003.1sulfotransferase 1C4	1304	14.9734	7.14137e-12	3.26781e-10
TRINITY_DN38648_c1_g1_i3	XP_018013109.1 acylpyruvase FAHD1, mitochondrial-like isoform X2	972	0.0131841	0.00078652	0.0060038
TRINITY_DN38650_c0_g1_i2	XP_017887126.1 protein pinocchio	3575	3.50836	9.72372e-06	0.000141825
TRINITY_DN38652_c0_g1_i1	XP_006811326.1 probable leucine aminopeptidase MCYG_03459-like	2084	8.49344	0.000266603	0.00241632
TRINITY_DN38654_c4_g1_i4	XP_021956604.1caspase-1-like isoform X2	1201	2.70783	0.00320377	0.0188728
TRINITY_DN38682_c0_g2_i10	XP_022098928.1ankyrin repeat domain-containing protein 10-like isoform X2	2375	0.010768	1.66123e-05	0.000225662
TRINITY_DN38684_c6_g1_i2	XP_022249628.1eukaryotic translation initiation factor 4 gamma 1-like isoform X3	1073	4.71559	0.000773445	0.00592542
TRINITY_DN38684_c6_g1_i3	XP_022249628.1eukaryotic translation initiation factor 4 gamma 1-like isoform X3	941	14.9451	2.89631e-07	6.31022e-06
TRINITY_DN38701_c5_g1_i10	XP_015837597.1 ankyrin repeat and IBR domain-containing protein 1	3672	15.1485	2.84091e-06	4.76353e-05
TRINITY_DN38701_c5_g1_i14	XP_015837597.1 ankyrin repeat and IBR domain-containing protein 1	4887	2.8222	0.000229302	0.00213438
TRINITY_DN38717_c0_g1_i2	XP_009563573.1 C-type lectin domain family 4 member E-like	2252	0.338582	0.00294103	0.0176034
TRINITY_DN38720_c5_g1_i1	XP_016768981.1 protein unc-13 homolog D isoform X9	3491	3.27896	0.000288005	0.00258087
TRINITY_DN38722_c3_g1_i13	XP_018019195.1PREDICTED: uncharacterized protein LOC108675679	7436	13.733	0.00570885	0.0301675
TRINITY_DN38722_c3_g1_i9	XP_018019195.1PREDICTED: uncharacterized protein LOC108675679	7939	0.08783	3.52868e-12	1.67836e-10
TRINITY_DN38728_c5_g4_i2	XP_018015135.1PREDICTED: uncharacterized protein LOC108672033	1363	0.423008	0.00377325	0.0215297
TRINITY_DN38729_c0_g1_i1	XP_018023617.1 myotubularin-related protein DDB_G0290005-like isoform X2	693	2.74865	0.000169896	0.00165821
TRINITY_DN38731_c0_g1_i6	XP_020707379.1probable E3 ubiquitin-protein ligase HERC4 isoform X5	3644	5.00699	0.00425394	0.0236774
TRINITY_DN38739_c0_g5_i1	XP_014876631.1 general transcription factor II-I repeat domain-containing protein 2-like	1799	3.90473	0.00311124	0.0184392
TRINITY_DN38739_c0_g6_i1	XP_014876631.1 general transcription factor II-I repeat domain-containing protein 2-like	1970	3.22261	3.50083e-05	0.000431157
TRINITY_DN38739_c0_g6_i4	XP_003724215.1 RING finger protein nhl-1-like	614	3.99409	1.30368e-05	0.000182678
TRINITY_DN38742_c2_g1_i2	XP_013408735.1 cytoplasmic tRNA 2-thiolation protein 2-A-like	1642	5.5369	3.17018e-09	1.01959e-07
TRINITY_DN38745_c1_g1_i2	XP_018025799.1 crustacean hyperglycemic hormones-like	693	35.7992	4.21343e-17	3.07982e-15
TRINITY_DN38745_c1_g4_i13	XP_022827761.1UDP-N-acetylglucosamine--peptide N-acetylglucosaminyltransferase 110 kDa subunit isoform X1	1897	0.104347	4.41479e-14	2.51837e-12
TRINITY_DN38745_c1_g4_i18	XP_018010791.1 UDP-N-acetylglucosamine--peptide N-acetylglucosaminyltransferase 110 kDa subunit-like isoform X2	5366	0.18629	1.33823e-08	3.83633e-07
TRINITY_DN38752_c2_g1_i1	XP_018023425.1 chromobox protein homolog 2-like	1844	3.32633	2.34878e-05	0.000305306
TRINITY_DN38754_c6_g2_i1	XP_012280685.1 chondroitin sulfate proteoglycan 4	2594	0.339378	0.00762764	0.0378024
TRINITY_DN38757_c3_g1_i1	XP_018026378.1PREDICTED: uncharacterized protein LOC108681815	1706	20.5047	6.42182e-05	0.000724543
TRINITY_DN38760_c0_g1_i3	XP_021365249.1DALR anticodon-binding domain-containing protein 3-like	1349	2.30059	0.0103907	0.0479925
TRINITY_DN38763_c0_g3_i1	XP_017777692.1 polypeptide N-acetylgalactosaminyltransferase 35A-like	2320	2.33982	0.00573238	0.030219
TRINITY_DN38765_c5_g2_i4	XP_021918329.1acyl-CoA synthetase family member 3, mitochondrial isoform X3	3741	0.123507	9.36001e-11	3.81748e-09
TRINITY_DN38771_c0_g3_i1	XP_008546560.1 tigger transposable element-derived protein 4-like	1078	9.39724	0.00255578	0.0157555
TRINITY_DN38777_c0_g2_i1	XP_018010848.1 serine-rich adhesin for platelets-like isoform X1	4024	0.437039	0.00526294	0.0281753
TRINITY_DN38779_c0_g1_i1	XP_018010267.1PREDICTED: uncharacterized protein LOC108667723 isoform X2	2254	0.0595311	7.08514e-15	4.35028e-13
TRINITY_DN38779_c0_g1_i3	XP_018018917.1PREDICTED: uncharacterized protein LOC108675418	418	0.0106774	1.59775e-07	3.70577e-06
TRINITY_DN38779_c0_g1_i4	XP_018010271.1PREDICTED: uncharacterized protein LOC108667725	2537	0.00483316	4.62873e-07	9.56622e-06
TRINITY_DN38779_c0_g1_i5	XP_018018917.1PREDICTED: uncharacterized protein LOC108675418	2051	0.0592977	1.36049e-11	6.07722e-10
TRINITY_DN38779_c0_g1_i9	XP_018024843.1PREDICTED: uncharacterized protein LOC108680526	1221	0.0493196	3.87627e-08	1.01317e-06
TRINITY_DN38782_c0_g1_i2	XP_014286561.1 hormone receptor 4 isoform X4	5793	6.17981	0.00399982	0.0225351
TRINITY_DN38785_c2_g2_i1	XP_022101954.1selenoprotein H-like	1332	0.257753	0.00140597	0.00970159
TRINITY_DN38790_c0_g2_i1	XP_013385978.1 putative helicase Mov10l1 isoform X1	3222	6.02495	4.75723e-10	1.7349e-08
TRINITY_DN38790_c0_g2_i3	XP_020904242.1anaphase-promoting complex subunit 16-like	2506	8.37349	1.65414e-08	4.66279e-07
TRINITY_DN38792_c7_g2_i4	XP_011880427.1 glycine--tRNA ligase	2735	2.57523	0.000826353	0.00624015
TRINITY_DN38805_c5_g2_i1	XP_015515653.1 nucleolar protein 10	2485	2.16484	0.00372021	0.0212863
TRINITY_DN38818_c2_g1_i4	XP_012250699.1tryptase beta-2-like	2162	9.9894	9.85815e-05	0.00104601
TRINITY_DN38836_c0_g3_i4	XP_021930411.1battenin isoform X2	1297	0.00741419	2.57313e-05	0.000330901
TRINITY_DN38841_c0_g1_i1	XP_018562680.1 Ca(2+)/calmodulin-responsive adenylate cyclase-like isoform X7	5986	0.324628	0.00209735	0.0134246
TRINITY_DN38846_c4_g1_i6	XP_019738862.1 ataxin-10 isoform X1	1755	108.413	0.00126452	0.00891874
TRINITY_DN38846_c4_g1_i7	XP_021941714.1ataxin-10 isoform X1	1947	7441.04	5.02725e-39	7.93318e-37
TRINITY_DN38863_c5_g2_i11	XP_021925859.1tyrosine-protein kinase PR2 isoform X1	6673	0.00055201	2.42206e-21	2.23478e-19
TRINITY_DN38863_c5_g2_i4	XP_021925858.1tyrosine-protein kinase PR2 isoform X1	2066	3.49101	0.00792767	0.0390079
TRINITY_DN38863_c5_g2_i9	XP_021925858.1tyrosine-protein kinase PR2 isoform X1	6712	0.000424268	1.22403e-24	1.28371e-22
TRINITY_DN38871_c3_g1_i11	XP_018017337.1 RNA-binding protein 39-like	2519	0.441349	0.00197107	0.0128351
TRINITY_DN38871_c3_g1_i33	XP_018017337.1 RNA-binding protein 39-like	1905	0.2819	0.00143393	0.00987031
TRINITY_DN38874_c4_g1_i2	XP_018008769.1 exosome complex exonuclease RRP44-like	3069	2.5729	0.000340842	0.00297511
TRINITY_DN38890_c1_g3_i2	XP_018022008.1 proteasome subunit beta type-2-like	918	3.06136	0.000540534	0.00439904
TRINITY_DN38891_c1_g1_i1	XP_015597914.1 phosphatidylcholine:ceramide cholinephosphotransferase 2-like isoform X8	1475	3.38985	0.000103284	0.00108793
TRINITY_DN38892_c1_g1_i1	XP_018026154.1PREDICTED: uncharacterized protein LOC108681615	3103	0.216015	1.21546e-05	0.000171454
TRINITY_DN38896_c0_g1_i1	XP_018024115.1 aprataxin and PNK-like factor	2258	7.12487	2.53306e-10	9.69858e-09
TRINITY_DN38900_c0_g1_i3	XP_013409202.1 probable UDP-sugar transporter protein SLC35A4	860	0.0631627	0.000889846	0.00663944
TRINITY_DN38908_c5_g2_i2	XP_019631600.1 SCO-spondin-like	348	8.77976	0.000573551	0.00464035
TRINITY_DN38924_c0_g4_i1	XP_021187152.1protein split ends	1960	66.6871	1.71151e-09	5.80299e-08
TRINITY_DN38927_c0_g1_i2	XP_018009982.1PREDICTED: uncharacterized protein LOC108667470 isoform X1	4310	0.212696	2.04546e-05	0.000271096
TRINITY_DN38933_c7_g1_i2	XP_002430244.1sodium/hydrogen exchanger, putative	3581	0.147115	4.04885e-09	1.29203e-07
TRINITY_DN38934_c5_g1_i1	XP_014213987.1 protein saal1 isoform X1	2023	0.390394	0.00284909	0.0171749
TRINITY_DN38937_c7_g1_i3	XP_018006438.1 UPF0609 protein C4orf27 homolog	1286	2.53839	0.00218569	0.0138951
TRINITY_DN38944_c7_g1_i1	XP_002424893.1polynucleotide kinase- 3'-phosphatase, putative	1290	3.35391	5.41154e-05	0.000624138
TRINITY_DN38944_c7_g1_i3	XP_011673659.1 bifunctional polynucleotide phosphatase/kinase isoform X3	2007	5.729	2.50217e-09	8.21969e-08
TRINITY_DN38945_c1_g2_i1	XP_021929779.1zinc finger CCCH domain-containing protein 3	1674	3.14406	4.91152e-05	0.000577916
TRINITY_DN38948_c0_g2_i4	XP_018010910.1 L-2-hydroxyglutarate dehydrogenase, mitochondrial-like	1983	4.17499	2.67138e-05	0.000342031
TRINITY_DN38951_c0_g1_i1	YP_009220541.1hypothetical protein Swssvgp067	397	521.228	4.17605e-12	1.98069e-10
TRINITY_DN38951_c0_g1_i2	YP_009220542.1hypothetical protein Swssvgp068	219	753.238	8.6087e-14	4.79729e-12
TRINITY_DN38951_c0_g1_i6	---NA---	233	97.3629	6.93884e-05	0.000771312
TRINITY_DN38951_c0_g2_i1	YP_009220491.1hypothetical protein Swssvgp017	1185	7681.96	2.65584e-56	1.13522e-53
TRINITY_DN38951_c0_g3_i1	YP_009220542.1hypothetical protein Swssvgp068	609	4262.92	8.60209e-35	1.16197e-32
TRINITY_DN38964_c1_g1_i7	XP_018026344.1 venom phosphodiesterase 2-like	1071	0.375003	0.00905112	0.0431352
TRINITY_DN38966_c3_g1_i1	XP_018022501.1 multidrug resistance protein 1-like	2849	14.2308	1.56571e-11	6.92067e-10
TRINITY_DN38972_c0_g1_i7	XP_018011874.1 putative metabolite transport protein YwtG isoform X1	1705	0.244738	6.80914e-05	0.000758894
TRINITY_DN38975_c0_g1_i3	XP_018016671.1 failed axon connections homolog	1342	0.00616956	8.41511e-07	1.62139e-05
TRINITY_DN38975_c0_g1_i5	XP_018016671.1 failed axon connections homolog	1272	0.19227	0.000963001	0.00708817
TRINITY_DN38979_c4_g2_i9	XP_018013317.1 secreted protein PRY1-like isoform X1	1161	0.0360516	8.84765e-08	2.17773e-06
TRINITY_DN38981_c1_g2_i2	XP_018018264.1 tensin-1-like	3617	2.31263	0.0042221	0.0235592
TRINITY_DN38983_c5_g1_i6	XP_021931657.1otopetrin-2 isoform X1	649	0.166816	3.48705e-06	5.68328e-05
TRINITY_DN38983_c5_g1_i8	XP_021931658.1otopetrin-2 isoform X2	1896	0.121118	2.13209e-06	3.69994e-05
TRINITY_DN38983_c5_g1_i9	XP_021931657.1otopetrin-2 isoform X1	1331	0.00806381	0.00201731	0.0130507
TRINITY_DN38985_c7_g2_i2	XP_002408948.1leucine-rich transmembrane protein, putative	382	41.5089	0.00393126	0.0222675
TRINITY_DN38987_c1_g3_i1	XP_021202277.1zinc finger and BTB domain-containing protein 17 isoform X3	6602	0.167319	0.00104042	0.00758202
TRINITY_DN38987_c1_g3_i7	XP_021202275.1zinc finger protein 629 isoform X1	6643	0.104978	0.000736977	0.00571606
TRINITY_DN38987_c1_g3_i8	XP_021202275.1zinc finger protein 629 isoform X1	6575	0.199402	0.00371295	0.0212664
TRINITY_DN38991_c4_g3_i1	XP_017519267.1 quinone oxidoreductase	707	0.107977	7.41762e-06	0.000111727
TRINITY_DN38991_c4_g4_i2	XP_006919389.1 quinone oxidoreductase	923	0.166794	4.80585e-05	0.000567064
TRINITY_DN38999_c0_g2_i1	XP_013419139.1 sorbitol dehydrogenase-like	729	0.0743432	0.00112292	0.00808205
TRINITY_DN38999_c0_g2_i3	XP_021943595.1sorbitol dehydrogenase-like	1293	0.0524901	3.79359e-17	2.8218e-15
TRINITY_DN39004_c3_g3_i2	XP_018015187.1 NFX1-type zinc finger-containing protein 1-like isoform X2	5232	6.23793	2.99397e-09	9.70312e-08
TRINITY_DN39004_c3_g4_i1	XP_018017546.1 NFX1-type zinc finger-containing protein 1-like	1400	6.41396	8.35987e-10	2.95306e-08
TRINITY_DN39009_c1_g1_i1	XP_011431519.2 F-box only protein 6-like	1444	2.09369	0.00545958	0.0290621
TRINITY_DN39009_c1_g1_i6	XP_011431519.2 F-box only protein 6-like	1449	11.5747	1.31641e-12	6.65494e-11
TRINITY_DN39019_c3_g1_i8	XP_018009458.1 alpha-N-acetylgalactosaminidase-like	2219	0.0117162	0.000578462	0.0046756
TRINITY_DN39024_c0_g2_i3	XP_019615443.1 putative cysteine proteinase CG12163	2952	0.456904	0.0107436	0.0492547
TRINITY_DN39030_c0_g2_i1	XP_007064244.1 DNA polymerase beta	1386	5.59416	4.40591e-06	7.02008e-05
TRINITY_DN39031_c6_g1_i5	XP_018019293.1 transcriptional repressor NF-X1-like	4498	2.97058	4.19846e-05	0.00050236
TRINITY_DN39033_c2_g1_i1	XP_018026692.1PREDICTED: uncharacterized protein LOC108682092	1686	63.1782	6.59605e-06	0.000100518
TRINITY_DN39034_c1_g1_i1	XP_014472338.1 E3 ubiquitin-protein ligase RNF13-like isoform X2	1168	0.00615868	8.23872e-05	0.000899229
TRINITY_DN39041_c0_g1_i1	XP_018019016.1 estrogen sulfotransferase-like	964	0.181234	0.00417697	0.0233692
TRINITY_DN39041_c0_g2_i2	XP_018019016.1 estrogen sulfotransferase-like	1150	0.111618	0.00135517	0.00943174
TRINITY_DN39041_c0_g2_i5	XP_018019016.1 estrogen sulfotransferase-like	1398	0.355564	0.000513254	0.00420489
TRINITY_DN39041_c0_g2_i7	XP_018019016.1 estrogen sulfotransferase-like	1911	0.145815	2.97823e-07	6.48035e-06
TRINITY_DN39064_c5_g5_i1	XP_013387692.1 methionine synthase-like	4394	14.5331	1.95361e-16	1.37445e-14
TRINITY_DN39066_c1_g1_i1	XP_018026419.1 isocitrate dehydrogenase [NADP], mitochondrial-like	1380	0.0151407	0.00170067	0.0113591
TRINITY_DN39066_c1_g1_i3	XP_019621330.1 isocitrate dehydrogenase [NADP], mitochondrial-like isoform X1	2271	0.0589786	1.51515e-12	7.61408e-11
TRINITY_DN39066_c1_g1_i4	XP_018026419.1 isocitrate dehydrogenase [NADP], mitochondrial-like	1689	0.00332657	3.81512e-08	1.00314e-06
TRINITY_DN39066_c1_g1_i6	XP_018020753.1 isocitrate dehydrogenase [NADP], mitochondrial-like	552	0.001459	1.21096e-10	4.86835e-09
TRINITY_DN39073_c0_g1_i5	XP_018016308.1 protein transport protein Sec31A-like isoform X2	4346	2.28648	0.00743732	0.0370991
TRINITY_DN39076_c3_g2_i3	XP_022184296.1prostaglandin E synthase 3 isoform X1	2507	4.63474	2.45718e-07	5.43057e-06
TRINITY_DN39078_c0_g1_i2	XP_018022915.1 N-acetylneuraminate lyase-like	1225	0.0248939	1.48356e-07	3.47433e-06
TRINITY_DN39080_c1_g2_i7	XP_018014760.1 translation elongation factor 2-like	3489	579.26	3.61831e-09	1.16151e-07
TRINITY_DN39080_c1_g5_i1	XP_018014760.1 translation elongation factor 2-like	510	8.76176	0.00149843	0.0102433
TRINITY_DN39084_c4_g1_i1	XP_021919929.1U2 small nuclear ribonucleoprotein A'	1298	2.55499	0.0030301	0.0180366
TRINITY_DN39091_c0_g2_i1	XP_018023215.1PREDICTED: uncharacterized protein LOC108679144	1584	0.220113	9.59812e-05	0.00102378
TRINITY_DN39091_c0_g2_i14	XP_018023215.1PREDICTED: uncharacterized protein LOC108679144	5606	0.145354	3.32727e-08	8.88939e-07
TRINITY_DN39091_c0_g2_i4	XP_018023215.1PREDICTED: uncharacterized protein LOC108679144	818	0.181968	9.7453e-06	0.000141975
TRINITY_DN39098_c3_g1_i2	XP_018012619.1 transcription factor Sox-8-like	3553	9.3115	0.000530614	0.00433031
TRINITY_DN39098_c3_g1_i3	XP_018012619.1 transcription factor Sox-8-like	592	3.4902	0.00195777	0.0127682
TRINITY_DN39104_c6_g4_i2	XP_018019761.1 flocculation protein FLO11-like	609	11.9236	5.37625e-05	0.000621197
TRINITY_DN39115_c0_g2_i2	XP_003444864.1 glutathione S-transferase Mu 3 isoform X1	1241	0.0681539	5.45852e-12	2.55311e-10
TRINITY_DN39121_c2_g2_i1	XP_018022505.1 protein lifeguard 1-like	1054	9.96883	1.86548e-14	1.10135e-12
TRINITY_DN39122_c5_g1_i2	XP_018006822.1 inosine-5'-monophosphate dehydrogenase 1-like isoform X1	2787	4.44246	1.11842e-06	2.10294e-05
TRINITY_DN39129_c1_g2_i2	XP_008195661.1 5'-3' exoribonuclease 2 homolog	4269	0.353732	0.000401758	0.0034261
TRINITY_DN39141_c0_g1_i2	XP_004918676.1 kinesin-like protein KIF3B	3682	0.116316	0.00968974	0.0455234
TRINITY_DN39145_c0_g1_i1	XP_018020751.1 lipoyltransferase 1, mitochondrial-like	2015	0.312589	3.46615e-05	0.000427508
TRINITY_DN39162_c1_g1_i11	XP_018022052.1 putative RNA-binding protein Luc7-like 2	940	0.358582	0.00243332	0.0151887
TRINITY_DN39162_c1_g1_i7	XP_018022052.1 putative RNA-binding protein Luc7-like 2	2872	0.307966	1.65707e-05	0.000225279
TRINITY_DN39162_c2_g2_i1	XP_022520393.1acetoacetyl-CoA synthetase	477	0.0215419	0.00339349	0.0197924
TRINITY_DN39166_c1_g2_i5	XP_018026198.1 hemicentin-1-like	2059	0.0170426	0.00750979	0.037416
TRINITY_DN39168_c1_g1_i6	XP_018009986.1 liprin-alpha-1-like isoform X2	6965	9.89916	0.00138679	0.00961243
TRINITY_DN39175_c0_g1_i3	XP_022343652.125S rRNA (cytosine-C(5))-methyltransferase nop2-like	1957	2.33522	0.00131843	0.0092228
TRINITY_DN39180_c0_g2_i4	XP_021917363.1calponin homology and LIM domain-containing protein isoform X2	3325	0.140677	2.08959e-08	5.75574e-07
TRINITY_DN39182_c0_g1_i2	XP_014667052.1 acyl-CoA synthetase family member 2, mitochondrial-like	1999	0.075834	5.68241e-06	8.83494e-05
TRINITY_DN39183_c1_g2_i3	XP_005101493.1 arrestin domain-containing protein 3-like	2737	0.254915	0.00334763	0.0195385
TRINITY_DN39185_c2_g2_i5	XP_015226596.1 allantoinase, mitochondrial-like	1114	0.222962	0.0109444	0.0498582
TRINITY_DN39186_c4_g1_i1	XP_021956604.1caspase-1-like isoform X2	4153	9.34351	2.10424e-09	7.04962e-08
TRINITY_DN39186_c4_g1_i3	XP_021956605.1caspase-1-like isoform X2	2957	5.87979	2.31663e-07	5.16727e-06
TRINITY_DN39186_c4_g1_i8	XP_011564881.1 caspase-1-like	1064	8.90144	1.90085e-05	0.000254562
TRINITY_DN39188_c7_g1_i2	XP_015515778.1 lanC-like protein 3	1827	0.122904	6.75308e-09	2.06943e-07
TRINITY_DN39188_c7_g6_i3	XP_018015065.1 protein suppressor of white apricot-like	4982	0.368469	0.00024266	0.00223897
TRINITY_DN39198_c1_g1_i1	XP_018027669.1PREDICTED: uncharacterized protein LOC108682923	1837	6.0984	0.00030371	0.00269902
TRINITY_DN39198_c2_g1_i5	XP_013394561.1 glycerol kinase-like isoform X4	2772	0.314135	0.000177549	0.00172096
TRINITY_DN39205_c0_g1_i1	XP_019622248.1 vacuolar protein sorting-associated protein 4B-like	1538	2.43643	0.00918518	0.0436418
TRINITY_DN39215_c6_g1_i1	XP_018009888.1 activator of 90 kDa heat shock protein ATPase homolog 1-like	1735	3.12546	9.70741e-05	0.00103218
TRINITY_DN39219_c0_g1_i1	XP_018008307.1 proteasome subunit alpha type-7-like	913	2.50409	0.00397841	0.0224667
TRINITY_DN39225_c2_g2_i1	XP_022249098.1phospholipase D3-like isoform X1	1700	0.339251	0.000914729	0.00679807
TRINITY_DN39230_c2_g1_i4	XP_018008431.1PREDICTED: uncharacterized protein LOC108666125 isoform X2	1259	3.96856	8.3578e-05	0.000908519
TRINITY_DN39230_c3_g1_i4	XP_018025288.1 DNA damage-regulated autophagy modulator protein 2-like	6946	2.88697	0.000127514	0.00129938
TRINITY_DN39234_c3_g1_i3	XP_018022964.1 3-hydroxyanthranilate 3,4-dioxygenase-like isoform X2	1122	0.0510922	2.95706e-08	7.938e-07
TRINITY_DN39234_c3_g1_i6	XP_018022964.1 3-hydroxyanthranilate 3,4-dioxygenase-like isoform X2	1119	0.0316106	1.56171e-14	9.285e-13
TRINITY_DN39234_c3_g1_i7	XP_018022963.1 3-hydroxyanthranilate 3,4-dioxygenase-like isoform X1	1148	0.0847134	0.0053923	0.0287766
TRINITY_DN39247_c0_g3_i1	XP_020213304.1deoxyuridine 5'-triphosphate nucleotidohydrolase	3018	23274.7	4.95271e-52	1.28656e-49
TRINITY_DN39247_c0_g4_i1	YP_009220510.1hypothetical protein Swssvgp036	2217	9452.01	2.99763e-54	9.37314e-52
TRINITY_DN39247_c0_g6_i1	YP_009220510.1hypothetical protein Swssvgp036	870	3665.59	7.07404e-43	1.20652e-40
TRINITY_DN39248_c7_g1_i1	XP_013772879.1neurotrophin 1-like	999	143.272	2.18574e-05	0.000286316
TRINITY_DN39261_c5_g3_i1	XP_018575257.1 ribosomal protein S6 kinase beta-1-like	3190	4.1685	9.99879e-07	1.89483e-05
TRINITY_DN39265_c5_g1_i5	XP_018025035.1 inactive hydroxysteroid dehydrogenase-like protein 1	1315	0.0911281	8.37055e-06	0.000124526
TRINITY_DN39280_c3_g2_i1	XP_018023746.1 probable magnesium transporter NIPA1	3279	10.1886	1.00234e-12	5.12863e-11
TRINITY_DN39283_c0_g1_i6	XP_018006927.1 probable carboxypeptidase PM20D1.2 isoform X1	1702	0.0148022	0.000119007	0.00122676
TRINITY_DN39292_c0_g1_i2	XP_012541954.1 cyclin-dependent kinase 8-like isoform X1	1970	0.439884	0.00299492	0.0178626
TRINITY_DN39301_c2_g2_i2	XP_013381459.1 ammonium transporter Rh type B-like	1259	0.0223106	1.62846e-15	1.06164e-13
TRINITY_DN39303_c2_g2_i1	XP_018014707.1 2-amino-3-carboxymuconate-6-semialdehyde decarboxylase-like isoform X1	1448	0.0173045	1.22528e-19	1.03964e-17
TRINITY_DN39311_c1_g1_i3	XP_018007590.1 chloride intracellular channel protein 2-like isoform X1	907	2.24368	0.00557753	0.0295503
TRINITY_DN39313_c0_g1_i2	XP_011874450.1 acylphosphatase-1-like isoform X5	2678	3.63861	3.71577e-05	0.000453001
TRINITY_DN39323_c8_g1_i1	NP_001070859.1proto-oncogene serine/threonine-protein kinase pim-1	1412	5.43387	0.000307091	0.00272764
TRINITY_DN39323_c8_g2_i1	XP_013772477.1serine/threonine-protein kinase pim-3-like	1761	7.40459	1.39469e-08	3.9914e-07
TRINITY_DN39323_c8_g2_i3	XP_020653365.1serine/threonine-protein kinase pim-2 isoform X2	1048	9.82818	0.00063273	0.0050466
TRINITY_DN39323_c8_g2_i4	XP_018014121.1 serine/threonine-protein kinase pim-3-like	1006	6.51557	5.78655e-06	8.97208e-05
TRINITY_DN39324_c6_g1_i1	XP_021920087.1leucine-rich repeat and fibronectin type-III domain-containing protein 3 isoform X2	1591	10.6683	1.31575e-05	0.000184063
TRINITY_DN39326_c0_g1_i1	XP_020287384.1forkhead box protein P1-like	842	5.16799	2.04084e-06	3.57464e-05
TRINITY_DN39344_c0_g1_i1	XP_018010654.1 poly(ADP-ribose) glycohydrolase-like	2728	2.2572	0.00297547	0.0177781
TRINITY_DN39351_c0_g2_i1	XP_021930664.13-hydroxy-3-methylglutaryl-coenzyme A reductase isoform X1	3077	3.53847	0.00291755	0.0174939
TRINITY_DN39358_c5_g3_i1	XP_018017345.1 probable G-protein coupled receptor Mth-like 10	2291	4.96167	2.19757e-06	3.80574e-05
TRINITY_DN39364_c0_g1_i2	XP_021924763.1helicase POLQ-like isoform X1	4483	6.99497	1.73688e-09	5.87721e-08
TRINITY_DN39370_c0_g1_i16	XP_014276090.1 serine/threonine-protein kinase mig-15 isoform X1	4648	126.128	0.00142546	0.00982401
TRINITY_DN39372_c4_g1_i1	XP_014231682.1 probable ATP-dependent RNA helicase DDX27	3171	2.09946	0.00689048	0.0348654
TRINITY_DN39373_c1_g1_i2	YP_009220569.1hypothetical protein Swssvgp095	440	42646.4	4.36806e-37	6.2504e-35
TRINITY_DN39374_c2_g1_i3	XP_018012696.1 ETS-related transcription factor Elf-4-like	1683	2.99415	0.000114876	0.00119072
TRINITY_DN39383_c3_g1_i1	XP_011054141.1 stress-induced-phosphoprotein 1	1795	2.85987	0.00013684	0.00137778
TRINITY_DN39386_c2_g1_i1	XP_018017998.1 phospholipase A-2-activating protein-like	2707	2.4229	0.00195042	0.0127301
TRINITY_DN39389_c3_g2_i2	XP_018026036.1 nucleoplasmin-like protein ANO39 isoform X1	635	2.47517	0.00107901	0.0078245
TRINITY_DN39392_c0_g1_i3	XP_015201972.1 carbohydrate sulfotransferase 15	1985	0.226232	0.000491477	0.00405204
TRINITY_DN39396_c4_g1_i1	XP_018010355.1 pyroglutamyl-peptidase 1-like	819	11.0617	1.02343e-11	4.64532e-10
TRINITY_DN39396_c5_g1_i2	XP_020624905.1transitional endoplasmic reticulum ATPase	3246	27.986	6.5288e-05	0.000731997
TRINITY_DN39396_c5_g1_i3	XP_020624905.1transitional endoplasmic reticulum ATPase	3081	5.33309	4.31192e-09	1.36088e-07
TRINITY_DN39402_c0_g1_i3	XP_019618420.1 putative L-aspartate dehydrogenase	1196	0.206913	9.06563e-08	2.2249e-06
TRINITY_DN39404_c0_g2_i3	XP_018025983.1PREDICTED: uncharacterized protein LOC108681463	837	0.440389	0.00509206	0.0274169
TRINITY_DN39408_c6_g1_i3	XP_019723294.1 histone-lysine N-methyltransferase 2A-like	2153	0.250245	0.00253476	0.015666
TRINITY_DN39408_c6_g1_i6	XP_019723294.1 histone-lysine N-methyltransferase 2A-like	4969	0.204294	5.0045e-07	1.02425e-05
TRINITY_DN39418_c0_g2_i2	XP_012272601.1 thioredoxin-2 isoform X1	689	9.43238	0.00175861	0.0116416
TRINITY_DN39420_c0_g2_i2	XP_018014306.1 small nuclear ribonucleoprotein G-like	465	2.86321	0.00122229	0.00867938
TRINITY_DN39428_c0_g1_i1	XP_014300592.1 vascular endothelial growth factor A-like	1008	7.9528	1.64442e-08	4.64315e-07
TRINITY_DN39428_c0_g1_i2	XP_014300592.1 vascular endothelial growth factor A-like	863	6.14163	0.00851448	0.0411888
TRINITY_DN39431_c1_g2_i4	XP_018028000.1 protein SON-like	1679	0.169161	0.003525	0.0203974
TRINITY_DN39438_c0_g4_i1	XP_018021171.1 proline dehydrogenase 1, mitochondrial-like	2700	3.38648	0.00656063	0.0336604
TRINITY_DN39447_c0_g1_i12	XP_021913854.1integrin beta-PS isoform X1	2968	594.015	1.13873e-12	5.7914e-11
TRINITY_DN39449_c0_g1_i1	XP_021954759.1chitooligosaccharidolytic beta-N-acetylglucosaminidase-like	2864	0.0180918	1.07196e-16	7.66949e-15
TRINITY_DN39449_c0_g1_i12	XP_019535059.1 chitooligosaccharidolytic beta-N-acetylglucosaminidase	776	0.0546151	0.00118804	0.00846062
TRINITY_DN39449_c0_g1_i17	XP_021954759.1chitooligosaccharidolytic beta-N-acetylglucosaminidase-like	3187	0.0323015	1.30196e-18	1.05185e-16
TRINITY_DN39449_c0_g1_i18	XP_021954759.1chitooligosaccharidolytic beta-N-acetylglucosaminidase-like	3499	0.0374268	0.00800056	0.0392474
TRINITY_DN39449_c0_g1_i6	XP_021954759.1chitooligosaccharidolytic beta-N-acetylglucosaminidase-like	3176	0.0113789	1.71351e-12	8.45983e-11
TRINITY_DN39450_c0_g1_i2	XP_022082239.1F-box only protein 31-like	1631	3.48736	9.68666e-05	0.00103093
TRINITY_DN39450_c0_g1_i3	XP_022082239.1F-box only protein 31-like	1644	6.8536	8.18449e-07	1.58118e-05
TRINITY_DN39465_c0_g1_i1	YP_009220596.1hypothetical protein Swssvgp122	8896	11898.2	5.62733e-57	2.63938e-54
TRINITY_DN39465_c3_g2_i1	XP_018016187.1 innexin inx2-like isoform X2	851	59.7279	1.203e-06	2.2445e-05
TRINITY_DN39471_c3_g1_i1	XP_018912091.1 carnitine O-palmitoyltransferase 1, liver isoform isoform X2	659	0.405548	0.00211254	0.013491
TRINITY_DN39471_c3_g1_i2	XP_018007396.1 carnitine O-palmitoyltransferase 1, liver isoform-like isoform X1	2060	0.385199	0.0011828	0.00842683
TRINITY_DN39471_c3_g1_i8	XP_018912092.1 carnitine O-palmitoyltransferase 1, liver isoform isoform X3	2983	0.310065	5.70751e-05	0.000651598
TRINITY_DN39483_c0_g1_i3	XP_002736791.1PREDICTED: uncharacterized protein LOC100378528	2735	0.275297	0.00798432	0.0392133
TRINITY_DN39491_c0_g1_i1	XP_008467675.1 homeobox protein 4	4919	13.4016	0.0017588	0.0116416
TRINITY_DN39494_c0_g1_i1	XP_020708008.1dual specificity protein phosphatase 10	907	8.31992	0.000404925	0.00344441
TRINITY_DN39494_c2_g2_i6	XP_018007540.1 innexin inx2-like	2095	0.448869	0.00438071	0.0241985
TRINITY_DN39495_c2_g2_i9	XP_001951783.1 arginine/serine-rich coiled-coil protein 2 isoform X2	1110	0.163776	5.30606e-06	8.30332e-05
TRINITY_DN39503_c0_g3_i2	XP_018017581.1 RNA-binding protein 45-like	3222	0.33697	0.00351356	0.0203521
TRINITY_DN39503_c0_g3_i4	XP_018017581.1 RNA-binding protein 45-like	1253	0.317025	0.000448718	0.00375079
TRINITY_DN39503_c1_g2_i3	XP_021914640.1multiple PDZ domain protein-like	3973	0.443479	0.0066284	0.0339462
TRINITY_DN39508_c8_g1_i2	XP_020570462.1heat shock protein HSP 90-beta isoform X1	651	115.173	5.86846e-06	9.07408e-05
TRINITY_DN39508_c8_g1_i4	XP_014615533.1 heat shock protein 83-like	616	4.85223	5.35423e-07	1.08333e-05
TRINITY_DN39508_c8_g1_i5	XP_018599273.1 heat shock protein HSP 90-beta	544	3.97747	0.00307016	0.0182405
TRINITY_DN39508_c9_g2_i1	XP_015784944.1 small EDRK-rich factor 2-like	1760	2.10235	0.00701748	0.0353808
TRINITY_DN39520_c2_g5_i1	XP_013794423.1monocarboxylate transporter 9-like	2636	3.36824	0.00284368	0.0171484
TRINITY_DN39523_c0_g1_i11	XP_021000280.1voltage-dependent calcium channel subunit alpha-2/delta-1	3503	2.85668	0.00095471	0.00703635
TRINITY_DN39527_c0_g1_i1	XP_018023076.1 putative mediator of RNA polymerase II transcription subunit 12	2382	3.36211	0.00194959	0.0127296
TRINITY_DN39544_c3_g2_i1	XP_018024796.1PREDICTED: uncharacterized protein LOC108680484 isoform X1	874	7.99289	1.08792e-06	2.04788e-05
TRINITY_DN39549_c1_g1_i8	XP_011677657.1 probable histone-lysine N-methyltransferase PRDM7	2076	1174.84	1.65947e-18	1.3155e-16
TRINITY_DN39569_c0_g1_i1	XP_018022749.1 urea transporter 2-like	1700	0.138306	0.0108252	0.0494676
TRINITY_DN39572_c1_g1_i1	XP_019621351.1 inverted formin-2-like	1998	4.26717	0.000238096	0.00220167
TRINITY_DN39579_c1_g8_i1	XP_019128615.1 NIF3-like protein 1	1478	0.400177	0.00165879	0.0110937
TRINITY_DN39580_c7_g2_i1	XP_019628254.1 probable phytanoyl-CoA dioxygenase isoform X2	1231	0.0467666	1.19986e-08	3.49908e-07
TRINITY_DN39582_c2_g1_i1	XP_018015701.1 histidine--tRNA ligase, cytoplasmic-like isoform X2	2706	3.3717	2.89564e-05	0.000365583
TRINITY_DN39586_c5_g1_i2	XP_012143611.1 serine/arginine repetitive matrix protein 1 isoform X3	2519	0.233936	1.65139e-06	2.9632e-05
TRINITY_DN39586_c5_g1_i3	XP_018011000.1 serine/arginine repetitive matrix protein 1-like isoform X1	1591	0.358029	0.0007536	0.00580764
TRINITY_DN39588_c0_g1_i1	XP_021934045.11,5-anhydro-D-fructose reductase-like	1866	0.0407982	1.20957e-20	1.08062e-18
TRINITY_DN39593_c1_g7_i1	XP_018578883.1 facilitated trehalose transporter Tret1-like isoform X2	881	4.59094	0.0078359	0.0386756
TRINITY_DN39594_c0_g2_i2	XP_022332254.1arrestin domain-containing protein 3-like	1069	33.7739	7.09858e-09	2.15188e-07
TRINITY_DN39599_c1_g1_i5	XP_018008120.1 lysosomal alpha-mannosidase-like	1998	0.326406	0.0081699	0.0399157
TRINITY_DN39599_c1_g1_i6	XP_018008120.1 lysosomal alpha-mannosidase-like	838	0.0175151	0.00278967	0.016889
TRINITY_DN39604_c0_g2_i2	XP_018026693.1 testis-expressed sequence 2 protein-like	4429	6.06464	1.72141e-08	4.82825e-07
TRINITY_DN39611_c2_g2_i5	XP_018008443.1 zinc transporter 5-like	1930	0.0705044	0.00170637	0.0113882
TRINITY_DN39616_c0_g2_i1	XP_018020761.1 growth hormone-inducible transmembrane protein-like	1379	5.26355	0.000123317	0.00126347
TRINITY_DN39616_c0_g2_i2	XP_018020761.1 growth hormone-inducible transmembrane protein-like	1458	4.38551	0.000745401	0.00576199
TRINITY_DN39629_c1_g1_i1	XP_022250728.1ecdysone-induced protein 78C-like	5795	5.0448	0.00193956	0.0126739
TRINITY_DN39638_c0_g2_i11	XP_018007757.1 aryl hydrocarbon receptor nuclear translocator homolog isoform X4	1573	0.104179	0.00238678	0.0149535
TRINITY_DN39638_c0_g2_i8	XP_018007757.1 aryl hydrocarbon receptor nuclear translocator homolog isoform X4	3401	0.00273082	2.11094e-06	3.67078e-05
TRINITY_DN39643_c0_g1_i1	XP_020661172.1kynurenine/alpha-aminoadipate aminotransferase, mitochondrial-like	1533	3.19856	0.00680727	0.0345375
TRINITY_DN39644_c2_g1_i3	XP_021925133.1breast carcinoma-amplified sequence 3 homolog	4580	2.21553	0.0057164	0.0301675
TRINITY_DN39646_c3_g1_i1	YP_009220555.1envelope protein	3088	16645.1	7.31474e-44	1.2603e-41
TRINITY_DN39647_c5_g1_i1	XP_020288023.1E3 ubiquitin-protein ligase RNF34 isoform X3	2911	4.25083	1.52071e-06	2.76099e-05
TRINITY_DN39648_c4_g1_i1	XP_018017381.1 glycerophosphocholine phosphodiesterase GPCPD1-like	2976	5.10338	4.19031e-06	6.70648e-05
TRINITY_DN39649_c7_g1_i1	YP_009220486.1envelope protein	6563	15694.5	1.69954e-51	4.2831e-49
TRINITY_DN39649_c7_g5_i1	YP_009220489.1hypothetical protein Swssvgp015	1065	44653.6	9.70655e-57	4.4082e-54
TRINITY_DN39654_c3_g2_i4	XP_018024241.1 non-structural maintenance of chromosomes element 4 homolog A-like	1686	3.6456	3.68716e-06	5.98632e-05
TRINITY_DN39657_c1_g1_i2	XP_014680687.1 insulin-degrading enzyme-like	3759	2.34316	0.00186328	0.0122244
TRINITY_DN39661_c1_g1_i12	XP_016907745.1 nuclear factor of activated T-cells 5-like	4360	0.126131	0.00202308	0.013068
TRINITY_DN39661_c1_g1_i4	XP_016907745.1 nuclear factor of activated T-cells 5-like	4995	0.170019	1.41181e-09	4.81585e-08
TRINITY_DN39663_c2_g1_i6	XP_018023798.1 von Willebrand factor A domain-containing protein 5A-like	2110	5.07236	6.30784e-07	1.25156e-05
TRINITY_DN39667_c3_g4_i1	XP_018024783.1 putative tyrosinase-like protein tyr-3	682	10.1257	0.000741746	0.0057425
TRINITY_DN39669_c3_g1_i9	XP_018023919.1 V-type proton ATPase 116 kDa subunit a-like isoform X4	793	17.7433	0.0010636	0.00773087
TRINITY_DN39671_c0_g1_i4	XP_021928517.1WW domain-binding protein 2 isoform X1	2959	2.18256	0.00371279	0.0212664
TRINITY_DN39672_c4_g1_i1	XP_019868043.1 LIM domain-containing protein jub	1313	0.0927541	3.20784e-06	5.27917e-05
TRINITY_DN39684_c5_g1_i1	XP_020999883.1uncharacterized protein LOC107444748	908	0.236308	0.00253979	0.0156882
TRINITY_DN39687_c2_g2_i4	XP_018006355.1 eukaryotic peptide chain release factor subunit 1 isoform X2	2518	2.56251	0.000953798	0.0070327
TRINITY_DN39687_c2_g2_i7	XP_018006355.1 eukaryotic peptide chain release factor subunit 1 isoform X2	1497	2.46648	0.00133402	0.00930784
TRINITY_DN39688_c3_g1_i1	XP_018020284.1 galactoside 2-alpha-L-fucosyltransferase 2-like	552	95.9511	5.98706e-05	0.000680751
TRINITY_DN39692_c1_g1_i1	XP_021931322.1integrin alpha-PS3-like isoform X1	3970	0.384861	0.0109011	0.049707
TRINITY_DN39692_c1_g1_i2	XP_006821908.1 integrin alpha-9-like	1244	0.0575183	0.0028775	0.0172906
TRINITY_DN39693_c0_g1_i2	XP_015923332.1ras GTPase-activating protein-binding protein 2	3249	2.6486	0.000441855	0.00370996
TRINITY_DN39707_c0_g1_i18	XP_022244603.1otopetrin-2-like isoform X2	1016	0.0482789	2.90347e-06	4.84917e-05
TRINITY_DN39707_c0_g1_i19	XP_022244602.1otopetrin-2-like isoform X2	2943	0.114181	2.30672e-09	7.63706e-08
TRINITY_DN39707_c0_g1_i2	XP_014257127.1 otopetrin-2-like isoform X2	735	0.0746746	0.00261532	0.0160289
TRINITY_DN39707_c0_g1_i9	XP_017884235.1 otopetrin-2-like isoform X2	986	0.0465356	0.000160575	0.00158094
TRINITY_DN39713_c7_g1_i3	XP_018010793.1 RNA-binding protein with serine-rich domain 1-B-like	2623	0.305656	0.00970867	0.0455743
TRINITY_DN39715_c3_g1_i1	XP_018326746.1 toll-interacting protein-like	1058	2.486	0.00382153	0.0217554
TRINITY_DN39715_c4_g1_i1	XP_011430033.1 pachytene checkpoint protein 2 homolog	1529	2.42169	0.00643162	0.0331394
TRINITY_DN39717_c0_g2_i1	XP_018015795.1 IST1 homolog isoform X1	1122	4.19224	0.0030383	0.0180767
TRINITY_DN39721_c0_g2_i3	XP_019133338.1 granulins-like	2200	2.89841	0.00012934	0.00131166
TRINITY_DN39721_c0_g2_i4	XP_019133338.1 granulins-like	3040	3.08525	0.000234188	0.00217148
TRINITY_DN39725_c0_g1_i2	XP_003704470.2 neuronal calcium sensor 2 isoform X1	1162	0.0164338	0.00143515	0.00987466
TRINITY_DN39728_c4_g1_i3	XP_012942087.1 tyrosine-protein phosphatase non-receptor type 4-like	4232	2.8236	0.000176888	0.00171554
TRINITY_DN39729_c0_g1_i6	XP_022332250.1arrestin domain-containing protein 17-like	3708	6.17315	6.9087e-09	2.10566e-07
TRINITY_DN39730_c1_g1_i7	---NA---	943	0.35308	0.00170716	0.0113889
TRINITY_DN39732_c1_g1_i5	XP_018022934.1 cleavage stimulation factor subunit 3-like	2960	2.69097	0.000417585	0.00353075
TRINITY_DN39733_c0_g2_i1	XP_018017284.1PREDICTED: uncharacterized protein LOC108673908, partial	889	32.4568	2.01424e-06	3.53172e-05
TRINITY_DN39736_c0_g1_i7	XP_018018336.1 zinc finger FYVE domain-containing protein 16-like	5543	4.92247	0.0055971	0.0296353
TRINITY_DN39738_c3_g2_i1	XP_018012288.1PREDICTED: uncharacterized protein LOC108669460	4268	0.401964	0.00470043	0.025627
TRINITY_DN39739_c3_g2_i2	XP_021342482.1protein pxr1-like isoform X1	1390	2.03297	0.00771485	0.0381786
TRINITY_DN39741_c1_g1_i1	XP_013066733.1PREDICTED: uncharacterized protein LOC106055131	792	43.9727	7.59057e-06	0.000114027
TRINITY_DN39742_c4_g1_i1	YP_009220597.1capsid protein	12204	29475.9	1.36069e-71	1.14876e-67
TRINITY_DN39743_c3_g1_i2	XP_019769626.1 protein deglycase DJ-1 isoform X2	954	0.356595	0.000327265	0.00287655
TRINITY_DN39749_c0_g1_i1	XP_002416197.1purple acid phosphatase, putative	3124	0.283231	0.000444674	0.00372795
TRINITY_DN39756_c1_g4_i4	XP_021927719.1repressor of RNA polymerase III transcription MAF1 homolog isoform X2	3214	0.38304	0.00278229	0.0168746
TRINITY_DN39774_c5_g1_i1	XP_015915733.1neurotrophin 1-like	1702	28.3059	2.13228e-07	4.80048e-06
TRINITY_DN39775_c0_g1_i5	XP_013787576.1dnaJ homolog subfamily B member 9-like	2090	2.19113	0.00641395	0.0330787
TRINITY_DN39775_c0_g5_i2	XP_018020908.1 protein N-terminal asparagine amidohydrolase-like isoform X1	1282	5.35842	7.70811e-08	1.92532e-06
TRINITY_DN39780_c1_g6_i3	XP_022688573.1coiled-coil-helix-coiled-coil-helix domain-containing protein 7-like isoform X1	642	0.275918	0.00623049	0.0323002
TRINITY_DN39780_c1_g9_i1	XP_018026493.1 DNA polymerase lambda-like	3293	5.02613	3.59678e-07	7.6296e-06
TRINITY_DN39782_c6_g1_i2	XP_018024787.1 coatomer subunit zeta-1-like isoform X2	1296	3.16269	0.000459623	0.00382114
TRINITY_DN39785_c7_g1_i3	XP_018021868.1 annulin-like	1517	4.43415	0.00624432	0.0323611
TRINITY_DN39788_c2_g1_i1	XP_021948681.1epoxide hydrolase 4-like	1303	4.07729	3.22856e-07	6.94448e-06
TRINITY_DN39793_c1_g1_i1	YP_009220568.1capsid protein	2552	31992	7.64591e-47	1.45058e-44
TRINITY_DN39793_c1_g3_i1	YP_009220569.1hypothetical protein Swssvgp095	221	4964.08	5.28344e-32	6.60822e-30
TRINITY_DN39804_c0_g2_i2	XP_015524449.1 mpv17-like protein 2	921	0.133946	0.00316065	0.0186665
TRINITY_DN39808_c2_g3_i2	XP_018011986.1 mediator of DNA damage checkpoint protein 1-like	2228	2.27098	0.00228833	0.0144119
TRINITY_DN39828_c0_g1_i1	XP_022777817.1tripartite motif-containing protein 2-like	1009	5.08613	2.53117e-09	8.28273e-08
TRINITY_DN39828_c0_g2_i1	XP_015512225.1 adenosine monophosphate-protein transferase FICD homolog isoform X2	2292	3.6588	3.40148e-06	5.55455e-05
TRINITY_DN39833_c3_g1_i1	XP_018011515.1 thioredoxin domain-containing protein 9-like	1885	2.07652	0.0101577	0.0471965
TRINITY_DN39834_c0_g1_i4	XP_018010266.1PREDICTED: uncharacterized protein LOC108667723 isoform X1	1780	0.0345846	1.17113e-11	5.28733e-10
TRINITY_DN39834_c0_g1_i8	XP_018010266.1PREDICTED: uncharacterized protein LOC108667723 isoform X1	2579	0.0213628	1.62948e-12	8.09228e-11
TRINITY_DN39835_c1_g1_i4	XP_018025591.1 uncharacterized aarF domain-containing protein kinase 5-like isoform X1	2213	152.357	0.00097682	0.00718363
TRINITY_DN39835_c1_g1_i6	XP_018025591.1 uncharacterized aarF domain-containing protein kinase 5-like isoform X1	1978	6.98326	3.61762e-05	0.000443276
TRINITY_DN39840_c1_g1_i6	XP_021928378.1splicing factor 1-like	3851	0.342819	0.00645905	0.0332503
TRINITY_DN39844_c1_g1_i2	XP_001847884.1actin binding protein	2327	3.61595	3.1439e-06	5.19928e-05
TRINITY_DN39853_c0_g2_i1	XP_012555025.1 ovoinhibitor-like	564	0.410538	0.00713407	0.0359364
TRINITY_DN39856_c0_g1_i1	XP_018017888.1 glycine-rich cell wall structural protein-like	547	4.10118	0.00540775	0.0288408
TRINITY_DN39856_c0_g1_i11	XP_018017888.1 glycine-rich cell wall structural protein-like	465	12.2142	3.224e-06	5.29621e-05
TRINITY_DN39856_c0_g1_i5	XP_018017888.1 glycine-rich cell wall structural protein-like	409	91.4073	2.49159e-10	9.58325e-09
TRINITY_DN39860_c0_g4_i2	XP_021342694.1KAT8 regulatory NSL complex subunit 2-like isoform X1	1833	4.72627	1.46844e-08	4.18121e-07
TRINITY_DN39875_c2_g2_i3	XP_018012106.1PREDICTED: uncharacterized protein LOC108669313	1776	0.000917959	2.23349e-19	1.85775e-17
TRINITY_DN39875_c2_g2_i4	XP_018012106.1PREDICTED: uncharacterized protein LOC108669313	1469	94.6098	1.55375e-05	0.00021243
TRINITY_DN39875_c2_g2_i5	XP_018012106.1PREDICTED: uncharacterized protein LOC108669313	1949	0.394468	0.00115852	0.00829237
TRINITY_DN39881_c1_g1_i2	XP_012169211.1nuclear receptor-binding protein homolog isoform X2	806	0.235998	0.00202872	0.0130894
TRINITY_DN39881_c1_g1_i3	XP_020278091.1nuclear receptor-binding protein homolog isoform X1	2400	0.167907	9.17618e-08	2.24876e-06
TRINITY_DN39882_c1_g1_i8	XP_016913769.1 transcription factor CP2-like protein 1 isoform X2	4210	0.0627132	2.07559e-05	0.000274658
TRINITY_DN39890_c4_g1_i1	XP_018016750.1 U8 snoRNA-decapping enzyme-like isoform X1	887	9.32863	2.13131e-05	0.00028093
TRINITY_DN39910_c2_g2_i2	XP_021957992.1cuticle protein 6-like	507	33.0884	0.00197345	0.0128457
TRINITY_DN39914_c1_g1_i1	XP_018019322.1 protein CIP2A homolog isoform X1	2972	0.339632	0.00217905	0.0138634
TRINITY_DN39915_c2_g1_i10	XP_021003687.1inositol-trisphosphate 3-kinase homolog isoform X2	3311	2.68864	0.0034051	0.0198396
TRINITY_DN39918_c2_g1_i2	XP_018016780.1 ADP-ribosylation factor 6	2509	4.05136	1.66131e-06	2.97785e-05
TRINITY_DN39923_c6_g1_i1	XP_009859682.1 lymphokine-activated killer T-cell-originated protein kinase-like	1329	0.234205	0.00169979	0.0113577
TRINITY_DN39924_c1_g1_i12	XP_022189018.1calpain-A isoform X3	1307	5.79776	0.00715191	0.0360041
TRINITY_DN39924_c1_g1_i14	XP_022164794.1calpain-A isoform X1	2393	7.93962	1.9016e-05	0.000254562
TRINITY_DN39927_c2_g1_i2	XP_018012514.1 protein tramtrack, alpha isoform-like isoform X1	2149	0.282057	0.000295278	0.00263797
TRINITY_DN39927_c2_g1_i3	XP_018006780.1 longitudinals lacking protein, isoforms H/M/V-like isoform X20	1158	0.434333	0.00363681	0.0209082
TRINITY_DN39927_c2_g10_i1	XP_018012520.1 longitudinals lacking protein, isoforms A/B/D/L-like isoform X7	2512	0.276256	8.89383e-06	0.00013127
TRINITY_DN39931_c4_g1_i2	XP_013200677.1 dnaJ homolog subfamily A member 2-like	2874	2.06199	0.00656598	0.0336776
TRINITY_DN39932_c1_g2_i4	XP_021926820.1paxillin-like isoform X1	2653	0.398546	0.00307594	0.0182621
TRINITY_DN39932_c1_g2_i6	XP_021926823.1paxillin-like isoform X3	3414	191.064	0.000247014	0.00227046
TRINITY_DN39935_c4_g1_i2	XP_022805850.1RNA helicase Mov10l1-like	728	6.69478	3.0896e-05	0.000386143
TRINITY_DN39941_c1_g2_i1	XP_018008038.1 bumetanide-sensitive sodium-(potassium)-chloride cotransporter-like	1038	2.28928	0.0055552	0.0294874
TRINITY_DN39953_c3_g1_i2	XP_969197.1 cytochrome b-c1 complex subunit 6, mitochondrial	557	2.45655	0.00159952	0.0107516
TRINITY_DN39954_c4_g1_i4	XP_017760430.1 uridine phosphorylase 1 isoform X2	2385	4.93544	1.35637e-05	0.000188652
TRINITY_DN39965_c0_g1_i8	XP_020655213.1aminoacyl tRNA synthase complex-interacting multifunctional protein 2 isoform X1	1879	11.7464	0.00571985	0.0301675
TRINITY_DN39968_c0_g1_i1	XP_018021421.1 ATP-binding cassette sub-family D member 4-like isoform X2	2277	2.55676	0.00107084	0.00777886
TRINITY_DN39971_c2_g1_i1	XP_004608216.1 metalloreductase STEAP3	1491	131.504	1.03685e-30	1.24164e-28
TRINITY_DN39971_c2_g1_i2	XP_019729416.1 metalloreductase STEAP3	1721	42.5152	3.62701e-24	3.64536e-22
TRINITY_DN39975_c3_g1_i9	XP_018009219.1 putative glycine-rich cell wall structural protein 1	812	126.295	0.00118016	0.00841396
TRINITY_DN39978_c2_g1_i1	XP_018008550.1 protein kinase C-binding protein NELL1-like	1324	0.282362	0.00821199	0.0400634
TRINITY_DN39986_c0_g2_i1	XP_001604682.1 ATP-dependent RNA helicase DDX24	1966	2.29397	0.00286756	0.0172616
TRINITY_DN39987_c6_g1_i1	XP_021930755.1collagen type IV alpha-3-binding protein isoform X1	2323	5.65102	8.29886e-05	0.00090404
TRINITY_DN39990_c2_g3_i4	XP_012534589.1 CCHC-type zinc finger protein CG3800	328	0.322757	0.000649719	0.00516259
TRINITY_DN39993_c1_g3_i5	XP_021926160.1alanine--tRNA ligase, mitochondrial isoform X1	2725	0.17432	0.00633062	0.0327289
TRINITY_DN39994_c7_g1_i3	XP_018019019.1 solute carrier family 2, facilitated glucose transporter member 1-like isoform X1	2944	10.5101	2.43444e-12	1.17781e-10
TRINITY_DN39995_c2_g1_i2	XP_012282495.1 ecdysone receptor isoform X3	2785	0.264931	0.00556032	0.0295013
TRINITY_DN39996_c0_g1_i1	XP_018017453.1 nuclear pore complex protein DDB_G0274915-like	4482	12.8251	4.07455e-05	0.00049037
TRINITY_DN40000_c0_g1_i2	XP_022257875.1type I iodothyronine deiodinase-like isoform X2	1572	0.328815	0.000580277	0.00468803
[truncated: 1,711 more rows]
