# Supplementary material for: Global mRNA and miRNA Analysis Reveal Key Processes in the Initial Response to Infection with WSSV in the Pacific Whiteleg Shrimp
Source: Viruses. 2021 Jun 13;13(6):1140. doi: 10.3390/v13061140 (PMC8231841; doi:10.3390/v13061140)
Supplement: Supplementary file 1 [file viruses-13-01140-s001.zip › dataset_s6.xlsx]

## Sheet: tpt_36h
DATASET S6 Differentially expressed transcripts with a fold change of at least 1 (p < 0.05) between SPF- and WSSV- injected Penaeus vannamei at 36 hours post injection. Downregulated transcripts are highlighted in red in the “Fold change” column, and upregulated transcripts are highlighted in green. FDR represents the false discovery rate statistic.
Transcript	Annotation	Length	Fold Change	PValue	FDR
TRINITY_DN11306_c0_g1_i1	XP_015836736.1 complement receptor type 2 isoform X5	888	0.0624468	0.00829107	0.036556
TRINITY_DN132_c0_g1_i1	XP_018024849.1PREDICTED: uncharacterized protein LOC108680531 isoform X2	1310	8.99221	0.00290112	0.0155113
TRINITY_DN13225_c0_g1_i1	XP_022238343.1autophagy-related protein 16-1-like isoform X2	2013	3.1667	0.00126156	0.0078524
TRINITY_DN1330_c0_g1_i1	XP_020286458.1uncharacterized protein LOC109856038 isoform X3	916	3.22702	0.0105586	0.0444747
TRINITY_DN13341_c0_g1_i1	XP_004832351.1ATPase, AAA family domain containing protein	523	9.78088	5.4292e-05	0.000561787
TRINITY_DN14315_c0_g1_i1	XP_015913714.1inactive angiotensin-converting enzyme-related protein	631	3.25872	0.00110806	0.0070246
TRINITY_DN1435_c0_g1_i1	XP_019742725.1 tripeptidyl-peptidase 1	645	39.0612	0.000981031	0.00634501
TRINITY_DN1472_c0_g1_i1	XP_014674044.1 heat shock 70 kDa protein 12A-like isoform X2	599	3.44359	0.00918965	0.0397763
TRINITY_DN14939_c0_g2_i1	XP_021963854.1protein rhomboid-like	800	4.16278	0.0118586	0.0488537
TRINITY_DN14989_c0_g1_i1	XP_002740464.1 sorbitol dehydrogenase-like	613	41.1164	1.25127e-09	3.8525e-08
TRINITY_DN15090_c0_g1_i2	XP_020799155.1AN1-type zinc finger protein 2A	702	4.0652	0.00536318	0.0255999
TRINITY_DN15090_c0_g1_i3	XP_020799155.1AN1-type zinc finger protein 2A	2130	3.75855	9.5105e-05	0.000907557
TRINITY_DN15159_c0_g2_i1	XP_014286947.1 immediate early response gene 2 protein-like	885	1.80416	0.0120015	0.0492928
TRINITY_DN15222_c0_g1_i1	XP_018018515.1 serum response factor homolog	860	0.2874	0.00553779	0.026231
TRINITY_DN15436_c0_g1_i1	XP_018022055.1 97 kDa heat shock protein-like isoform X2	3451	2.14697	0.00143119	0.00868469
TRINITY_DN15476_c1_g1_i1	XP_018422742.1 urocanate hydratase-like	1446	0.0170229	0.00232407	0.0129082
TRINITY_DN15488_c0_g1_i1	XP_021917124.1histone H2A-like	1250	0.349391	0.005224	0.0250943
TRINITY_DN15560_c0_g1_i1	XP_022343998.1HAUS augmin-like complex subunit 4	1258	0.148237	0.0027464	0.0148103
TRINITY_DN16187_c0_g1_i1	XP_020898162.1phospholysine phosphohistidine inorganic pyrophosphate phosphatase-like	992	0.349753	0.00281593	0.0151202
TRINITY_DN16228_c0_g1_i1	XP_017323545.1 pepsin A-like	974	17.5332	0.000805889	0.00542513
TRINITY_DN16370_c0_g1_i1	XP_018024028.1 SH2 domain-containing protein 4A-like	456	2.72789	0.00202258	0.0115805
TRINITY_DN16370_c0_g2_i1	XP_018024028.1 SH2 domain-containing protein 4A-like	915	3.43295	0.000308108	0.00245254
TRINITY_DN16514_c0_g1_i1	XP_018319208.1 probable H/ACA ribonucleoprotein complex subunit 1	534	3.01555	4.96567e-05	0.0005221
TRINITY_DN17011_c0_g1_i1	XP_020731274.1thioredoxin-like protein 4A isoform X2	399	0.390701	0.00924231	0.039909
TRINITY_DN17122_c0_g1_i2	XP_022790298.140S ribosomal protein S19-like	496	22.6228	0.00127235	0.00790642
TRINITY_DN18914_c0_g1_i1	XP_022251473.1PCNA-associated factor-like	589	0.0769956	0.000127295	0.00116109
TRINITY_DN19151_c0_g2_i1	XP_018369319.1PREDICTED: uncharacterized protein LOC108765221, partial	1200	0.0210513	0.00110324	0.00700217
TRINITY_DN19248_c0_g1_i1	XP_018020142.1 cytochrome P450 307a1-like	2688	18.6801	1.65563e-16	1.03511e-14
TRINITY_DN19420_c0_g1_i1	XP_003425868.2 ribosomal RNA small subunit methyltransferase NEP1	899	2.15121	0.0049322	0.0239606
TRINITY_DN19627_c0_g1_i1	XP_018015681.1 protein ZBED8-like	480	30.937	5.81647e-05	0.000597314
TRINITY_DN19732_c0_g1_i1	XP_005987787.1 40S ribosomal protein S27-like	245	32.8796	3.62778e-06	5.36701e-05
TRINITY_DN20071_c0_g2_i1	XP_018027131.1 sterol O-acyltransferase 1-like	1987	5.64414	0.00172853	0.0101571
TRINITY_DN20463_c0_g1_i2	XP_018006838.1 secretion-regulating guanine nucleotide exchange factor-like	1864	3.5191	0.0110919	0.0463029
TRINITY_DN2063_c0_g1_i1	XP_018017504.1 serine-rich adhesin for platelets-like	1235	3.05305	0.00979262	0.0417767
TRINITY_DN21671_c0_g1_i1	XP_015115742.1 wee1-like protein kinase isoform X1	540	12.7793	4.10741e-08	9.94432e-07
TRINITY_DN22448_c0_g1_i1	XP_018012339.1 serine protease nudel-like	1113	35.1834	8.10138e-06	0.000108895
TRINITY_DN22628_c0_g1_i1	XP_002166640.1 60S ribosome subunit biogenesis protein NIP7 homolog	910	2.92347	0.00109219	0.00694014
TRINITY_DN22634_c0_g2_i1	XP_013386417.1PREDICTED: uncharacterized protein C1orf131 homolog isoform X3	1475	2.17208	0.00261628	0.0142832
TRINITY_DN22649_c0_g2_i1	XP_018018658.1PREDICTED: uncharacterized protein LOC108675177	934	23.0457	3.47602e-15	1.95592e-13
TRINITY_DN23087_c0_g1_i1	XP_018014459.1 methyltransferase-like protein 24 isoform X2	533	43.0069	4.35507e-05	0.000466618
TRINITY_DN23199_c0_g1_i1	XP_013168708.1 lachesin-like	1036	8.70961	0.00108184	0.00688516
TRINITY_DN23247_c0_g2_i1	XP_022255351.1 DNA mismatch repair protein Msh6-like	3975	0.392659	0.00282341	0.0151454
TRINITY_DN23305_c0_g1_i1	YP_009220492.1hypothetical protein Swssvgp018	2773	20395.3	1.69083e-67	2.44168e-65
TRINITY_DN23305_c0_g3_i1	YP_009220493.1thymidylate synthetase	1773	30166.7	3.05395e-101	9.22859e-99
TRINITY_DN23396_c0_g1_i2	XP_018025442.1 protein NPC2 homolog	1019	0.44767	0.00193709	0.0111813
TRINITY_DN24258_c0_g1_i2	XP_011444235.1 protein rolling stone	1882	0.217651	0.0121321	0.0497539
TRINITY_DN24354_c0_g2_i2	XP_021925270.1protein charybde-like isoform X1	1017	0.154304	3.1999e-05	0.000362359
TRINITY_DN24356_c0_g1_i1	XP_015925019.1neuromedin-U receptor 2-like	691	11.174	0.000472212	0.00349141
TRINITY_DN24378_c0_g1_i1	XP_018009256.1 serine/threonine-protein kinase Nek9-like	516	4.01691	0.00740313	0.0334453
TRINITY_DN24378_c0_g2_i1	XP_018009256.1 serine/threonine-protein kinase Nek9-like	890	3.9569	0.00240006	0.01327
TRINITY_DN24669_c0_g1_i1	XP_005927541.1 U3 small nucleolar RNA-interacting protein 2 isoform X2	1437	3.64339	7.58861e-06	0.00010285
TRINITY_DN24673_c0_g1_i4	XP_018023217.1 DNA polymerase epsilon subunit 3-like	882	0.3048	0.00914025	0.0395835
TRINITY_DN24758_c0_g1_i1	XP_015924575.1secreted frizzled-related protein 5	967	4.88346	0.00286301	0.0153354
TRINITY_DN2476_c0_g1_i1	XP_018023336.1PREDICTED: uncharacterized protein LOC108679253	937	0.040123	6.48343e-05	0.000658584
TRINITY_DN24884_c0_g1_i1	XP_018025942.1 la-related protein 6-like	326	5.37236	0.00850723	0.0372574
TRINITY_DN24937_c0_g2_i1	YP_002587077.1ATP synthase F0 subunit 6 (mitochondrion)	838	0.436341	0.000887047	0.00586026
TRINITY_DN25000_c0_g1_i1	XP_018027530.1 leucine-rich repeats and immunoglobulin-like domains protein 1	4566	0.400494	0.00266031	0.0144489
TRINITY_DN25364_c0_g1_i1	XP_021930671.1FERM domain-containing protein 5 isoform X5	1245	0.225985	0.00297259	0.0158054
TRINITY_DN2555_c0_g1_i1	XP_018020373.1 deoxyhypusine hydroxylase-like isoform X1	1189	3.19428	3.12047e-06	4.70173e-05
TRINITY_DN25877_c0_g1_i1	XP_013386586.1 DNA-directed RNA polymerases I and III subunit RPAC1-like	1238	2.2936	0.00292305	0.0155979
TRINITY_DN25958_c0_g2_i1	XP_011668602.1 RNA-directed DNA polymerase from mobile element jockey-like	2260	12.3525	1.33058e-05	0.000168053
TRINITY_DN26550_c0_g1_i1	XP_013783436.1KICSTOR complex protein kaptin-like isoform X1	1470	0.353407	0.00250511	0.0137861
TRINITY_DN26592_c0_g1_i1	XP_018008549.1 CCA tRNA nucleotidyltransferase 1, mitochondrial-like	1431	3.5105	0.00160551	0.00953167
TRINITY_DN27120_c1_g1_i1	XP_018027772.1 ATP-binding cassette sub-family A member 1-like	677	36.933	6.5933e-05	0.000666253
TRINITY_DN27414_c0_g1_i1	XP_018014818.1 glutathione peroxidase 7-like	879	0.227077	0.0022409	0.0125531
TRINITY_DN27439_c0_g1_i1	XP_021953934.1serine/threonine-protein kinase pim-1-like isoform X3	724	5.27516	0.00627977	0.0290704
TRINITY_DN2744_c0_g1_i1	XP_014298377.1 transcriptional regulator Myc-B	390	6.71818	0.00249632	0.0137432
TRINITY_DN27485_c0_g1_i1	XP_022196437.1zwei Ig domain protein zig-8-like isoform X1	1375	10.1535	0.000605006	0.0042738
TRINITY_DN27533_c0_g1_i1	XP_018025043.1 transmembrane protein 39A-like isoform X2	1596	2.47073	0.00792694	0.0353324
TRINITY_DN27605_c0_g1_i1	XP_021940403.1AFG3-like protein 2	902	2.94107	5.24163e-05	0.000546346
TRINITY_DN27616_c0_g1_i1	XP_022093131.1cell division cycle-associated 7-like protein	1363	0.0811187	0.000569962	0.00406852
TRINITY_DN27617_c0_g2_i1	XP_021920082.1rab3 GTPase-activating protein catalytic subunit isoform X1	1533	3.92335	0.00176022	0.010309
TRINITY_DN27628_c0_g2_i1	XP_019634804.1 aprataxin-like	1011	0.170513	1.82819e-06	2.95078e-05
TRINITY_DN27631_c0_g2_i1	XP_003701709.1 SET and MYND domain-containing protein 4	1317	211.308	1.69563e-13	8.13801e-12
TRINITY_DN27631_c0_g3_i1	XP_020298423.1SET and MYND domain-containing protein 4-like	731	200.117	1.22786e-07	2.69304e-06
TRINITY_DN27661_c0_g1_i1	XP_018015768.1 protein sister of odd and bowel-like	2722	4.55317	0.0032822	0.0171829
TRINITY_DN27951_c0_g1_i1	XP_013784348.2apolipoprotein D-like	620	13.2174	2.33509e-09	6.84092e-08
TRINITY_DN28063_c0_g1_i2	XP_018015765.1 5'-AMP-activated protein kinase subunit beta-1-like	1738	0.409878	0.00112271	0.00709539
TRINITY_DN28089_c0_g1_i1	XP_015834597.1 serine/threonine-protein kinase SIK2 isoform X1	3227	8.60982	1.60953e-06	2.65028e-05
TRINITY_DN28138_c0_g1_i1	XP_018009605.1PREDICTED: uncharacterized protein LOC108667130	2436	2.32373	0.00138964	0.00848342
TRINITY_DN28140_c0_g1_i1	XP_018015678.1 exosome complex component RRP40-like	793	3.70508	9.11492e-07	1.60623e-05
TRINITY_DN28235_c0_g1_i1	XP_008102590.1 carbohydrate sulfotransferase 8	1632	4.48943	0.000117201	0.00108295
TRINITY_DN28362_c0_g2_i1	XP_012675359.1 ras-related protein Rab-1A	653	28.1717	0.000443464	0.00330431
TRINITY_DN28369_c0_g1_i1	XP_019866676.1 kynurenine/alpha-aminoadipate aminotransferase, mitochondrial	1647	26.6771	0.000403243	0.0030591
TRINITY_DN28589_c0_g1_i1	XP_018022173.1 microsomal glutathione S-transferase 3-like	787	0.294432	0.000503423	0.00368049
TRINITY_DN28646_c0_g1_i1	XP_018023563.1 GSK-3-binding protein-like	2252	2.29194	0.0113289	0.0470513
TRINITY_DN28737_c0_g1_i1	XP_020616519.1glycine-rich domain-containing protein 1-like	2408	16.0127	1.20346e-14	6.41769e-13
TRINITY_DN28765_c0_g1_i4	XP_012139799.1 thyrotroph embryonic factor-like isoform X2	1187	0.0974665	0.00347161	0.0180356
TRINITY_DN28765_c0_g1_i5	XP_019621754.1 hepatic leukemia factor-like isoform X1	1792	0.00275713	1.94636e-08	4.92415e-07
TRINITY_DN28879_c0_g1_i1	XP_018025783.1 long-chain-fatty-acid--CoA ligase 4-like isoform X1	809	7.46862	0.00286051	0.0153294
TRINITY_DN28942_c0_g2_i2	XP_018897602.1 multiple PDZ domain protein-like isoform X1	1793	0.237599	0.00121257	0.00758402
TRINITY_DN29036_c0_g1_i1	XP_019638388.1 nucleoside diphosphate-linked moiety X motif 19-like	1304	0.399826	0.00659516	0.0302984
TRINITY_DN29077_c0_g1_i1	XP_018021398.1 protein trapped in endoderm-1-like	1305	20.3134	3.79783e-05	0.000416765
TRINITY_DN2908_c0_g1_i1	XP_018012430.1 homeobox protein unc-4 homolog	311	10.4921	0.00409565	0.0205472
TRINITY_DN29169_c0_g1_i1	XP_018562945.1 serine/threonine-protein phosphatase 1 regulatory subunit 10-like isoform X3	832	3.99179	0.00225505	0.0126237
TRINITY_DN29181_c0_g1_i1	XP_018017612.1 peroxisomal trans-2-enoyl-CoA reductase-like isoform X1	1094	0.412154	0.00927048	0.0399873
TRINITY_DN29240_c0_g1_i1	YP_009093344.1putative plastid division protein (chloroplast)	582	5.05607	0.00394376	0.0199672
TRINITY_DN29314_c0_g2_i1	XP_021913622.1hydroxyproline dehydrogenase-like	599	102.18	5.73803e-09	1.59784e-07
TRINITY_DN29314_c0_g3_i1	XP_020759157.1proline dehydrogenase 1, mitochondrial	1194	305.216	1.03603e-09	3.25113e-08
TRINITY_DN29329_c0_g3_i1	XP_011426601.1 perlucin-like protein	482	14.4799	0.00167274	0.00987622
TRINITY_DN29417_c0_g1_i1	YP_009286207.1putative tape measure protein	1145	15.0713	0.00286353	0.0153354
TRINITY_DN29492_c0_g1_i2	XP_013783847.1NADH dehydrogenase [ubiquinone] 1 alpha subcomplex assembly factor 3-like	850	4.19194	4.8938e-06	6.98116e-05
TRINITY_DN29495_c0_g1_i1	XP_018011902.1 chaoptin-like	3457	0.2956	0.00020958	0.00176194
TRINITY_DN29543_c0_g1_i1	XP_018011808.1 perlwapin-like	482	314.849	3.56454e-33	3.80171e-31
TRINITY_DN29582_c0_g2_i1	XP_018016961.1 phosphatidylinositol N-acetylglucosaminyltransferase subunit H-like	916	3.2741	0.0100682	0.0427178
TRINITY_DN29681_c0_g1_i1	XP_011436118.1 neuron navigator 2 isoform X1	846	4.34746	0.00546032	0.0259675
TRINITY_DN29843_c0_g1_i1	XP_018016378.1 transmembrane protein 256 homolog isoform X1	685	6.3986	7.05323e-06	9.63942e-05
TRINITY_DN29846_c0_g1_i2	XP_014283029.1 ephrin-A5	1406	0.304688	0.00223585	0.0125334
TRINITY_DN29850_c0_g2_i2	XP_018012182.1 mitochondrial carnitine/acylcarnitine carrier protein-like	1755	0.36218	0.000346213	0.0026928
TRINITY_DN29900_c0_g1_i1	XP_018026073.1 regulator of chromosome condensation-like	2303	4.22491	1.03066e-07	2.30703e-06
TRINITY_DN29932_c0_g1_i1	XP_019832308.1 multiple epidermal growth factor-like domains protein 6 isoform X1	653	0.0828599	0.00649089	0.0298867
TRINITY_DN29984_c0_g1_i1	XP_021930225.1kelch-like protein 26	1128	5.13415	0.00502029	0.0243306
TRINITY_DN30054_c0_g1_i1	XP_019873822.1 protein SDA1 homolog	1084	3.2108	2.10435e-05	0.000251567
TRINITY_DN30054_c0_g2_i1	XP_018023936.1 protein SDA1 homolog	1264	3.51744	4.53258e-07	8.66249e-06
TRINITY_DN30094_c0_g1_i1	XP_018017153.1 failed axon connections homolog	934	6.41228	0.000295504	0.00236722
TRINITY_DN30114_c0_g2_i2	XP_018021599.1PREDICTED: uncharacterized protein LOC108677823 isoform X1	508	15.0635	0.00143367	0.00869363
TRINITY_DN30156_c0_g1_i1	XP_011301963.1 CTP synthase	3027	2.25854	0.0014296	0.00868189
TRINITY_DN30175_c1_g1_i1	XP_013393591.1 trifunctional purine biosynthetic protein adenosine-3-like	1200	0.203306	0.00693151	0.0315769
TRINITY_DN30184_c0_g1_i1	XP_018008760.1 zinc finger protein castor homolog 1-like isoform X2	788	0.20609	0.000733154	0.00500779
TRINITY_DN30197_c0_g2_i1	XP_020488499.1 methyltransferase-like protein 24	1058	19.4096	3.02127e-06	4.56492e-05
TRINITY_DN30214_c0_g1_i2	NP_001123226.1Rab-protein 14	355	2.92805	0.0119515	0.049137
TRINITY_DN30232_c0_g1_i1	XP_018025313.1 histone deacetylase 8-like isoform X1	1419	0.234864	0.0101351	0.0429459
TRINITY_DN30282_c0_g1_i1	XP_003746342.1 probable peptidyl-tRNA hydrolase 2	998	2.19029	0.00494885	0.02402
TRINITY_DN30287_c0_g1_i1	XP_018015278.1 gamma-interferon-inducible lysosomal thiol reductase-like	724	11.6368	4.34909e-07	8.36893e-06
TRINITY_DN30338_c0_g1_i1	XP_018027571.1 UPF0489 protein C5orf22 homolog	1798	2.33431	0.00364582	0.0187792
TRINITY_DN30340_c0_g1_i1	XP_018006402.1PREDICTED: uncharacterized protein LOC108664337	533	0.11735	0.00102843	0.00661634
TRINITY_DN30364_c0_g2_i1	XP_014224887.1 protein EMRE homolog, mitochondrial	912	0.470359	0.00279225	0.0150163
TRINITY_DN30432_c0_g1_i1	XP_014244420.1 U3 small nucleolar RNA-associated protein 15 homolog	1653	2.2331	0.0016558	0.00978605
TRINITY_DN30456_c0_g1_i1	XP_022828444.1UPF0488 protein CG14286	746	2.114	0.0121674	0.0498737
TRINITY_DN30466_c0_g2_i1	XP_018017677.1 ADAMTS-like protein 1	4813	0.0362673	9.54243e-09	2.56529e-07
TRINITY_DN30466_c0_g2_i2	XP_018017677.1 ADAMTS-like protein 1	4837	0.00367785	0.000329084	0.00258545
TRINITY_DN30467_c0_g1_i1	XP_018025502.1 cytochrome P450 9e2-like isoform X2	484	0.0637934	6.24399e-09	1.72402e-07
TRINITY_DN30496_c0_g2_i1	XP_022116455.1serine protease easter-like isoform X1	767	12.2081	0.000172053	0.00149816
TRINITY_DN30496_c0_g2_i2	XP_018907782.1 venom serine protease Bi-VSP-like	1143	7.52121	0.00013238	0.00119743
TRINITY_DN30498_c0_g1_i1	XP_022251676.1ankyrin repeat domain-containing protein 6-like isoform X1	2312	2.93562	0.011557	0.047792
TRINITY_DN30499_c0_g1_i1	XP_001634826.1predicted protein	2860	0.335939	0.0113061	0.0469805
TRINITY_DN30542_c0_g1_i1	XP_018016451.1 myelin P2 protein-like	572	0.0163818	0.00158396	0.00942638
TRINITY_DN30542_c0_g1_i3	XP_018016451.1 myelin P2 protein-like	1057	0.316053	8.31005e-06	0.000111424
TRINITY_DN30576_c0_g1_i1	XP_018019948.1 intraflagellar transport protein 56-like	1914	3.39992	0.000133512	0.00120567
TRINITY_DN30583_c0_g1_i1	XP_015907946.1deleted in autism protein 1 homolog isoform X1	1376	0.340725	0.000747693	0.00508412
TRINITY_DN30584_c0_g1_i1	XP_018028236.1PREDICTED: uncharacterized protein LOC108683436	3366	7.17486	0.0039115	0.0198408
TRINITY_DN30587_c0_g1_i1	XP_011423062.1 AUGMIN subunit 5	2054	0.207675	0.00976718	0.04169
TRINITY_DN30592_c0_g2_i1	XP_006791816.1 beta-2 adrenergic receptor-like	2470	0.283407	0.00357307	0.0184744
TRINITY_DN30597_c0_g1_i1	XP_018023490.1 glutamate-gated chloride channel-like	743	27.416	0.000196618	0.00167105
TRINITY_DN30605_c0_g1_i1	XP_018009277.1 L-xylulose reductase-like	803	0.296508	0.000180949	0.00156394
TRINITY_DN30605_c1_g1_i3	XP_001633202.1predicted protein	1840	0.293364	0.000298523	0.00238556
TRINITY_DN30609_c0_g1_i1	XP_018023391.1 ADP-ribosylation factor-like	413	4.33202	0.00268538	0.0145533
TRINITY_DN30624_c0_g2_i1	XP_018009605.1PREDICTED: uncharacterized protein LOC108667130	1967	2.30053	0.00669979	0.0306754
TRINITY_DN30626_c0_g2_i2	XP_018021739.1 endothelial differentiation-related factor 1-like	1874	2.06088	0.00334249	0.0174537
TRINITY_DN30664_c0_g1_i1	XP_018013942.1 transient receptor potential cation channel subfamily A member 1-like	2814	8.86667	8.3373e-08	1.89482e-06
TRINITY_DN30734_c0_g1_i1	XP_018025359.1 venom protease-like	1610	4.63156	7.76481e-05	0.000757812
TRINITY_DN30780_c0_g1_i1	XP_018019541.1 acetylcholine receptor subunit beta-like 2	1426	0.0646717	2.37326e-06	3.68476e-05
TRINITY_DN30784_c0_g1_i1	XP_018023279.1 receptor-type tyrosine-protein phosphatase alpha-like	1405	8.08832	0.00036593	0.00281795
TRINITY_DN30787_c0_g1_i1	XP_012270642.1 ATPase family AAA domain-containing protein 3	2859	2.95932	0.000130265	0.0011829
TRINITY_DN30790_c0_g1_i2	XP_021932076.1uncharacterized protein LOC110835799 isoform X1	2236	2.04871	0.00302817	0.0160538
TRINITY_DN30919_c0_g1_i1	XP_018027589.1 U4/U6 small nuclear ribonucleoprotein Prp31-like	1773	2.24429	0.000932629	0.00609233
TRINITY_DN30921_c0_g1_i1	XP_018012901.1 protein snail-like	1330	0.16616	0.00668552	0.0306187
TRINITY_DN30933_c0_g1_i1	XP_021930691.1glucose-6-phosphate 1-epimerase	2727	0.298297	0.00281479	0.0151191
TRINITY_DN31061_c0_g1_i1	XP_014239846.1 lysine histidine transporter-like 2	1845	19.095	3.38826e-05	0.000379998
TRINITY_DN31074_c0_g1_i2	XP_018008427.1 cytoplasmic tRNA 2-thiolation protein 1-like	1290	2.41404	0.000863273	0.00574182
TRINITY_DN31085_c0_g1_i1	XP_017123098.1 amine sulfotransferase-like	867	0.0116291	0.000585514	0.00415771
TRINITY_DN31159_c0_g1_i1	XP_018027891.1 bolA-like protein 3	562	2.98637	0.00841352	0.0369561
TRINITY_DN31245_c0_g1_i1	XP_018015798.1 eukaryotic translation initiation factor 1A, Y-chromosomal-like	1921	2.11547	0.00103665	0.00665986
TRINITY_DN31254_c0_g1_i1	XP_018015550.1 brain protein I3-like	545	30.273	1.32541e-06	2.2274e-05
TRINITY_DN31273_c0_g1_i1	XP_021363879.1uncharacterized protein LOC110457100	734	0.285316	0.00130281	0.008065
TRINITY_DN31290_c0_g1_i2	XP_017887032.1 GTPase-activating protein and VPS9 domain-containing protein 1 isoform X2	4972	0.00825422	0.00238224	0.0131868
TRINITY_DN31292_c0_g2_i1	XP_021923592.1F-box only protein 32 isoform X2	1765	0.156926	0.00526401	0.025227
TRINITY_DN31298_c0_g1_i1	XP_019637864.1 perlucin-like	762	0.000746037	3.34975e-13	1.5573e-11
TRINITY_DN31305_c0_g1_i1	XP_013787073.1phosphopantothenate--cysteine ligase-like	1217	5.85554	0.00176084	0.010309
TRINITY_DN31328_c0_g1_i1	XP_018015563.1 nidogen-2-like	1019	0.0454655	0.000576791	0.00410828
TRINITY_DN31358_c0_g1_i1	XP_002156272.1 78 kDa glucose-regulated protein-like	877	7.08669	2.7279e-06	4.16407e-05
TRINITY_DN31385_c0_g1_i1	XP_018024681.1PREDICTED: uncharacterized protein LOC108680383	1421	37.5612	0.000283546	0.00227814
TRINITY_DN31387_c0_g2_i1	XP_011704098.1 facilitated trehalose transporter Tret1-like isoform X3	372	7.54794	0.00442744	0.0219462
TRINITY_DN31429_c0_g1_i1	XP_021921225.1tyrosine-protein kinase Dnt	1658	0.33293	0.00389258	0.019763
TRINITY_DN31474_c0_g2_i1	XP_015514278.1 caspase Dronc	1439	80.2022	3.42614e-07	6.81803e-06
TRINITY_DN31474_c0_g3_i1	XP_005430019.1 caspase-2	580	103.416	0.000116064	0.00107609
TRINITY_DN31484_c0_g1_i2	XP_017033764.1 dopamine N-acetyltransferase	708	0.0110741	6.59041e-15	3.59673e-13
TRINITY_DN31489_c0_g6_i1	XP_022092556.1lipase maturation factor 1-like	1985	0.236631	0.00019427	0.00165887
TRINITY_DN31492_c0_g1_i1	XP_011339197.1 major facilitator superfamily domain-containing protein 6	600	0.00241486	4.92717e-09	1.38638e-07
TRINITY_DN31511_c0_g1_i1	XP_005185063.1 bifunctional purine biosynthesis protein PURH	2011	0.243162	0.00107734	0.0068719
TRINITY_DN31535_c0_g1_i3	XP_012820669.1 carboxypeptidase Q	929	0.0408854	0.00404402	0.0203674
TRINITY_DN31597_c0_g2_i3	XP_019761362.1 cytochrome b5-like	1554	40.0923	1.07027e-06	1.85597e-05
TRINITY_DN31597_c0_g2_i4	XP_018009497.1 cytochrome b5 domain-containing protein RLF-like	1408	12.6241	2.63442e-15	1.49786e-13
TRINITY_DN31622_c0_g1_i1	XP_018013786.1 facilitated trehalose transporter Tret1-2 homolog	1939	0.0151844	5.03232e-06	7.14686e-05
TRINITY_DN3163_c0_g1_i1	XP_013414441.1 delta(24)-sterol reductase-like	360	0.116116	0.00395047	0.0199893
TRINITY_DN31636_c0_g1_i1	XP_018024064.1 procollagen-lysine,2-oxoglutarate 5-dioxygenase 1-like	2523	0.26454	1.04985e-05	0.000137381
TRINITY_DN31654_c0_g1_i1	XP_018022217.1 exportin-4-like	3385	3.0556	6.61811e-05	0.000667043
TRINITY_DN31658_c0_g2_i1	XP_015758094.1 putative 2'-deoxynucleoside 5'-phosphate N-hydrolase 1	828	0.226476	0.00107806	0.0068719
TRINITY_DN31663_c0_g1_i1	XP_013789494.1glutathione S-transferase theta-3-like isoform X1	715	0.244206	0.000188091	0.00161626
TRINITY_DN31664_c0_g1_i2	XP_018008617.1 matrix metalloproteinase-2-like	2180	3.03734	0.00105913	0.00678029
TRINITY_DN31728_c0_g1_i1	XP_018010851.1 mitochondrial dicarboxylate carrier-like	1837	0.143544	8.14475e-11	2.96005e-09
TRINITY_DN31746_c0_g1_i1	XP_017889657.1 U1 small nuclear ribonucleoprotein A	1301	2.0461	0.00516948	0.024869
TRINITY_DN31748_c0_g1_i1	XP_021934755.1DNA primase small subunit	1444	0.121496	4.17957e-06	6.09492e-05
TRINITY_DN31753_c0_g2_i1	XP_018015376.1PREDICTED: uncharacterized protein LOC108672246	634	0.0940065	0.00256963	0.0140709
TRINITY_DN31776_c0_g1_i1	XP_013781716.1protein NipSnap homolog 3B-like isoform X1	595	0.0497462	4.74413e-06	6.8027e-05
TRINITY_DN31792_c0_g1_i1	XP_021917472.1protein archease	542	4.29463	5.32626e-05	0.000552888
TRINITY_DN31811_c0_g2_i1	XP_003689693.1 vitellogenin-like	634	0.242657	0.00140567	0.00855885
TRINITY_DN31815_c0_g1_i1	XP_016519354.1 RNA-directed DNA polymerase from mobile element jockey-like	1650	9.68115	0.000426326	0.00320164
TRINITY_DN31818_c0_g2_i1	XP_018020132.1PREDICTED: uncharacterized protein LOC108676555	978	6.31498	8.8908e-08	2.015e-06
TRINITY_DN31821_c0_g1_i1	XP_018421208.1 lysosomal Pro-X carboxypeptidase	1531	0.407469	0.000335864	0.0026286
TRINITY_DN31832_c0_g1_i1	XP_021929781.1ketosamine-3-kinase-like isoform X2	1151	0.216059	0.00514233	0.0247603
TRINITY_DN31927_c0_g1_i2	XP_017027825.1PREDICTED: uncharacterized protein LOC108078448	2101	3.12063	0.00973962	0.0415832
TRINITY_DN31975_c0_g1_i1	XP_022122561.1protein lin-52 homolog	790	0.331221	0.00584364	0.0274882
TRINITY_DN32003_c0_g1_i2	XP_015770071.1 E3 ubiquitin-protein ligase MIB2-like isoform X6	802	20.9244	6.15387e-05	0.000629191
TRINITY_DN32018_c0_g1_i1	XP_021920136.1T-complex protein 1 subunit epsilon	1902	1.91653	0.00767583	0.034401
TRINITY_DN32061_c0_g2_i2	XP_018015851.1 vitamin D3 receptor B-like	2206	507.51	8.15013e-13	3.71491e-11
TRINITY_DN32064_c0_g1_i3	XP_013794267.1methyltransferase-like protein 13 isoform X1	2159	3.77691	0.0110196	0.0460718
TRINITY_DN32071_c0_g1_i1	XP_019630119.1 3-hydroxyisobutyrate dehydrogenase, mitochondrial-like	1648	0.277798	1.00198e-05	0.000131645
TRINITY_DN32104_c0_g1_i1	XP_019531892.1 pterin-4-alpha-carbinolamine dehydratase-like	729	0.0715341	2.81002e-07	5.71744e-06
TRINITY_DN32128_c0_g1_i2	XP_013787690.1sarcosine dehydrogenase, mitochondrial-like	3672	0.204823	0.00454203	0.022385
TRINITY_DN32128_c0_g1_i3	XP_018018882.1 sarcosine dehydrogenase, mitochondrial-like	3433	0.358239	0.000298423	0.00238556
TRINITY_DN32131_c0_g1_i1	XP_018015079.1 ruvB-like helicase 1	1533	1.98949	0.00544841	0.0259356
TRINITY_DN32143_c0_g1_i1	XP_001607922.1 protein anon-37Cs-like	1829	8.38396	3.10471e-05	0.00035305
TRINITY_DN32145_c0_g1_i1	XP_011339816.1 U4/U6 small nuclear ribonucleoprotein Prp4	1764	3.08607	4.26149e-05	0.000457193
TRINITY_DN32159_c0_g2_i1	XP_018007929.1 hexosaminidase D-like	2825	0.270074	8.8346e-05	0.000853035
TRINITY_DN32164_c0_g1_i1	XP_018405551.1 aryl-hydrocarbon-interacting protein-like 1	1109	2.14978	0.0109681	0.0458798
TRINITY_DN32165_c0_g1_i3	XP_018018719.1 glutenin, high molecular weight subunit DX5-like	748	92.1	0.00247193	0.0136181
TRINITY_DN32166_c0_g1_i1	XP_018011985.1 glutathione-specific gamma-glutamylcyclotransferase 1-like	1122	7.12225	6.69442e-05	0.000674318
TRINITY_DN32201_c0_g1_i1	XP_005989439.1 D-beta-hydroxybutyrate dehydrogenase, mitochondrial-like isoform X2	1120	125.162	1.66587e-15	9.63961e-14
TRINITY_DN32202_c0_g1_i4	XP_018014724.1 dipeptidyl aminopeptidase-like protein 6	1964	0.247749	0.00306278	0.016211
TRINITY_DN32223_c0_g1_i1	XP_014251549.1 pyrazinamidase/nicotinamidase	1221	9.79278	0.000917851	0.00601264
TRINITY_DN32224_c0_g2_i1	XP_018020679.1 Friend leukemia integration 1 transcription factor-like	607	4.52109	0.00188026	0.0108903
TRINITY_DN32226_c0_g1_i1	XP_003977725.1 trace amine-associated receptor 7d-like	1790	0.189861	0.00289841	0.015507
TRINITY_DN32238_c0_g1_i5	XP_021926303.1inactive tyrosine-protein kinase transmembrane receptor ROR1-like	3700	0.0697604	2.10199e-07	4.38623e-06
TRINITY_DN32244_c0_g1_i5	XP_022187714.1transmembrane and coiled-coil domains protein 2 isoform X2	3163	0.255379	3.65526e-05	0.000404623
TRINITY_DN32247_c0_g2_i1	XP_011498985.1 wee1-like protein kinase 1-A	2269	11.1533	2.35004e-08	5.84162e-07
TRINITY_DN32284_c0_g2_i1	XP_013774737.1ocellar opsin-like isoform X1	1585	0.0933316	0.0025058	0.0137861
TRINITY_DN32307_c0_g1_i1	XP_014469875.1 probable rRNA-processing protein EBP2 homolog	955	3.61306	6.92999e-07	1.26492e-05
TRINITY_DN32353_c0_g1_i3	XP_015736390.1 E3 ubiquitin-protein ligase listerin	5448	3.63382	6.57297e-08	1.52139e-06
TRINITY_DN32400_c0_g2_i1	XP_018899389.1 probable G-protein coupled receptor Mth-like 11	3834	10.1705	3.54231e-09	1.01767e-07
TRINITY_DN32429_c0_g1_i1	XP_018914228.1 probable ribosome biogenesis protein RLP24	732	2.76581	2.01669e-05	0.000243045
TRINITY_DN32435_c0_g1_i1	XP_018022413.1 3-oxoacyl-[acyl-carrier-protein] reductase FabG-like	752	0.234762	0.00292905	0.0156248
TRINITY_DN32444_c0_g1_i1	YP_009220644.1hypothetical protein Swssvgp170	298	8530.08	3.09705e-52	3.85783e-50
TRINITY_DN32444_c1_g1_i1	YP_009220644.1hypothetical protein Swssvgp170	239	2083.48	3.98547e-23	3.441e-21
TRINITY_DN32444_c1_g2_i1	YP_009220644.1hypothetical protein Swssvgp170	616	9246.8	1.94218e-49	2.34759e-47
TRINITY_DN32454_c0_g2_i1	XP_021924456.1CRAL-TRIO domain-containing protein C3H8.02 isoform X1	1084	0.1028	0.00331449	0.0173241
TRINITY_DN32456_c0_g1_i2	XP_017771561.1 phosphoenolpyruvate carboxykinase [GTP]-like isoform X2	417	0.0192014	4.31661e-19	3.27621e-17
TRINITY_DN32456_c0_g1_i3	XP_013191767.1 phosphoenolpyruvate carboxykinase [GTP]-like isoform X2	526	0.0288519	2.72908e-05	0.0003145
TRINITY_DN32472_c0_g1_i1	XP_018020846.1 GPN-loop GTPase 1-like	1719	3.00108	3.0675e-05	0.000349305
TRINITY_DN32481_c0_g1_i1	XP_018006662.1 integrin beta-PS-like	688	0.159531	0.00267776	0.0145217
TRINITY_DN32482_c0_g1_i1	XP_015378940.1 alkylglycerol monooxygenase-like	1413	0.0208887	0.000564101	0.00403639
TRINITY_DN32485_c0_g1_i3	XP_018023690.1 NF-kappa-B inhibitor cactus-like isoform X2	2850	6.54198	1.83863e-10	6.41086e-09
TRINITY_DN32487_c0_g1_i1	XP_013781036.1gamma-glutamyl hydrolase-like isoform X1	1254	0.391905	0.00491397	0.0238862
TRINITY_DN32498_c0_g2_i1	XP_015789723.1 translation initiation factor IF-2-like	1642	0.100634	4.89425e-06	6.98116e-05
TRINITY_DN32503_c0_g1_i1	XP_015257652.1 hydroxymethylglutaryl-CoA synthase, cytoplasmic-like isoform X1	2219	3.41278	0.000645349	0.00450419
TRINITY_DN32511_c0_g1_i1	XP_021940130.1retinol dehydrogenase 11-like isoform X1	1038	8.67508	0.00355914	0.0184199
TRINITY_DN32520_c0_g1_i1	XP_019646176.1 condensin complex subunit 2-like	2404	0.163311	0.00029835	0.00238556
TRINITY_DN32521_c0_g2_i1	XP_021920571.1 bone morphogenetic protein receptor type-1B	2499	2.561	0.00022472	0.001869
TRINITY_DN32540_c0_g1_i1	XP_018015770.1 tRNA (guanine-N(7)-)-methyltransferase non-catalytic subunit trm82-like	2186	2.52606	0.000644686	0.00450219
TRINITY_DN32546_c0_g2_i1	XP_013388727.1 putative aldolase class 2 protein PA3430 isoform X2	853	0.131024	0.00593461	0.0278278
TRINITY_DN32548_c1_g2_i1	XP_007971598.1 histone H3.1-like	591	11.7661	0.000386891	0.00295152
TRINITY_DN32553_c0_g1_i1	XP_018014762.1 succinate dehydrogenase [ubiquinone] cytochrome b small subunit, mitochondrial-like	1093	2.31442	0.00604733	0.0282509
TRINITY_DN32569_c0_g2_i1	XP_014483064.1 probable ATP-dependent RNA helicase DDX43	674	15.9141	0.00081427	0.00547026
TRINITY_DN32574_c0_g1_i4	XP_018018296.1 2,4-dienoyl-CoA reductase, mitochondrial-like	1359	0.305297	3.01942e-05	0.000344552
TRINITY_DN32574_c0_g1_i5	XP_018018296.1 2,4-dienoyl-CoA reductase, mitochondrial-like	1421	0.0075277	1.78826e-05	0.000219901
TRINITY_DN32574_c0_g1_i6	XP_018018296.1 2,4-dienoyl-CoA reductase, mitochondrial-like	1535	0.220551	1.24982e-05	0.000159707
TRINITY_DN32574_c0_g1_i7	XP_018018296.1 2,4-dienoyl-CoA reductase, mitochondrial-like	1021	0.00570838	0.000245319	0.00201669
TRINITY_DN32575_c0_g1_i1	XP_018026510.1 zinc finger protein GLIS2-like	1197	0.00319397	1.08077e-07	2.40272e-06
TRINITY_DN32576_c0_g1_i3	XP_022317372.1cytosolic Fe-S cluster assembly factor NUBP1 homolog	357	0.0189208	0.00251919	0.0138505
TRINITY_DN32593_c2_g1_i2	XP_013772560.1BTB/POZ domain-containing adapter for CUL3-mediated RhoA degradation protein 3-like	2165	1.83317	0.00881077	0.0384217
TRINITY_DN32598_c0_g1_i1	XP_018059687.1 androgen-induced gene 1 protein-like isoform X1	1466	4.51793	0.00385969	0.0196452
TRINITY_DN32601_c0_g1_i1	XP_018014775.1 DNA replication licensing factor mcm7-B-like	2346	0.144821	3.13215e-05	0.000355427
TRINITY_DN32603_c0_g1_i6	XP_018008299.1PREDICTED: uncharacterized protein LOC108666006, partial	1155	15.3481	4.30977e-07	8.32899e-06
TRINITY_DN32610_c0_g1_i1	XP_018561204.1 suppressor of cytokine signaling 2-like isoform X1	2222	6.10214	3.10655e-13	1.44836e-11
TRINITY_DN32639_c0_g1_i1	XP_011413557.1 origin recognition complex subunit 3	2385	0.318823	0.00202167	0.0115793
TRINITY_DN32641_c0_g1_i1	XP_003775165.1 inter-alpha-trypsin inhibitor heavy chain H6	1138	0.141968	1.88206e-05	0.000230049
TRINITY_DN32649_c0_g1_i2	XP_018017963.1 collagen alpha-1(I) chain-like isoform X1	5141	0.0435145	1.19122e-11	4.77602e-10
TRINITY_DN32681_c0_g1_i1	XP_018013919.1 macrophage migration inhibitory factor-like	1720	0.267266	1.03006e-06	1.79387e-05
TRINITY_DN32684_c0_g1_i1	XP_018011232.1 cell wall protein AWA1-like	1820	0.00206811	2.12586e-05	0.000253766
TRINITY_DN32684_c0_g1_i2	XP_018011232.1 cell wall protein AWA1-like	1368	0.013117	0.000851337	0.00567256
TRINITY_DN32685_c0_g1_i1	XP_018009369.1 tripartite motif-containing protein 65-like	1750	2.82697	4.14636e-05	0.000446898
TRINITY_DN32712_c0_g1_i1	XP_018023718.1PREDICTED: uncharacterized protein LOC108679577	1106	0.00630648	6.2887e-05	0.00064177
TRINITY_DN32724_c0_g1_i2	XP_018024858.1 monocarboxylate transporter 6-like	2145	3.13435	0.000485036	0.00357276
TRINITY_DN32724_c0_g1_i5	XP_018024858.1 monocarboxylate transporter 6-like	2247	5.80117	0.00371332	0.0190248
TRINITY_DN32725_c3_g2_i3	XP_020605257.1 protein NLRC5-like	5512	92.9337	1.62371e-27	1.55857e-25
TRINITY_DN32725_c3_g2_i4	XP_020605257.1 protein NLRC5-like	3728	11.3266	1.47419e-21	1.18501e-19
TRINITY_DN32725_c3_g3_i1	XP_021941088.1BTB/POZ domain-containing protein 17 isoform X1	2631	6.75755	2.14523e-09	6.31875e-08
TRINITY_DN32726_c0_g1_i7	XP_020500018.1histone H3-like centromeric protein CSE4	1886	4.65991	0.000499586	0.003659
TRINITY_DN32726_c0_g1_i8	XP_020500018.1histone H3-like centromeric protein CSE4	2301	8.08118	8.58728e-05	0.000832604
TRINITY_DN32729_c0_g1_i2	XP_018898262.1 glycerophosphocholine phosphodiesterase GPCPD1	1729	3.1837	3.43553e-05	0.00038477
TRINITY_DN32732_c0_g1_i3	XP_014252620.1 signal recognition particle subunit SRP72	507	5.99146	0.000198416	0.00168203
TRINITY_DN32738_c0_g2_i1	XP_015750656.1PREDICTED: uncharacterized protein LOC107330590	1987	45.1925	1.23502e-07	2.70148e-06
TRINITY_DN32739_c0_g1_i1	XP_018012751.1 mitogen-activated protein kinase kinase kinase kinase 4-like	1851	0.162172	1.07589e-06	1.86373e-05
TRINITY_DN32743_c1_g1_i1	XP_021942444.1retinol dehydrogenase 11-like	2542	0.119674	1.29553e-10	4.5986e-09
TRINITY_DN32752_c0_g1_i2	XP_018019721.1 G-protein coupled receptor Mth2-like	3340	1.86363	0.0100631	0.0427071
TRINITY_DN32753_c0_g1_i2	XP_013398600.1 1-aminocyclopropane-1-carboxylate synthase-like protein 1 isoform X2	1698	18.5974	5.01677e-07	9.44218e-06
TRINITY_DN32757_c0_g1_i2	XP_018019226.1 NADH-cytochrome b5 reductase-like	1749	3.65085	0.00392917	0.0199057
TRINITY_DN32760_c0_g1_i2	XP_018019859.1 neuroguidin-like	1148	2.76303	9.64002e-05	0.000918306
TRINITY_DN32769_c0_g3_i1	XP_013117085.1 zinc transporter ZIP13 homolog	1323	3.22173	0.0105915	0.0445444
TRINITY_DN32801_c0_g2_i1	XP_021936327.1histamine H2 receptor-like	1654	9.05345	1.8201e-08	4.64795e-07
TRINITY_DN32804_c0_g2_i2	XP_018024503.1PREDICTED: uncharacterized protein LOC108680228	1276	3.98167	0.000827911	0.00554819
TRINITY_DN32807_c0_g1_i2	NP_001279599.1ribosomal protein S2	1680	18.2706	0.00530631	0.0253627
TRINITY_DN32819_c2_g1_i12	XP_021926358.1uncharacterized protein LOC110833054 isoform X2	1153	0.453845	0.0082466	0.0364007
TRINITY_DN32819_c2_g1_i15	XP_011151019.1PREDICTED: uncharacterized protein LOC105190156	1878	0.00780097	0.000215299	0.00180352
TRINITY_DN32819_c2_g1_i4	XP_021926356.1uncharacterized protein LOC110833054 isoform X2	1286	0.27832	0.000949816	0.00618727
TRINITY_DN32819_c2_g1_i7	XP_002411406.1conserved hypothetical protein	842	0.0150682	0.00145584	0.00879867
TRINITY_DN32827_c0_g1_i1	XP_022100815.1polyamine-modulated factor 1-like	1234	0.27954	0.00468862	0.022955
TRINITY_DN32834_c1_g2_i1	XP_018021317.1 RING finger protein 207-like isoform X1	1201	9.54061	3.9636e-07	7.76505e-06
TRINITY_DN32868_c6_g1_i1	XP_018013645.1 methyltransferase-like protein 7A	1250	0.322354	0.000514748	0.00375026
TRINITY_DN32876_c0_g1_i1	XP_014786086.1 ribosomal biogenesis protein LAS1L-like	1876	2.31711	0.011063	0.0462295
TRINITY_DN32885_c0_g1_i2	XP_021925500.1C-Maf-inducing protein-like isoform X1	2806	6.87278	3.94094e-11	1.49554e-09
TRINITY_DN32891_c0_g1_i1	XP_005181879.2 protein ANTAGONIST OF LIKE HETEROCHROMATIN PROTEIN 1	1442	0.245482	0.00172629	0.0101497
TRINITY_DN32893_c0_g1_i1	XP_018019032.1 carbohydrate sulfotransferase 4-like	1511	0.108972	2.46806e-08	6.09285e-07
TRINITY_DN32894_c0_g1_i9	XP_011156887.1 trypsin-1-like	2216	4.44313	6.71588e-05	0.000675877
TRINITY_DN32898_c0_g1_i2	XP_019631923.1 SET and MYND domain-containing protein 4-like	3557	5.95481	3.82774e-07	7.51637e-06
TRINITY_DN32917_c0_g5_i1	XP_018012551.1PREDICTED: uncharacterized protein LOC108669665	1491	0.279442	0.000214415	0.00179888
TRINITY_DN32925_c0_g1_i2	XP_020896830.1epididymal secretory protein E1-like	1592	5.10592	2.20556e-07	4.5906e-06
TRINITY_DN32926_c1_g1_i4	XP_017135259.1 glycerol-3-phosphate phosphatase	1755	50.2398	8.3496e-06	0.000111863
TRINITY_DN32953_c0_g1_i1	XP_022193577.1SCF E3 ubiquitin ligase complex F-box protein grrA-like	1907	0.235655	0.00779399	0.0348254
TRINITY_DN32965_c0_g1_i3	XP_011163165.1 death-associated protein 1	1076	0.317911	1.70519e-05	0.000211118
TRINITY_DN32967_c0_g5_i1	XP_018333601.1 eukaryotic translation initiation factor 2 subunit 1	1985	2.32385	0.00225764	0.0126338
TRINITY_DN32971_c1_g1_i1	XP_021917622.1probable elongator complex protein 3 isoform X3	1817	2.49004	0.000219823	0.00183388
TRINITY_DN32972_c0_g2_i1	XP_013794400.1isochorismatase domain-containing protein 2-like	995	0.248168	1.81741e-08	4.64795e-07
TRINITY_DN32973_c0_g1_i1	XP_021939696.11-aminocyclopropane-1-carboxylate synthase-like protein 1	1502	0.232234	0.0059814	0.027999
TRINITY_DN32996_c0_g1_i1	XP_015592754.1 dnaJ homolog subfamily C member 1	2097	1.98015	0.0108382	0.0454414
TRINITY_DN32997_c0_g1_i1	---NA---	299	170942	3.1816e-97	8.11209e-95
TRINITY_DN33020_c4_g2_i1	XP_015124681.1 39S ribosomal protein L21, mitochondrial	759	2.16338	0.00462992	0.022729
TRINITY_DN33021_c0_g5_i1	XP_013391404.1 actin-binding protein IPP-like	1905	3.53774	1.22267e-05	0.000156614
TRINITY_DN33021_c0_g7_i1	XP_018014202.1PREDICTED: uncharacterized protein LOC108671217	1909	6.45326	5.08542e-11	1.89461e-09
TRINITY_DN33023_c0_g1_i1	XP_018009658.1 WD repeat-containing protein 18-like isoform X2	1459	2.43713	0.00123342	0.00769672
TRINITY_DN33025_c0_g1_i1	XP_018023258.1 choline/ethanolamine kinase-like isoform X1	2640	3.21724	3.51821e-05	0.000391878
TRINITY_DN33042_c1_g3_i1	XP_022324422.1translin-associated protein X-like isoform X2	829	0.0123508	0.000336801	0.00263467
TRINITY_DN33056_c0_g1_i2	XP_008524831.1 E3 ubiquitin-protein ligase FANCL isoform X1	1218	0.101527	0.00371733	0.0190368
TRINITY_DN33057_c1_g1_i1	XP_021712555.1venom protease	1817	2.41797	0.0092119	0.0398092
TRINITY_DN33068_c4_g3_i1	XP_018017783.1 iron-sulfur cluster assembly enzyme ISCU, mitochondrial-like	711	1.98222	0.00587427	0.0275925
TRINITY_DN33070_c0_g1_i1	XP_018022501.1 multidrug resistance protein 1-like	1863	4.2863	0.00735392	0.0332414
TRINITY_DN33071_c1_g2_i4	XP_018566299.1 sodium- and chloride-dependent glycine transporter 1-like	1081	0.169091	0.00502608	0.0243514
TRINITY_DN33071_c1_g3_i1	XP_012262737.1sodium- and chloride-dependent glycine transporter 1-like	738	0.196008	0.00573709	0.0270494
TRINITY_DN33085_c0_g1_i1	XP_021922198.1alpha-(1,3)-fucosyltransferase 10 isoform X1	2055	2.58257	0.000268344	0.00217961
TRINITY_DN33090_c0_g2_i3	XP_018012553.1 glycerol-3-phosphate dehydrogenase, mitochondrial-like	948	12.3897	3.35426e-05	0.000376443
TRINITY_DN33090_c0_g2_i4	XP_019876995.1 glycerol-3-phosphate dehydrogenase, mitochondrial-like	2752	5.87584	2.5819e-07	5.2929e-06
TRINITY_DN33097_c1_g1_i5	XP_018008691.1 mitochondrial sodium/hydrogen exchanger 9B2-like	2295	0.00719849	0.000156683	0.00138653
TRINITY_DN33098_c5_g2_i2	XP_011139104.1 CCR4-NOT transcription complex subunit 3 isoform X2	2571	2.51652	0.00800584	0.035616
TRINITY_DN33119_c0_g1_i1	XP_014262612.1 rho GTPase-activating protein 20-like isoform X2	1249	6.12179	2.9395e-05	0.000336137
TRINITY_DN33119_c0_g5_i1	XP_002425277.1Rho GTPase regulating protein, putative	4447	2.76384	0.000406078	0.00307631
TRINITY_DN33129_c2_g1_i1	XP_013385012.1 RNA-binding protein 34-like isoform X3	1749	2.84446	0.000365029	0.00281345
TRINITY_DN33152_c5_g2_i1	XP_001648436.1MD-2-related lipid-recognition protein	578	3.65	0.00143947	0.00872458
TRINITY_DN33159_c0_g1_i1	XP_018015212.1 juvenile hormone epoxide hydrolase 1-like	1529	0.0234146	9.698e-09	2.59855e-07
TRINITY_DN33161_c0_g3_i1	XP_018022962.1 tubulin beta chain-like	1059	0.15244	2.06276e-05	0.000247361
TRINITY_DN33161_c0_g4_i2	XP_018024155.1 tubulin beta chain-like isoform X1	688	0.333969	0.00136461	0.00834937
TRINITY_DN33181_c0_g3_i2	XP_014278392.1 protein CREBRF homolog	3208	2.58019	0.000549498	0.00395184
TRINITY_DN33186_c2_g2_i1	XP_018017930.1 arrestin homolog	1114	64.2565	3.03382e-06	4.57963e-05
TRINITY_DN33205_c3_g2_i1	XP_018008865.1 cell division control protein 45 homolog	1776	0.127548	1.3354e-05	0.000168531
TRINITY_DN33205_c3_g4_i1	XP_017965341.1 cell division control protein 45 homolog	321	110.276	7.14837e-06	9.73682e-05
TRINITY_DN33220_c0_g3_i3	XP_019490632.1 S-adenosylmethionine synthase-like	490	5.00151	1.04235e-08	2.78382e-07
TRINITY_DN33220_c0_g3_i4	XP_019490632.1 S-adenosylmethionine synthase-like	465	3.49626	2.75242e-05	0.000316741
TRINITY_DN33230_c0_g1_i1	XP_019618089.1 2',3'-cyclic-nucleotide 3'-phosphodiesterase-like	1914	3.57072	0.000138014	0.00124071
TRINITY_DN33236_c0_g2_i1	XP_015927412.1small nuclear ribonucleoprotein-associated protein B-like	868	2.16385	0.00319932	0.0168191
TRINITY_DN33237_c0_g3_i4	XP_018012324.1 ubiquitin carboxyl-terminal hydrolase 4-like isoform X3	2175	3.67115	0.000426249	0.00320164
TRINITY_DN33242_c0_g1_i1	XP_022239569.1transcription factor SUM-1-like isoform X2	389	415.072	6.13759e-12	2.57463e-10
TRINITY_DN33242_c0_g1_i4	XP_022239569.1transcription factor SUM-1-like isoform X2	492	754.99	7.45851e-15	4.04346e-13
TRINITY_DN33243_c0_g2_i1	XP_022190070.1coronin-2B-like isoform X2	3536	0.353997	3.46607e-05	0.000387393
TRINITY_DN33251_c0_g1_i8	XP_021933991.1venom protease-like isoform X2	1601	1.96642	0.00641821	0.029606
TRINITY_DN33259_c6_g1_i2	XP_011193082.1 peptidyl-prolyl cis-trans isomerase 5	882	0.505944	0.0113775	0.047217
TRINITY_DN33260_c1_g2_i1	XP_010390593.1FAD-linked sulfhydryl oxidase ALR	821	6.96973	5.27842e-08	1.2429e-06
TRINITY_DN33267_c4_g3_i6	XP_018021960.1 cyclic AMP-dependent transcription factor ATF-1-like	939	2.78771	0.00114402	0.00721048
TRINITY_DN33268_c0_g2_i1	XP_014296014.1 Down syndrome cell adhesion molecule-like protein Dscam2	426	0.0630024	5.66767e-06	7.95228e-05
TRINITY_DN33275_c2_g3_i1	YP_009220620.1envelope and capsid protein	6611	133746	5.30515e-99	1.41917e-96
TRINITY_DN33275_c3_g1_i3	XP_018024151.1 exonuclease 3'-5' domain-containing protein 2-like	2052	0.0104445	0.00205829	0.0117602
TRINITY_DN33287_c0_g1_i1	XP_018010897.1 replication factor C subunit 4-like	1241	0.187477	8.13142e-06	0.000109209
TRINITY_DN33299_c2_g2_i4	XP_018026186.1 sodium/hydrogen exchanger 8-like	2738	2.04783	0.00437133	0.0216944
TRINITY_DN33304_c0_g2_i1	XP_018025650.1 major facilitator superfamily domain-containing protein 1-like isoform X2	1873	2.31603	0.0052417	0.0251719
TRINITY_DN33315_c1_g1_i1	XP_012345672.1 actin, clone 205-like isoform X1	314	24.0396	9.94867e-07	1.73628e-05
TRINITY_DN33324_c0_g3_i1	XP_783005.4 retrovirus-related Pol polyprotein from transposon 412	2388	9.56638	1.24504e-05	0.000159221
TRINITY_DN33324_c1_g1_i2	XP_021917178.1multidrug resistance-associated protein 1 isoform X4	5035	19.6473	4.3348e-12	1.83252e-10
TRINITY_DN33325_c2_g1_i7	XP_018007403.1 ets DNA-binding protein pokkuri-like	906	3.01553	0.00670584	0.0306945
TRINITY_DN33354_c0_g1_i1	XP_022080595.1protein regulator of cytokinesis 1-like isoform X2	2067	0.0879205	0.00941142	0.0404785
TRINITY_DN33360_c0_g1_i1	XP_018010553.1 adenosylhomocysteinase-like isoform X2	1245	8.2496	1.58035e-12	7.00766e-11
TRINITY_DN33360_c0_g1_i2	XP_018010552.1 adenosylhomocysteinase-like isoform X1	1820	6.38341	1.03022e-10	3.67054e-09
TRINITY_DN33366_c4_g1_i2	XP_002824165.1 DNA-directed RNA polymerases I and III subunit RPAC2	3722	2.86099	0.00817565	0.0361885
TRINITY_DN33382_c0_g3_i1	XP_018007688.1 transmembrane protein 53-like	1290	0.306541	3.31583e-05	0.0003729
TRINITY_DN33389_c0_g1_i5	XP_018027660.1 lysine--tRNA ligase-like isoform X2	2135	2.03534	0.00593631	0.0278278
TRINITY_DN33394_c0_g2_i1	XP_018013407.1 14 kDa phosphohistidine phosphatase-like	1238	0.295129	2.68419e-06	4.10742e-05
TRINITY_DN33400_c0_g1_i7	XP_021918921.1spermine oxidase-like isoform X1	1959	0.0893625	6.74326e-05	0.000677982
TRINITY_DN33401_c0_g1_i1	XP_018026862.1 cytochrome P450 9e2-like	306	20.675	0.000434481	0.00325223
TRINITY_DN33404_c0_g1_i1	XP_021938883.1116 kDa U5 small nuclear ribonucleoprotein component	3162	1.87928	0.0111013	0.0463093
TRINITY_DN33407_c7_g2_i1	XP_018022973.1PREDICTED: uncharacterized protein LOC108678985	577	2.7739	0.00118842	0.00745586
TRINITY_DN33426_c2_g2_i1	XP_018026739.1 probable methylmalonate-semialdehyde dehydrogenase [acylating], mitochondrial	1823	0.0655228	5.39818e-24	4.78736e-22
TRINITY_DN33427_c0_g1_i1	XP_012944476.1 ATP-binding cassette sub-family A member 7-like	2117	0.159682	0.00197986	0.0113877
TRINITY_DN33440_c4_g1_i1	XP_015438367.1 major facilitator superfamily domain-containing protein 6	1172	0.169441	0.00640444	0.0295637
TRINITY_DN33440_c4_g1_i6	XP_015438367.1 major facilitator superfamily domain-containing protein 6	1511	0.187942	0.00145859	0.00881204
TRINITY_DN33446_c0_g3_i1	XP_015584999.1 26S proteasome non-ATPase regulatory subunit 9	958	3.11005	4.47865e-06	6.45606e-05
TRINITY_DN33446_c0_g3_i2	XP_011451757.1 26S proteasome non-ATPase regulatory subunit 9	939	34.1818	2.21479e-07	4.60394e-06
TRINITY_DN33447_c1_g1_i4	XP_018013130.1 UDP-glucuronosyltransferase 2B14-like	336	0.0559941	0.0112758	0.0468905
TRINITY_DN33447_c1_g1_i6	XP_018013130.1 UDP-glucuronosyltransferase 2B14-like	672	0.0870886	5.25707e-05	0.000547381
TRINITY_DN33448_c1_g1_i3	XP_018571433.1 calphotin-like	1059	0.0389187	0.000409607	0.00310004
TRINITY_DN33461_c4_g1_i1	XP_018019639.1 serine/threonine-protein kinase SBK1-like	2428	143.67	6.21456e-20	4.78345e-18
TRINITY_DN33462_c0_g1_i1	XP_022247066.1protoheme IX farnesyltransferase, mitochondrial-like	2117	3.47068	2.96954e-05	0.000339097
TRINITY_DN33469_c0_g2_i4	XP_012253652.1protein CASC3	3485	2.98891	0.000192755	0.00164766
TRINITY_DN33478_c0_g1_i2	XP_012529775.1 reticulon-1-A isoform X3	2269	0.464879	0.00284788	0.0152666
TRINITY_DN33478_c0_g1_i4	XP_012167596.1reticulon-1-A isoform X5	2408	0.228112	0.00688716	0.0314099
TRINITY_DN33482_c0_g1_i1	XP_011159779.1 pre-rRNA processing protein FTSJ3	2763	2.25781	0.000966863	0.00627078
TRINITY_DN33484_c0_g1_i1	XP_968692.2 ribonuclease Z, mitochondrial isoform X1	3596	2.13651	0.00174101	0.0102182
TRINITY_DN33494_c1_g2_i1	XP_021706395.1zinc finger CCHC domain-containing protein 24 isoform X2	657	38.263	1.01586e-07	2.28017e-06
TRINITY_DN33497_c1_g1_i1	XP_001177614.1 centromere protein K	926	0.252021	0.0121218	0.0497244
TRINITY_DN33498_c4_g1_i2	XP_018025813.1 DNA-directed RNA polymerases I, II, and III subunit RPABC3-like	1009	4.88185	8.83098e-06	0.000117496
TRINITY_DN33498_c4_g1_i4	XP_018025813.1 DNA-directed RNA polymerases I, II, and III subunit RPABC3-like	697	2.41275	0.00109261	0.00694014
TRINITY_DN33503_c0_g2_i1	XP_018020176.1PREDICTED: uncharacterized protein LOC108676588	2082	0.0160352	0.000117538	0.00108544
TRINITY_DN33505_c0_g1_i2	XP_021954899.1trans-1,2-dihydrobenzene-1,2-diol dehydrogenase-like	1287	0.444533	0.000919075	0.00601824
TRINITY_DN33521_c1_g4_i1	XP_002156345.2 enkurin domain-containing protein 1-like	2758	0.294077	0.00477614	0.0232996
TRINITY_DN33525_c4_g3_i1	XP_021933163.1HMG domain-containing protein 4 isoform X2	1316	0.394717	0.00108108	0.006883
TRINITY_DN33525_c4_g3_i2	XP_021932361.1HMG domain-containing protein 4 isoform X1	524	0.0150405	0.00320437	0.0168393
TRINITY_DN33537_c6_g3_i1	XP_018013656.1 5'-3' exoribonuclease 1-like isoform X1	5516	7.11141	0.000382993	0.00293274
TRINITY_DN33556_c0_g2_i1	XP_018013393.1 glutamate-gated chloride channel-like	1926	0.00513193	1.86943e-18	1.38033e-16
TRINITY_DN33557_c2_g3_i1	XP_018012607.1 flocculation protein FLO11-like	1260	12.7744	3.47227e-08	8.4644e-07
TRINITY_DN33557_c2_g3_i2	XP_018012607.1 flocculation protein FLO11-like	1363	15.1173	8.34872e-05	0.000810437
TRINITY_DN33558_c0_g1_i4	XP_018011235.1 mucin-22-like isoform X3	2699	0.0565393	0.0117851	0.048612
TRINITY_DN33564_c0_g6_i1	XP_014602186.1 exportin-7 isoform X3	473	0.135417	0.0104002	0.043921
TRINITY_DN33565_c0_g1_i1	XP_018020277.1 protein Mpv17-like isoform X1	1350	0.266292	0.000526487	0.00381751
TRINITY_DN33565_c0_g1_i2	XP_018020277.1 protein Mpv17-like isoform X1	437	0.0697597	0.000215181	0.00180345
TRINITY_DN33566_c0_g1_i2	XP_017564701.1 agrin isoform X3	653	0.00178534	1.18052e-05	0.000152403
TRINITY_DN33582_c5_g1_i1	XP_008198596.1 SH3 domain-binding protein 5 homolog	1902	5.4267	0.000238744	0.00196758
TRINITY_DN33583_c0_g2_i1	XP_018016120.1 probable cytochrome P450 49a1	1237	0.0291289	0.000437073	0.00326564
TRINITY_DN33602_c3_g2_i1	XP_008543697.1 cytochrome b-c1 complex subunit 10	522	8.13153	0.00210257	0.0119504
TRINITY_DN33613_c3_g2_i4	NP_001298390.1uncharacterized LOC106101566 precursor	3776	0.0841528	0.00162364	0.00961688
TRINITY_DN33617_c1_g2_i1	XP_018010176.1PREDICTED: uncharacterized protein LOC108667647	2470	0.154598	0.000519164	0.00377528
TRINITY_DN33618_c0_g1_i1	XP_017774620.1 protein SCO1 homolog, mitochondrial	1168	2.357	0.00357036	0.0184663
TRINITY_DN33634_c0_g1_i1	XP_017579803.1 argininosuccinate synthase	1656	0.122511	3.02353e-05	0.000344779
TRINITY_DN33635_c0_g1_i2	XP_007437800.1 synaptotagmin-15	994	2.86471	0.00722601	0.0327357
TRINITY_DN33644_c0_g1_i8	XP_021927238.1membrane-associated guanylate kinase, WW and PDZ domain-containing protein 2-like isoform X2	6505	0.312027	0.000117726	0.00108596
TRINITY_DN33644_c0_g1_i9	XP_013779275.2membrane-associated guanylate kinase, WW and PDZ domain-containing protein 1-like isoform X2	2965	0.290644	0.0113191	0.0470229
TRINITY_DN33644_c0_g2_i2	XP_014774561.1 membrane-associated guanylate kinase, WW and PDZ domain-containing protein 1-like isoform X2	1614	0.266297	0.00875168	0.0381947
TRINITY_DN33649_c2_g2_i1	XP_020388553.1hydroxyacid-oxoacid transhydrogenase, mitochondrial	1487	0.196104	2.51166e-06	3.88117e-05
TRINITY_DN33671_c0_g2_i2	XP_018012565.1 DNA-directed RNA polymerase II subunit RPB3-like	1080	2.18921	0.0014095	0.00857259
TRINITY_DN33675_c4_g1_i3	XP_018014713.1 src kinase-associated phosphoprotein 1-like	1299	4.98071	9.8284e-06	0.000129443
TRINITY_DN33677_c4_g1_i1	XP_017479970.1 cytochrome c oxidase subunit NDUFA4	813	2.65966	0.0013509	0.00829196
TRINITY_DN33681_c0_g1_i1	XP_018028153.1 prostaglandin reductase 1-like	1211	0.117519	7.23403e-11	2.6527e-09
TRINITY_DN33681_c0_g1_i2	XP_021341194.1prostaglandin reductase 1-like	330	0.107922	0.00813144	0.0360665
TRINITY_DN33690_c2_g2_i1	XP_015172513.1 60S ribosomal protein L34-like	1138	4.36166	0.0103469	0.0437483
TRINITY_DN33694_c2_g2_i5	XP_022199371.1BCL2/adenovirus E1B 19 kDa protein-interacting protein 3	1539	0.510628	0.00936489	0.0403103
TRINITY_DN33697_c2_g1_i2	XP_014259504.1 probable WRKY transcription factor protein 1	2389	5.3703	1.38282e-07	2.98873e-06
TRINITY_DN33712_c0_g2_i3	XP_018007046.1 cytosolic purine 5'-nucleotidase-like isoform X3	2568	30.4	6.59472e-08	1.52426e-06
TRINITY_DN33712_c0_g2_i4	XP_018007046.1 cytosolic purine 5'-nucleotidase-like isoform X3	2437	408.265	4.00756e-16	2.44012e-14
TRINITY_DN33713_c0_g2_i2	XP_012288201.1 mitochondrial amidoxime reducing component 2-like isoform X3	1840	0.160883	0.000383945	0.00293728
TRINITY_DN33715_c2_g1_i1	XP_011859431.1 RNA exonuclease 1-like	2267	2.57072	0.000122273	0.00112282
TRINITY_DN33715_c2_g2_i1	XP_018010761.1 synaptobrevin homolog YKT6-like	1623	2.15622	0.00611337	0.0285023
TRINITY_DN33718_c0_g1_i1	XP_018024151.1 exonuclease 3'-5' domain-containing protein 2-like	2153	6.31987	0.000400199	0.00303883
TRINITY_DN33721_c4_g4_i1	XP_017546292.1 peroxidasin homolog	1050	0.173917	4.66598e-05	0.000496023
TRINITY_DN33731_c1_g1_i1	XP_005483476.2 fumarylacetoacetase	900	0.00453507	1.76237e-05	0.000217208
TRINITY_DN33731_c1_g1_i2	XP_013405049.1 fumarylacetoacetase-like	1406	0.0996945	4.78925e-12	2.01941e-10
TRINITY_DN33731_c1_g1_i4	XP_974443.1 fumarylacetoacetase	270	0.0301413	0.0098727	0.0420305
TRINITY_DN33731_c1_g1_i5	XP_974443.1 fumarylacetoacetase	389	0.0113034	0.000194827	0.00166276
TRINITY_DN33731_c2_g1_i12	XP_022350608.1low-density lipoprotein receptor-related protein 2	3275	0.145243	0.000164587	0.00144706
TRINITY_DN33731_c2_g1_i8	XP_022350608.1low-density lipoprotein receptor-related protein 2	6233	0.0690814	0.000385702	0.00294519
TRINITY_DN33737_c0_g1_i1	XP_018007989.1PREDICTED: uncharacterized protein LOC108665709	1204	4.56115	0.00223834	0.012543
TRINITY_DN33740_c3_g4_i1	XP_018016965.1 latrophilin Cirl-like isoform X1	3039	0.381586	0.0016938	0.00998893
TRINITY_DN33740_c3_g5_i2	XP_019629822.1 LYR motif-containing protein 4-like isoform X2	1092	2.98632	0.00114314	0.0072078
TRINITY_DN33745_c2_g4_i1	XP_012261687.1protein spaetzle 5	1463	0.00849991	0.000263164	0.0021418
TRINITY_DN33745_c2_g5_i2	XP_021937359.1protein spaetzle 5	1674	0.195569	0.00131261	0.00811642
TRINITY_DN33756_c0_g5_i1	XP_022335318.1UDP-galactose transporter senju-like	2215	7.15985	4.85437e-10	1.61003e-08
TRINITY_DN33761_c0_g1_i1	XP_021925127.1vesicle-trafficking protein SEC22a-like	779	0.137476	0.00701001	0.0318798
TRINITY_DN33772_c1_g1_i2	XP_016134318.1 ribosome biogenesis regulatory protein homolog	1345	2.30852	0.000490444	0.0036043
TRINITY_DN33773_c0_g2_i1	XP_015431154.1 methylthioribose-1-phosphate isomerase	1163	0.092241	1.13606e-09	3.52437e-08
TRINITY_DN33778_c0_g1_i2	XP_021182465.1probable 18S rRNA (guanine-N(7))-methyltransferase	960	5.47665	2.57765e-10	8.87387e-09
TRINITY_DN33781_c0_g1_i1	XP_018080101.1 enoyl-CoA hydratase, short chain, 1, mitochondrial L homeolog isoform X1	1063	0.283097	4.10083e-07	7.97584e-06
TRINITY_DN33782_c0_g2_i1	XP_018082672.1 heterochromatin protein 1-binding protein 3-like	1400	0.480138	0.00159409	0.00947628
TRINITY_DN33802_c0_g5_i1	XP_020906008.1uncharacterized protein LOC110244161	1454	0.0577129	0.000391977	0.00298398
TRINITY_DN33806_c3_g1_i2	XP_018018787.1 F-box only protein 7-like	1882	2.03704	0.00624544	0.029002
TRINITY_DN33808_c0_g1_i1	XP_020846610.1DDB1- and CUL4-associated factor 17	1257	0.306529	0.00549472	0.0260736
TRINITY_DN33813_c0_g1_i2	XP_008487587.1 transcription elongation factor 1 homolog	1989	0.440226	0.00181072	0.0105489
TRINITY_DN33818_c2_g1_i1	XP_018024224.1 ovalbumin-related protein X-like isoform X2	1884	3.05364	4.5285e-06	6.52109e-05
TRINITY_DN33826_c6_g1_i2	XP_021350367.1probable dolichyl pyrophosphate Glc1Man9GlcNAc2 alpha-1,3-glucosyltransferase	1870	0.462119	0.00299308	0.0158988
TRINITY_DN33826_c6_g1_i3	XP_019634441.1 probable dolichyl pyrophosphate Glc1Man9GlcNAc2 alpha-1,3-glucosyltransferase isoform X2	1416	0.0881625	0.00365752	0.0188098
TRINITY_DN33833_c0_g1_i10	XP_021957464.1serine/threonine-protein kinase WNK2-like isoform X7	7705	0.520647	0.00952171	0.0408667
TRINITY_DN33837_c1_g2_i2	XP_011444240.1 protein Hook homolog 3 isoform X1	5204	0.365874	0.00718159	0.0325525
TRINITY_DN33838_c0_g1_i3	XP_018014385.1 fasciclin-2-like isoform X4	2486	0.432727	0.00254018	0.0139377
TRINITY_DN33838_c0_g1_i4	XP_018014384.1 fasciclin-2-like isoform X3	2655	0.405664	0.000934475	0.00610195
TRINITY_DN33843_c1_g1_i5	XP_001636017.1predicted protein	511	0.0110435	0.000496396	0.00364217
TRINITY_DN33843_c1_g1_i7	XP_013381991.1 probable imidazolonepropionase isoform X2	1597	0.00488611	5.08026e-08	1.20494e-06
TRINITY_DN33844_c0_g2_i1	XP_013781010.1high-affinity choline transporter 1-like	1879	9.9405	4.21501e-10	1.41233e-08
TRINITY_DN33847_c3_g10_i2	XP_018009239.1 peripheral plasma membrane protein CASK-like	1948	0.0037223	2.99898e-08	7.37008e-07
TRINITY_DN33847_c3_g6_i1	XP_018027920.1 mRNA export factor-like	1875	2.67135	0.000191233	0.00163763
TRINITY_DN33847_c3_g6_i2	XP_014604679.1 peripheral plasma membrane protein CASK isoform X9	3307	0.287791	0.000568262	0.00405821
TRINITY_DN33847_c3_g6_i3	XP_018027920.1 mRNA export factor-like	3059	0.185152	5.98583e-06	8.3271e-05
TRINITY_DN33851_c0_g1_i4	XP_015187011.1 vacuolar protein sorting-associated protein 27-like isoform X3	4209	0.232903	9.44944e-07	1.6616e-05
TRINITY_DN33856_c3_g2_i4	XP_012937723.1 redox-regulatory protein FAM213A-like isoform X1	2558	2.36251	0.000522754	0.003798
TRINITY_DN33858_c0_g1_i1	XP_018021806.1 innexin inx2-like	2577	2.29844	0.000791721	0.00534076
TRINITY_DN33866_c0_g2_i1	XP_015596481.1 flocculation protein FLO11 isoform X2	4415	2.67263	0.00061761	0.00434691
TRINITY_DN3387_c0_g1_i1	YP_009220589.1envelope protein	341	15577.4	5.5707e-71	8.49558e-69
TRINITY_DN33873_c4_g3_i1	XP_017767875.1 homeodomain-interacting protein kinase 2 isoform X2	8556	2.45373	0.00808145	0.0358741
TRINITY_DN33873_c4_g3_i2	XP_017767875.1 homeodomain-interacting protein kinase 2 isoform X2	8496	0.403501	0.000167262	0.00146429
TRINITY_DN33874_c0_g4_i2	XP_018024345.1 tetraspanin-3-like	1936	4.10687	0.00143166	0.00868469
TRINITY_DN33874_c0_g4_i4	XP_018024345.1 tetraspanin-3-like	1451	1.99992	0.00334161	0.0174537
TRINITY_DN33878_c2_g1_i1	XP_020792577.1zinc finger CCHC domain-containing protein 24-like	1041	133.575	8.82753e-11	3.17986e-09
TRINITY_DN33878_c2_g1_i8	XP_018896168.1 zinc finger CCHC domain-containing protein 24-like	731	123.992	1.03486e-36	1.18921e-34
TRINITY_DN33896_c4_g4_i3	XP_021937878.1cell division cycle protein 27 homolog isoform X2	2815	2.23689	0.000516102	0.00375636
TRINITY_DN33898_c0_g3_i1	XP_017345482.1 RNA/RNP complex-1-interacting phosphatase	1036	4.72372	3.24279e-06	4.86359e-05
TRINITY_DN33899_c0_g1_i5	XP_018011232.1 cell wall protein AWA1-like	1470	0.101883	0.0110052	0.0460234
TRINITY_DN33901_c0_g1_i3	XP_018012626.1 actin-5C	860	2.27216	0.00153571	0.00916933
TRINITY_DN33910_c0_g1_i1	XP_018021027.1 GPN-loop GTPase 2-like	1573	2.00552	0.00754011	0.0339701
TRINITY_DN33912_c3_g2_i1	YP_009220600.1anti-apoptosis protein	2911	58585	7.19896e-106	2.86518e-103
TRINITY_DN33912_c5_g1_i1	YP_009220598.1envelope protein	640	69904.7	2.91948e-110	1.64276e-107
TRINITY_DN33914_c0_g1_i2	XP_018415538.1 kynurenine/alpha-aminoadipate aminotransferase, mitochondrial isoform X1	1501	0.324664	0.00358181	0.0185079
TRINITY_DN33918_c0_g1_i1	XP_020612540.1MAM and LDL-receptor class A domain-containing protein 1-like	1487	6.83648	6.56441e-05	0.000664092
TRINITY_DN33920_c4_g1_i2	XP_018021822.1 innexin inx2-like	1181	3.33068	0.00119742	0.00750367
TRINITY_DN33927_c1_g1_i2	XP_018007210.1 protein bunched, class 2/F/G isoform-like	689	0.0268209	0.00133494	0.00822642
TRINITY_DN33927_c1_g1_i4	XP_018007210.1 protein bunched, class 2/F/G isoform-like	504	2.13914	0.0106066	0.0445966
TRINITY_DN33928_c0_g2_i2	XP_018020955.1 DNA-directed RNA polymerase II subunit RPB9-like	555	3.1262	5.31935e-06	7.53482e-05
TRINITY_DN33932_c2_g1_i8	XP_021935712.1hepatocyte growth factor-regulated tyrosine kinase substrate isoform X1	2507	0.016769	0.000344657	0.00268582
TRINITY_DN33933_c1_g2_i2	XP_002737882.1 coiled-coil-helix-coiled-coil-helix domain-containing protein 3, mitochondrial-like	1187	0.305865	0.00465832	0.0228546
TRINITY_DN33933_c1_g2_i4	XP_018008596.1 MICOS complex subunit MIC19-like	1091	0.170607	0.000695413	0.0047901
TRINITY_DN33947_c0_g2_i1	XP_018028184.1 oplophorus-luciferin 2-monooxygenase non-catalytic subunit-like	1332	144.042	8.69345e-06	0.000115993
TRINITY_DN33947_c0_g2_i2	XP_018028184.1 oplophorus-luciferin 2-monooxygenase non-catalytic subunit-like	1493	172.277	6.60725e-05	0.000666772
TRINITY_DN33953_c3_g3_i2	XP_009940999.1 Fanconi anemia group G protein	1669	2.19955	0.0058511	0.0275074
TRINITY_DN33956_c8_g3_i1	XP_018011684.1 zinc finger protein 540-like	3703	2.00538	0.0100909	0.0427921
TRINITY_DN33959_c9_g2_i4	XP_018027640.1 carbohydrate sulfotransferase 11-like	1615	0.0484682	0.00104038	0.00668118
TRINITY_DN33960_c4_g2_i4	XP_021924300.1FERM, RhoGEF and pleckstrin domain-containing protein 1 isoform X2	3209	0.0779936	0.000528077	0.00382305
TRINITY_DN33970_c0_g3_i1	XP_018020197.1 carbonic anhydrase-like	3464	0.134063	7.36332e-05	0.000725572
TRINITY_DN33970_c0_g3_i2	NP_523561.1carbonic anhydrase 1	2126	0.106268	9.97943e-05	0.000946769
TRINITY_DN33970_c0_g3_i3	XP_018026804.1 carbonic anhydrase 1-like	407	0.268112	0.000512587	0.00373744
TRINITY_DN33970_c0_g3_i5	XP_021937600.1carbonic anhydrase 1	4025	0.216514	0.000586746	0.00416464
TRINITY_DN33970_c0_g3_i8	XP_018026804.1 carbonic anhydrase 1-like	754	0.349492	0.00215526	0.0121568
TRINITY_DN33972_c0_g3_i1	XP_021913560.1open rectifier potassium channel protein 1 isoform X1	445	0.0240847	0.00218586	0.0123039
TRINITY_DN33972_c0_g5_i1	XP_021913560.1open rectifier potassium channel protein 1 isoform X1	1435	0.116357	0.000791619	0.00534076
TRINITY_DN33990_c0_g1_i1	XP_022197033.1ATP-binding cassette sub-family F member 2	2132	2.41553	0.000580832	0.00413165
TRINITY_DN33994_c0_g2_i1	XP_013394857.1 centromere protein T-like	3161	0.363555	0.00124653	0.00777262
TRINITY_DN34012_c0_g1_i1	XP_022182029.1deoxycytidylate deaminase-like isoform X1	1478	0.288016	0.000683471	0.00473583
TRINITY_DN34013_c2_g2_i1	XP_018027985.1 ankyrin-2-like	915	0.210294	1.05865e-09	3.31574e-08
TRINITY_DN34032_c5_g1_i2	XP_022332013.1leishmanolysin-like peptidase isoform X1	2508	0.0841284	6.80042e-05	0.000682888
TRINITY_DN34034_c7_g1_i1	XP_014213153.1 glutamyl-tRNA(Gln) amidotransferase subunit A, mitochondrial	901	0.0172597	0.000430026	0.0032248
TRINITY_DN34037_c2_g1_i1	XP_018015621.1 probable JmjC domain-containing histone demethylation protein 2C	6543	0.539003	0.00815097	0.0361041
TRINITY_DN34040_c4_g3_i2	XP_021940174.1ubiquitin-associated domain-containing protein 1	3286	3.7534	9.62204e-08	2.16868e-06
TRINITY_DN34063_c3_g1_i3	XP_014210222.1 probable chitinase 3	1651	6.68073	0.00654376	0.0300961
TRINITY_DN34067_c1_g11_i1	XP_015763782.1PREDICTED: uncharacterized protein LOC107342790	1589	0.0811254	0.000189466	0.0016255
TRINITY_DN34075_c0_g1_i2	XP_018021806.1 innexin inx2-like	1441	0.146273	8.07513e-12	3.32752e-10
TRINITY_DN34076_c6_g3_i2	XP_019551732.1 E3 ubiquitin-protein ligase Su(dx) isoform X2	4422	2.18403	0.000623876	0.00437867
TRINITY_DN34078_c1_g1_i10	XP_011332938.1 putative homeodomain transcription factor	3316	0.377373	0.00290591	0.0155318
TRINITY_DN34078_c1_g1_i6	XP_015593087.1 putative homeodomain transcription factor 1 isoform X1	1344	0.0894186	0.00478014	0.0233121
TRINITY_DN34079_c1_g1_i3	XP_003240824.1 ATP-dependent DNA helicase pif1-like	1475	6.81024	0.00899377	0.0390528
TRINITY_DN34081_c3_g1_i1	YP_009220564.1hypothetical protein Swssvgp090	2966	83840	1.91661e-114	1.9547e-111
TRINITY_DN34096_c0_g1_i1	XP_009062071.1hypothetical protein LOTGIDRAFT_154610	1494	6.76398	0.0019585	0.0112888
TRINITY_DN34100_c0_g1_i4	XP_021925548.1calcium/calmodulin-dependent protein kinase type II alpha chain isoform X12	1735	0.248877	0.00428645	0.0213773
TRINITY_DN34114_c0_g1_i1	XP_015510509.1 multifunctional protein ADE2 isoform X1	1354	0.0510909	1.15902e-08	3.06529e-07
TRINITY_DN34119_c0_g3_i3	XP_018022227.1 tumor susceptibility gene 101 protein-like isoform X2	3650	2.1404	0.000835593	0.00558134
TRINITY_DN34120_c0_g1_i2	XP_013392060.1 probable caffeoyl-CoA O-methyltransferase 2	780	4.21455	3.45582e-07	6.86035e-06
TRINITY_DN34131_c0_g1_i1	XP_018027157.1 UDP-glucuronosyltransferase 2B19-like isoform X1	1875	0.37028	0.00368281	0.01891
TRINITY_DN34142_c0_g1_i13	XP_022186295.1putative epidermal cell surface receptor	1799	0.437653	0.00846603	0.0371268
TRINITY_DN34144_c0_g5_i1	XP_015365027.1 eclosion hormone-like	600	0.00598273	1.84011e-05	0.00022552
TRINITY_DN34145_c0_g1_i2	XP_018328974.1 aldose 1-epimerase-like	1756	0.404504	0.00116677	0.00733692
TRINITY_DN34151_c0_g1_i1	XP_019957371.1 serine protease 56	968	8.2568	0.000113688	0.00105905
TRINITY_DN34152_c0_g3_i1	XP_009938482.1 cytosolic carboxypeptidase 3	472	0.00817812	0.00208225	0.0118763
TRINITY_DN34155_c3_g1_i1	XP_012287315.1 pyrimidodiazepine synthase-like	828	2.7539	0.00949387	0.0407687
TRINITY_DN34158_c0_g1_i1	YP_009220554.1envelope protein	4015	143304	2.71298e-105	1.02954e-102
TRINITY_DN34159_c3_g2_i2	XP_018009249.1 farnesyl pyrophosphate synthase-like isoform X1	1934	0.459276	0.000970249	0.00628275
TRINITY_DN34162_c4_g1_i1	XP_014781299.1 probable RNA polymerase II nuclear localization protein SLC7A6OS	1642	3.24628	2.0792e-05	0.000248925
TRINITY_DN34163_c0_g1_i1	XP_018012586.1 sulfotransferase 1A1-like isoform X1	1096	17.2024	8.57397e-07	1.52076e-05
TRINITY_DN34163_c1_g1_i1	XP_018007023.1 sulfotransferase 1C4-like	1294	0.320257	0.00684136	0.0312185
TRINITY_DN34164_c0_g1_i1	XP_018008201.1PREDICTED: uncharacterized protein LOC108665911	2214	3.01067	4.62603e-05	0.000492417
TRINITY_DN34170_c0_g4_i1	XP_021913056.1probable ATP-dependent RNA helicase DDX10	1637	2.49468	0.000236983	0.00195703
TRINITY_DN34170_c0_g6_i1	XP_013166308.1 probable ATP-dependent RNA helicase DDX10	930	2.13894	0.00806569	0.0358139
TRINITY_DN34179_c0_g1_i1	XP_018009128.1 protein singed-like isoform X2	3065	0.0237962	0.00746527	0.0336887
TRINITY_DN34183_c0_g2_i1	XP_020605164.1calcium-responsive transcription factor-like isoform X1	3439	0.391161	0.000872539	0.00578784
TRINITY_DN34187_c3_g1_i7	XP_018342532.1 max-like protein X isoform X1	1234	0.153391	0.00718452	0.0325568
TRINITY_DN34189_c0_g2_i7	XP_018007056.1 ral guanine nucleotide dissociation stimulator-like isoform X3	3100	5.20765	1.10493e-07	2.44645e-06
TRINITY_DN34189_c0_g2_i8	XP_018007056.1 ral guanine nucleotide dissociation stimulator-like isoform X3	3198	0.132517	4.35775e-06	6.30406e-05
TRINITY_DN34193_c0_g1_i1	XP_018010855.1 pyridine nucleotide-disulfide oxidoreductase domain-containing protein 2-like	1860	0.110496	4.84386e-07	9.18028e-06
TRINITY_DN34199_c0_g2_i1	XP_001636913.1predicted protein	830	2.15187	0.0062697	0.0290433
TRINITY_DN34204_c0_g1_i1	XP_018009256.1 serine/threonine-protein kinase Nek9-like	2055	2.84605	0.00536456	0.0255999
TRINITY_DN34206_c0_g4_i1	XP_018018329.1 grpE protein homolog, mitochondrial-like	1011	3.86989	1.45245e-07	3.12268e-06
TRINITY_DN34216_c0_g1_i1	XP_018407964.1 origin recognition complex subunit 1	3225	0.304971	0.00263538	0.0143586
TRINITY_DN34217_c0_g1_i1	XP_019362249.1 ATP-dependent RNA helicase DDX54-like	2759	2.56191	0.000138263	0.0012417
TRINITY_DN34223_c0_g2_i3	XP_018021118.1 muscle segmentation homeobox-like	1216	0.0716263	0.000103147	0.000975172
TRINITY_DN34223_c0_g2_i6	XP_022241809.1homeobox protein MSX-3-like	1370	0.14086	0.00594427	0.0278571
TRINITY_DN34225_c4_g2_i1	XP_971539.1 receptor-type guanylate cyclase gcy-3 isoform X2	1389	0.011456	7.29733e-05	0.000721031
TRINITY_DN34226_c0_g1_i3	XP_020652140.1protease inhibitor 3-like	709	5.54274	0.00136439	0.00834937
TRINITY_DN34231_c3_g1_i1	NP_001088648.1protein phosphatase 1 regulatory subunit 15B L homeolog	3308	2.17619	0.000694097	0.00478305
TRINITY_DN34236_c1_g2_i1	XP_009013272.1hypothetical protein HELRODRAFT_169153	529	0.0598519	0.00322993	0.0169353
TRINITY_DN34239_c0_g1_i2	XP_018020954.1 mitochondrial 2-oxoglutarate/malate carrier protein-like	3241	0.328907	1.57896e-05	0.000196233
TRINITY_DN34241_c3_g3_i1	XP_014260055.1 eukaryotic translation initiation factor 6	1147	2.22482	0.00061738	0.00434691
TRINITY_DN34241_c4_g3_i1	XP_018024195.1 sodium/potassium-transporting ATPase subunit alpha-like isoform X1	2697	1.9717	0.00480794	0.0234197
TRINITY_DN34247_c0_g1_i1	XP_018570447.1 monocarboxylate transporter 9-like	1924	0.00279342	1.30837e-13	6.37314e-12
TRINITY_DN34250_c4_g2_i4	XP_018023526.1 protein O-GlcNAcase-like isoform X1	5891	0.440616	0.000650036	0.00452916
TRINITY_DN34254_c0_g1_i1	XP_018015378.1 GTP-binding protein 2-like	3173	6.29394	3.07461e-05	0.000349871
TRINITY_DN34254_c0_g1_i2	XP_018015378.1 GTP-binding protein 2-like	3138	5.23153	2.28166e-09	6.70848e-08
TRINITY_DN34256_c0_g3_i2	XP_018006413.1 monoacylglycerol lipase ABHD12-like	1364	121.041	0.00129983	0.00804956
TRINITY_DN34260_c5_g2_i1	XP_015782164.1 protein FAM134C-like	1746	4.3263	0.00260172	0.0142179
TRINITY_DN34264_c0_g1_i1	XP_022188465.1flocculation protein FLO11	4488	0.403036	0.00139183	0.00848728
TRINITY_DN34270_c0_g1_i1	XP_013416524.1 nuclear pore complex protein Nup88-like	2541	1.99104	0.00960221	0.0411041
TRINITY_DN34281_c2_g2_i1	XP_011442135.1 S-formylglutathione hydrolase	1159	0.358024	3.23566e-05	0.000365901
TRINITY_DN34293_c4_g3_i1	XP_022211284.1patatin-like phospholipase domain-containing protein 3 isoform X2	1157	0.344497	0.00559394	0.0264639
TRINITY_DN34296_c0_g3_i1	XP_019866116.1 vascular endothelial growth factor receptor 1-like	1709	500.504	3.1418e-12	1.34915e-10
TRINITY_DN34299_c1_g1_i6	XP_012266671.1BTB/POZ domain-containing protein 3-like isoform X2	1884	2.01148	0.0031858	0.0167588
TRINITY_DN34308_c0_g1_i1	XP_018018326.1 probable cytosolic oligopeptidase A isoform X1	2739	0.439112	0.00266671	0.0144762
TRINITY_DN34314_c4_g1_i4	XP_018026026.1 chitinase-3-like protein 1	2140	0.102653	6.17897e-08	1.43835e-06
TRINITY_DN34316_c1_g1_i4	XP_018010818.1 prolyl 3-hydroxylase 1-like	2244	4.16352	2.44304e-06	3.7859e-05
TRINITY_DN34317_c2_g2_i1	XP_019209491.1 immune-associated nucleotide-binding protein 13-like	1923	0.0423611	3.41837e-06	5.10523e-05
TRINITY_DN34321_c4_g2_i1	XP_018019152.1 U3 small nucleolar ribonucleoprotein protein MPP10-like	2141	2.6165	0.000143346	0.001281
TRINITY_DN34324_c1_g2_i16	XP_011342354.1 ensconsin isoform X7	3974	0.206514	2.1716e-05	0.000257905
TRINITY_DN34324_c1_g2_i6	XP_019888151.1 MAP7 domain-containing protein 1 isoform X4	3660	0.338571	0.00322138	0.0169133
TRINITY_DN34324_c1_g7_i1	XP_018024368.1 MAP7 domain-containing protein 1-like isoform X5	1765	0.294959	0.00900669	0.0390881
TRINITY_DN34334_c2_g1_i2	XP_015922515.1sialomucin core protein 24	1020	2.35849	0.00229045	0.0127693
TRINITY_DN34337_c0_g4_i1	XP_018010575.1 elongation of very long chain fatty acids protein 6-like isoform X1	5602	0.29105	1.13376e-05	0.000147416
TRINITY_DN34337_c0_g4_i3	XP_015789003.1 elongation of very long chain fatty acids protein 6-like	619	0.0153561	2.68575e-06	4.10742e-05
TRINITY_DN34342_c3_g4_i2	XP_018899389.1 probable G-protein coupled receptor Mth-like 11	3084	5.09255	0.00204466	0.0116946
TRINITY_DN34359_c0_g1_i10	XP_011156887.1 trypsin-1-like	536	3.19013	7.31063e-05	0.000721687
TRINITY_DN34359_c0_g1_i3	XP_019561994.1 trypsin-1	705	3.33264	6.86372e-05	0.000686708
TRINITY_DN34359_c0_g1_i4	XP_011156887.1 trypsin-1-like	1154	6.95323	0.00232959	0.0129324
TRINITY_DN34359_c0_g1_i8	XP_001649042.2 transmembrane protease serine 9	1044	4.30562	8.2029e-07	1.4645e-05
TRINITY_DN34366_c0_g1_i1	XP_018022710.1 nephrin-like	1595	3.97534	0.00576799	0.0271794
TRINITY_DN34367_c4_g1_i1	XP_021918843.1microprocessor complex subunit DGCR8 isoform X2	2584	4.44225	0.000351067	0.00272407
TRINITY_DN34376_c6_g2_i3	XP_015517718.1 roquin-1 isoform X3	3808	125.897	0.00135555	0.00831044
TRINITY_DN34376_c6_g2_i5	XP_018022085.1 roquin-2-like	5855	0.0434491	5.16905e-05	0.000540349
TRINITY_DN34377_c1_g1_i1	XP_018027519.1 adenosine kinase-like	1225	2.38636	0.000332065	0.00260637
TRINITY_DN34381_c0_g1_i1	XP_018026450.1PREDICTED: uncharacterized protein LOC108681885	2419	0.269732	0.00242917	0.0134097
TRINITY_DN34390_c7_g1_i1	XP_022080486.1degenerin mec-10-like	803	175.489	6.17929e-07	1.14065e-05
TRINITY_DN34390_c7_g3_i1	XP_018021882.1 amiloride-sensitive sodium channel subunit alpha-like	984	265.266	3.68385e-09	1.05647e-07
TRINITY_DN34402_c1_g6_i2	XP_012813198.1 von Willebrand factor A domain-containing protein 8	1680	3.76173	0.00264134	0.0143863
TRINITY_DN34405_c4_g1_i1	XP_018010554.1 Krueppel-like factor 10	1488	2.60143	0.000684745	0.00474169
TRINITY_DN34405_c4_g2_i4	XP_011164365.1 broad-complex core protein isoform 6	2591	3.44121	4.01665e-05	0.000435506
TRINITY_DN34406_c1_g3_i1	XP_018009763.1 non-structural maintenance of chromosomes element 1 homolog isoform X1	872	0.249758	0.00854515	0.0373933
TRINITY_DN34406_c3_g1_i1	XP_006624502.1 cyclin-dependent kinase 9-like	1360	3.86267	1.42648e-06	2.3801e-05
TRINITY_DN34413_c0_g1_i4	XP_018016654.1 facilitated trehalose transporter Tret1-like	1076	0.0893794	0.00269702	0.0145921
TRINITY_DN34413_c1_g1_i1	YP_009220520.1hypothetical protein Swssvgp046	5380	86227.1	3.33509e-106	1.43216e-103
TRINITY_DN34420_c0_g1_i1	XP_013405450.1 replication factor C subunit 5-like	1189	0.255528	0.000137525	0.00123712
TRINITY_DN34422_c1_g1_i2	XP_015911999.1protein starmaker-like	1682	0.285434	0.000667478	0.00463288
TRINITY_DN34428_c1_g1_i1	XP_006800497.1 guanine nucleotide-binding protein subunit alpha-11-like isoform X1	851	4.78417	0.000219769	0.00183388
TRINITY_DN34433_c3_g3_i1	XP_018012211.1 dipeptidyl peptidase 1-like	841	88.4566	7.87917e-05	0.000767595
TRINITY_DN34435_c0_g3_i1	XP_021941709.1G kinase-anchoring protein 1-like isoform X2	1830	2.62667	4.58073e-05	0.000488551
TRINITY_DN34438_c0_g1_i1	YP_009220500.1protein kinase, immediate-early protein	3186	67825	1.62739e-88	3.31947e-86
TRINITY_DN34438_c0_g1_i3	YP_009220499.1immediate-early protein	1402	16367.5	8.27543e-71	1.23888e-68
TRINITY_DN34438_c0_g2_i2	YP_009220575.1envelope protein	1926	59821	8.5219e-121	1.73825e-117
TRINITY_DN34440_c0_g2_i1	XP_012554173.1 jerky protein homolog-like	1237	138.847	0.000536299	0.00386884
TRINITY_DN34444_c0_g1_i1	XP_018017683.1PREDICTED: uncharacterized protein LOC108674257	2646	0.192895	7.7471e-05	0.000756877
TRINITY_DN34445_c1_g1_i1	XP_013196655.1 probable ATP-dependent RNA helicase DDX47 isoform X1	2304	2.61384	7.55552e-05	0.000741823
TRINITY_DN34446_c1_g4_i5	XP_017761055.1 60S ribosomal protein L18 isoform X2	933	2.1846	0.000813258	0.00546571
TRINITY_DN34450_c4_g1_i1	XP_019616047.1 tripartite motif-containing protein 3-like	1831	1159.62	1.15623e-17	8.06295e-16
TRINITY_DN34450_c4_g1_i2	XP_019616047.1 tripartite motif-containing protein 3-like	2642	40.217	2.97449e-27	2.83846e-25
TRINITY_DN34457_c6_g2_i1	XP_018011792.1 transmembrane protein 164-like	1616	2.3454	0.00627327	0.0290486
TRINITY_DN34457_c6_g2_i2	XP_018011792.1 transmembrane protein 164-like	1206	7.30897	0.00244357	0.0134801
TRINITY_DN34460_c0_g4_i1	XP_022248356.1feline leukemia virus subgroup C receptor-related protein 2-like isoform X2	1584	7.49688	0.00464014	0.0227723
TRINITY_DN34460_c0_g4_i2	XP_022248356.1feline leukemia virus subgroup C receptor-related protein 2-like isoform X2	1873	4.33962	0.0021987	0.0123676
TRINITY_DN34471_c2_g2_i8	XP_018024748.1 N-alpha-acetyltransferase 25, NatB auxiliary subunit-like	2504	0.010895	6.5165e-05	0.000660884
TRINITY_DN34474_c0_g1_i1	XP_018010853.1 proton-coupled folate transporter-like	1912	0.107267	0.00034953	0.00271569
TRINITY_DN34482_c0_g7_i2	XP_021919426.1replication factor C subunit 1 isoform X3	5160	2.03729	0.00612764	0.0285525
TRINITY_DN34486_c4_g1_i3	XP_018025310.1 sodium/myo-inositol cotransporter 2-like	2243	2.1033	0.0121937	0.0499557
TRINITY_DN34496_c2_g3_i3	XP_018009185.1PREDICTED: uncharacterized protein LOC108666773 isoform X1	1864	5.0256	0.00986977	0.0420289
TRINITY_DN34502_c2_g1_i1	XP_018007594.1 RUN and FYVE domain-containing protein 2-like	1840	0.324107	0.00408502	0.0205227
TRINITY_DN34502_c2_g1_i2	XP_018007594.1 RUN and FYVE domain-containing protein 2-like	2165	0.416684	0.000442819	0.00330248
TRINITY_DN34513_c1_g6_i1	XP_020007144.1protein C19orf12 homolog isoform X2	783	9.82246	0.00308457	0.0162989
TRINITY_DN34513_c1_g6_i3	XP_020007144.1protein C19orf12 homolog isoform X2	719	34.1543	0.00046817	0.00346624
TRINITY_DN34514_c2_g2_i1	XP_013772358.1transcription termination factor 5, mitochondrial-like	1827	0.0559405	0.00307932	0.0162874
TRINITY_DN34517_c4_g3_i1	XP_018012834.1 ubiquitin carboxyl-terminal hydrolase 47-like isoform X4	5989	2.80863	0.000136112	0.00122681
TRINITY_DN34521_c1_g1_i1	XP_021926796.1focal adhesion kinase 1 isoform X9	908	0.283961	0.00116413	0.00732315
TRINITY_DN34521_c1_g1_i2	XP_021926785.1focal adhesion kinase 1 isoform X3	875	0.0257513	0.00557388	0.026379
TRINITY_DN34521_c1_g1_i6	XP_015607206.1 focal adhesion kinase 1 isoform X8	4371	0.299361	2.91167e-07	5.90219e-06
TRINITY_DN34522_c0_g1_i2	XP_018018731.1 heme-binding protein 2-like	1075	169.947	3.29787e-05	0.000371136
TRINITY_DN34525_c3_g1_i1	XP_021932279.1exonuclease mut-7 homolog isoform X1	2767	10.3027	1.47087e-16	9.23138e-15
TRINITY_DN34529_c0_g1_i1	XP_018027692.1PREDICTED: uncharacterized protein LOC108682940	716	5.98443	0.00597495	0.0279788
TRINITY_DN34534_c4_g6_i1	XP_018016194.1 uncharacterized PE-PGRS family protein PE_PGRS54-like	1221	135.192	8.84815e-13	4.01067e-11
TRINITY_DN34535_c5_g3_i1	XP_004926257.1immunoglobulin-binding protein 1	1209	0.445323	0.00152131	0.00910099
TRINITY_DN34550_c3_g1_i4	XP_022186399.1RNA exonuclease 3 isoform X1	4179	4.26878	6.33572e-08	1.47064e-06
TRINITY_DN34550_c3_g2_i3	XP_013777302.1transducin beta-like protein 2	2345	3.5751	8.66181e-07	1.53467e-05
TRINITY_DN34550_c3_g2_i6	NP_997932.1transducin beta-like protein 2 precursor	2433	5.88247	4.27189e-05	0.000458007
TRINITY_DN34554_c2_g9_i1	XP_018011973.1 DNA/RNA-binding protein KIN17-like	1397	2.07684	0.0038669	0.0196639
TRINITY_DN34555_c0_g1_i1	YP_009220638.1hypothetical protein Swssvgp164	904	61788.2	5.99146e-88	1.17794e-85
TRINITY_DN34555_c0_g2_i1	YP_009220636.1hypothetical protein Swssvgp162	1837	404376	8.06506e-111	5.06175e-108
TRINITY_DN34555_c0_g3_i1	YP_009220637.1hypothetical protein Swssvgp163	588	72038.9	5.35009e-108	2.42508e-105
TRINITY_DN34564_c2_g1_i2	XP_018008089.1 huntingtin-interacting protein 1-like	3274	6.46404	5.60629e-06	7.87293e-05
TRINITY_DN34564_c4_g1_i4	XP_018026881.1 nucleoporin p58/p45-like isoform X2	1930	2.94571	4.4499e-05	0.000476154
TRINITY_DN34565_c0_g2_i1	XP_018019661.1 ribonuclease H2 subunit B-like	1711	0.0906023	0.000132179	0.00119628
TRINITY_DN34565_c0_g2_i5	XP_018019661.1 ribonuclease H2 subunit B-like	1042	0.241564	0.00018977	0.00162726
TRINITY_DN34573_c5_g3_i1	XP_018011058.1 pumilio homolog 3-like	2012	2.81842	5.34292e-05	0.000553912
TRINITY_DN34574_c1_g2_i2	XP_017577705.1 glutathione S-transferase Mu 3-like	1408	0.163854	4.9277e-09	1.38638e-07
TRINITY_DN34577_c0_g1_i1	YP_009220569.1hypothetical protein Swssvgp095	307	26193.1	6.7172e-71	1.01492e-68
TRINITY_DN34578_c0_g1_i5	XP_018013978.1 flocculation protein FLO11-like	1839	0.0139713	0.000138077	0.00124071
TRINITY_DN34585_c2_g4_i3	XP_022329740.1BRISC and BRCA1-A complex member 2-like	2118	0.295895	0.00582299	0.027399
TRINITY_DN34586_c2_g3_i1	XP_015191845.1 nucleolar GTP-binding protein 2	2261	2.22074	0.0013408	0.00825629
TRINITY_DN34587_c0_g2_i1	XP_011424389.1 translation machinery-associated protein 16-like	863	2.52962	0.00167287	0.00987622
TRINITY_DN34590_c0_g1_i1	XP_018024523.1 histone-lysine N-methyltransferase 2C-like	2123	0.353075	0.000124437	0.0011382
TRINITY_DN34590_c0_g1_i3	XP_013773410.2tissue factor pathway inhibitor-like	2306	3.33813	8.62803e-06	0.000115215
TRINITY_DN34590_c0_g1_i5	XP_013773410.2tissue factor pathway inhibitor-like	1342	0.017772	0.00890078	0.0387521
TRINITY_DN34591_c0_g2_i1	XP_018017851.1 solute carrier family 15 member 1-like isoform X2	1310	0.122743	0.000300652	0.00240021
TRINITY_DN34600_c0_g1_i2	XP_018016786.1 mucin-5AC-like	1476	4.89754	0.00319854	0.0168191
TRINITY_DN34606_c1_g1_i1	XP_018023745.1 persulfide dioxygenase ETHE1, mitochondrial-like	1621	0.179588	6.63596e-13	3.03321e-11
TRINITY_DN34622_c4_g1_i1	XP_012542098.1 circadian clock-controlled protein-like	868	24.2744	0.00055035	0.00395448
TRINITY_DN34624_c0_g1_i5	XP_013144561.1 fibroblast growth factor receptor 3-like	1464	7.34621	0.00307313	0.0162605
TRINITY_DN34636_c0_g3_i1	XP_012559923.1 RNA-directed DNA polymerase from mobile element jockey-like	470	43.8955	4.39357e-07	8.42471e-06
TRINITY_DN34637_c0_g1_i1	XP_018014360.1 MFS-type transporter SLC18B1-like	1126	0.0320032	0.00031651	0.00250597
TRINITY_DN34638_c1_g1_i1	XP_002430137.1WD-repeat protein, putative	1295	2.26486	0.00293211	0.015636
TRINITY_DN34640_c7_g1_i7	XP_018012650.1 fibrillin-2-like	5609	0.373493	0.000376689	0.00288989
TRINITY_DN34644_c0_g5_i1	XP_018796259.1 esterase B1-like	599	122.132	1.48798e-05	0.000186203
TRINITY_DN34647_c1_g1_i2	XP_013186771.1 protein IMPACT-like	958	6.16195	2.7023e-13	1.2635e-11
TRINITY_DN34653_c0_g1_i1	XP_022173423.1tigger transposable element-derived protein 6-like	2942	0.351717	0.00030298	0.00241644
TRINITY_DN34658_c0_g1_i1	XP_012280131.1 zinc finger protein 593 homolog	619	2.72443	0.000485184	0.00357276
TRINITY_DN34663_c0_g1_i1	XP_018020416.1 xanthine dehydrogenase 2-like	2555	0.00881558	1.5391e-05	0.000191864
TRINITY_DN34663_c0_g2_i1	XP_018017026.1 xanthine dehydrogenase 1-like	1693	0.00166567	5.14205e-08	1.21782e-06
TRINITY_DN34671_c1_g1_i3	XP_005091422.1 ATPase inhibitor mai-1, mitochondrial-like	614	0.352396	0.00282921	0.0151716
TRINITY_DN34671_c1_g1_i6	XP_005091422.1 ATPase inhibitor mai-1, mitochondrial-like	678	0.257343	3.66305e-06	5.41428e-05
TRINITY_DN34675_c3_g6_i1	XP_006823496.1 poly [ADP-ribose] polymerase 3-like	923	5.00524	1.03582e-06	1.80006e-05
TRINITY_DN34681_c1_g4_i1	XP_017787365.1 protein phosphatase 1 regulatory subunit 14B	2815	0.317287	1.21247e-05	0.000155787
TRINITY_DN34681_c2_g1_i1	XP_013783315.1ribosome production factor 1-like	1662	4.17651	5.69376e-08	1.33301e-06
TRINITY_DN34684_c0_g1_i3	XP_018012925.1 protein translation factor SUI1 homolog	952	3.22049	8.35716e-07	1.48878e-05
TRINITY_DN34700_c2_g3_i1	XP_021932610.1run domain Beclin-1-interacting and cysteine-rich domain-containing protein isoform X1	3775	2.7855	8.66461e-05	0.000838298
TRINITY_DN34700_c2_g5_i1	XP_018018917.1PREDICTED: uncharacterized protein LOC108675418	1301	6.28827	0.00367725	0.0188934
TRINITY_DN34701_c2_g1_i1	XP_018022706.1 unconventional myosin-XVIIIa-like	1183	10.5304	0.000205589	0.00173554
TRINITY_DN34703_c0_g1_i1	XP_018006581.1 phosphotriesterase-related protein-like	976	0.0427918	1.26528e-08	3.32477e-07
TRINITY_DN34703_c0_g1_i2	XP_018006581.1 phosphotriesterase-related protein-like	1399	0.0130147	2.88579e-23	2.5048e-21
TRINITY_DN34707_c0_g1_i3	XP_018017888.1 glycine-rich cell wall structural protein-like	539	13.5436	0.00801124	0.0356303
TRINITY_DN34710_c0_g1_i1	XP_011288672.1 collagen alpha-1(XXVI) chain isoform X3	987	0.159559	0.00475761	0.0232369
TRINITY_DN34710_c0_g1_i2	XP_007186658.1 collagen alpha-1(XXVI) chain isoform X2	814	0.0739273	0.000234965	0.00194331
TRINITY_DN34724_c2_g1_i5	XP_018012607.1 flocculation protein FLO11-like	1716	0.00435287	2.80667e-05	0.000322303
TRINITY_DN34726_c0_g1_i2	XP_005098593.1 delta(14)-sterol reductase-like	1199	0.368615	0.00553591	0.0262297
TRINITY_DN34727_c1_g1_i2	XP_013403644.1 uracil-DNA glycosylase-like	1074	0.080527	8.14495e-05	0.000791126
TRINITY_DN34735_c1_g1_i1	XP_018013061.1 endoribonuclease Dicer-like	4531	20.5781	0.00107808	0.0068719
TRINITY_DN34735_c1_g1_i2	XP_018013063.1 endoribonuclease Dicer-like	4689	5.76753	7.98342e-11	2.90789e-09
TRINITY_DN34735_c1_g1_i5	XP_016663133.1 endoribonuclease Dcr-1-like	1540	49.1085	1.09276e-05	0.000142767
TRINITY_DN34735_c1_g3_i1	XP_015914875.1endoribonuclease Dicer	483	29.2146	0.00019177	0.00164096
TRINITY_DN34743_c2_g2_i1	XP_018027568.1 3-mercaptopyruvate sulfurtransferase-like	790	0.1619	0.00898618	0.0390415
TRINITY_DN34749_c1_g1_i4	XP_018015652.1 tropomodulin-like isoform X3	1573	0.00727424	0.000179186	0.00155364
TRINITY_DN34762_c1_g1_i1	XP_014285994.1 facilitated trehalose transporter Tret1-like isoform X1	984	6.83747	0.0017071	0.0100529
TRINITY_DN34762_c1_g5_i1	XP_015109397.1 facilitated trehalose transporter Tret1 isoform X1	2139	0.202253	0.00087147	0.00578545
TRINITY_DN34764_c4_g1_i1	XP_019638088.1 O-acetyl-ADP-ribose deacetylase 1-like	2768	3.59863	2.25327e-06	3.52192e-05
TRINITY_DN34768_c4_g1_i8	XP_008474901.1 trehalase isoform X1	2411	3.38603	1.09876e-06	1.89331e-05
TRINITY_DN34780_c0_g1_i1	XP_022252448.1zinc finger Ran-binding domain-containing protein 2-like isoform X1	1524	0.284937	0.0112887	0.0469202
TRINITY_DN34780_c1_g1_i5	XP_013778960.1E3 SUMO-protein ligase RanBP2-like isoform X2	3495	0.0640623	0.000555477	0.0039843
TRINITY_DN34791_c0_g1_i2	XP_018011026.1 coagulation factor IX-like	1710	5.81486	4.46233e-08	1.07399e-06
TRINITY_DN34791_c0_g2_i2	XP_018021491.1 anti-lipopolysaccharide factor-like isoform X2	667	2.7991	0.00744912	0.0336251
TRINITY_DN34802_c0_g2_i2	XP_015184942.1 protocadherin-15	1674	0.0218338	0.00386698	0.0196639
TRINITY_DN34802_c0_g2_i3	XP_011338456.1 protocadherin-15 isoform X1	2283	0.216279	0.00144484	0.00874839
TRINITY_DN34802_c0_g2_i6	XP_021927624.1cadherin-99C isoform X3	6645	0.187791	3.89873e-12	1.66108e-10
TRINITY_DN34802_c0_g2_i8	XP_019700741.1 protocadherin-15 isoform X2	2243	0.00459777	1.8576e-05	0.000227399
TRINITY_DN34806_c5_g2_i2	XP_018017903.1 sphingomyelin phosphodiesterase 4-like isoform X1	2939	0.417574	0.007435	0.0335706
TRINITY_DN34812_c0_g1_i1	XP_018006860.1 HIV Tat-specific factor 1 homolog	2081	2.02154	0.00700277	0.031857
TRINITY_DN34819_c4_g1_i1	XP_018015432.1 hypoxanthine-guanine phosphoribosyltransferase-like	933	0.357816	0.00434967	0.0216001
TRINITY_DN34820_c2_g1_i1	XP_018009664.1 DNA polymerase delta subunit 2-like	1533	0.3899	0.0062626	0.0290291
TRINITY_DN34845_c1_g6_i1	XP_018020605.1 aspartyl/asparaginyl beta-hydroxylase-like	2359	0.215472	2.25263e-06	3.52192e-05
TRINITY_DN34855_c0_g1_i3	XP_021942725.1CDK5 and ABL1 enzyme substrate 2 isoform X1	2106	0.266766	0.00938821	0.0404
TRINITY_DN34861_c1_g1_i5	XP_018006761.1 broad-complex core protein isoforms 1/2/3/4/5-like isoform X2	4900	0.161867	0.00968211	0.041381
TRINITY_DN34861_c1_g1_i7	XP_018006761.1 broad-complex core protein isoforms 1/2/3/4/5-like isoform X2	4754	0.430576	0.00431941	0.0214924
TRINITY_DN34862_c6_g1_i2	XP_018019425.1 NEDD8-conjugating enzyme UBE2F-like	3242	0.14887	0.00459068	0.0225635
TRINITY_DN34876_c2_g1_i1	XP_018012021.1 macrophage mannose receptor 1-like	2007	5.06298	0.000545769	0.00393195
TRINITY_DN34876_c2_g1_i2	XP_018012021.1 macrophage mannose receptor 1-like	2028	24.6685	0.00169589	0.00999768
TRINITY_DN34879_c1_g1_i4	XP_017799239.1 protein BCCIP homolog	983	15.7389	0.000416083	0.00314045
TRINITY_DN34879_c1_g1_i6	XP_017881054.1 protein BCCIP homolog	952	2.0813	0.00215385	0.0121568
TRINITY_DN34882_c2_g1_i2	XP_015906498.1pleckstrin homology domain-containing family M member 1-like	4720	3.47323	2.05362e-07	4.30311e-06
TRINITY_DN34882_c2_g1_i4	XP_022293754.1yrdC domain-containing protein, mitochondrial-like	1785	5.58965	4.97462e-06	7.0834e-05
TRINITY_DN34883_c2_g1_i1	XP_013786908.1NHP2-like protein 1	960	4.36524	1.33728e-08	3.50832e-07
TRINITY_DN34883_c2_g1_i2	XP_005177440.1 NHP2-like protein 1 homolog	1384	4.60514	0.00456817	0.0224799
TRINITY_DN34883_c2_g1_i4	XP_021920958.1splicing factor 3A subunit 3	1711	482.627	3.89116e-10	1.30919e-08
TRINITY_DN34883_c2_g4_i1	XP_021932320.1trypsin-1-like isoform X1	416	131.505	2.22354e-05	0.000263499
TRINITY_DN34884_c1_g1_i3	XP_018027664.1 CD63 antigen-like	1362	0.329869	2.48995e-05	0.000291053
TRINITY_DN34887_c0_g2_i2	XP_014277227.1PREDICTED: uncharacterized protein LOC106681423 isoform X1	2728	0.0201773	0.0109153	0.0457295
TRINITY_DN34889_c0_g1_i1	XP_013178225.1 lambda-crystallin	1602	0.309772	0.000870412	0.00578078
TRINITY_DN34890_c0_g1_i2	YP_009220554.1envelope protein	672	9233.45	1.32731e-60	1.83552e-58
TRINITY_DN34890_c0_g2_i1	YP_009220554.1envelope protein	460	7513.69	4.49424e-51	5.55583e-49
TRINITY_DN34890_c0_g3_i2	YP_009220555.1envelope protein	4419	149010	4.0348e-110	2.12387e-107
TRINITY_DN34890_c0_g4_i1	YP_009220554.1envelope protein	617	11246.5	1.48466e-66	2.12514e-64
TRINITY_DN34895_c0_g1_i2	XP_018011689.1 glycine-rich cell wall structural protein 1-like	492	192.801	2.35807e-13	1.11211e-11
TRINITY_DN34895_c0_g1_i3	XP_018011777.1 antileukoproteinase-like	461	64.2945	5.23022e-10	1.72418e-08
TRINITY_DN34896_c1_g1_i2	XP_018011533.1 peroxiredoxin-5, mitochondrial-like	1707	0.265484	2.0666e-08	5.19612e-07
TRINITY_DN34896_c2_g3_i1	XP_015603217.1 rho GTPase-activating protein 12-like isoform X2	3798	0.437156	0.0098791	0.0420467
TRINITY_DN34898_c3_g1_i1	XP_021917833.1methylosome protein 50-like	1428	2.13247	0.000878054	0.00581025
TRINITY_DN34899_c3_g1_i10	XP_018025201.1 mitochondrial uncoupling protein 4-like isoform X2	1425	0.0041107	1.62866e-07	3.48228e-06
TRINITY_DN34904_c3_g1_i4	XP_018011350.1 cystathionine gamma-lyase-like	1909	1.96326	0.00458691	0.0225517
TRINITY_DN34906_c0_g4_i2	XP_015110284.1 CD63 antigen-like	1463	2.52058	7.46404e-05	0.000734609
TRINITY_DN34908_c2_g3_i1	XP_017015085.1 nicotinate phosphoribosyltransferase isoform X2	2355	0.154115	5.28177e-06	7.48809e-05
TRINITY_DN34916_c0_g3_i1	XP_012943847.1 C2 domain-containing protein 3-like	5420	0.48911	0.0075657	0.0340102
TRINITY_DN34916_c0_g4_i1	XP_780027.1 26S proteasome non-ATPase regulatory subunit 14	1440	2.00322	0.00467383	0.0229135
TRINITY_DN34918_c0_g1_i3	XP_018028132.1 protein ECT2-like	3419	0.170856	0.00265806	0.0144484
TRINITY_DN34923_c0_g1_i3	XP_018015140.1 WW domain-containing protein C660.06-like	502	0.1008	2.76017e-06	4.20939e-05
TRINITY_DN34923_c0_g1_i4	XP_018015140.1 WW domain-containing protein C660.06-like	713	0.154276	0.00666426	0.0305384
TRINITY_DN34929_c0_g1_i2	XP_018015835.1 solute carrier family 26 member 6-like isoform X2	2450	8.67524	1.92076e-05	0.00023338
TRINITY_DN34942_c0_g1_i2	XP_015918672.1palmitoyl-protein thioesterase 1-like	767	0.0220189	0.00506424	0.0244492
TRINITY_DN34942_c0_g1_i8	XP_008544079.1 palmitoyl-protein thioesterase 1	988	0.458044	0.00449893	0.0222129
TRINITY_DN34945_c0_g1_i2	XP_022258425.1venom protein 302-like	1210	0.0763489	0.00106124	0.00679108
TRINITY_DN34950_c4_g3_i1	XP_018007759.1 hemolymph clottable protein-like	767	0.00313389	1.06221e-07	2.36791e-06
TRINITY_DN34958_c1_g2_i3	XP_018011734.1 protein scylla-like	1132	0.088789	1.01082e-06	1.76224e-05
TRINITY_DN34958_c1_g2_i4	XP_018011734.1 protein scylla-like	700	0.0843752	1.49986e-05	0.000187402
TRINITY_DN34958_c1_g2_i5	XP_018011734.1 protein scylla-like	906	0.0905814	2.98248e-08	7.3406e-07
TRINITY_DN34965_c0_g1_i1	XP_018017327.1 cholesterol 7-desaturase-like	2658	30.7763	8.28686e-15	4.47765e-13
TRINITY_DN34966_c0_g2_i2	XP_018017948.1 actin-binding protein anillin-like	3942	0.184746	0.00016729	0.00146429
TRINITY_DN34970_c3_g1_i4	XP_021954557.1titin homolog	652	0.0237353	0.000387219	0.00295264
TRINITY_DN34979_c0_g1_i7	XP_018024135.1 sodium- and chloride-dependent glycine transporter 1-like	937	0.095783	1.435e-06	2.39186e-05
TRINITY_DN34990_c0_g2_i1	XP_018012177.1 5'-AMP-activated protein kinase catalytic subunit alpha-2-like	2732	0.303618	2.24539e-06	3.52192e-05
TRINITY_DN34992_c0_g1_i1	XP_018010914.1 dual oxidase maturation factor 1-like isoform X1	1569	4.35674	0.00935182	0.0402859
TRINITY_DN34996_c0_g1_i1	XP_017300010.1 protein transport protein Sec61 subunit alpha isoform X1	3259	0.0360205	0.000108921	0.00102148
TRINITY_DN34999_c0_g1_i1	XP_021933991.1venom protease-like isoform X2	1303	42.8711	1.19238e-21	9.68023e-20
TRINITY_DN35000_c0_g1_i3	XP_021927137.1DNA-directed RNA polymerase III subunit RPC7-like	1476	3.73552	1.14507e-06	1.96273e-05
TRINITY_DN35006_c0_g1_i1	XP_014255400.1 metastasis suppressor protein 1 isoform X1	5272	0.511598	0.00817914	0.0361896
TRINITY_DN35021_c4_g1_i23	XP_015586195.1 la-related protein CG11505 isoform X5	6374	2.76628	0.000108598	0.00101904
TRINITY_DN35023_c1_g1_i1	XP_018529593.1 serine protease 27-like	650	2.92168	0.000268566	0.00218033
TRINITY_DN35023_c1_g1_i5	XP_018559292.1 serine protease 27-like	1811	3.65678	3.20745e-07	6.42987e-06
TRINITY_DN35025_c2_g1_i1	XP_018015457.1 protein held out wings-like	2030	0.0946478	0.00345591	0.0179597
TRINITY_DN35030_c3_g1_i10	XP_011345000.1 serine/threonine-protein kinase N isoform X4	1745	3.42881	0.00163307	0.00966926
TRINITY_DN35030_c3_g1_i13	XP_021917777.1serine/threonine-protein kinase N isoform X1	4502	15.6581	3.6563e-13	1.69499e-11
TRINITY_DN35030_c3_g1_i14	XP_017775642.1 serine/threonine-protein kinase N isoform X3	2880	5.20153	0.0101274	0.0429245
TRINITY_DN35030_c3_g1_i7	XP_011344997.1 serine/threonine-protein kinase N isoform X1	5038	28.5428	0.00174016	0.010218
TRINITY_DN35035_c2_g2_i3	XP_012159285.1protein timeless isoform X2	5201	0.401611	0.00042168	0.00317681
TRINITY_DN35038_c2_g1_i1	XP_787027.3 methionine synthase reductase isoform X3	2260	5.13818	1.23958e-08	3.2625e-07
TRINITY_DN35040_c1_g3_i2	XP_018027036.1 fructose-bisphosphate aldolase-like	1714	2.52018	0.00153714	0.00917446
TRINITY_DN35044_c4_g2_i1	XP_021368771.1tripartite motif-containing protein 45-like	1913	0.247906	0.00214991	0.0121476
TRINITY_DN35050_c1_g3_i3	XP_022189003.1serine/arginine repetitive matrix protein 1-like	1314	0.0198839	0.0098251	0.0418934
TRINITY_DN35056_c1_g2_i2	XP_013393870.1 kinesin-like protein KIF18A	2600	0.0111152	7.46356e-05	0.000734609
TRINITY_DN35063_c4_g1_i4	XP_019537839.1 putative glycerol kinase 5	1577	0.0667659	4.54262e-05	0.00048512
TRINITY_DN35063_c4_g1_i9	XP_019537839.1 putative glycerol kinase 5	1775	108.349	0.000221381	0.00184311
TRINITY_DN35065_c4_g1_i1	XP_018025094.1 protein bicaudal C homolog 1-like	4014	0.149488	7.71872e-10	2.47941e-08
TRINITY_DN35068_c0_g2_i2	XP_015917438.1heterogeneous nuclear ribonucleoprotein H2	3042	0.00555361	0.00132222	0.00816653
TRINITY_DN35068_c0_g2_i7	XP_012251102.1heterogeneous nuclear ribonucleoprotein H-like	1452	5.22998	4.55716e-09	1.29104e-07
TRINITY_DN35069_c2_g2_i3	XP_018024833.1PREDICTED: uncharacterized protein LOC108680513	1738	0.215867	0.00150553	0.00902875
TRINITY_DN35069_c2_g2_i7	XP_018024833.1PREDICTED: uncharacterized protein LOC108680513	1697	19.746	1.88231e-20	1.46964e-18
TRINITY_DN35070_c1_g4_i1	XP_018411377.1 transmembrane protein 231	1165	0.261737	0.0110319	0.0461113
TRINITY_DN35073_c2_g2_i1	XP_008284994.1 coiled-coil domain-containing protein 37-like	1237	0.0205436	4.32379e-07	8.33991e-06
TRINITY_DN35073_c2_g4_i6	XP_018015313.1PREDICTED: uncharacterized protein LOC108672191, partial	1588	0.0185209	3.723e-36	4.24838e-34
TRINITY_DN35075_c0_g1_i4	XP_018028038.1PREDICTED: uncharacterized protein LOC108683248, partial	4094	0.00252442	2.13332e-06	3.36669e-05
TRINITY_DN35076_c0_g2_i2	XP_018027820.1 transient receptor potential cation channel subfamily M member 5-like	4637	6.68564	0.00136741	0.00836335
TRINITY_DN35117_c0_g3_i1	XP_018899799.1 protein trachealess isoform X1	2017	0.452064	0.00620094	0.0288118
TRINITY_DN35120_c2_g1_i1	XP_014240534.1 glutamate-rich protein 2 isoform X2	864	0.0187595	0.000397659	0.0030211
TRINITY_DN35120_c3_g3_i1	XP_018018193.1 altered inheritance of mitochondria protein 3-1-like	1226	0.343482	0.00619855	0.0288118
TRINITY_DN35137_c3_g2_i2	XP_014471433.1 KN motif and ankyrin repeat domain-containing protein 2 isoform X1	1418	0.274094	0.00571366	0.0269544
TRINITY_DN35139_c1_g2_i3	XP_021929325.1FAD-dependent oxidoreductase domain-containing protein 1-like isoform X3	1574	5.4468	0.00626373	0.0290291
TRINITY_DN35144_c5_g1_i5	XP_021935707.1protein CLEC16A homolog isoform X2	3054	0.0169536	0.00156031	0.00930256
TRINITY_DN35158_c1_g1_i6	XP_011416094.1 scaffold attachment factor B2 isoform X1	1064	2.1217	0.0039753	0.0200895
TRINITY_DN35164_c0_g1_i1	XP_021934555.1nuclear migration protein nudC isoform X2	1347	3.97529	6.72255e-06	9.24166e-05
TRINITY_DN35166_c0_g1_i1	XP_021928416.1A-kinase anchor protein 7-like isoform X1	2074	0.315476	0.00921044	0.0398092
TRINITY_DN35167_c0_g1_i2	XP_002431946.1Bestrophin-2, putative	1668	7.60998	1.92284e-14	1.0089e-12
TRINITY_DN35173_c0_g2_i5	XP_018023175.1 gelsolin, cytoplasmic-like	2577	0.324259	2.19397e-05	0.000260372
TRINITY_DN35173_c0_g2_i6	XP_018023175.1 gelsolin, cytoplasmic-like	3209	0.334382	6.09001e-05	0.000623052
TRINITY_DN35177_c2_g1_i2	XP_018013661.1 synaptotagmin-like protein 2	1404	5.21784	0.000150793	0.00133949
TRINITY_DN35179_c0_g1_i2	XP_018023946.1 transmembrane protein 41B-like isoform X2	2913	2.3073	0.00150225	0.00901452
TRINITY_DN35180_c4_g1_i1	XP_018021343.1PREDICTED: uncharacterized protein LOC108677607	1451	3.80828	0.0106994	0.0449402
TRINITY_DN35198_c1_g5_i2	XP_018018216.1 NACHT, LRR and PYD domains-containing protein 10-like	3988	4.89273	1.7381e-09	5.17818e-08
TRINITY_DN35199_c1_g1_i11	XP_015594511.1 adenosylhomocysteinase 2-like isoform X1	2713	0.3609	0.000690138	0.00476382
TRINITY_DN35199_c1_g1_i5	XP_011165320.1 putative adenosylhomocysteinase 2 isoform X3	2888	2.30779	0.00199275	0.0114418
TRINITY_DN35200_c0_g1_i1	XP_974431.1 protein Peter pan	1533	2.53417	0.000616782	0.00434691
TRINITY_DN35204_c4_g1_i2	XP_012264100.1serine/threonine-protein kinase NLK	1522	0.00505058	1.42771e-07	3.07758e-06
TRINITY_DN35209_c3_g2_i1	XP_018013984.1 leucine-rich repeat extensin-like protein 5 isoform X2	1452	0.0463965	0.00447294	0.022118
TRINITY_DN35217_c3_g4_i1	XP_019640642.1 arylsulfatase B-like	533	0.0117859	6.27144e-05	0.000640409
TRINITY_DN35218_c0_g1_i3	XP_012943043.1 peroxisomal membrane protein PEX14-like isoform X2	1664	0.057468	0.000131053	0.00118741
TRINITY_DN35226_c1_g1_i1	XP_018011685.1 E3 ubiquitin-protein ligase RNF14-like isoform X1	1856	2.77	0.000560026	0.00401242
TRINITY_DN35226_c1_g1_i2	XP_018011685.1 E3 ubiquitin-protein ligase RNF14-like isoform X1	2098	3.63769	0.0082275	0.0363381
TRINITY_DN35228_c1_g2_i2	XP_021914702.1iroquois-class homeodomain protein IRX-5-like isoform X1	2872	7.64573	0.00534578	0.0255364
TRINITY_DN35232_c0_g7_i3	XP_015517244.1 nuclear hormone receptor E75 isoform X1	2477	0.100673	0.00354894	0.0183788
TRINITY_DN35232_c0_g7_i5	XP_014276629.1 ecdysone-inducible protein E75 isoform X6	2657	6.75845	4.68811e-08	1.12336e-06
TRINITY_DN35243_c4_g1_i1	XP_018016091.1 PQ-loop repeat-containing protein 3-like	1340	0.215498	0.00369316	0.0189455
TRINITY_DN35245_c4_g1_i3	XP_002426051.1ubiquitin-specific protease, putative	2459	0.310497	0.0021684	0.0122182
TRINITY_DN35248_c0_g2_i2	XP_018014754.1 17-beta-hydroxysteroid dehydrogenase 13-like	1222	0.245594	0.000343135	0.00267524
TRINITY_DN35248_c0_g4_i1	XP_021932697.1nucleolar GTP-binding protein 1	2072	2.03756	0.00228328	0.0127423
TRINITY_DN35266_c1_g1_i1	XP_018009094.1 CCAAT/enhancer-binding protein epsilon-like	903	15.0809	0.000947708	0.00617847
TRINITY_DN35266_c1_g1_i2	XP_018009094.1 CCAAT/enhancer-binding protein epsilon-like	503	12.1318	1.85175e-17	1.26962e-15
TRINITY_DN35266_c1_g1_i5	XP_018009094.1 CCAAT/enhancer-binding protein epsilon-like	958	11.9592	0.0112721	0.0468872
TRINITY_DN35266_c1_g3_i1	XP_018009094.1 CCAAT/enhancer-binding protein epsilon-like	654	12.4337	1.10643e-18	8.28201e-17
TRINITY_DN35267_c0_g1_i1	XP_019490632.1 S-adenosylmethionine synthase-like	649	26.4082	6.98377e-05	0.000696584
TRINITY_DN35267_c0_g1_i6	XP_019490632.1 S-adenosylmethionine synthase-like	970	50.961	5.37238e-07	1.00535e-05
TRINITY_DN35267_c0_g1_i9	XP_019490632.1 S-adenosylmethionine synthase-like	865	69.5147	1.56096e-17	1.0839e-15
TRINITY_DN35274_c5_g1_i2	XP_018023992.1 glutaminyl-peptide cyclotransferase-like	1215	2.04433	0.00508018	0.0245117
TRINITY_DN35280_c5_g2_i1	XP_018022847.1 fibronectin type-III domain-containing protein 3A-like isoform X2	4027	1.88594	0.0077204	0.0345628
TRINITY_DN35281_c1_g1_i3	XP_006537697.1 inversin isoform X7	3624	0.519924	0.0105382	0.0444003
TRINITY_DN35282_c2_g1_i4	XP_018576422.1 zinc finger CCCH domain-containing protein 15 homolog	2898	1.8224	0.01028	0.0435148
TRINITY_DN35282_c3_g5_i1	XP_017780282.1PREDICTED: uncharacterized protein LOC108565370	1068	0.249147	4.1373e-06	6.04951e-05
TRINITY_DN35285_c0_g1_i1	XP_015921422.1carbohydrate sulfotransferase 1-like	1337	4.49332	0.00230158	0.0128138
TRINITY_DN35286_c0_g1_i2	XP_022238360.1techylectin-5A-like isoform X2	1566	18.6629	0.00429314	0.0213975
TRINITY_DN35295_c0_g4_i1	XP_018006902.1 XK-related protein 6-like	330	0.185248	0.00115772	0.00728848
TRINITY_DN35295_c0_g5_i1	XP_018006902.1 XK-related protein 6-like	1773	0.0273031	0.000476947	0.00352164
TRINITY_DN35295_c0_g5_i2	XP_018006902.1 XK-related protein 6-like	934	0.239028	0.00160792	0.00954108
TRINITY_DN35298_c0_g3_i5	XP_018017153.1 failed axon connections homolog	799	0.0553014	4.72382e-05	0.000501192
TRINITY_DN35298_c0_g3_i6	XP_018017153.1 failed axon connections homolog	1102	0.425579	0.00062251	0.00437096
TRINITY_DN35298_c0_g3_i8	XP_018016670.1 failed axon connections homolog	433	0.107859	1.00724e-05	0.000132229
TRINITY_DN35299_c5_g7_i1	XP_973525.1 zinc finger protein 622	1353	3.10575	3.47648e-06	5.17602e-05
TRINITY_DN35300_c3_g2_i1	XP_018019429.1 B-cell CLL/lymphoma 7 protein family member A-like	942	0.476229	0.00885469	0.0385721
TRINITY_DN35311_c4_g5_i1	XP_018022485.1 palmitoyltransferase ZDHHC9-like	5129	3.34182	2.29355e-06	3.57802e-05
TRINITY_DN35311_c4_g5_i3	XP_018022492.1 palmitoyltransferase ZDHHC9-like	5254	0.375442	0.0083037	0.0366018
TRINITY_DN35313_c8_g1_i1	NP_648200.1CG7201, isoform A	944	202.979	7.20642e-09	1.96318e-07
TRINITY_DN35324_c4_g2_i1	XP_018027408.1 serine-rich adhesin for platelets-like	688	6.77287	0.000709684	0.00487195
TRINITY_DN35325_c0_g1_i1	XP_021939502.1probable elongator complex protein 2	2828	2.43565	0.000522201	0.00379567
TRINITY_DN35341_c2_g1_i2	XP_015590570.1 otoferlin-like isoform X1	1343	0.0249386	0.00398705	0.0201426
TRINITY_DN35343_c0_g1_i4	XP_018325370.1 caskin-2	5512	0.304781	6.44963e-06	8.90399e-05
TRINITY_DN35343_c0_g1_i5	XP_018325370.1 caskin-2	5638	0.193832	3.72028e-05	0.000409632
TRINITY_DN35351_c0_g1_i5	XP_014123575.1 zinc finger protein 474-like	1913	0.0936972	3.79142e-05	0.000416342
TRINITY_DN35358_c5_g1_i3	XP_018025794.1 voltage-dependent calcium channel subunit alpha-2/delta-3-like	2636	0.0950307	0.000518929	0.00377525
TRINITY_DN35364_c3_g1_i1	XP_018012653.1 glycogen debranching enzyme-like isoform X1	3818	0.195433	0.00220697	0.0123928
TRINITY_DN35364_c3_g1_i2	XP_018012653.1 glycogen debranching enzyme-like isoform X1	3720	0.227074	2.26028e-05	0.000267077
TRINITY_DN35365_c5_g1_i1	XP_018011163.1 haloalkane dehalogenase-like	1340	0.350995	0.00029827	0.00238556
TRINITY_DN35366_c3_g1_i1	XP_018027859.1 cuticle protein CP575-like	953	74.1912	4.24327e-05	0.000455837
TRINITY_DN35385_c6_g1_i1	XP_001849522.1serine/threonine-protein kinase RIO1	1758	2.20343	0.00278301	0.0149829
TRINITY_DN35391_c2_g2_i8	XP_018025462.1 rho GTPase-activating protein 190-like isoform X9	4363	0.0682121	0.000578139	0.00411608
TRINITY_DN35397_c0_g1_i4	XP_018022197.1 ribonuclease H2 subunit A-like	1061	0.199644	0.000206759	0.00174181
TRINITY_DN35398_c5_g3_i1	XP_021940130.1retinol dehydrogenase 11-like isoform X1	1187	0.339821	0.00353923	0.018346
TRINITY_DN35422_c5_g1_i3	XP_019640748.1 ficolin-2-like	828	2.38369	0.00086349	0.00574182
TRINITY_DN35425_c6_g2_i1	XP_013161242.1 RNA-directed DNA polymerase from mobile element jockey-like	4479	102.616	5.89225e-24	5.1938e-22
TRINITY_DN35434_c2_g1_i1	XP_005112072.1 isoamyl acetate-hydrolyzing esterase 1 homolog	1378	0.259883	2.7209e-05	0.000314011
TRINITY_DN35434_c4_g1_i8	XP_011499244.1 SHC SH2 domain-binding protein 1 homolog B	2436	0.438572	0.00656262	0.0301574
TRINITY_DN35435_c3_g1_i1	XP_018017180.1 AN1-type zinc finger protein 4-like	2598	0.277231	0.0117404	0.0484645
TRINITY_DN35463_c5_g4_i1	XP_014086571.1 cytochrome c oxidase assembly factor 7 homolog	993	2.48633	0.00812002	0.0360257
TRINITY_DN35476_c6_g2_i1	XP_011858564.1PREDICTED: uncharacterized protein LOC105556100	2016	0.28086	0.000122819	0.00112656
TRINITY_DN35479_c0_g1_i3	XP_018011157.1 glycerol-3-phosphate phosphatase-like	1688	2.01206	0.003718	0.0190368
TRINITY_DN35484_c4_g1_i1	XP_018010242.1PREDICTED: uncharacterized protein LOC108667700, partial	1371	4.83819	0.00336825	0.0175769
TRINITY_DN35484_c4_g1_i3	XP_018010242.1PREDICTED: uncharacterized protein LOC108667700, partial	1101	0.012253	7.20272e-05	0.000714058
TRINITY_DN35484_c4_g1_i5	XP_018010242.1PREDICTED: uncharacterized protein LOC108667700, partial	1294	0.142686	7.71213e-05	0.000754023
TRINITY_DN35494_c3_g1_i1	XP_018008821.1PREDICTED: uncharacterized protein LOC108666454	1298	0.168709	6.48089e-08	1.5022e-06
TRINITY_DN35495_c0_g1_i1	XP_021919324.1segmentation protein cap'n'collar isoform X1	901	0.00563793	5.77062e-06	8.07125e-05
TRINITY_DN35495_c0_g1_i8	XP_021919326.1segmentation protein cap'n'collar isoform X1	3845	1.99306	0.00599191	0.0280321
TRINITY_DN35496_c2_g6_i1	XP_018898697.1 thymidylate synthase	1770	0.144824	2.02152e-08	5.09849e-07
TRINITY_DN35497_c0_g2_i10	XP_022247295.1glutamine--fructose-6-phosphate aminotransferase [isomerizing] 2-like isoform X1	3231	0.259874	0.00274931	0.014821
TRINITY_DN35497_c0_g2_i2	XP_022193331.1glutamine--fructose-6-phosphate aminotransferase [isomerizing] 2-like isoform X2	3263	0.280817	0.00297976	0.0158384
TRINITY_DN35500_c3_g1_i2	XP_018008372.1 solute carrier family 35 member C2-like	2056	2.61103	0.000514804	0.00375026
TRINITY_DN35501_c2_g2_i1	XP_018017681.1 GPN-loop GTPase 3-like	938	2.10802	0.00870463	0.0380097
TRINITY_DN35502_c0_g1_i2	XP_021942067.1propionyl-CoA carboxylase beta chain, mitochondrial-like	1781	0.456328	0.00134196	0.00825718
TRINITY_DN35503_c2_g1_i9	XP_013394786.1 arylamine N-acetyltransferase, pineal gland isozyme NAT-3-like	1048	0.15569	0.00234315	0.0129965
TRINITY_DN35507_c0_g1_i4	XP_018019698.1 sulfite oxidase-like	2387	0.29585	7.57296e-05	0.000742402
TRINITY_DN35510_c0_g1_i3	XP_017323628.1 methylcrotonoyl-CoA carboxylase beta chain, mitochondrial-like	2193	0.32782	0.0040144	0.0202369
TRINITY_DN35519_c0_g2_i2	XP_018009587.1 D-beta-hydroxybutyrate dehydrogenase, mitochondrial-like	928	0.105506	0.00515087	0.0247868
TRINITY_DN35519_c0_g2_i3	XP_020664186.1D-beta-hydroxybutyrate dehydrogenase, mitochondrial-like	1253	0.00218055	1.97949e-22	1.63966e-20
TRINITY_DN35538_c1_g1_i1	XP_018009899.1 retinal dehydrogenase 1-like	1942	0.468213	0.00651045	0.0299514
TRINITY_DN35549_c0_g6_i2	XP_018023387.1 sarcoplasmic calcium-binding protein-like	1100	0.0519971	3.46267e-21	2.75628e-19
TRINITY_DN35569_c9_g1_i1	XP_018012973.1PREDICTED: uncharacterized protein LOC108670034	754	2.46513	0.0025573	0.0140128
TRINITY_DN35573_c2_g1_i11	XP_018020647.1 probable cytochrome P450 49a1	2099	0.0593516	1.02002e-14	5.45727e-13
TRINITY_DN35573_c2_g1_i16	XP_018022838.1 probable cytochrome P450 12a5, mitochondrial isoform X2	919	0.0316269	9.48126e-06	0.000125479
TRINITY_DN35573_c2_g1_i5	XP_018020647.1 probable cytochrome P450 49a1	950	0.0885131	0.00220314	0.0123871
TRINITY_DN35573_c2_g1_i8	XP_018022838.1 probable cytochrome P450 12a5, mitochondrial isoform X2	657	0.0734603	0.00179631	0.0104687
TRINITY_DN35574_c2_g4_i2	XP_012261823.1telomere length regulation protein TEL2 homolog	4550	2.48704	0.0050456	0.0244154
TRINITY_DN35585_c0_g2_i2	XP_018022215.1 solute carrier family 28 member 3-like	2636	3.96164	3.24393e-05	0.000366076
TRINITY_DN35589_c0_g1_i1	XP_021938453.1ribosome production factor 2 homolog isoform X2	1205	2.06533	0.00300603	0.015952
TRINITY_DN35594_c0_g3_i2	XP_018018035.1 uncharacterized oxidoreductase YjmC-like	1258	0.0091727	1.92655e-29	1.92867e-27
TRINITY_DN35596_c0_g1_i1	XP_013396650.1 ribosome biogenesis protein BRX1 homolog	991	3.59371	2.14479e-05	0.000255589
TRINITY_DN35630_c0_g1_i5	XP_018017601.1 C-type lectin domain family 10 member A-like isoform X1	385	0.0125883	1.2866e-09	3.94639e-08
TRINITY_DN35631_c1_g2_i2	XP_013792220.2Bardet-Biedl syndrome 7 protein homolog	2898	0.294315	0.00517167	0.0248722
TRINITY_DN35636_c4_g2_i1	XP_018012192.1 semaphorin-5A-like isoform X1	1865	0.331	0.000796634	0.00536947
TRINITY_DN35637_c1_g1_i1	XP_013387146.1 dihydrofolate reductase-like isoform X1	728	0.29073	0.00858446	0.0375452
TRINITY_DN35637_c1_g2_i1	XP_013775834.1chromobox protein homolog 2-like	835	4.81924	0.00133022	0.00820045
TRINITY_DN35640_c3_g2_i1	XP_969478.1 transforming growth factor-beta-induced protein ig-h3	571	4.06361	0.00062247	0.00437096
TRINITY_DN35640_c3_g4_i1	XP_017778795.1 transforming growth factor-beta-induced protein ig-h3	1479	3.28704	8.74075e-06	0.000116434
TRINITY_DN35645_c2_g1_i1	XP_018357547.1 cell wall protein RBR3-like	1696	0.131177	0.000917601	0.00601264
TRINITY_DN35647_c4_g2_i5	XP_018019046.1PREDICTED: uncharacterized protein LOC108675537	1866	0.013317	2.04239e-13	9.71654e-12
TRINITY_DN35648_c0_g1_i1	XP_018013731.1 nuclear pore complex protein DDB_G0274915-like	1853	3.06351	0.000215899	0.00180762
TRINITY_DN35653_c3_g1_i1	XP_018011733.1 protein transport protein SEC31-like	1166	0.000281106	7.88954e-10	2.5293e-08
TRINITY_DN35653_c3_g1_i6	XP_018011733.1 protein transport protein SEC31-like	1670	0.00150321	1.93263e-05	0.000234474
TRINITY_DN35659_c2_g3_i1	XP_018023119.1 zinc finger and BTB domain-containing protein 17-like isoform X1	1211	3.51398	0.00233081	0.0129324
TRINITY_DN35666_c0_g1_i1	XP_013784271.1probable palmitoyltransferase ZDHHC24	1131	3.04664	0.00408618	0.0205227
TRINITY_DN35667_c1_g1_i1	XP_018024858.1 monocarboxylate transporter 6-like	2285	0.143501	1.34051e-09	4.08106e-08
TRINITY_DN35668_c0_g2_i2	XP_018024135.1 sodium- and chloride-dependent glycine transporter 1-like	2431	3.53404	1.09504e-06	1.88889e-05
TRINITY_DN35672_c0_g1_i3	XP_018023652.1 glutamine synthetase-like	488	0.0402686	4.17649e-10	1.4023e-08
TRINITY_DN35676_c0_g1_i4	XP_014232406.1 inositol hexakisphosphate and diphosphoinositol-pentakisphosphate kinase isoform X5	1866	0.0701385	5.36449e-05	0.000555795
TRINITY_DN35681_c3_g3_i1	XP_022198064.1unconventional myosin-Ia isoform X2	655	0.0167818	0.000348227	0.00270718
TRINITY_DN35681_c3_g4_i2	XP_022198063.1unconventional myosin-Ib isoform X1	1988	0.071168	0.000488537	0.0035942
TRINITY_DN35685_c5_g1_i1	XP_018012964.1 neprilysin-2-like	5182	0.265643	8.06023e-07	1.44535e-05
TRINITY_DN35688_c1_g1_i3	XP_002431501.1enzymatic polyprotein, putative	3163	22.5158	0.00254008	0.0139377
TRINITY_DN35691_c0_g1_i1	XP_018020345.1 leucine-rich repeat-containing protein 15-like	3972	0.216079	0.00607472	0.0283626
TRINITY_DN35696_c0_g4_i2	NP_001034491.1chitin synthase 1	1911	0.00414282	4.14224e-06	6.0513e-05
TRINITY_DN35696_c0_g4_i4	NP_001034491.1chitin synthase 1	1935	13.1617	0.00138078	0.00843881
TRINITY_DN35702_c3_g1_i3	XP_022198680.1cytochrome P450 4c3	1137	0.0815465	0.00227065	0.0126849
TRINITY_DN35702_c3_g1_i6	XP_005186030.1 cytochrome P450 4c3	1586	0.00614654	0.00121896	0.00761521
TRINITY_DN35703_c2_g3_i1	XP_021941031.1protein giant-lens	2922	3.07211	0.00513457	0.0247302
TRINITY_DN35709_c0_g4_i1	XP_022297484.1protein ALP1-like	1356	0.398819	0.00630531	0.0291613
TRINITY_DN35709_c1_g1_i1	XP_002737451.2 HEAT repeat-containing protein 1	6385	2.63572	0.000117915	0.00108708
TRINITY_DN35709_c1_g1_i2	XP_017897725.1 HEAT repeat-containing protein 1 isoform X2	479	5.1027	0.000920422	0.00602223
TRINITY_DN35713_c0_g6_i1	XP_018026731.1 X-ray repair cross-complementing protein 5-like	3047	2.94508	3.04549e-05	0.000347041
TRINITY_DN35714_c1_g4_i2	XP_017564722.1 transcriptional regulator Myc-like isoform X1	1025	6.53645	5.28301e-05	0.000549096
TRINITY_DN35716_c1_g1_i1	XP_018016789.1 sodium/potassium-transporting ATPase subunit beta-like	2021	3.79767	4.73286e-08	1.13076e-06
TRINITY_DN35725_c3_g1_i1	XP_003400115.1uncharacterized protein LOC100645889	2151	6.89548	9.16099e-10	2.89707e-08
TRINITY_DN35725_c3_g3_i1	XP_021934114.1protein retinal degeneration B isoform X1	3596	7.33889	0.00466122	0.022862
TRINITY_DN35728_c7_g1_i1	XP_002732668.1 gamma-butyrobetaine dioxygenase-like	802	0.0547781	0.00264319	0.0143898
TRINITY_DN35729_c3_g1_i1	XP_018019120.1 methyltransferase-like protein 24	1357	11.937	0.000564332	0.00403639
TRINITY_DN35730_c6_g1_i1	XP_018012287.1 otopetrin-2-like isoform X10	982	0.0716328	0.000359014	0.00277386
TRINITY_DN35730_c6_g1_i2	XP_018012287.1 otopetrin-2-like isoform X10	5988	0.12483	0.000125115	0.00114377
TRINITY_DN35730_c6_g1_i5	XP_018012287.1 otopetrin-2-like isoform X10	4857	0.116082	7.02927e-15	3.82345e-13
TRINITY_DN35730_c6_g1_i7	XP_018012287.1 otopetrin-2-like isoform X10	761	0.0346303	0.000180443	0.00156059
TRINITY_DN35732_c0_g2_i1	XP_021917181.1phospholipase ABHD3 isoform X1	2128	0.065236	3.50882e-08	8.53306e-07
TRINITY_DN35733_c1_g1_i1	XP_021933350.1ATP-dependent RNA helicase DDX55 isoform X1	906	3.73984	0.000318438	0.0025188
TRINITY_DN35733_c1_g3_i1	XP_013401190.1 ATP-dependent RNA helicase DDX55-like isoform X1	1264	4.04686	0.000113812	0.00105943
TRINITY_DN35737_c0_g1_i1	XP_002433979.1frizzled, putative	494	0.212328	0.00641315	0.0295955
TRINITY_DN35737_c0_g1_i3	XP_008292102.1 atrial natriuretic peptide-converting enzyme-like	1285	0.157414	0.000165693	0.00145364
TRINITY_DN35737_c0_g2_i1	XP_018534209.1 atrial natriuretic peptide-converting enzyme-like	1151	0.168003	2.14933e-05	0.000255819
TRINITY_DN35742_c3_g2_i1	YP_009220620.1envelope and capsid protein	2958	125724	5.61184e-109	2.77497e-106
TRINITY_DN35745_c7_g1_i2	XP_018013891.1 rho guanine nucleotide exchange factor 17-like	3281	2.59653	0.00684794	0.0312398
TRINITY_DN35746_c0_g1_i1	XP_018007598.1 translation initiation factor IF-2-like isoform X1	1773	2.84688	0.00593391	0.0278278
TRINITY_DN35747_c2_g2_i3	XP_019630991.1 Sjoegren syndrome/scleroderma autoantigen 1 homolog	864	1.90964	0.0114208	0.0473439
TRINITY_DN35750_c1_g6_i1	XP_011268139.1 mitochondrial amidoxime-reducing component 1	829	0.0120642	0.000967964	0.00627213
TRINITY_DN35752_c3_g6_i1	YP_009222725.1Clp protease	391	13.4447	0.000871998	0.00578661
TRINITY_DN35755_c2_g1_i3	XP_018022668.1 RNA-binding protein cabeza-like isoform X2	1940	0.254931	6.88484e-06	9.44091e-05
TRINITY_DN35760_c0_g1_i1	XP_014213619.1 coiled-coil domain-containing protein 137	1090	2.5463	0.00135012	0.00829196
TRINITY_DN35765_c0_g1_i1	XP_018915551.1 polyprenol reductase-like	1311	0.107943	0.000829291	0.0055506
TRINITY_DN35766_c1_g1_i3	XP_018027693.1PREDICTED: uncharacterized protein LOC108682940	1802	5.04214	1.34582e-09	4.08199e-08
TRINITY_DN35768_c0_g1_i2	XP_018012975.1 adenylosuccinate synthetase isozyme 1 B-like	2488	4.20696	4.91322e-09	1.38638e-07
TRINITY_DN35769_c1_g2_i2	XP_015114699.1 cAMP-specific 3',5'-cyclic phosphodiesterase isoform X6	3921	2.66488	6.48575e-05	0.000658584
TRINITY_DN35776_c1_g1_i3	XP_018016085.1 protein NipSnap-like isoform X1	1861	0.463391	0.00110058	0.00698801
TRINITY_DN35777_c5_g3_i2	XP_021380290.1phytanoyl-CoA dioxygenase domain-containing protein 1-like	2453	0.0144883	2.23116e-08	5.57551e-07
TRINITY_DN35777_c5_g3_i3	XP_021380290.1phytanoyl-CoA dioxygenase domain-containing protein 1-like	877	0.0315322	5.5953e-05	0.000577874
TRINITY_DN35782_c4_g1_i2	XP_018028016.1 membrane-associated progesterone receptor component 1-like	3316	0.333653	4.58897e-06	6.5976e-05
TRINITY_DN35783_c0_g1_i2	XP_018008096.1 mucin-5AC-like	3001	0.439418	0.00609783	0.0284461
TRINITY_DN35783_c0_g1_i5	XP_018008096.1 mucin-5AC-like	2043	0.18378	0.0110783	0.0462814
TRINITY_DN35787_c4_g2_i1	XP_018027409.1 beta-1,4-mannosyltransferase egh-like isoform X1	4427	4.03445	1.90869e-08	4.84385e-07
TRINITY_DN35801_c1_g1_i17	XP_018024151.1 exonuclease 3'-5' domain-containing protein 2-like	2396	2.36604	0.00440627	0.0218546
TRINITY_DN35801_c1_g1_i7	XP_022818688.1exonuclease 3'-5' domain-containing protein 2	1187	63.1587	0.00530467	0.0253623
TRINITY_DN35801_c1_g1_i9	XP_018024151.1 exonuclease 3'-5' domain-containing protein 2-like	2541	3.36679	2.86604e-06	4.3627e-05
TRINITY_DN35801_c1_g3_i3	XP_018027314.1 60S ribosomal protein L12-like	1899	2.19637	0.00214131	0.0121032
TRINITY_DN35809_c0_g1_i9	XP_018025726.1 ecotropic viral integration site 5 ortholog-like	5496	0.324076	5.4065e-05	0.000559792
TRINITY_DN35812_c0_g4_i1	XP_018017377.1 tyrosyl-DNA phosphodiesterase 1-like	2417	5.81428	2.50483e-05	0.000292373
TRINITY_DN35813_c6_g1_i4	XP_018022470.1 tetraspanin-5-like isoform X1	1223	0.318293	0.00113732	0.00717389
TRINITY_DN35815_c0_g1_i1	XP_018019688.1PREDICTED: uncharacterized protein LOC108676156	2835	0.427715	0.00174145	0.0102182
TRINITY_DN35815_c0_g3_i5	XP_018024253.1 leukocyte elastase inhibitor-like	2046	3.23487	5.74996e-06	8.0539e-05
TRINITY_DN35818_c0_g1_i10	XP_013101448.1 glutathione S-transferase 1-1-like	426	0.0395793	1.89227e-07	4.00493e-06
TRINITY_DN35818_c0_g1_i11	XP_018010119.1 glutathione S-transferase 1-like	1318	0.0127638	0.000413766	0.00312441
TRINITY_DN35818_c0_g1_i7	XP_018010120.1 glutathione S-transferase 1-like	1259	0.0146105	1.2436e-13	6.094e-12
TRINITY_DN35818_c0_g1_i8	XP_018010120.1 glutathione S-transferase 1-like	958	0.0322694	1.19876e-15	7.08747e-14
TRINITY_DN35821_c2_g1_i1	XP_014290090.1 45 kDa calcium-binding protein	1972	0.476364	0.0101228	0.0429162
TRINITY_DN35825_c7_g1_i1	XP_018011734.1 protein scylla-like	1639	2.56733	0.00365504	0.018803
TRINITY_DN35839_c2_g1_i2	XP_022333361.1DNA replication complex GINS protein PSF1-like	738	0.104952	0.000737579	0.0050338
TRINITY_DN35839_c2_g1_i4	XP_021919383.1DNA replication complex GINS protein PSF1-like	832	0.0421353	0.00106765	0.00681608
TRINITY_DN35844_c0_g2_i2	XP_018026249.1 60S ribosomal protein L11-like	757	5.70551	2.68272e-09	7.78942e-08
TRINITY_DN35851_c0_g5_i1	XP_018015959.1 probable C-mannosyltransferase DPY19L1	3165	2.07454	0.00960707	0.0411141
TRINITY_DN35855_c0_g1_i2	XP_018009338.1 myelin expression factor 2-like	2730	0.50063	0.00404971	0.0203898
TRINITY_DN35869_c5_g1_i2	XP_018028205.1 chromosome transmission fidelity protein 18 homolog	3333	0.490896	0.00795014	0.0354164
TRINITY_DN35872_c1_g1_i8	XP_018023849.1PREDICTED: uncharacterized protein LOC108679670	660	3.36957	9.76159e-07	1.71279e-05
TRINITY_DN35878_c4_g1_i1	XP_018023948.1 cuticle protein CP1158-like	698	0.00790789	0.000841964	0.00561241
TRINITY_DN35879_c1_g4_i2	XP_018010054.1 methionine aminopeptidase 1-like	1469	1.92688	0.00447811	0.0221369
TRINITY_DN35879_c1_g6_i1	XP_022237888.1translocator protein-like isoform X1	738	0.321198	0.00506092	0.0244404
TRINITY_DN35884_c1_g1_i1	XP_018023486.1PREDICTED: uncharacterized protein LOC108679379	684	0.00431558	1.01149e-24	9.11908e-23
TRINITY_DN35884_c1_g1_i2	XP_018023486.1PREDICTED: uncharacterized protein LOC108679379	785	0.00179691	9.30538e-12	3.77724e-10
TRINITY_DN35884_c1_g1_i7	XP_018023486.1PREDICTED: uncharacterized protein LOC108679379	480	0.0125765	5.22911e-09	1.46613e-07
TRINITY_DN35884_c1_g1_i8	XP_018023486.1PREDICTED: uncharacterized protein LOC108679379	519	0.00157179	1.72005e-06	2.80678e-05
TRINITY_DN35887_c0_g1_i1	XP_013780550.1replication factor C subunit 2-like	889	0.0104488	0.00043696	0.00326564
TRINITY_DN35887_c0_g1_i2	XP_018017815.1 replication factor C subunit 2-like	1402	0.253749	0.000260342	0.00212839
TRINITY_DN35889_c0_g1_i7	XP_019625872.1 dual specificity tyrosine-phosphorylation-regulated kinase 1A-like isoform X3	3959	0.458273	0.00293582	0.0156405
TRINITY_DN35892_c5_g3_i2	XP_004912514.1 pseudouridine-metabolizing bifunctional protein C1861.05-like	1278	0.0706017	8.30271e-07	1.4807e-05
TRINITY_DN35901_c1_g3_i3	XP_002433754.1sorting nexin, putative	2378	0.437757	0.00135117	0.00829196
TRINITY_DN35910_c2_g2_i3	XP_015609249.1 syntaxin-6 isoform X2	2514	0.343264	0.00210455	0.0119522
TRINITY_DN35916_c0_g1_i3	XP_018011675.1 probable chitinase 3 isoform X2	3930	0.101323	0.00143984	0.00872458
TRINITY_DN35916_c1_g2_i1	XP_018015758.1 inositol polyphosphate multikinase-like	2281	2.6862	0.00604965	0.0282536
TRINITY_DN35925_c6_g1_i2	XP_018016244.1 upstream activation factor subunit spp27-like	2203	0.251965	8.03717e-08	1.83171e-06
TRINITY_DN35941_c2_g2_i10	XP_013778012.1chorion peroxidase-like	996	0.0514101	0.000687185	0.00475147
TRINITY_DN35941_c2_g2_i3	XP_021963149.1peroxidase-like isoform X2	2204	0.0431737	0.000331291	0.00260154
TRINITY_DN35949_c7_g1_i2	XP_018010058.1 protein PBDC1-like	1155	3.53867	2.07443e-07	4.33981e-06
TRINITY_DN35950_c7_g1_i2	XP_021030682.1lysozyme C-1	995	0.324047	0.00335776	0.0175278
TRINITY_DN35950_c7_g1_i4	XP_021030682.1lysozyme C-1	1240	0.261226	0.00158996	0.00945862
TRINITY_DN35957_c4_g2_i2	XP_018020939.1 1-acyl-sn-glycerol-3-phosphate acyltransferase epsilon-like isoform X2	1915	0.162108	4.7415e-08	1.13117e-06
TRINITY_DN35957_c4_g2_i4	XP_018020939.1 1-acyl-sn-glycerol-3-phosphate acyltransferase epsilon-like isoform X2	1984	0.392059	0.00673693	0.0308022
TRINITY_DN35962_c3_g7_i1	XP_021932728.1probable nuclear hormone receptor HR3 isoform X1	1918	0.0316769	0.000355696	0.00275373
TRINITY_DN35962_c3_g7_i2	XP_021932728.1probable nuclear hormone receptor HR3 isoform X1	2338	0.0378138	0.00044035	0.00328561
TRINITY_DN35962_c3_g7_i3	XP_021932728.1probable nuclear hormone receptor HR3 isoform X1	1405	0.0851577	0.00671077	0.0306998
TRINITY_DN35966_c4_g1_i1	XP_011873718.1 RNA-directed DNA polymerase from mobile element jockey-like	753	0.0359527	1.97495e-07	4.16374e-06
TRINITY_DN35966_c4_g2_i3	XP_020907860.1uncharacterized protein LOC110245901	458	8.00823	6.30256e-05	0.000642783
TRINITY_DN35971_c0_g1_i2	XP_018018701.1 solute carrier organic anion transporter family member 4C1-like	2512	4.1171	0.000375977	0.00288579
TRINITY_DN35973_c1_g2_i3	XP_012343703.1 GATA zinc finger domain-containing protein 14	1387	0.310047	0.00352075	0.0182734
TRINITY_DN35975_c0_g1_i1	XP_021941486.1enoyl-CoA hydratase domain-containing protein 3, mitochondrial isoform X2	942	0.382928	0.0117681	0.0485541
TRINITY_DN35983_c4_g1_i1	XP_013180987.1 lipase 3-like	1654	7.32759	0.00196764	0.0113295
TRINITY_DN35984_c2_g3_i1	XP_968609.1 UPF0598 protein CG30010	890	3.71642	1.95244e-05	0.000236349
TRINITY_DN35995_c0_g2_i1	XP_014251980.1 RNA-directed DNA polymerase from mobile element jockey-like	2033	0.00901541	0.00290026	0.0155113
TRINITY_DN35996_c2_g1_i3	XP_018018552.1 nuclear transcription factor Y subunit alpha-like isoform X2	2511	0.52719	0.0102943	0.0435637
TRINITY_DN35996_c2_g1_i8	XP_018018552.1 nuclear transcription factor Y subunit alpha-like isoform X2	607	0.0853217	0.00243075	0.0134139
TRINITY_DN36000_c0_g1_i1	XP_013781314.1uncharacterized protein LOC106465625	690	3.9879	0.00849138	0.0372079
TRINITY_DN36001_c1_g1_i1	YP_009220643.1hypothetical protein Swssvgp169	1184	45782.3	4.79684e-106	1.95687e-103
TRINITY_DN36001_c1_g2_i1	YP_009220641.1hypothetical protein Swssvgp167	762	22837.6	1.92184e-73	3.04472e-71
TRINITY_DN36001_c1_g3_i2	YP_009220644.1hypothetical protein Swssvgp170	561	48533.1	2.67737e-69	3.93597e-67
TRINITY_DN36001_c1_g4_i1	YP_009220640.1hypothetical protein Swssvgp166	963	25536	2.00312e-66	2.84234e-64
TRINITY_DN36006_c0_g1_i1	XP_008471849.1 semaphorin-5A-like	2634	0.0764885	0.000210926	0.00177235
TRINITY_DN36014_c0_g1_i9	XP_018567419.1 homeobox protein PKNOX2-like isoform X1	5014	0.433404	0.00602163	0.028147
TRINITY_DN36017_c4_g1_i1	XP_022822199.1putative RNA polymerase II subunit B1 CTD phosphatase RPAP2	2654	2.05903	0.00478486	0.0233282
TRINITY_DN36027_c0_g1_i2	XP_018015152.1 store-operated calcium entry-associated regulatory factor-like	2534	3.14832	1.82158e-06	2.94593e-05
TRINITY_DN36040_c1_g1_i1	XP_018024843.1PREDICTED: uncharacterized protein LOC108680526	2442	0.0984586	0.00444773	0.0220134
TRINITY_DN36040_c1_g1_i3	XP_018010266.1PREDICTED: uncharacterized protein LOC108667723 isoform X1	1653	0.15347	0.00656022	0.0301548
TRINITY_DN36040_c1_g2_i2	XP_018018917.1PREDICTED: uncharacterized protein LOC108675418	1478	0.0239904	0.000319353	0.00252359
TRINITY_DN36040_c1_g2_i3	XP_018018917.1PREDICTED: uncharacterized protein LOC108675418	1477	0.0243597	8.16193e-07	1.45878e-05
TRINITY_DN36053_c2_g2_i1	XP_006820679.1 monocarboxylate transporter 12-like	348	0.0787491	0.00105398	0.00675259
TRINITY_DN36056_c1_g1_i1	YP_009220562.1envelope protein	2955	96796.4	6.4352e-110	3.28155e-107
TRINITY_DN36056_c1_g2_i1	YP_009220560.1hypothetical protein Swssvgp086	392	29767.5	8.30392e-80	1.44152e-77
TRINITY_DN36056_c1_g3_i3	YP_009220559.1E3 ligase, immediate-early protein	2028	53400.6	5.10482e-108	2.38001e-105
TRINITY_DN36067_c3_g1_i2	XP_011067822.1 cell adhesion molecule 2-like	1358	0.38504	0.00178542	0.0104139
TRINITY_DN36072_c2_g1_i1	YP_009220504.1putative CREB-binding protein, immediate-early protein	3416	3707.38	9.56419e-62	1.33392e-59
TRINITY_DN36072_c2_g1_i2	YP_009220504.1putative CREB-binding protein, immediate-early protein	3531	117751	7.64546e-95	1.75716e-92
TRINITY_DN36072_c2_g2_i1	YP_009220505.1hypothetical protein Swssvgp031	275	381.151	4.91863e-11	1.83666e-09
TRINITY_DN36072_c2_g5_i1	YP_009220505.1hypothetical protein Swssvgp031	332	1244.75	1.04789e-22	8.85984e-21
TRINITY_DN36083_c0_g2_i1	XP_021916246.1MKRN2 opposite strand protein isoform X1	1185	3.66838	0.00382078	0.0194653
TRINITY_DN36086_c2_g1_i2	XP_021916015.1helicase domino	1984	2.01591	0.00277788	0.0149602
TRINITY_DN36087_c0_g4_i2	XP_021968647.1carboxypeptidase B-like	1462	3.98742	0.00908888	0.0394028
TRINITY_DN36089_c4_g1_i1	XP_021943784.1sodium/hydrogen exchanger 3-like isoform X1	2617	0.114498	2.71422e-11	1.04706e-09
TRINITY_DN36096_c1_g3_i2	XP_022245548.1AT-rich interactive domain-containing protein 3C-like	1605	106.306	3.20541e-18	2.3247e-16
TRINITY_DN36102_c4_g1_i1	XP_018009463.1 solute carrier family 25 member 48-like	1182	0.00919981	6.41892e-07	1.17822e-05
TRINITY_DN36105_c0_g1_i3	XP_018011705.1 NADP-dependent malic enzyme-like isoform X2	3503	0.267546	5.15363e-08	1.2188e-06
TRINITY_DN36107_c0_g1_i1	XP_014257724.1PREDICTED: uncharacterized protein LOC106671346	2840	0.0603797	1.47875e-08	3.84853e-07
TRINITY_DN36107_c0_g1_i4	XP_014257724.1PREDICTED: uncharacterized protein LOC106671346	1128	0.0735083	0.00113681	0.00717344
TRINITY_DN36109_c2_g2_i1	XP_018020655.1 estradiol 17-beta-dehydrogenase 2-like	1954	2.8948	6.97992e-05	0.000696584
TRINITY_DN36110_c0_g3_i3	XP_012670737.1 apolipoprotein D-like	677	29.758	0.000105047	0.000989694
TRINITY_DN36120_c5_g1_i1	XP_018018894.1 serine/threonine-protein kinase PLK1-like	4811	0.396271	0.01128	0.0468961
TRINITY_DN36123_c0_g1_i1	XP_018011988.1 succinate dehydrogenase [ubiquinone] iron-sulfur subunit, mitochondrial-like	1541	3.03685	3.97278e-05	0.000432195
TRINITY_DN36124_c4_g1_i3	XP_018026511.1 high affinity cGMP-specific 3',5'-cyclic phosphodiesterase 9A-like	2109	188.239	2.72099e-05	0.000314011
TRINITY_DN36134_c4_g1_i1	XP_014292624.1 putative glutathione-specific gamma-glutamylcyclotransferase 2	773	0.15422	0.00759779	0.0341263
TRINITY_DN36140_c0_g1_i10	XP_018008782.1 laminin subunit alpha-like	9579	0.00112139	1.20545e-13	5.94276e-12
TRINITY_DN36140_c0_g1_i9	XP_018008782.1 laminin subunit alpha-like	9375	0.00901358	0.00293418	0.0156405
TRINITY_DN36144_c0_g1_i2	XP_021696792.1heat shock protein 67B2 isoform X3	653	0.00161439	1.35206e-09	4.09331e-08
TRINITY_DN36144_c0_g1_i4	XP_014085880.1 heat shock protein 67B2	460	0.290866	1.11627e-06	1.91942e-05
TRINITY_DN36163_c0_g2_i7	XP_018025196.1 PX domain-containing protein kinase-like protein	1645	2.54227	0.000690444	0.00476392
TRINITY_DN36164_c1_g2_i3	XP_013420973.1 chromate reductase-like	807	0.159349	2.74981e-05	0.000316665
TRINITY_DN36164_c1_g2_i5	XP_013420973.1 chromate reductase-like	1478	0.0417288	0.00039717	0.00302005
TRINITY_DN36166_c1_g1_i6	XP_018015790.1 heterogeneous nuclear ribonucleoprotein U-like protein 1	3693	0.274159	0.000570376	0.0040697
TRINITY_DN36172_c0_g3_i2	XP_021927621.1protein GDAP2 homolog	2557	3.36151	0.012048	0.0494713
TRINITY_DN36175_c1_g1_i3	XP_018012468.1 general transcription factor IIH subunit 3-like	1039	5.11627	2.63645e-07	5.39118e-06
TRINITY_DN36177_c5_g4_i2	XP_018015337.1 tetraspanin-11-like	2089	4.08017	0.00109128	0.00693712
TRINITY_DN36177_c5_g4_i3	XP_018015337.1 tetraspanin-11-like	372	7.98135	0.0066563	0.0305105
TRINITY_DN36182_c0_g1_i5	XP_021916248.1transcription factor Sp4-like isoform X1	4321	0.360265	0.00982917	0.0418998
TRINITY_DN36184_c5_g1_i2	XP_013191510.1 40S ribosomal protein S12, mitochondrial	605	239.807	0.000279829	0.00225493
TRINITY_DN36190_c1_g1_i1	XP_017091559.1 serine protease snake	1367	2.94028	0.000361033	0.00278682
TRINITY_DN36192_c4_g1_i4	XP_018021614.1 ATP-dependent RNA helicase DDX3X-like isoform X1	1594	2.20115	0.00111925	0.00707632
TRINITY_DN36195_c1_g4_i1	XP_019128676.1 septin-5-like	855	7.84205	5.78543e-05	0.0005945
TRINITY_DN36196_c2_g1_i4	XP_018009367.1 organic cation transporter protein-like	2409	2.96912	3.66973e-05	0.00040516
TRINITY_DN36196_c2_g1_i5	XP_018009366.1 organic cation transporter protein-like	1286	6.32735	2.35197e-08	5.84162e-07
TRINITY_DN36201_c3_g1_i1	XP_018008253.1 dehydrodolichyl diphosphate synthase complex subunit DHDDS-like isoform X1	2528	4.34946	7.62819e-10	2.45517e-08
TRINITY_DN36201_c3_g2_i4	XP_018016994.1 protoporphyrinogen oxidase-like	2106	3.0507	8.02421e-06	0.000108036
TRINITY_DN36215_c1_g1_i1	XP_018021396.1 transient receptor potential channel pyrexia-like	3767	3.61427	5.0856e-06	7.21625e-05
TRINITY_DN36216_c0_g1_i1	XP_021945753.1acidic fibroblast growth factor intracellular-binding protein-like isoform X2	1840	0.331979	0.00341782	0.0178015
TRINITY_DN36216_c1_g1_i5	XP_021925686.1unconventional myosin-XVIIIa isoform X4	7271	0.236186	8.8804e-07	1.5717e-05
TRINITY_DN36216_c1_g1_i6	XP_018007470.1 unconventional myosin-XVIIIa-like	3754	2.21343	0.000901233	0.00592519
TRINITY_DN36221_c5_g2_i3	XP_018006692.1 programmed cell death protein 4-like	3211	0.222298	8.63136e-10	2.75091e-08
TRINITY_DN36227_c4_g2_i6	XP_018025555.1 sex-lethal homolog	2688	0.43814	0.000385107	0.00294203
TRINITY_DN36231_c0_g2_i1	XP_018015986.1PREDICTED: uncharacterized protein LOC108672767	1777	23.0886	4.87137e-07	9.20943e-06
TRINITY_DN36238_c0_g1_i1	XP_012255833.1glycoprotein-N-acetylgalactosamine 3-beta-galactosyltransferase 1 isoform X1	2329	3.53581	0.00100032	0.00645188
TRINITY_DN36239_c0_g3_i1	XP_021947177.1xanthine dehydrogenase/oxidase-like	2946	0.1539	0.00145045	0.00877582
TRINITY_DN36242_c0_g1_i1	XP_018012219.1PREDICTED: uncharacterized protein LOC108669406	1807	2.34054	0.00680672	0.0310691
TRINITY_DN36243_c1_g2_i4	XP_005092499.2 60S ribosomal protein L4	1374	6.24685	1.91702e-06	3.07288e-05
TRINITY_DN36256_c2_g1_i4	XP_018008027.1 cytochrome P450 2L1-like isoform X2	395	0.148303	0.00961309	0.0411291
TRINITY_DN36256_c2_g1_i6	XP_018008027.1 cytochrome P450 2L1-like isoform X2	682	0.185567	0.0010768	0.00687181
TRINITY_DN36271_c0_g6_i2	XP_012283262.1 serine/threonine-protein kinase 10	7632	0.440552	0.0026027	0.0142185
TRINITY_DN36280_c8_g2_i2	XP_001639520.1predicted protein	836	0.305265	0.00703136	0.0319603
TRINITY_DN36289_c0_g1_i1	XP_011450021.1 solute carrier family 45 member 3 isoform X2	2625	2.21029	0.00245077	0.0135107
TRINITY_DN36295_c3_g1_i2	XP_018014268.1 malate dehydrogenase, cytoplasmic-like	1736	0.41721	0.000198426	0.00168203
TRINITY_DN36295_c5_g2_i4	YP_009220627.1hypothetical protein Swssvgp153	2745	263032	1.52859e-123	4.15725e-120
TRINITY_DN36297_c1_g2_i1	XP_018006649.1 flocculation protein FLO11-like	2098	0.221281	3.75899e-07	7.39026e-06
TRINITY_DN36298_c0_g6_i1	XP_015761075.1PREDICTED: uncharacterized protein LOC107340243	5232	0.31899	0.00110582	0.00701584
TRINITY_DN36312_c4_g1_i1	XP_022202863.1protein CWC15 homolog	3358	5.0325	6.40707e-11	2.36006e-09
TRINITY_DN36312_c4_g1_i3	YP_009220522.1hypothetical protein Swssvgp048	3845	143169	7.66483e-100	2.11991e-97
TRINITY_DN36321_c0_g1_i1	XP_021916617.1nucleolar protein 11	1896	2.30031	0.00257283	0.0140837
TRINITY_DN36322_c0_g2_i1	XP_018012781.1 chymotrypsinogen A-like	1170	13.2021	4.83296e-05	0.000511774
TRINITY_DN36326_c3_g1_i3	XP_022168545.1probable E3 ubiquitin-protein ligase RNF144A isoform X3	499	2.83538	0.00852021	0.0373042
TRINITY_DN36328_c1_g1_i1	XP_022798677.12-iminobutanoate/2-iminopropanoate deaminase-like	761	0.115591	4.28849e-12	1.81765e-10
TRINITY_DN36333_c6_g2_i1	XP_002428014.1mitochondrial glutamate carrier, putative	2042	2.37133	0.00121061	0.00757759
TRINITY_DN36337_c0_g1_i3	XP_018024452.1 protein SpAN-like	2520	0.156969	0.000527078	0.00381751
TRINITY_DN36338_c1_g1_i4	XP_018016154.1 tRNA-dihydrouridine(47) synthase [NAD(P)(+)]-like	2198	1.87284	0.00813513	0.0360731
TRINITY_DN36342_c0_g1_i3	XP_014248794.1 major facilitator superfamily domain-containing protein 6 isoform X1	2347	0.111924	0.000195307	0.00166511
TRINITY_DN36344_c0_g2_i1	XP_011662901.1 NACHT, LRR and PYD domains-containing protein 3-like	1500	3.68849	0.010566	0.0444945
TRINITY_DN36346_c3_g1_i2	XP_018008849.1 collagen alpha-1(V) chain-like isoform X1	1187	0.23342	0.00108069	0.006883
TRINITY_DN36346_c3_g1_i5	XP_018008851.1 collagen alpha-1(V) chain-like isoform X3	1663	0.0903832	0.00428818	0.0213793
TRINITY_DN36349_c6_g2_i2	XP_018025359.1 venom protease-like	675	75.3758	2.28291e-24	2.03566e-22
TRINITY_DN36354_c2_g5_i1	XP_017298969.1 nuclear factor interleukin-3-regulated protein	1136	6.8855	4.19216e-06	6.10238e-05
TRINITY_DN36354_c2_g5_i2	XP_017298969.1 nuclear factor interleukin-3-regulated protein	1294	5.29958	0.0121966	0.0499557
TRINITY_DN36360_c3_g1_i1	XP_018011674.1 probable chitinase 3 isoform X1	587	0.0311213	6.45902e-05	0.000657507
TRINITY_DN36363_c1_g1_i6	XP_020707758.1synaptosomal-associated protein 25 isoform X1	826	6.42456	0.000263126	0.0021418
TRINITY_DN36363_c1_g8_i1	XP_021917231.1tryptophan--tRNA ligase, mitochondrial isoform X1	1075	9.62756	0.00106722	0.006816
TRINITY_DN36367_c0_g1_i1	XP_013778539.1H/ACA ribonucleoprotein complex subunit 2-like protein	673	3.03878	3.24072e-05	0.000365966
TRINITY_DN36373_c0_g1_i1	XP_015521046.1 tryptase alpha/beta-1-like isoform X3	1430	7.17589	9.82676e-07	1.72053e-05
TRINITY_DN36374_c4_g4_i4	XP_018012531.1 NSFL1 cofactor p47-like	1578	1.82269	0.00944337	0.0405945
TRINITY_DN36380_c0_g1_i12	XP_015436644.1 RNA-binding protein 4.1-like isoform X1	3522	0.324406	1.32426e-05	0.000167643
TRINITY_DN36380_c0_g1_i7	XP_013198042.1 glycine-rich RNA-binding protein 8-like	3625	0.278522	0.000114355	0.00106327
TRINITY_DN36389_c4_g1_i1	XP_018023312.1 DNA replication licensing factor MCM6-like	3022	0.170144	5.7674e-05	0.0005932
TRINITY_DN36391_c5_g1_i1	XP_021941236.1dual specificity protein phosphatase 23-like	1300	8.96822	8.1631e-14	4.07356e-12
TRINITY_DN36392_c0_g2_i1	XP_012254258.1protein HGH1 homolog	1454	3.07293	9.74645e-05	0.000926282
TRINITY_DN36394_c1_g2_i1	XP_018024594.1 ADP-ribosylation factor-like protein 8B-A	969	2.08058	0.00810334	0.0359615
TRINITY_DN36395_c0_g1_i5	XP_018027574.1 UTP--glucose-1-phosphate uridylyltransferase-like isoform X2	2372	0.20255	2.86213e-10	9.77077e-09
TRINITY_DN36398_c4_g2_i2	YP_009220527.1hypothetical protein Swssvgp053	2306	152561	7.19106e-101	2.09542e-98
TRINITY_DN36402_c4_g2_i2	XP_021962584.1nose resistant to fluoxetine protein 6-like	817	0.0241326	0.00474329	0.0231809
TRINITY_DN36403_c3_g1_i1	XP_018022779.1 leucine zipper putative tumor suppressor 3-like isoform X3	690	0.0174355	0.000338888	0.00264719
TRINITY_DN36414_c2_g2_i2	XP_020999883.1uncharacterized protein LOC107444748	634	0.227501	0.00329762	0.017258
TRINITY_DN36425_c6_g1_i3	XP_015909705.1regulator of nonsense transcripts 2	4224	2.24508	0.00061889	0.00435116
TRINITY_DN36428_c3_g1_i2	XP_022201227.1pleckstrin homology domain-containing family F member 2 isoform X2	1910	3.41623	0.00496186	0.0240688
TRINITY_DN36431_c0_g4_i2	XP_018021873.1 synaptic vesicle 2-related protein-like	2506	0.354797	0.00292086	0.0155913
TRINITY_DN36434_c3_g7_i1	XP_014485617.1 SET and MYND domain-containing protein 4-like	1110	26.6293	1.52122e-06	2.51502e-05
TRINITY_DN36439_c6_g2_i3	XP_019645473.1 RWD domain-containing protein 3-like	791	0.272789	0.0120714	0.0495551
TRINITY_DN36445_c1_g1_i9	XP_021913899.1partitioning defective 3 homolog isoform X5	2209	0.0239297	0.00864029	0.0377642
TRINITY_DN36452_c0_g1_i6	XP_018011423.1 zinc transporter 2-like isoform X2	2857	6.63467	0.00754949	0.0339841
TRINITY_DN36453_c6_g1_i1	XP_021916658.1protein decapentaplegic-like	2849	2.35831	0.00040978	0.00310004
TRINITY_DN36454_c0_g4_i1	XP_019868495.1 dnaJ homolog subfamily B member 6 isoform X2	1138	2.04355	0.00458017	0.0225254
TRINITY_DN36462_c2_g2_i1	XP_001640312.1predicted protein	2165	3.77803	0.00106543	0.00680959
TRINITY_DN36462_c2_g2_i4	XP_001640312.1predicted protein	2291	3.2168	0.00255474	0.0140034
TRINITY_DN36467_c5_g1_i2	XP_014789630.1 G-protein coupled receptor 161-like	1228	7.13879	9.90283e-07	1.73128e-05
TRINITY_DN36470_c3_g1_i8	XP_018024676.1 threonine--tRNA ligase, cytoplasmic-like	3439	5.2164	0.00549434	0.0260736
TRINITY_DN36470_c3_g2_i7	XP_018571859.1 3-hydroxyisobutyryl-CoA hydrolase, mitochondrial isoform X1	1739	0.437144	0.00131253	0.00811642
TRINITY_DN36475_c2_g9_i1	XP_018024795.1 U3 small nucleolar RNA-associated protein 14 homolog A-like	2948	2.39682	0.00015958	0.0014091
TRINITY_DN36479_c1_g1_i3	XP_018023645.1 dual 3',5'-cyclic-AMP and -GMP phosphodiesterase 11-like isoform X2	1556	3.49568	0.000738634	0.00503627
TRINITY_DN36480_c1_g2_i5	XP_015224301.1 40S ribosomal protein S27	583	1.86668	0.0115265	0.047714
TRINITY_DN36480_c1_g2_i6	XP_013775840.140S ribosomal protein S27	467	24.7465	3.00599e-08	7.37621e-07
TRINITY_DN36480_c1_g2_i7	XP_013775840.140S ribosomal protein S27	1078	27.6176	1.31798e-05	0.000167108
TRINITY_DN36481_c0_g3_i1	XP_021941520.1septin-2 isoform X1	2794	0.21298	2.36614e-07	4.88124e-06
TRINITY_DN36482_c4_g1_i10	XP_011424814.2 RNA exonuclease 4	1417	5.22269	4.36542e-06	6.30519e-05
TRINITY_DN36482_c4_g1_i8	XP_011424814.2 RNA exonuclease 4	1519	5.16591	0.00271821	0.0146776
TRINITY_DN36486_c2_g1_i3	XP_021354830.1hydroxyacyl-coenzyme A dehydrogenase, mitochondrial-like	1175	0.287802	0.000164997	0.00144988
TRINITY_DN36490_c2_g2_i3	XP_018020845.1 arginine kinase	1729	0.338937	0.000587498	0.00416636
TRINITY_DN36490_c2_g2_i7	XP_018020845.1 arginine kinase	1648	4.28711	0.00712921	0.0323563
TRINITY_DN36490_c2_g4_i1	XP_018574342.1 telomerase-binding protein EST1A isoform X2	5200	0.39757	0.00632149	0.0292221
TRINITY_DN36492_c0_g1_i1	XP_018012651.1 structural maintenance of chromosomes protein 2-like	3826	0.276661	0.000115481	0.00107252
TRINITY_DN36494_c2_g2_i1	XP_018007540.1 innexin inx2-like	1076	16.423	4.01896e-18	2.87638e-16
TRINITY_DN36499_c7_g2_i1	XP_022332250.1arrestin domain-containing protein 17-like	2104	3.11682	3.89806e-05	0.000425735
TRINITY_DN36501_c2_g1_i1	XP_021942601.1WW domain-containing adapter protein with coiled-coil homolog isoform X1	3315	3.23185	0.000433547	0.00324788
TRINITY_DN36510_c3_g5_i1	XP_002733289.1 baculoviral IAP repeat-containing protein 5-like	668	0.417262	0.00778106	0.0347772
TRINITY_DN36522_c0_g1_i2	XP_022193513.1metallophosphoesterase domain-containing protein 1-like	1322	7.15122	1.32831e-12	5.95475e-11
TRINITY_DN36527_c1_g1_i1	XP_018010804.1PREDICTED: uncharacterized protein LOC108668158 isoform X1	3833	0.0727866	1.12886e-09	3.50872e-08
TRINITY_DN36529_c1_g1_i1	XP_783005.4 retrovirus-related Pol polyprotein from transposon 412	1596	11.9401	0.000111682	0.00104377
TRINITY_DN36539_c1_g3_i1	XP_018028011.1 solute carrier organic anion transporter family member 1C1-like	1493	97.4868	4.06998e-07	7.92528e-06
TRINITY_DN36540_c2_g2_i5	XP_014785980.1 RNA-directed DNA polymerase from mobile element jockey-like	424	6.69096	0.00092024	0.00602223
TRINITY_DN36545_c3_g1_i1	XP_018012862.1 heat shock 70 kDa protein cognate 5-like	2376	2.09548	0.0023471	0.0130139
TRINITY_DN36550_c7_g1_i7	XP_018027454.1 dentin sialophosphoprotein-like	2244	0.188606	0.00210493	0.0119522
TRINITY_DN36550_c7_g1_i9	XP_018027454.1 dentin sialophosphoprotein-like	3964	0.238079	0.000262254	0.00213973
TRINITY_DN36559_c5_g3_i1	XP_018024230.1 extensin-2-like	1480	12.66	0.000196343	0.00166958
TRINITY_DN36565_c6_g1_i1	XP_018006543.1 glycine N-methyltransferase-like	2016	5.09252	0.000169193	0.00147799
TRINITY_DN36565_c6_g1_i3	XP_018006544.1 glycine N-methyltransferase-like	2042	9.70211	2.04588e-11	8.08344e-10
TRINITY_DN36578_c0_g1_i2	XP_021968317.1cartilage oligomeric matrix protein-like	4173	0.341163	0.0012528	0.00780874
TRINITY_DN36580_c0_g1_i1	XP_013771968.1NAD(P) transhydrogenase, mitochondrial-like	3794	0.0470468	1.31352e-18	9.78725e-17
TRINITY_DN36584_c0_g1_i3	XP_014294267.1 brain-specific angiogenesis inhibitor 1-associated protein 2-like	3264	4.20559	0.00766378	0.0343659
TRINITY_DN36586_c4_g1_i1	XP_018014599.1PREDICTED: uncharacterized protein LOC108671550	1690	5.1688	0.00095719	0.00622536
TRINITY_DN36588_c0_g1_i3	XP_018023320.1 H(+)/Cl(-) exchange transporter 5-like isoform X2	2787	1.94706	0.0109455	0.0457971
TRINITY_DN36603_c2_g1_i6	XP_022308172.1epidermal retinol dehydrogenase 2-like isoform X1	1312	0.35074	0.00140118	0.00853791
TRINITY_DN36624_c1_g1_i1	XP_018017797.1 solute carrier organic anion transporter family member 4A1-like	1989	3.88524	8.79934e-05	0.00085025
TRINITY_DN36624_c1_g2_i1	XP_012535303.1 solute carrier organic anion transporter family member 4A1 isoform X3	1737	2.52607	0.00898196	0.0390415
TRINITY_DN36631_c4_g1_i1	XP_006786214.1 ATP-dependent RNA helicase DDX24-like	1160	2.99554	4.54875e-05	0.000485458
TRINITY_DN36636_c1_g3_i1	XP_014219765.1 nucleolar protein 56	1620	2.39305	0.000269725	0.00218865
TRINITY_DN36637_c2_g1_i2	XP_021920322.1bone morphogenetic protein receptor type-2	5887	0.491267	0.00381866	0.0194606
TRINITY_DN36638_c6_g1_i1	XP_013790220.2 peptide methionine sulfoxide reductase-like	3420	0.512771	0.00625805	0.0290275
TRINITY_DN36644_c0_g1_i2	XP_020282324.128S ribosomal protein S10, mitochondrial	911	2.21979	0.00755531	0.034001
TRINITY_DN36644_c0_g2_i1	XP_018018304.1PREDICTED: uncharacterized protein LOC108674841	1876	0.0481563	3.84175e-06	5.64772e-05
TRINITY_DN36644_c0_g2_i2	XP_021928026.1uncharacterized protein LOC110833839 isoform X1	1570	0.107232	4.98228e-07	9.38809e-06
TRINITY_DN36644_c0_g2_i3	XP_021928026.1uncharacterized protein LOC110833839 isoform X1	1528	0.00508558	1.36949e-07	2.97171e-06
TRINITY_DN36646_c0_g1_i1	XP_018021289.1 eukaryotic translation initiation factor 4 gamma 2-like	1523	2.80497	0.000340606	0.00265932
TRINITY_DN36646_c0_g1_i10	XP_011298201.1 eukaryotic translation initiation factor 4 gamma 2 isoform X1	3884	2.79369	7.40335e-06	0.000100506
TRINITY_DN36648_c5_g1_i4	XP_018326368.1 zinc transporter 1 isoform X2	2067	28.4102	7.46286e-11	2.72436e-09
TRINITY_DN36648_c5_g1_i5	XP_011154439.1 zinc transporter 1	3105	4.12164	1.37352e-08	3.59762e-07
TRINITY_DN36648_c5_g1_i7	XP_018326368.1 zinc transporter 1 isoform X2	2490	0.00299556	1.56283e-08	4.02244e-07
TRINITY_DN36650_c1_g3_i1	XP_017769368.1 tRNA (guanine-N(7)-)-methyltransferase	965	2.55445	0.00252504	0.013864
TRINITY_DN36661_c3_g1_i1	XP_018015696.1 condensin complex subunit 1-like isoform X2	3073	0.159996	0.00264374	0.0143898
TRINITY_DN36677_c0_g1_i3	XP_022192769.1sulfotransferase 1C4-like	1232	5.2344	1.59889e-05	0.00019856
TRINITY_DN36681_c1_g2_i5	XP_021378883.1mediator of DNA damage checkpoint protein 1-like	5128	0.432923	0.00625191	0.0290155
TRINITY_DN36684_c0_g1_i2	XP_017148816.1 trypsin-1	1739	3.24427	0.00119338	0.0074841
TRINITY_DN36690_c3_g2_i1	XP_013385782.1 dehydrogenase/reductase SDR family member 11-like isoform X2	929	0.215883	9.72897e-05	0.00092516
TRINITY_DN36691_c4_g2_i1	XP_015904140.1uncharacterized protein LOC107436837	572	32.733	0.000648535	0.00452256
TRINITY_DN36695_c3_g1_i1	YP_009220649.1DNA polymerase	2433	89479	1.20081e-104	4.3544e-102
TRINITY_DN36698_c1_g4_i1	XP_018570391.1 helix-loop-helix protein delilah-like	1406	0.210866	0.000163477	0.00143807
TRINITY_DN36700_c0_g1_i1	XP_018016742.1 inter-alpha-trypsin inhibitor heavy chain H3-like	776	0.200693	0.00111856	0.00707632
TRINITY_DN36703_c0_g1_i1	XP_019539760.1 protein amalgam-like	2101	0.00247739	6.30017e-26	5.80826e-24
TRINITY_DN36710_c7_g1_i1	XP_013788542.1casein kinase I isoform X2	1421	4.00982	0.000410712	0.00310421
TRINITY_DN36711_c0_g1_i1	XP_005618484.15-formyltetrahydrofolate cyclo-ligase isoform X1	1716	0.0743114	4.08124e-09	1.16226e-07
TRINITY_DN36712_c4_g1_i8	XP_013782544.2PP2C-like domain-containing protein CG9801 isoform X2	3095	0.297024	0.00192183	0.0111049
TRINITY_DN36714_c0_g1_i2	XP_022821750.1zwei Ig domain protein zig-8-like isoform X6	1810	0.129101	0.000195096	0.00166418
TRINITY_DN36717_c3_g2_i2	XP_021940045.1cytochrome b-c1 complex subunit Rieske, mitochondrial	1230	3.0803	2.34453e-05	0.000276431
TRINITY_DN36718_c8_g1_i5	XP_018023151.1 protein tramtrack, beta isoform-like isoform X23	688	4.0343	0.00766086	0.0343622
TRINITY_DN36722_c4_g2_i2	XP_018008897.1PREDICTED: uncharacterized protein LOC108666520 isoform X2	1205	0.244806	0.0112021	0.0466195
TRINITY_DN36725_c0_g1_i2	XP_013064872.1 leukocyte receptor cluster member 9-like	1441	6.01992	0.000584511	0.00415349
TRINITY_DN36733_c1_g1_i1	XP_018010811.1 glycogen phosphorylase-like	3108	0.117838	2.56279e-17	1.72809e-15
TRINITY_DN36742_c1_g2_i1	XP_012144645.1 nesprin-1 isoform X1	4019	0.272204	0.000617452	0.00434691
TRINITY_DN36753_c5_g4_i2	XP_018013694.1 L-threonine 3-dehydrogenase-like	360	0.316608	0.00825803	0.0364398
TRINITY_DN36758_c0_g2_i1	XP_018018141.1 serine/arginine-rich splicing factor 5-like isoform X3	3307	0.123791	2.1125e-05	0.000252355
TRINITY_DN36758_c0_g2_i10	XP_018018141.1 serine/arginine-rich splicing factor 5-like isoform X3	4051	0.415239	0.000350186	0.00271852
TRINITY_DN36761_c0_g1_i4	XP_021924168.1fibroblast growth factor receptor 4-like	3423	3.68488	3.89539e-05	0.000425735
TRINITY_DN36762_c0_g2_i1	XP_018018353.1 cytochrome P450 2L1-like isoform X3	516	0.0427495	0.000489091	0.00359666
TRINITY_DN36763_c1_g2_i11	XP_018014342.1 mucin-5AC-like	3844	3.64499	0.000123816	0.00113316
TRINITY_DN36763_c1_g2_i3	XP_018014342.1 mucin-5AC-like	3152	0.00692985	0.00150058	0.00900902
TRINITY_DN36763_c1_g2_i4	XP_018014342.1 mucin-5AC-like	3588	7.58276	0.000500049	0.00366075
TRINITY_DN36763_c1_g2_i6	XP_018014342.1 mucin-5AC-like	3802	0.00667024	0.00151841	0.00910099
TRINITY_DN36765_c1_g1_i6	XP_018027271.1 receptor-type guanylate cyclase Gyc76C-like	4249	2.97936	0.00121642	0.00760517
TRINITY_DN36772_c0_g3_i2	XP_022185487.1electron transfer flavoprotein regulatory factor 1	695	3.72427	2.67882e-06	4.10742e-05
TRINITY_DN36773_c5_g3_i2	XP_018010462.1 mitotic checkpoint protein BUB3-like	1355	3.41284	4.76599e-06	6.82804e-05
TRINITY_DN36774_c0_g2_i1	XP_002432717.1CCR4-NOT transcription complex subunit, putative	673	0.0633122	0.000692915	0.00477693
TRINITY_DN36775_c1_g1_i1	XP_018022127.1 cuticle protein 8-like isoform X2	468	0.0122378	1.92776e-05	0.000234056
TRINITY_DN36775_c1_g1_i2	XP_018022127.1 cuticle protein 8-like isoform X2	586	0.0126711	4.25006e-07	8.22686e-06
TRINITY_DN36775_c1_g1_i3	XP_018903316.1 pro-resilin-like isoform X2	263	0.0343094	0.00113211	0.00714928
TRINITY_DN36779_c6_g1_i1	XP_018013343.1 uncharacterized oxidoreductase ZK1290.5-like isoform X2	1305	0.0414982	0.000311914	0.0024768
TRINITY_DN36779_c6_g1_i12	XP_018013343.1 uncharacterized oxidoreductase ZK1290.5-like isoform X2	504	0.143007	0.00836107	0.0367653
TRINITY_DN36779_c6_g1_i2	XP_018013343.1 uncharacterized oxidoreductase ZK1290.5-like isoform X2	2153	0.0429379	1.3451e-09	4.08199e-08
TRINITY_DN36779_c6_g1_i4	XP_013780123.1uncharacterized oxidoreductase ZK1290.5-like	1195	0.0806152	0.00132611	0.0081813
TRINITY_DN36779_c6_g1_i8	XP_018013343.1 uncharacterized oxidoreductase ZK1290.5-like isoform X2	1582	0.023858	0.00382407	0.019476
TRINITY_DN36779_c6_g1_i9	XP_018013342.1 uncharacterized oxidoreductase ZK1290.5-like isoform X1	1422	0.120875	0.00453627	0.0223634
TRINITY_DN36781_c0_g1_i1	XP_018011330.1 thioredoxin-related transmembrane protein 2 homolog	1284	2.53681	0.00182886	0.0106355
TRINITY_DN36784_c4_g1_i8	XP_018026031.1 chromodomain-helicase-DNA-binding protein 7-like isoform X1	13726	0.236432	0.00312628	0.0164882
TRINITY_DN36791_c0_g5_i2	XP_018023099.1 microtubule-associated protein tau-like isoform X3	3125	0.163879	1.37022e-06	2.29797e-05
TRINITY_DN36812_c2_g1_i9	XP_014288287.1 protein ovarian tumor locus isoform X2	1119	0.01262	0.000238619	0.00196758
TRINITY_DN36816_c4_g1_i1	XP_020793469.1E3 ubiquitin/ISG15 ligase TRIM25-like	787	170.199	1.42424e-25	1.30566e-23
TRINITY_DN36817_c0_g3_i2	XP_018011713.1 mediator of RNA polymerase II transcription subunit 21-like	529	0.309692	0.00818266	0.0361953
TRINITY_DN36824_c2_g1_i4	XP_011640257.1 inositol hexakisphosphate and diphosphoinositol-pentakisphosphate kinase 2 isoform X11	3216	0.220475	0.00184836	0.0107336
TRINITY_DN36827_c0_g1_i1	XP_013781127.1nitrilase homolog 1-like isoform X1	2015	0.277507	0.000321706	0.00254095
TRINITY_DN36829_c0_g1_i1	XP_011547875.1 protein goliath	3522	0.35022	0.00927632	0.0399883
TRINITY_DN36845_c4_g1_i4	XP_021332627.1nuclear autoantigenic sperm protein isoform X2	2196	0.3361	0.00339625	0.0176948
TRINITY_DN36846_c1_g1_i2	XP_018027611.1 heme-binding protein 2-like isoform X2	934	6.54192	0.0021595	0.0121765
TRINITY_DN36846_c1_g1_i4	XP_018027611.1 heme-binding protein 2-like isoform X2	1081	4.13133	5.73296e-08	1.34027e-06
TRINITY_DN36851_c2_g2_i4	XP_018015996.1 dolichol-phosphate mannosyltransferase subunit 3-like	725	17.8884	2.43866e-17	1.65809e-15
TRINITY_DN36852_c1_g1_i1	XP_021931777.1type II inositol 1,4,5-trisphosphate 5-phosphatase isoform X1	3491	0.4636	0.00530022	0.0253485
TRINITY_DN36853_c3_g1_i1	XP_014283049.1 phosphatidylinositol 3,4,5-trisphosphate 3-phosphatase and dual-specificity protein phosphatase PTEN isoform X1	2170	5.95016	0.00814321	0.0360893
TRINITY_DN36856_c1_g1_i1	XP_018026862.1 cytochrome P450 9e2-like	1561	0.0614911	0.00304277	0.0161155
TRINITY_DN36863_c3_g1_i2	XP_018016621.1 beta-galactosidase-1-like protein 2	1135	0.0117788	0.000607651	0.00429063
TRINITY_DN36863_c3_g1_i7	XP_018016621.1 beta-galactosidase-1-like protein 2	2044	0.315641	0.0058466	0.0274942
TRINITY_DN36866_c0_g1_i1	XP_022250470.1deleted in autism-related protein 1 homolog isoform X1	6768	0.298613	1.51628e-05	0.000189309
TRINITY_DN36874_c0_g2_i1	XP_006615452.1 H/ACA ribonucleoprotein complex subunit 3-like	425	2.25249	0.0018281	0.0106349
TRINITY_DN36876_c1_g1_i2	XP_017859490.1 carbohydrate sulfotransferase 4 isoform X1	2266	0.0458364	2.88869e-06	4.39049e-05
TRINITY_DN36876_c1_g1_i3	XP_017859490.1 carbohydrate sulfotransferase 4 isoform X1	1833	0.190616	0.00048786	0.00359085
TRINITY_DN36885_c4_g1_i1	XP_020911802.1sorting nexin-14-like	3256	2.28507	0.00784133	0.0350011
TRINITY_DN36885_c4_g1_i3	XP_019628319.1 sorting nexin-19-like	3063	2.23115	0.00799993	0.0356091
TRINITY_DN36887_c1_g4_i2	XP_011644474.1 probable methyltransferase-like protein 15 homolog	1875	0.426485	0.00633258	0.0292651
TRINITY_DN36890_c0_g1_i4	XP_012274745.1 protein tyrosine phosphatase type IVA 1	1934	2.7476	6.17065e-05	0.000630512
TRINITY_DN36893_c1_g2_i1	XP_018021927.1 agrin-like	3887	0.267685	0.00299234	0.0158988
TRINITY_DN36894_c4_g2_i1	XP_018026485.1 lysosome membrane protein 2-like	985	2.78643	0.0109233	0.0457481
TRINITY_DN36895_c2_g2_i3	XP_018010348.1 NADPH oxidase 5-like isoform X1	3361	10.9816	0.00377931	0.0193144
TRINITY_DN36903_c0_g1_i3	XP_011675702.1 molybdopterin synthase catalytic subunit isoform X1	1215	0.379163	0.00251464	0.0138301
TRINITY_DN36904_c2_g1_i1	XP_018018369.1 DNA topoisomerase 2-alpha-like isoform X3	5962	0.30592	5.36264e-07	1.00468e-05
TRINITY_DN36908_c0_g3_i1	XP_018320680.1 1,4-alpha-glucan-branching enzyme	1810	0.0773054	0.00271617	0.0146776
TRINITY_DN36908_c0_g3_i2	XP_022199255.11,4-alpha-glucan-branching enzyme	2667	0.103723	3.91896e-09	1.11996e-07
TRINITY_DN36908_c0_g3_i3	XP_018320680.1 1,4-alpha-glucan-branching enzyme	996	0.0198988	0.00266081	0.0144489
TRINITY_DN36908_c0_g3_i5	XP_022199255.11,4-alpha-glucan-branching enzyme	2694	0.0680168	1.97345e-06	3.1448e-05
TRINITY_DN36917_c0_g1_i1	XP_002612557.13-hydroxybutyrate dehydrogenase	1419	0.00721833	2.27575e-12	9.87651e-11
TRINITY_DN36926_c4_g1_i1	XP_013395541.1 ribosomal L1 domain-containing protein 1-like	1689	2.79605	3.99933e-05	0.000433917
TRINITY_DN36932_c1_g5_i3	XP_013779140.1eukaryotic initiation factor 4A-I-like	1433	1.8183	0.0111216	0.0463703
TRINITY_DN36932_c1_g5_i7	XP_013779140.1eukaryotic initiation factor 4A-I-like	3552	2.32302	0.00076082	0.00516004
TRINITY_DN36937_c0_g2_i1	XP_022119129.1protein NDUFAF4 homolog	1254	2.35716	0.00529546	0.0253331
TRINITY_DN36955_c3_g1_i1	XP_005646909.1SOUL heme-binding protein	5318	0.0428947	3.41955e-06	5.10523e-05
TRINITY_DN36955_c3_g1_i3	XP_005646909.1SOUL heme-binding protein	4666	0.0830676	3.01528e-11	1.15501e-09
TRINITY_DN36956_c2_g1_i1	YP_009220503.1immediate-early protein	1392	63427.2	5.04183e-97	1.24655e-94
TRINITY_DN36959_c0_g1_i4	XP_021963964.1putative methyltransferase DDB_G0268948 isoform X1	1019	14.5756	0.00085426	0.0056874
TRINITY_DN36959_c0_g1_i7	XP_021963965.1putative methyltransferase DDB_G0268948 isoform X2	1308	7.06891	0.00322885	0.0169353
TRINITY_DN36961_c1_g2_i1	XP_011663659.1 RNA-directed DNA polymerase from mobile element jockey-like	1089	12.7271	0.000503397	0.00368049
TRINITY_DN36965_c1_g2_i1	XP_021916267.1transcription termination factor, mitochondrial isoform X1	1525	4.88196	9.16761e-09	2.4686e-07
TRINITY_DN36966_c3_g1_i2	XP_013380656.1 kelch domain-containing protein 4-like	1850	2.75631	2.42804e-05	0.000285042
TRINITY_DN36969_c0_g2_i6	XP_015591456.1 nuclear factor NF-kappa-B p100 subunit isoform X2	3336	4.82569	1.29633e-10	4.5986e-09
TRINITY_DN36969_c0_g2_i8	XP_015591455.1 nuclear factor NF-kappa-B p100 subunit isoform X1	3288	8.52782	0.00626324	0.0290291
TRINITY_DN36977_c3_g1_i3	XP_016296139.1 OTU domain-containing protein 6B isoform X1	1847	3.66408	0.000189102	0.00162323
TRINITY_DN36989_c2_g1_i8	XP_018027898.1 receptor expression-enhancing protein 5-like	1071	0.321835	0.000115204	0.00107056
TRINITY_DN36995_c2_g1_i6	XP_019634348.1 mycophenolic acid acyl-glucuronide esterase, mitochondrial-like	2346	0.204043	0.00240132	0.01327
TRINITY_DN37010_c1_g2_i1	XP_021378233.1pseudouridine-metabolizing bifunctional protein C1861.05-like	1073	0.270848	0.000110558	0.00103386
TRINITY_DN37010_c1_g3_i5	XP_018018769.1PREDICTED: uncharacterized protein LOC108675283 isoform X2	1993	0.463588	0.00207065	0.0118184
TRINITY_DN37013_c3_g5_i1	XP_019761930.1 pupal cuticle protein 20-like	603	20.7436	0.00205908	0.0117606
TRINITY_DN37022_c8_g2_i1	XP_012342674.1 27 kDa hemolymph protein-like	2327	4.40898	3.9639e-07	7.76505e-06
TRINITY_DN37023_c0_g1_i1	XP_011687892.1 solute carrier organic anion transporter family member 4C1 isoform X1	4368	0.450957	0.0077135	0.0345414
TRINITY_DN37024_c4_g1_i2	XP_021925909.1sodium/hydrogen exchanger 7 isoform X4	3467	0.17813	0.00220422	0.0123871
TRINITY_DN37025_c2_g2_i1	XP_017881944.1 probable ATP-dependent RNA helicase pitchoune	2176	3.14695	5.58224e-06	7.85268e-05
TRINITY_DN37031_c0_g4_i1	XP_021920357.1heme transporter hrg1-A-like	1352	0.43265	0.00136377	0.00834937
TRINITY_DN37046_c9_g3_i1	XP_002741807.2 organic cation transporter protein-like	1493	2.33717	0.000527029	0.00381751
TRINITY_DN37049_c0_g2_i1	XP_022082239.1F-box only protein 31-like	1331	10.9346	0.000389765	0.00297066
TRINITY_DN37049_c0_g3_i6	XP_018015221.1 neo-calmodulin-like	1151	24.0053	2.14583e-05	0.000255589
TRINITY_DN37052_c2_g1_i7	XP_022255447.1 TPRXL	2318	5.74309	0.00337859	0.0176252
TRINITY_DN37056_c0_g1_i3	XP_015839205.1 caspase-7-like	2656	0.14698	0.00597538	0.0279788
TRINITY_DN37056_c0_g1_i4	XP_008198054.1 caspase-7-like	2474	0.159382	1.16652e-06	1.99532e-05
TRINITY_DN37061_c0_g1_i1	XP_421963.2 alpha-aspartyl dipeptidase	1096	0.488602	0.0094791	0.0407267
TRINITY_DN37062_c0_g1_i14	XP_018009377.1 double-stranded RNA-specific editase 1-like	2920	0.455202	0.0119962	0.0492836
TRINITY_DN37080_c0_g1_i1	XP_006818893.1 cysteine-rich DPF motif domain-containing protein 1-like	824	5.42333	0.000305828	0.00243558
TRINITY_DN37087_c2_g1_i3	XP_018020182.1 CKLF-like MARVEL transmembrane domain-containing protein 4	1329	2.32041	0.00846989	0.0371337
TRINITY_DN37088_c3_g2_i1	XP_018013803.1 copine-8-like isoform X1	4197	0.426628	0.000484176	0.00356856
TRINITY_DN37096_c9_g1_i1	XP_018020641.1 SEC14-like protein 2 isoform X1	2451	0.340387	0.00538343	0.0256712
TRINITY_DN37103_c0_g1_i3	XP_015599745.1 myophilin isoform X1	1312	0.469436	0.00160575	0.00953167
TRINITY_DN37115_c1_g1_i4	XP_018017152.1 leukocyte elastase inhibitor-like	1794	3.05922	5.9679e-06	8.30924e-05
TRINITY_DN37124_c4_g1_i5	XP_013396767.1 alanine--glyoxylate aminotransferase 2, mitochondrial-like	1652	0.0445718	4.00078e-14	2.05298e-12
TRINITY_DN37125_c4_g1_i1	XP_018016473.1 mannose-6-phosphate isomerase-like	1945	2.33251	0.00789261	0.0351972
TRINITY_DN37134_c0_g1_i1	XP_021929781.1ketosamine-3-kinase-like isoform X2	1579	286.104	1.33334e-31	1.39471e-29
TRINITY_DN37134_c0_g1_i2	XP_021929772.1ketosamine-3-kinase-like isoform X1	1658	939.016	7.06174e-17	4.56237e-15
TRINITY_DN37137_c4_g3_i1	XP_022193831.1rho GTPase-activating protein conundrum	3839	0.398154	0.00969594	0.0414292
TRINITY_DN37139_c1_g1_i3	XP_021922722.1atlastin isoform X3	3264	0.168662	0.0016474	0.00973993
TRINITY_DN37144_c1_g1_i11	XP_018015601.1 mucin-17-like	1118	0.143519	3.29766e-07	6.58644e-06
TRINITY_DN37152_c2_g2_i2	XP_002741811.1 CREB/ATF bZIP transcription factor-like isoform X1	1069	2.74641	0.000238638	0.00196758
TRINITY_DN37159_c0_g1_i15	XP_021923294.1protein numb isoform X3	2231	4.79876	1.94779e-07	4.11178e-06
TRINITY_DN37165_c1_g1_i2	XP_001638494.1predicted protein	2792	4.67948	5.69821e-09	1.58946e-07
TRINITY_DN37167_c8_g2_i2	XP_018008264.1 pleiotropic regulator 1-like	1836	2.00231	0.0103441	0.0437483
TRINITY_DN37169_c0_g1_i1	XP_018023905.1 laccase-10-like	2285	0.112618	2.6449e-05	0.000306313
TRINITY_DN37171_c0_g1_i1	XP_001844829.1deoxyribonuclease I	927	56454.5	3.68963e-87	7.16755e-85
TRINITY_DN37171_c0_g2_i1	YP_009220535.1ribonucleotide reductase small subunit	4252	130308	9.47541e-114	8.58999e-111
TRINITY_DN37174_c3_g1_i1	XP_018024624.1 type-2 ice-structuring protein-like	1562	54.3135	1.59698e-33	1.71444e-31
TRINITY_DN37180_c0_g1_i1	XP_021939768.1probable histone-binding protein Caf1	1777	0.347317	0.00229256	0.0127723
TRINITY_DN37181_c0_g1_i1	XP_018025359.1 venom protease-like	1391	26.0018	1.15458e-07	2.5529e-06
TRINITY_DN37186_c2_g2_i1	XP_018022668.1 RNA-binding protein cabeza-like isoform X2	1148	0.258812	0.000622409	0.00437096
TRINITY_DN37189_c0_g2_i1	XP_018018947.1 polycomb protein EED-like	1583	3.9866	0.00451928	0.0222998
TRINITY_DN37196_c0_g3_i1	XP_014469060.1 protein phosphatase Slingshot homolog 2 isoform X1	4208	3.83719	6.71887e-08	1.54857e-06
TRINITY_DN37201_c4_g3_i2	XP_018013031.1 condensin-2 complex subunit D3-like	5027	0.268979	2.48264e-06	3.83997e-05
TRINITY_DN37208_c1_g2_i10	XP_013775577.160S ribosomal protein L7a-like	733	6.73104	0.0084296	0.0369869
TRINITY_DN37208_c1_g2_i3	XP_013775577.160S ribosomal protein L7a-like	1254	3.15536	6.68587e-06	9.19899e-05
TRINITY_DN37208_c1_g2_i8	XP_011436282.1 60S ribosomal protein L7a-like isoform X1	1131	0.00730672	0.000287132	0.00230468
TRINITY_DN37213_c0_g1_i3	XP_018011703.1PREDICTED: uncharacterized protein LOC108668946	1868	2.73373	0.0053989	0.0257224
TRINITY_DN37220_c3_g1_i3	XP_016932620.1PREDICTED: uncharacterized protein LOC108011884	1091	6.81919	0.00525025	0.025189
TRINITY_DN37224_c2_g1_i1	XP_018013598.1 cytoplasmic protein NCK1-like isoform X2	4031	0.401265	0.00020726	0.00174513
TRINITY_DN37225_c1_g1_i12	XP_018025308.1 sodium/glucose cotransporter 4-like	1136	0.25927	0.000938929	0.00612858
TRINITY_DN37225_c1_g1_i7	XP_018025308.1 sodium/glucose cotransporter 4-like	890	0.0154092	0.00158007	0.00940969
TRINITY_DN37228_c2_g1_i1	XP_013386287.1 protein MAK16 homolog A-like	850	2.21096	0.00416941	0.0208701
TRINITY_DN37234_c1_g2_i4	XP_018011874.1 putative metabolite transport protein YwtG isoform X1	633	0.116738	0.00598564	0.0280108
TRINITY_DN37234_c1_g3_i1	XP_021924700.1histone-lysine N-methyltransferase trithorax isoform X1	8510	2.71313	0.00628898	0.0290966
TRINITY_DN37238_c3_g2_i1	YP_009220631.1hypothetical protein Swssvgp157	892	34899	1.37546e-83	2.52189e-81
TRINITY_DN37238_c3_g3_i1	YP_009220562.1envelope protein	3527	190176	1.01114e-113	8.68409e-111
TRINITY_DN37243_c1_g1_i3	XP_013409791.1 cytoplasmic aconitate hydratase-like isoform X4	3669	1.9669	0.010444	0.0440717
TRINITY_DN37252_c5_g2_i2	XP_018019721.1 G-protein coupled receptor Mth2-like	1861	4.44188	6.88475e-07	1.25948e-05
TRINITY_DN37255_c0_g1_i3	XP_021924976.1myb-related protein A isoform X3	3108	0.191282	0.00450756	0.0222487
TRINITY_DN37262_c5_g2_i5	XP_018009627.1PREDICTED: uncharacterized protein LOC108667146 isoform X3	2369	0.03005	9.53984e-08	2.15313e-06
TRINITY_DN37263_c0_g1_i2	XP_018025488.1 collagen alpha-1(I) chain-like isoform X3	2198	0.00628181	6.48721e-06	8.94829e-05
TRINITY_DN37263_c0_g1_i7	XP_018025488.1 collagen alpha-1(I) chain-like isoform X3	1620	0.00358609	5.78142e-07	1.07573e-05
TRINITY_DN37264_c5_g1_i4	XP_008690259.1 cubilin	913	5.05998	1.53862e-05	0.000191864
TRINITY_DN37271_c1_g3_i2	XP_021935924.1cyclin G isoform X2	2051	2.18023	0.00117577	0.00738786
TRINITY_DN37278_c6_g1_i3	XP_013785843.1folliculin-interacting protein 2-like isoform X3	4402	2.7823	2.63841e-05	0.000305779
TRINITY_DN37279_c4_g3_i1	XP_018022184.1 cytochrome P450 6k1-like	2394	11.0733	1.67033e-12	7.38657e-11
TRINITY_DN37282_c3_g2_i1	XP_021940367.1aldose reductase-like	1075	0.0278154	6.98078e-14	3.50499e-12
TRINITY_DN37286_c4_g3_i2	XP_018006989.1 angiotensin-converting enzyme-like	2232	2.8959	0.00108737	0.00691493
TRINITY_DN37290_c0_g2_i1	XP_018011674.1 probable chitinase 3 isoform X1	1847	0.0718808	0.000222526	0.0018517
TRINITY_DN37290_c0_g2_i2	XP_018011675.1 probable chitinase 3 isoform X2	3447	0.069758	0.00102866	0.00661634
TRINITY_DN37290_c0_g2_i3	XP_018011674.1 probable chitinase 3 isoform X1	4089	0.0720687	0.000346065	0.0026928
TRINITY_DN37292_c2_g1_i12	XP_018018744.1 filamin-A-like	3638	0.418267	0.000201648	0.0017058
TRINITY_DN37292_c2_g1_i13	XP_018018744.1 filamin-A-like	2923	0.422746	0.000613535	0.00432656
TRINITY_DN37292_c2_g1_i8	XP_021934251.1filamin-A isoform X2	1328	0.427192	0.000226045	0.00187811
TRINITY_DN37293_c1_g1_i1	XP_018013272.1 sodium/calcium exchanger 2-like isoform X4	1692	0.0255801	2.20185e-14	1.15159e-12
TRINITY_DN37293_c1_g1_i4	XP_018013271.1 sodium/calcium exchanger 2-like isoform X3	3710	0.0120215	9.28873e-24	8.10553e-22
TRINITY_DN37293_c2_g2_i1	XP_002732668.1 gamma-butyrobetaine dioxygenase-like	1168	0.181423	7.21989e-06	9.81784e-05
TRINITY_DN37294_c2_g2_i1	XP_018011895.1PREDICTED: uncharacterized protein LOC108669116 isoform X1	2074	2.24739	0.0106799	0.0448814
TRINITY_DN37297_c0_g1_i2	XP_011218474.2 steroid receptor RNA activator 1	1366	2.92109	2.66805e-05	0.000308775
TRINITY_DN37305_c0_g2_i1	XP_008169814.1 insulin receptor isoform X1	4891	0.021148	1.45432e-12	6.50183e-11
TRINITY_DN37305_c0_g2_i11	XP_014854699.1 insulin receptor-like	1217	0.00391379	4.98546e-08	1.18417e-06
TRINITY_DN37305_c0_g2_i14	XP_015742096.1 insulin receptor isoform X1	5159	0.0430638	5.85878e-05	0.000600902
TRINITY_DN37305_c0_g2_i18	XP_012867500.1 insulin-like growth factor 1 receptor	4491	0.0195138	7.63206e-07	1.37461e-05
TRINITY_DN37305_c0_g2_i4	XP_015603677.1 insulin-like receptor isoform X2	4401	0.000714606	5.25538e-18	3.74486e-16
TRINITY_DN37305_c0_g2_i8	NP_001037011.1insulin receptor precursor	5249	0.0759715	0.00422058	0.021068
TRINITY_DN37305_c0_g3_i3	XP_014780833.1 acidic phospholipase A2-like	542	0.0680675	0.000206317	0.00173988
TRINITY_DN37306_c0_g1_i1	XP_018018679.1 sister chromatid cohesion protein DCC1-like	1374	0.188975	0.000273468	0.00221682
TRINITY_DN37307_c3_g2_i1	XP_021954530.1uncharacterized protein LOC110851175	1042	10.937	5.38228e-11	1.99609e-09
TRINITY_DN37308_c5_g2_i3	XP_021197533.1electron transfer flavoprotein beta subunit lysine methyltransferase-like	1165	0.400854	0.00763725	0.0342658
TRINITY_DN37309_c6_g1_i1	XP_018494456.1 tyrosine-protein phosphatase non-receptor type 14	2784	0.341037	5.86382e-06	8.17828e-05
TRINITY_DN37310_c3_g2_i2	XP_013198723.1 RNA-directed DNA polymerase from mobile element jockey-like	4209	0.00704501	0.000139696	0.00125182
TRINITY_DN37313_c1_g5_i1	XP_002741271.1 tubulin beta chain-like	881	3.69162	0.00400295	0.0201854
TRINITY_DN37315_c5_g1_i2	XP_018016135.1 serine protease 52-like isoform X1	1071	0.0797018	0.00078399	0.00530118
TRINITY_DN37320_c1_g4_i14	XP_018006717.1 pyruvate kinase-like isoform X2	1758	2.44936	0.000328844	0.00258481
TRINITY_DN37320_c1_g4_i7	XP_018006716.1 pyruvate kinase-like isoform X1	3148	5.96689	1.33091e-10	4.69065e-09
TRINITY_DN37320_c1_g4_i8	XP_018006716.1 pyruvate kinase-like isoform X1	2166	346.257	0.000180465	0.00156059
TRINITY_DN37325_c1_g1_i2	XP_018012696.1 ETS-related transcription factor Elf-4-like	1748	13.3725	0.000703591	0.00483826
TRINITY_DN37325_c1_g1_i4	XP_018012696.1 ETS-related transcription factor Elf-4-like	1633	5.70531	7.62746e-05	0.000747088
TRINITY_DN37325_c1_g1_i6	XP_018012696.1 ETS-related transcription factor Elf-4-like	1533	8.36866	2.6862e-05	0.000310654
TRINITY_DN37325_c1_g2_i1	XP_018012696.1 ETS-related transcription factor Elf-4-like	1417	3.81263	7.32862e-07	1.32728e-05
TRINITY_DN37325_c1_g2_i2	XP_018012696.1 ETS-related transcription factor Elf-4-like	1763	3.33484	2.02482e-05	0.000243845
TRINITY_DN37325_c1_g2_i5	XP_018012696.1 ETS-related transcription factor Elf-4-like	1090	5.07186	4.10063e-05	0.00044314
TRINITY_DN37327_c3_g1_i1	XP_018016145.1PREDICTED: uncharacterized protein LOC108672899	2124	0.230977	7.48936e-07	1.35339e-05
TRINITY_DN37331_c2_g1_i4	YP_009052362.1putative SAM dependent methyltransferase	1036	7.02709	1.31471e-05	0.000166953
TRINITY_DN37335_c1_g3_i2	XP_022190646.1microsomal glutathione S-transferase 1-like	1028	0.116785	4.84982e-11	1.81512e-09
TRINITY_DN37342_c1_g1_i1	XP_018023961.1PREDICTED: uncharacterized protein LOC108679754	2661	2.73455	0.000699219	0.00481205
TRINITY_DN37347_c1_g1_i1	XP_011494585.1 lateral signaling target protein 2 homolog isoform X1	2606	2.37044	0.0108761	0.0455769
TRINITY_DN37347_c1_g7_i1	XP_011254663.1 nicotinamide riboside kinase 1	827	246.599	8.78503e-13	3.99315e-11
TRINITY_DN37349_c2_g1_i1	XP_022189409.1venom protease-like	1641	19.7572	9.68351e-06	0.000127844
TRINITY_DN37350_c0_g2_i5	XP_018012551.1PREDICTED: uncharacterized protein LOC108669665	2830	0.192292	0.000878926	0.00581131
TRINITY_DN37350_c0_g2_i6	XP_018012551.1PREDICTED: uncharacterized protein LOC108669665	8759	0.432166	0.00199026	0.0114315
TRINITY_DN37354_c1_g1_i12	XP_021940952.1phospholipid scramblase 2 isoform X3	1368	24.1803	9.29808e-05	0.000889889
TRINITY_DN37354_c1_g1_i13	XP_021940951.1phospholipid scramblase 2 isoform X2	1928	0.318863	0.00487162	0.0237087
TRINITY_DN37355_c0_g1_i1	XP_018020450.1PREDICTED: uncharacterized protein LOC108676805 isoform X3	4577	0.178724	0.0002659	0.00216084
TRINITY_DN37357_c0_g2_i1	XP_018028233.1 WSC domain-containing protein 1-like	2351	0.203276	4.11123e-07	7.98656e-06
TRINITY_DN37364_c3_g2_i4	XP_018022264.1 tubulin polyglutamylase TTLL4-like	3454	3.18254	0.000234343	0.00193915
TRINITY_DN37377_c0_g2_i2	XP_021958658.1AT-rich interactive domain-containing protein 3C-like isoform X1	1071	63.5331	2.16975e-12	9.44159e-11
TRINITY_DN37384_c1_g1_i1	XP_022309813.1transforming growth factor-beta-induced protein ig-h3-like	3452	14.8777	1.01162e-17	7.11538e-16
TRINITY_DN37385_c4_g1_i1	XP_013418958.1 neuralized-like protein 4	3795	0.452262	0.00581104	0.0273585
TRINITY_DN37388_c4_g2_i1	XP_014779456.1 uncharacterized HIT-like protein Synpcc7942_1390	1057	0.441273	0.00091493	0.00600074
TRINITY_DN37394_c0_g1_i12	XP_018006525.1 glutaminase liver isoform, mitochondrial-like isoform X1	3085	154.955	5.5884e-06	7.85457e-05
TRINITY_DN37396_c2_g3_i7	XP_018027123.1 carbonic anhydrase 2-like	1676	0.00318072	0.00156897	0.00934734
TRINITY_DN37404_c1_g2_i2	XP_018020388.1 D-3-phosphoglycerate dehydrogenase-like	2295	0.329598	0.00115382	0.00726669
TRINITY_DN37412_c1_g1_i1	XP_018008577.1 DNA excision repair protein haywire-like	2834	5.53278	3.81627e-11	1.45161e-09
TRINITY_DN37426_c0_g1_i1	XP_018018284.1 small ubiquitin-related modifier-like	1078	2.56347	4.12989e-05	0.000445416
TRINITY_DN37426_c0_g1_i4	XP_018018284.1 small ubiquitin-related modifier-like	1307	7.67795	0.00239672	0.0132575
TRINITY_DN37428_c0_g2_i2	XP_018024075.1 serine-rich adhesin for platelets-like	1408	3.5393	0.0044618	0.0220696
TRINITY_DN37429_c0_g1_i4	XP_018010986.1PREDICTED: uncharacterized protein LOC108668307	1925	5.01178	4.70953e-07	8.94412e-06
TRINITY_DN37429_c0_g2_i2	XP_021930747.1histone-lysine N-methyltransferase, H3 lysine-79 specific-like isoform X2	6040	0.0933026	0.0114351	0.047384
TRINITY_DN37436_c4_g1_i1	XP_014276585.1 ABC transporter G family member 21	3600	2.64282	0.0088519	0.0385721
TRINITY_DN37445_c0_g1_i11	XP_018012384.1 poly(U)-binding-splicing factor half pint-like isoform X4	3168	2.75383	3.97287e-05	0.000432195
TRINITY_DN37452_c0_g2_i1	XP_006564044.1 WD repeat-containing protein 75	2905	2.10355	0.00679919	0.0310598
TRINITY_DN37454_c2_g2_i6	XP_014725451.1 poly [ADP-ribose] polymerase 12-like	1752	8.18376	2.25916e-05	0.000267077
TRINITY_DN37455_c13_g1_i1	XP_014790456.1 BMP and activin membrane-bound inhibitor homolog	831	0.0356183	0.000133377	0.00120512
TRINITY_DN37457_c1_g1_i1	XP_018022102.1 ran GTPase-activating protein 1-like	2528	2.22244	0.00301489	0.0159938
TRINITY_DN37463_c0_g2_i2	XP_021938968.1uncharacterized protein LOC110839251 isoform X2	586	0.0435288	5.63476e-05	0.000581214
TRINITY_DN37463_c0_g2_i4	XP_013420778.1 probable phosphite transport system-binding protein PtxB	588	0.117074	0.0111419	0.0464403
TRINITY_DN37463_c0_g2_i5	XP_022249321.1uncharacterized protein LOC106465684 isoform X2	481	0.0736196	0.000836367	0.00558376
TRINITY_DN37463_c0_g2_i6	XP_013781375.1uncharacterized protein LOC106465684 isoform X1	1062	0.0450139	1.54659e-08	3.98692e-07
TRINITY_DN37467_c1_g1_i2	XP_022332512.1bifunctional glutamate/proline--tRNA ligase-like	1716	8.32749	1.94114e-10	6.72517e-09
TRINITY_DN37468_c0_g1_i7	XP_011337560.1 acidic mammalian chitinase isoform X3	635	0.0570448	0.00291243	0.0155593
TRINITY_DN37471_c4_g6_i1	XP_020319796.1proteasome assembly chaperone 1	1312	2.05373	0.00399913	0.0201817
TRINITY_DN37473_c0_g1_i2	XP_018015177.1 C-type mannose receptor 2-like isoform X3	1546	0.0227511	1.10348e-07	2.44645e-06
TRINITY_DN37473_c0_g1_i6	XP_018023697.1PREDICTED: uncharacterized protein LOC108679559 isoform X4	1940	0.00463787	2.10429e-05	0.000251567
TRINITY_DN37473_c0_g1_i8	XP_018023697.1PREDICTED: uncharacterized protein LOC108679559 isoform X4	1773	0.00421674	3.13615e-07	6.30242e-06
TRINITY_DN37474_c0_g1_i1	XP_013418081.1 crossover junction endonuclease EME1-like	1638	0.171483	0.0011172	0.00707156
TRINITY_DN37476_c0_g1_i1	XP_022241366.1regulator of microtubule dynamics protein 1-like isoform X2	1533	0.356109	0.00545285	0.0259491
TRINITY_DN37481_c5_g2_i1	XP_006820410.1 protein fantom-like	4518	0.328015	0.00217368	0.0122395
TRINITY_DN37494_c0_g2_i5	XP_013870055.1 extracellular matrix protein FRAS1-like	1234	0.0158272	0.00170342	0.010037
TRINITY_DN37496_c2_g2_i1	XP_021947891.12-oxo-4-hydroxy-4-carboxy-5-ureidoimidazoline decarboxylase-like	281	0.0518163	5.42913e-06	7.67035e-05
TRINITY_DN37496_c2_g2_i2	XP_021947891.12-oxo-4-hydroxy-4-carboxy-5-ureidoimidazoline decarboxylase-like	525	0.0058308	6.80025e-06	9.33276e-05
TRINITY_DN37496_c2_g9_i1	XP_021191845.12-oxo-4-hydroxy-4-carboxy-5-ureidoimidazoline decarboxylase-like	359	0.0403334	8.5897e-09	2.32449e-07
TRINITY_DN37497_c2_g2_i3	XP_021913397.1blood vessel epicardial substance-like isoform X6	1860	2.59402	0.00269082	0.014573
TRINITY_DN37506_c2_g1_i7	XP_003726178.1 glucosylceramidase	491	0.069166	0.00648761	0.02988
TRINITY_DN37507_c1_g3_i6	XP_001846630.1chymotrypsin BII	1149	0.015975	0.00701168	0.0318798
TRINITY_DN37508_c0_g1_i4	XP_015517216.1PREDICTED: uncharacterized protein C05D11.1-like	4542	0.495939	0.00707822	0.0321554
TRINITY_DN37509_c2_g1_i8	XP_018020116.1 serine/threonine-protein kinase VRK1-like	5569	0.359677	8.9838e-05	0.000865904
TRINITY_DN37514_c8_g3_i9	XP_021349278.1E3 ubiquitin-protein ligase Mdm2-like isoform X1	3103	13.61	2.41922e-05	0.000284415
TRINITY_DN37517_c3_g1_i2	XP_018008294.1 GTP cyclohydrolase 1-like	1985	0.0472932	1.04241e-05	0.000136517
TRINITY_DN37517_c3_g1_i7	XP_018008294.1 GTP cyclohydrolase 1-like	1163	66.5859	1.00739e-14	5.40743e-13
TRINITY_DN37518_c0_g1_i3	XP_015598511.1 piggyBac transposable element-derived protein 4-like	1593	339.357	6.24529e-08	1.45172e-06
TRINITY_DN37522_c1_g5_i1	XP_018897752.1 transient receptor potential cation channel protein painless isoform X3	3262	0.362067	0.00256835	0.0140686
TRINITY_DN37522_c2_g2_i1	XP_017298495.1 isocitrate dehydrogenase [NAD] subunit beta, mitochondrial-like	216	4.19364	0.00419838	0.0209829
TRINITY_DN37523_c0_g2_i10	XP_021939414.15-aminolevulinate synthase, erythroid-specific, mitochondrial isoform X3	1465	3.77955	1.19021e-07	2.62104e-06
TRINITY_DN37523_c0_g2_i12	XP_021961121.15-aminolevulinate synthase, erythroid-specific, mitochondrial-like	2622	3.44921	9.90939e-07	1.73128e-05
TRINITY_DN37524_c3_g1_i2	XP_018021806.1 innexin inx2-like	1565	3.15543	0.00162235	0.00961276
TRINITY_DN37527_c0_g1_i1	XP_018017574.1 probable dimethyladenosine transferase	1631	4.00157	6.80786e-05	0.000683183
TRINITY_DN37533_c6_g1_i1	XP_018018851.1 proclotting enzyme-like isoform X2	4696	0.00355012	7.10145e-06	9.69719e-05
TRINITY_DN37535_c1_g1_i1	XP_018010284.1 ninjurin-1-like	961	4.35837	0.000779905	0.0052807
TRINITY_DN37537_c1_g1_i8	XP_018016079.1 mediator of RNA polymerase II transcription subunit 15-like	1728	0.00263782	0.000304346	0.00242496
TRINITY_DN37539_c0_g3_i2	XP_016304553.1 tubulin alpha-1A chain-like	500	0.105518	0.000568268	0.00405821
TRINITY_DN37539_c0_g3_i3	XP_021490647.1tubulin alpha-1C chain-like	368	0.0208441	0.00308638	0.0162989
TRINITY_DN37542_c2_g1_i2	XP_011634269.1 mucin-12-like	11901	4.04085	1.07028e-08	2.85374e-07
TRINITY_DN37543_c0_g2_i1	XP_021933000.1tetratricopeptide repeat protein 36	1579	0.0023898	1.04088e-19	7.97419e-18
TRINITY_DN37546_c6_g3_i3	XP_013782612.1dnaJ homolog subfamily C member 22-like	4128	5.86495	4.47458e-06	6.45589e-05
TRINITY_DN37550_c4_g1_i1	XP_021923378.1peroxisome biogenesis factor 10	1038	0.142512	0.000161875	0.00142475
TRINITY_DN37557_c3_g2_i2	XP_012935665.1 E3 SUMO-protein ligase PIAS1-like isoform X7	2419	0.00862188	9.02802e-06	0.000119967
TRINITY_DN37563_c3_g1_i2	XP_018011834.1 uncharacterized MFS-type transporter YhjX-like	1712	1.93988	0.00661465	0.0303537
TRINITY_DN37566_c0_g1_i1	XP_018012176.1 peptidyl-prolyl cis-trans isomerase H-like isoform X2	764	2.5264	0.000196215	0.00166958
TRINITY_DN37573_c3_g3_i1	XP_019875602.1 28 kDa heat- and acid-stable phosphoprotein	739	2.6861	5.29448e-05	0.000549938
TRINITY_DN37574_c0_g1_i1	XP_018905584.1 equilibrative nucleoside transporter 3 isoform X1	4024	5.31135	1.15431e-08	3.0578e-07
TRINITY_DN37574_c0_g1_i4	XP_022190835.1equilibrative nucleoside transporter 2 isoform X3	3237	0.452136	0.00505615	0.0244318
TRINITY_DN37576_c1_g1_i5	XP_022123888.1ribonuclease Oy	1195	175.855	6.00325e-13	2.75171e-11
TRINITY_DN37580_c2_g1_i1	XP_018026659.1 hemicentin-2-like	1192	0.0203697	0.0103597	0.0437838
TRINITY_DN37581_c6_g1_i5	XP_018027706.1PREDICTED: uncharacterized protein LOC108682950	2599	0.333773	3.86664e-06	5.67919e-05
TRINITY_DN37581_c6_g5_i1	XP_018016351.1 trimethyllysine dioxygenase, mitochondrial-like isoform X2	1511	0.196914	6.02857e-09	1.67303e-07
TRINITY_DN37595_c6_g1_i1	XP_011699115.1 proclotting enzyme	1115	0.0184865	3.6843e-06	5.44076e-05
TRINITY_DN37595_c6_g1_i10	XP_018023556.1 proclotting enzyme-like	2138	0.0195542	1.70915e-07	3.64099e-06
TRINITY_DN37595_c6_g1_i13	XP_022258250.1proclotting enzyme-like	840	0.0120104	5.84441e-15	3.22193e-13
TRINITY_DN37595_c6_g1_i14	XP_012252741.1proclotting enzyme	2455	0.0679093	0.000756219	0.00513311
TRINITY_DN37595_c6_g1_i17	XP_011264757.1 proclotting enzyme isoform X1	1909	0.0246815	2.79382e-07	5.69158e-06
TRINITY_DN37595_c6_g1_i2	XP_012252741.1proclotting enzyme	2768	0.0551914	0.000948106	0.00617859
TRINITY_DN37595_c6_g1_i4	XP_012252741.1proclotting enzyme	2243	0.0084667	3.94547e-17	2.61716e-15
TRINITY_DN37597_c4_g2_i1	XP_018007638.1PREDICTED: uncharacterized protein LOC108665399	1216	0.00524005	0.000227943	0.00189291
TRINITY_DN37598_c2_g2_i3	XP_018009352.1 RNA binding protein fox-1 homolog 3-like isoform X9	4013	0.293959	1.60665e-05	0.000199176
TRINITY_DN37598_c2_g2_i5	XP_018009352.1 RNA binding protein fox-1 homolog 3-like isoform X9	4022	1.97291	0.00662903	0.0304026
TRINITY_DN37609_c3_g1_i1	XP_021912992.1protein Skeletor, isoforms D/E-like	1367	7.81649	0.000236464	0.00195373
TRINITY_DN37622_c0_g1_i1	XP_021916546.1cadherin-related tumor suppressor	6535	0.343887	0.000148557	0.0013224
TRINITY_DN37623_c0_g1_i1	XP_013417217.1 5-hydroxyisourate hydrolase-like isoform X1	2976	0.29051	3.68986e-06	5.44405e-05
TRINITY_DN37623_c0_g1_i5	XP_013417217.1 5-hydroxyisourate hydrolase-like isoform X1	1227	0.374194	0.000685153	0.00474169
TRINITY_DN37624_c7_g4_i1	XP_018025949.1 methylenetetrahydrofolate reductase-like	2280	7.25046	1.15458e-09	3.56826e-08
TRINITY_DN37624_c7_g4_i2	XP_018025949.1 methylenetetrahydrofolate reductase-like	416	14.0125	5.07302e-05	0.000531673
TRINITY_DN37644_c4_g5_i3	XP_017890792.1 bromodomain adjacent to zinc finger domain protein 2B-like isoform X16	4373	0.262939	0.000165651	0.00145364
TRINITY_DN37644_c4_g5_i5	XP_017890789.1 bromodomain adjacent to zinc finger domain protein 2B-like isoform X13	4328	0.318634	8.0048e-05	0.000778441
TRINITY_DN37655_c3_g1_i1	XP_018013858.1 alkylglycerol monooxygenase-like	902	0.0238143	3.57904e-07	7.07054e-06
TRINITY_DN37655_c3_g2_i1	XP_018013858.1 alkylglycerol monooxygenase-like	517	0.106784	7.28249e-05	0.000720403
TRINITY_DN37657_c0_g1_i1	XP_018008281.1 sulfide:quinone oxidoreductase, mitochondrial-like	1514	0.0983302	2.50773e-12	1.08544e-10
TRINITY_DN37660_c1_g1_i1	YP_009220516.1hypothetical protein Swssvgp042	2287	101423	1.8908e-88	3.80915e-86
TRINITY_DN37660_c3_g1_i1	YP_009220514.1hypothetical protein Swssvgp040	379	151699	3.76022e-102	1.20312e-99
TRINITY_DN37660_c3_g2_i1	YP_009220513.1hypothetical protein Swssvgp039	848	146469	1.57424e-112	1.22326e-109
TRINITY_DN37660_c3_g3_i1	YP_009220515.1hypothetical protein Swssvgp041	2388	136234	9.42663e-100	2.56373e-97
TRINITY_DN37664_c5_g1_i1	XP_011562751.1 46 kDa FK506-binding nuclear protein	844	2.39605	0.00126173	0.0078524
TRINITY_DN37667_c4_g1_i1	XP_018010430.1 mucolipin-3-like isoform X3	1104	4.28579	0.000168813	0.00147546
TRINITY_DN37667_c4_g1_i3	XP_021924118.1mucolipin-3-like isoform X5	1369	13.3828	4.3292e-07	8.34047e-06
TRINITY_DN37667_c5_g1_i4	XP_018017315.1 poly [ADP-ribose] polymerase 12-like isoform X1	2556	10.1456	9.57514e-11	3.434e-09
TRINITY_DN37669_c2_g3_i4	XP_011352072.1 chromatin-remodeling complex ATPase chain Iswi	3108	0.107435	1.36281e-13	6.59892e-12
TRINITY_DN37671_c0_g2_i1	XP_015112094.1 acetyl-CoA acetyltransferase, mitochondrial isoform X3	1632	0.220534	1.33851e-09	4.08106e-08
TRINITY_DN37676_c5_g2_i4	XP_014677618.1 solute carrier family 35 member D3-like	1526	2.36701	0.0118063	0.0486862
TRINITY_DN37683_c2_g2_i1	XP_018014491.1 L-lactate dehydrogenase-like isoform X2	443	3.92167	0.00194394	0.0112129
TRINITY_DN37687_c2_g7_i3	XP_010765856.1 60S ribosomal protein L30	461	7.74603	1.86794e-08	4.75731e-07
TRINITY_DN37688_c0_g3_i2	XP_016358213.1 cell growth-regulating nucleolar protein	1063	3.88497	1.63681e-06	2.68978e-05
TRINITY_DN37689_c4_g2_i1	XP_022191826.1myosin light chain kinase, smooth muscle-like isoform X1	6412	2.52954	0.000108142	0.00101651
TRINITY_DN37690_c5_g2_i2	XP_018024253.1 leukocyte elastase inhibitor-like	671	11.9096	0.00061327	0.00432656
TRINITY_DN37690_c5_g2_i3	XP_018024253.1 leukocyte elastase inhibitor-like	1585	21.8305	1.9927e-05	0.000240865
TRINITY_DN37690_c5_g2_i4	XP_018024253.1 leukocyte elastase inhibitor-like	1864	41.3625	8.07373e-10	2.57822e-08
TRINITY_DN37690_c5_g5_i1	XP_022225658.1serine protease inhibitor 42Dd isoform X1	403	8.31953	0.000102937	0.00097375
TRINITY_DN37704_c1_g1_i6	XP_018015706.1 structural maintenance of chromosomes protein 6-like	3942	2.75419	1.77328e-05	0.000218387
TRINITY_DN37708_c3_g4_i3	XP_018027942.1 alcohol dehydrogenase class-3-like isoform X4	1686	0.268408	1.14672e-06	1.9635e-05
TRINITY_DN37711_c0_g2_i1	XP_021961808.1solute carrier family 43 member 3-like	1643	0.117713	0.00220626	0.0123928
TRINITY_DN37716_c1_g3_i1	XP_021916783.1cyclin-dependent kinase 12 isoform X1	2419	0.407205	0.0026917	0.014573
TRINITY_DN37718_c0_g2_i5	XP_018013636.1 FERM domain-containing protein 8-like	2025	0.121668	0.00117819	0.00740017
TRINITY_DN37721_c1_g1_i1	XP_018016856.1 probable G-protein coupled receptor B0563.6	2588	3.24214	0.00801968	0.0356484
TRINITY_DN37721_c2_g1_i4	XP_021961187.1protein Skeletor, isoforms B/C-like	960	16.1973	6.37846e-09	1.75817e-07
TRINITY_DN37723_c0_g1_i1	XP_014681313.1 DNA-directed RNA polymerase III subunit RPC9-like isoform X2	916	2.35314	0.00359663	0.0185727
TRINITY_DN37726_c0_g1_i1	XP_018012253.1 aspartate aminotransferase, cytoplasmic-like	2512	0.393342	0.000579472	0.00412378
TRINITY_DN37729_c1_g1_i3	XP_012236809.1 centromere-associated protein E isoform X1	3080	0.28973	2.61433e-06	4.01323e-05
TRINITY_DN37731_c3_g1_i4	XP_021347717.1glutenin, high molecular weight subunit DX5-like	980	0.0187588	0.00952837	0.0408845
TRINITY_DN37737_c0_g2_i9	XP_018015332.1 E3 ubiquitin-protein ligase SMURF2-like isoform X1	1507	151.353	2.57461e-05	0.000299234
TRINITY_DN37739_c0_g1_i1	XP_018019762.1PREDICTED: uncharacterized protein LOC108676220	2128	2.77024	9.26188e-05	0.000887465
TRINITY_DN37747_c0_g2_i7	XP_011332517.1 inositol monophosphatase 1	1512	2.34064	0.00562703	0.0265919
TRINITY_DN37750_c0_g1_i1	XP_018907381.1 GAS2-like protein pickled eggs	1471	2.4382	0.00772663	0.0345717
TRINITY_DN37752_c4_g1_i1	XP_011167264.1 monocarboxylate transporter 12	979	14.24	1.77193e-14	9.38778e-13
TRINITY_DN37752_c7_g2_i2	XP_022332264.1sacsin-like isoform X2	11752	8.98584	7.16835e-14	3.58813e-12
TRINITY_DN37752_c7_g2_i3	XP_011682937.1 sacsin-like	1337	13.5428	1.82604e-20	1.43256e-18
TRINITY_DN37752_c7_g2_i8	XP_022332259.1sacsin-like isoform X1	3904	28.5324	2.08367e-31	2.16569e-29
TRINITY_DN37754_c2_g1_i2	XP_018056877.1 transformer-2 protein homolog beta isoform X1	1850	0.337949	0.00198533	0.0114113
TRINITY_DN37767_c1_g6_i1	XP_022235625.1sodium- and chloride-dependent glycine transporter 2-like	2582	0.133248	1.28242e-06	2.16855e-05
TRINITY_DN37772_c3_g1_i7	XP_018012754.1 proteoglycan 4-like isoform X2	5131	0.0934211	0.00965984	0.0413074
TRINITY_DN37781_c0_g1_i7	XP_011198527.1 actin, cytoplasmic A3a isoform X1	560	2.48694	0.000638344	0.00446294
TRINITY_DN37797_c2_g1_i1	XP_018013090.1 dehydrogenase/reductase SDR family member 4-like	1197	0.430831	0.00817667	0.0361885
TRINITY_DN37797_c2_g1_i3	XP_018013090.1 dehydrogenase/reductase SDR family member 4-like	568	0.0189647	0.00131582	0.00813011
TRINITY_DN37800_c4_g5_i1	XP_021958016.1trans-1,2-dihydrobenzene-1,2-diol dehydrogenase-like	2199	0.0100243	0.000316875	0.00250765
TRINITY_DN37800_c4_g5_i2	XP_011865833.1 trans-1,2-dihydrobenzene-1,2-diol dehydrogenase-like	1841	0.0682788	1.43318e-09	4.30693e-08
TRINITY_DN37801_c5_g1_i2	XP_013385782.1 dehydrogenase/reductase SDR family member 11-like isoform X2	1271	0.37293	0.000634074	0.00443688
TRINITY_DN37802_c6_g1_i1	XP_003092063.1hypothetical protein CRE_24267	314	6.87593	0.00254628	0.0139618
TRINITY_DN37804_c4_g2_i1	XP_017753747.1 X-ray repair cross-complementing protein 5-like	656	0.448412	0.0013699	0.00837543
TRINITY_DN37804_c4_g2_i3	XP_017753747.1 X-ray repair cross-complementing protein 5-like	948	0.0467248	3.12475e-05	0.000354834
TRINITY_DN37810_c4_g5_i4	XP_022341324.1E3 ubiquitin-protein ligase TRIM71-like	2459	5.85878	1.45734e-08	3.80495e-07
TRINITY_DN37813_c3_g2_i2	XP_018010534.1 mucin-4-like	1934	0.297656	0.000812439	0.00546246
TRINITY_DN37814_c0_g1_i1	XP_021920653.1tyrosine-protein phosphatase 10D isoform X2	6585	0.31654	1.25293e-05	0.000159978
TRINITY_DN37816_c5_g3_i1	XP_013773067.2glutathione peroxidase-like	851	0.000282614	5.25073e-14	2.67754e-12
TRINITY_DN37818_c0_g1_i1	XP_018008529.1 mucin-5AC-like isoform X2	2172	0.242212	0.010054	0.04268
TRINITY_DN37818_c0_g1_i3	XP_018008529.1 mucin-5AC-like isoform X2	4035	0.226764	0.00174913	0.0102522
TRINITY_DN37829_c0_g2_i1	XP_011568877.1 N-acylneuraminate-9-phosphatase	1300	9.97544	3.75546e-06	5.53582e-05
TRINITY_DN37847_c3_g6_i1	XP_013409869.1 WD repeat-containing protein 43-like	2765	2.50259	0.000145086	0.00129372
TRINITY_DN37851_c1_g1_i1	YP_009220611.1capsid protein	239	1860	1.59536e-28	1.56826e-26
TRINITY_DN37851_c1_g2_i1	YP_009220610.1envelope protein	515	140508	1.9265e-127	1.04789e-123
TRINITY_DN37851_c1_g3_i2	YP_009220611.1capsid protein	3233	199323	1.82102e-131	1.48577e-127
TRINITY_DN37853_c3_g1_i2	XP_018018512.1 kidney mitochondrial carrier protein 1-like	3743	4.66147	5.71272e-05	0.000588139
TRINITY_DN37853_c3_g1_i5	XP_018018512.1 kidney mitochondrial carrier protein 1-like	2342	3.01815	0.00036796	0.00283225
TRINITY_DN37854_c1_g3_i1	XP_012342447.1 sialin	509	0.148364	0.00507794	0.0245081
TRINITY_DN37854_c1_g3_i2	XP_012342447.1 sialin	532	0.00876199	0.000217566	0.0018197
TRINITY_DN37861_c0_g1_i1	XP_018026094.1 glutamine--tRNA ligase-like isoform X1	3722	2.20868	0.00330952	0.0173088
TRINITY_DN37863_c2_g5_i2	XP_002734673.1 angio-associated migratory cell protein-like	1265	3.37236	1.32555e-05	0.000167677
TRINITY_DN37868_c4_g1_i11	XP_018011733.1 protein transport protein SEC31-like	2228	11.377	0.00842403	0.0369724
TRINITY_DN37868_c4_g1_i2	XP_018011733.1 protein transport protein SEC31-like	2288	8.0187	1.69108e-06	2.77059e-05
TRINITY_DN37871_c0_g1_i2	XP_018522186.1 carbohydrate sulfotransferase 8-like	1378	384.567	1.12628e-06	1.9346e-05
TRINITY_DN37871_c0_g1_i4	XP_018522186.1 carbohydrate sulfotransferase 8-like	1348	30.793	0.00289404	0.0154887
TRINITY_DN37871_c0_g2_i1	XP_018010230.1 clotting factor B-like	1528	8.66953	0.00147107	0.00887426
TRINITY_DN37876_c0_g1_i12	XP_008557786.1 programmed cell death protein 6 isoform X2	1063	2.56766	0.000136706	0.00123111
TRINITY_DN37876_c0_g1_i2	XP_018025524.1 programmed cell death protein 6-like isoform X2	1368	0.0769297	0.0107286	0.0450397
TRINITY_DN37876_c0_g1_i4	XP_008557786.1 programmed cell death protein 6 isoform X2	958	7.17035	0.0119838	0.0492451
TRINITY_DN37876_c0_g1_i9	XP_018025524.1 programmed cell death protein 6-like isoform X2	1168	3.34739	0.000830958	0.0055572
TRINITY_DN37877_c0_g1_i1	XP_018021754.1 replication protein A 70 kDa DNA-binding subunit-like isoform X1	3033	3.26225	2.47852e-06	3.83724e-05
TRINITY_DN37877_c0_g1_i4	XP_018021754.1 replication protein A 70 kDa DNA-binding subunit-like isoform X1	3006	1.8203	0.00990302	0.0421156
TRINITY_DN37879_c3_g1_i2	XP_018644951.1choline/ethanolamine kinase, putative	978	13.3443	0.000256951	0.002107
TRINITY_DN37885_c0_g1_i7	XP_018022648.1 10 kDa heat shock protein, mitochondrial-like	1181	2.27853	0.00151923	0.00910099
TRINITY_DN37890_c0_g1_i8	XP_018018868.1 tolloid-like protein 2	1416	0.232556	2.5452e-09	7.42981e-08
TRINITY_DN37894_c2_g4_i1	XP_019618294.1 ATP-binding cassette sub-family A member 1-like	606	46.3761	8.98038e-08	2.03248e-06
TRINITY_DN37895_c0_g1_i1	XP_018647423.1acyl-CoA:glycerol-3-phosphate acyltransferase	266	7.57633	0.00159602	0.00948427
TRINITY_DN37895_c0_g2_i2	XP_005100548.1 RNA-directed DNA polymerase from mobile element jockey-like	768	12.6739	8.11557e-07	1.45208e-05
TRINITY_DN37898_c1_g5_i1	XP_021925061.1solute carrier family 52, riboflavin transporter, member 3-A isoform X3	1182	5.56678	0.00201419	0.0115446
TRINITY_DN37899_c0_g1_i6	XP_018026620.1 titin-like isoform X3	7907	2.63927	0.00389374	0.019763
TRINITY_DN37900_c5_g3_i2	XP_018026937.1 fatty acid hydroxylase domain-containing protein 2-like	1118	0.0527167	1.9134e-07	4.04442e-06
TRINITY_DN37902_c1_g1_i1	XP_018023715.1 protein Star-like	1637	6.26241	1.29273e-06	2.18146e-05
TRINITY_DN37909_c0_g3_i1	XP_021935263.1bolA-like protein DDB_G0274169	770	0.385251	0.00700194	0.031857
TRINITY_DN37911_c0_g4_i1	YP_009220503.1immediate-early protein	1840	66454.9	2.62287e-97	6.79364e-95
TRINITY_DN37917_c2_g2_i2	XP_021931151.1protein lingerer isoform X5	5197	0.470765	0.00271329	0.0146705
TRINITY_DN37932_c1_g2_i3	XP_018020876.1 major facilitator superfamily domain-containing protein 3-like isoform X1	1493	0.395815	0.0015026	0.00901452
TRINITY_DN37934_c1_g2_i1	XP_021931595.1anaphase-promoting complex subunit 4 isoform X1	2614	0.375223	0.00203574	0.0116494
TRINITY_DN37935_c0_g5_i1	XP_019872917.1 protein arginine N-methyltransferase 1	1754	2.70771	0.000220063	0.00183494
TRINITY_DN37939_c0_g1_i1	XP_018011753.1PREDICTED: uncharacterized protein LOC108668980	3168	0.0647482	7.89168e-06	0.000106603
TRINITY_DN37945_c2_g2_i1	XP_021931076.1polyhomeotic-like protein 1 isoform X3	4282	0.499131	0.00985922	0.041995
TRINITY_DN37945_c3_g1_i3	NP_001171772.1succinyl-CoA:3-ketoacid-coenzyme A transferase 1, mitochondrial	3443	0.287123	1.1897e-06	2.02646e-05
TRINITY_DN37951_c1_g3_i2	XP_018011510.1 regulator of G-protein signaling 2-like	1321	9.70817	5.42018e-14	2.75534e-12
TRINITY_DN37953_c0_g1_i4	XP_021968212.1cytochrome b5-like	803	2.06105	0.00504657	0.0244154
TRINITY_DN37955_c4_g3_i2	XP_021912999.1ubiquilin-1 isoform X2	1923	2.72926	3.66572e-05	0.000404991
TRINITY_DN37958_c2_g2_i3	XP_018012650.1 fibrillin-2-like	3184	0.35069	0.000170839	0.00148998
TRINITY_DN37958_c2_g3_i2	XP_018012650.1 fibrillin-2-like	1140	0.32297	0.000154049	0.00136618
TRINITY_DN37968_c6_g1_i20	XP_018021418.1 organic cation transporter-like protein isoform X2	1104	0.0203406	0.00267557	0.0145146
TRINITY_DN37968_c6_g1_i7	XP_018021418.1 organic cation transporter-like protein isoform X2	2157	0.0117091	0.000596631	0.00422195
TRINITY_DN37970_c2_g1_i1	XP_018015376.1PREDICTED: uncharacterized protein LOC108672246	1594	4.05559	1.44745e-06	2.41016e-05
TRINITY_DN37972_c2_g1_i1	XP_018022692.1 phosphoenolpyruvate carboxykinase [GTP]-like	485	0.0231896	7.2909e-17	4.68398e-15
TRINITY_DN37972_c2_g1_i2	XP_018022692.1 phosphoenolpyruvate carboxykinase [GTP]-like	455	0.00549097	1.59785e-06	2.63372e-05
TRINITY_DN37972_c2_g2_i1	---NA---	466	0.0215094	0.0029988	0.015924
TRINITY_DN37973_c0_g1_i4	XP_018017801.1 cytospin-A-like isoform X2	4401	0.373231	0.000108539	0.00101904
TRINITY_DN37973_c0_g1_i6	XP_018017799.1 cytospin-A-like isoform X1	2790	0.162215	0.00231928	0.0129025
TRINITY_DN37984_c0_g7_i1	XP_013086207.1 protein Churchill-like isoform X2	726	0.424698	0.0105747	0.0445011
TRINITY_DN37984_c0_g8_i1	XP_018025014.1 fukutin-related protein-like	2633	0.477896	0.00242069	0.0133674
TRINITY_DN37985_c0_g1_i1	XP_018015212.1 juvenile hormone epoxide hydrolase 1-like	2012	0.0870501	4.92522e-19	3.72082e-17
TRINITY_DN37986_c0_g1_i17	XP_018909798.1 LIM domain only protein 7	3163	0.00520072	2.87267e-07	5.83037e-06
TRINITY_DN37986_c0_g1_i9	XP_018909798.1 LIM domain only protein 7	3281	0.00711025	4.26773e-06	6.20132e-05
TRINITY_DN37988_c3_g1_i5	XP_018019530.1 epidermal growth factor receptor kinase substrate 8-like protein 2	4508	0.447067	0.00113137	0.00714738
TRINITY_DN37989_c0_g1_i1	XP_004595843.1 U6 snRNA-associated Sm-like protein LSm4	1107	2.04534	0.00515063	0.0247868
TRINITY_DN37991_c2_g1_i2	XP_018014298.1 equilibrative nucleoside transporter 3-like	1731	3.57515	0.00754419	0.0339775
TRINITY_DN37992_c2_g1_i1	XP_018333388.1 protein FAM32A	1679	1.96079	0.00477149	0.0232838
TRINITY_DN37994_c0_g3_i3	XP_018010510.1PREDICTED: uncharacterized protein LOC108667921 isoform X1	1460	10.4071	0.00201763	0.0115603
TRINITY_DN37994_c0_g3_i4	XP_018010510.1PREDICTED: uncharacterized protein LOC108667921 isoform X1	3221	8.74725	6.28889e-14	3.16735e-12
TRINITY_DN37994_c0_g3_i8	XP_018010511.1PREDICTED: uncharacterized protein LOC108667921 isoform X2	1159	21.7656	0.00368478	0.0189142
TRINITY_DN38002_c4_g2_i1	XP_018019629.1 IWS1-like protein	2708	2.07019	0.00852672	0.0373227
TRINITY_DN38010_c0_g3_i2	XP_018007894.1 alpha-glucosidase-like	1833	4.23196	0.00365228	0.018802
TRINITY_DN38011_c1_g2_i6	XP_018012522.1 protein tramtrack, beta isoform-like isoform X9	1856	0.220338	0.0062143	0.0288656
TRINITY_DN38012_c2_g1_i11	XP_018010848.1 serine-rich adhesin for platelets-like isoform X1	2666	4.96393	0.00338048	0.0176295
TRINITY_DN38012_c2_g1_i12	XP_018010850.1 serine-rich adhesin for platelets-like isoform X3	4155	4.45706	4.02764e-07	7.86161e-06
TRINITY_DN38012_c2_g1_i13	XP_018010848.1 serine-rich adhesin for platelets-like isoform X1	4152	0.00221494	0.000117615	0.00108554
TRINITY_DN38012_c2_g1_i2	XP_018010848.1 serine-rich adhesin for platelets-like isoform X1	867	5.06546	0.00342583	0.0178318
TRINITY_DN38012_c2_g1_i4	XP_018010850.1 serine-rich adhesin for platelets-like isoform X3	2590	9.54595	6.72083e-09	1.8432e-07
TRINITY_DN38012_c2_g1_i6	XP_018010848.1 serine-rich adhesin for platelets-like isoform X1	4464	19.3207	1.36861e-05	0.000172455
TRINITY_DN38012_c2_g1_i7	XP_018010848.1 serine-rich adhesin for platelets-like isoform X1	2719	3.70364	0.00277041	0.0149249
TRINITY_DN38017_c1_g3_i1	XP_008555863.1 forkhead box protein P1 isoform X9	564	0.0180315	0.000426349	0.00320164
TRINITY_DN38024_c3_g3_i1	XP_018018230.1 LETM1 and EF-hand domain-containing protein 1, mitochondrial-like isoform X1	3563	2.61273	0.000149113	0.001326
TRINITY_DN38031_c0_g1_i2	XP_018022974.1 serine/arginine repetitive matrix protein 5-like	4019	0.361596	0.00092983	0.00607891
TRINITY_DN38033_c3_g1_i1	XP_006819354.1 polycystic kidney disease protein 1-like 1-like	2610	2.24312	0.00323077	0.0169353
TRINITY_DN38034_c0_g1_i9	XP_018013786.1 facilitated trehalose transporter Tret1-2 homolog	1958	0.0370694	1.22138e-07	2.68244e-06
TRINITY_DN38045_c0_g2_i4	XP_018025719.1 V-type proton ATPase subunit e-like	553	73.3831	5.77224e-06	8.07125e-05
TRINITY_DN38046_c0_g1_i5	XP_006788302.1 MIT domain-containing protein 1-like	770	139.29	9.62819e-07	1.6912e-05
TRINITY_DN38056_c2_g2_i5	XP_018007798.1 guanine deaminase-like	5462	0.304955	6.55923e-05	0.000663979
TRINITY_DN38073_c8_g1_i1	XP_015605710.1 lipase 3-like isoform X1	1657	0.0523004	1.88056e-12	8.28105e-11
TRINITY_DN38079_c0_g1_i1	XP_018025466.1 aminoacylase-1A-like	1513	0.339223	0.00079285	0.00534617
TRINITY_DN38083_c6_g2_i1	XP_022257593.1protein Wnt-2b-like	1902	0.189586	0.00756044	0.0340053
TRINITY_DN38084_c0_g1_i5	XP_018024381.1 KDEL motif-containing protein 1-like isoform X3	3015	0.245715	0.000547695	0.00394061
TRINITY_DN38087_c0_g1_i5	XP_011188195.1 60S ribosomal protein L10	648	4.85346	7.41236e-06	0.000100544
TRINITY_DN38091_c0_g1_i1	XP_016097614.1 E3 SUMO-protein ligase RanBP2-like	1496	5.89781	0.00295113	0.0157093
TRINITY_DN38091_c0_g3_i1	XP_015262008.1 tripartite motif-containing protein 7-like	843	12.5471	7.26095e-05	0.000718957
TRINITY_DN38092_c2_g1_i1	XP_018006863.1 proproteinase E-like	1564	121.333	3.61977e-16	2.22058e-14
TRINITY_DN38094_c5_g1_i5	XP_018024682.1 microtubule-associated serine/threonine-protein kinase 2-like isoform X1	7070	0.356258	0.00553406	0.0262285
TRINITY_DN38097_c7_g1_i1	XP_018020153.1 transmembrane protein 184B-like isoform X6	1554	5.02427	1.88189e-06	3.02548e-05
TRINITY_DN38097_c7_g1_i4	XP_018020150.1 transmembrane protein 184B-like isoform X4	1824	2.5579	0.00457672	0.0225152
TRINITY_DN38098_c1_g2_i1	XP_018014358.1 tyrosine-protein kinase Fer-like isoform X1	2552	0.313	0.000293902	0.0023567
TRINITY_DN38100_c0_g1_i1	XP_001599934.1 regucalcin-like	1222	0.0953724	1.3723e-05	0.000172786
TRINITY_DN38105_c4_g1_i1	XP_015928354.1protein quiver	1493	0.343354	0.0027929	0.0150163
TRINITY_DN38109_c0_g3_i3	XP_018013278.1 FIT family protein CG10671-like	1176	2.58393	0.00736871	0.033299
TRINITY_DN38113_c5_g1_i1	XP_018019402.1 protein slit-like	3113	2.00292	0.00789445	0.0351972
TRINITY_DN38117_c1_g1_i10	XP_012219427.1 protein slit isoform X1	5647	0.180691	5.46463e-05	0.000564736
TRINITY_DN38135_c4_g1_i3	XP_021928366.1Y+L amino acid transporter 2 isoform X2	1611	7.31617	3.81174e-12	1.62827e-10
TRINITY_DN38139_c0_g4_i4	XP_013782842.2receptor-type guanylate cyclase gcy-2-like isoform X1	3576	0.0812479	0.00420166	0.0209864
TRINITY_DN38139_c0_g4_i5	XP_014251650.1 receptor-type guanylate cyclase gcy-19-like	2161	0.116512	0.0104549	0.0440948
TRINITY_DN38142_c1_g1_i1	XP_022125439.1NADH dehydrogenase [ubiquinone] 1 alpha subcomplex subunit 7-like	505	2.31422	0.00731596	0.0331156
TRINITY_DN38145_c2_g5_i2	XP_017767858.1 COX assembly mitochondrial protein homolog	536	3.02606	6.61372e-05	0.000667013
TRINITY_DN38151_c10_g1_i3	XP_022186645.1 pleckstrin homology domain-containing family G member 3	5904	2.80371	0.00134147	0.00825718
TRINITY_DN38153_c1_g4_i3	XP_018027278.1 protein split ends-like	3043	0.00492669	1.24152e-07	2.70844e-06
TRINITY_DN38153_c1_g4_i6	XP_018027278.1 protein split ends-like	2594	0.379822	0.00796999	0.0354952
TRINITY_DN38158_c3_g1_i2	XP_022069653.1isopentenyl-diphosphate Delta-isomerase 1	1680	3.54397	0.000370024	0.0028468
TRINITY_DN38160_c1_g2_i2	XP_013391482.1 ectoine dioxygenase-like	1553	0.0200027	1.90536e-05	0.000232374
TRINITY_DN38162_c8_g1_i1	NP_001177306.1selenoprotein L	2177	0.217095	1.3093e-06	2.20259e-05
TRINITY_DN38169_c1_g1_i1	XP_018020854.1 transforming growth factor-beta-induced protein ig-h3-like isoform X3	2820	2.44325	0.000265359	0.002158
TRINITY_DN38170_c0_g1_i1	XP_018012770.1 facilitated trehalose transporter Tret1-like isoform X2	1530	11.0388	5.65909e-08	1.3268e-06
TRINITY_DN38174_c0_g1_i2	XP_014673274.1 protein PAT1 homolog 1-like	2110	6.74741	0.00152549	0.00912163
TRINITY_DN38181_c1_g4_i3	XP_011311948.1 glycoprotein-N-acetylgalactosamine 3-beta-galactosyltransferase 1-like	1215	3.37306	0.00432397	0.021499
TRINITY_DN38190_c0_g1_i5	XP_018007341.1 triple functional domain protein-like	5193	2.50631	0.000257362	0.00210931
TRINITY_DN38196_c1_g1_i1	XP_008200908.1 collagen and calcium-binding EGF domain-containing protein 1	735	0.277087	0.00392555	0.0198997
TRINITY_DN38196_c2_g1_i5	XP_011351741.1 methyltransferase-like protein 4	1542	0.170513	0.0092727	0.0399873
TRINITY_DN38197_c4_g2_i1	XP_017692595.1 ubiquitin-conjugating enzyme E2 Z	2029	3.1222	0.00011411	0.0010616
TRINITY_DN38200_c6_g2_i5	XP_021917734.1KN motif and ankyrin repeat domain-containing protein 2-like isoform X2	5538	0.233455	5.16305e-07	9.69513e-06
TRINITY_DN38230_c6_g1_i2	XP_018011558.1 RNA-binding protein Nova-1-like	3858	0.282506	5.53033e-06	7.79083e-05
TRINITY_DN38232_c1_g1_i2	XP_012714300.1C-type lectin domain family 4 member E-like	1165	0.00146801	1.10395e-12	4.9901e-11
TRINITY_DN38232_c1_g1_i6	XP_012714300.1C-type lectin domain family 4 member E-like	1100	0.0168468	3.84408e-28	3.73379e-26
TRINITY_DN38248_c5_g1_i2	XP_006622229.1 THO complex subunit 4-like	603	172.065	7.57507e-05	0.000742402
TRINITY_DN38256_c2_g1_i1	YP_009220529.1ribonucleotide reductase large subunit	2755	34319.6	2.22717e-91	4.78196e-89
TRINITY_DN38262_c5_g3_i1	XP_018009639.1 protein THEM6-like	1633	3.10205	0.00898783	0.0390415
TRINITY_DN38268_c2_g3_i1	YP_009220624.1hypothetical protein Swssvgp150	1600	26329.7	3.93464e-72	6.05712e-70
TRINITY_DN38271_c3_g2_i9	XP_018015903.1 RNA-binding protein squid-like isoform X5	2744	1.97526	0.00399973	0.0201817
TRINITY_DN38272_c2_g2_i1	XP_018024602.1PREDICTED: uncharacterized protein LOC108680309	772	0.328612	0.002112	0.0119665
TRINITY_DN38273_c2_g2_i4	XP_018009243.1 B-cell receptor-associated protein 31-like	1336	2.43442	0.000119738	0.00110202
TRINITY_DN38273_c2_g2_i5	XP_018009243.1 B-cell receptor-associated protein 31-like	444	4.14872	3.7603e-05	0.00041376
TRINITY_DN38279_c0_g1_i1	XP_018015030.1 toll-like receptor Tollo	5451	0.28306	0.000161128	0.0014197
TRINITY_DN38283_c0_g1_i2	XP_018025794.1 voltage-dependent calcium channel subunit alpha-2/delta-3-like	2604	0.090138	0.000829712	0.00555114
TRINITY_DN38287_c8_g1_i2	XP_018017043.1 vacuole membrane protein 1-like isoform X2	2918	2.23345	0.00102921	0.0066173
TRINITY_DN38289_c1_g3_i5	XP_011314831.1 kinesin-like protein CG14535	5294	0.353954	0.00330665	0.0172997
TRINITY_DN38293_c0_g1_i2	XP_018011748.1 cytosolic phospholipase A2-like isoform X2	4531	0.41514	0.00016683	0.00146204
TRINITY_DN38301_c11_g1_i1	XP_015598274.1 glutathione S-transferase theta-1-like	1079	0.304806	4.80439e-05	0.000509409
TRINITY_DN38306_c4_g4_i1	XP_022315746.1dnaJ homolog subfamily C member 9-like	1374	0.117994	2.4603e-08	6.0829e-07
TRINITY_DN38311_c0_g1_i1	XP_011554167.1 mitochondrial folate transporter/carrier	2712	6.49605	1.31066e-10	4.63935e-09
TRINITY_DN38321_c3_g1_i2	XP_015253769.1 bifunctional 3'-phosphoadenosine 5'-phosphosulfate synthase 2-like	1471	2.81901	0.00490894	0.023876
TRINITY_DN38322_c4_g1_i2	XP_002431256.1glutamic acid-rich protein precursor, putative	3898	0.510206	0.0041122	0.0205963
TRINITY_DN38325_c0_g1_i1	XP_021962265.1putative aldehyde dehydrogenase family 7 member A1 homolog	1961	0.355893	0.000170812	0.00148998
TRINITY_DN38333_c2_g3_i2	XP_018019690.1 dihydropyrimidinase-like isoform X1	2888	0.180906	1.73757e-05	0.000214801
TRINITY_DN38333_c2_g3_i4	XP_018019690.1 dihydropyrimidinase-like isoform X1	2834	0.152022	8.87023e-12	3.62768e-10
TRINITY_DN38333_c3_g1_i1	XP_019624830.1 histone-lysine N-methyltransferase SETMAR-like	1027	89.2248	7.22758e-05	0.000716088
TRINITY_DN38339_c0_g1_i1	XP_011493995.1 mitochondrial amidoxime reducing component 2 isoform X2	2081	9.97599	8.31454e-16	4.9517e-14
TRINITY_DN38344_c0_g1_i1	XP_021936487.1tolloid-like protein 1	2926	0.204887	2.11719e-06	3.34771e-05
TRINITY_DN38347_c2_g1_i4	XP_021938737.1tubulin-specific chaperone cofactor E-like protein	3282	0.417971	0.000726628	0.00497702
TRINITY_DN38351_c1_g1_i4	XP_022246655.1phospholipase D1-like	4359	28.4882	8.46914e-06	0.000113371
TRINITY_DN38352_c0_g1_i1	XP_018006900.1 carotenoid isomerooxygenase-like	2855	0.245762	1.21466e-05	0.000155947
TRINITY_DN38354_c1_g2_i5	XP_018901936.1 very low-density lipoprotein receptor-like isoform X2	2786	3.04774	1.49317e-05	0.000186709
TRINITY_DN38358_c2_g1_i1	XP_013200529.1 serine/threonine-protein phosphatase 1 regulatory subunit 10-like isoform X2	1432	5.60108	0.000201501	0.00170544
TRINITY_DN38358_c2_g1_i3	XP_013200528.1 serine/threonine-protein phosphatase 1 regulatory subunit 10-like isoform X1	1336	5.87912	7.18259e-07	1.30228e-05
TRINITY_DN38360_c3_g4_i2	XP_974508.1 DNA-binding protein D-ETS-6	2235	23.3467	1.26206e-21	1.01952e-19
TRINITY_DN38368_c4_g2_i1	XP_018021693.1 structural maintenance of chromosomes protein 4-like	4195	0.304059	0.000354215	0.00274458
TRINITY_DN38369_c0_g1_i5	XP_011135364.1 nucleolar and coiled-body phosphoprotein 1 isoform X3	3042	2.82556	0.00015824	0.00139879
TRINITY_DN38369_c0_g1_i6	XP_008194283.1 nucleolar and coiled-body phosphoprotein 1 isoform X3	424	2.90096	0.000868221	0.00576858
TRINITY_DN38377_c1_g3_i2	XP_018023883.1 venom protease-like	2650	4.97568	1.14108e-08	3.02767e-07
TRINITY_DN38378_c2_g4_i1	XP_002730955.2 glutaredoxin-2, mitochondrial-like	935	2.82039	0.000737307	0.0050338
TRINITY_DN38382_c0_g1_i1	XP_018016553.1 acetylcholine receptor subunit alpha-type acr-16-like isoform X1	1519	0.0969947	0.000116321	0.00107726
TRINITY_DN38382_c0_g1_i2	XP_018016553.1 acetylcholine receptor subunit alpha-type acr-16-like isoform X1	1498	0.124037	4.15906e-05	0.00044797
TRINITY_DN38384_c1_g1_i2	XP_022102390.1decapping and exoribonuclease protein-like	1364	59.3576	1.90643e-14	1.00352e-12
TRINITY_DN38384_c1_g1_i3	XP_019641994.1 decapping and exoribonuclease protein-like	1593	166.911	1.42685e-47	1.69951e-45
TRINITY_DN38395_c3_g1_i2	XP_018028109.1PREDICTED: uncharacterized protein LOC108683315	1574	0.1071	0.000173516	0.00150929
TRINITY_DN38395_c3_g1_i3	XP_011630017.1 lysozyme 2-like	2114	0.199683	0.00525895	0.0252176
TRINITY_DN38396_c1_g1_i3	XP_005108810.1 histone deacetylase 2-like	748	0.0501581	0.000240872	0.00198312
TRINITY_DN38396_c1_g2_i2	XP_011606893.1 histone deacetylase 11 isoform X2	697	0.263106	0.00955894	0.0409791
TRINITY_DN38402_c4_g1_i1	XP_018010034.1 NAD-dependent protein deacetylase sirtuin-3-like	1445	0.30103	0.00608077	0.0283827
TRINITY_DN38403_c5_g3_i1	XP_018025299.1 acetylcholinesterase-like	6986	0.25547	0.000345615	0.00269072
TRINITY_DN38411_c4_g1_i1	YP_009220580.1putative TATA-box bind protein	6125	145068	5.75957e-117	7.83206e-114
TRINITY_DN38417_c7_g1_i2	XP_018021822.1 innexin inx2-like	1496	3.16112	0.00094605	0.00617012
TRINITY_DN38417_c7_g1_i4	XP_018021822.1 innexin inx2-like	1663	39.7053	0.00593156	0.0278278
TRINITY_DN38420_c1_g3_i1	XP_018021961.1PREDICTED: uncharacterized protein LOC108678125	1295	2.81552	0.00508868	0.0245382
TRINITY_DN38424_c6_g2_i2	XP_019768589.1 zinc finger protein 608-like	6454	0.528746	0.00864146	0.0377642
TRINITY_DN38430_c0_g2_i10	XP_013386556.1 YLP motif-containing protein 1-like isoform X1	2970	0.190362	0.000964199	0.00626096
TRINITY_DN38430_c0_g2_i9	XP_022243583.1YLP motif-containing protein 1-like isoform X2	6787	5.26491	0.0111563	0.0464732
TRINITY_DN38439_c2_g1_i6	XP_011155270.1 myb-like protein I isoform X2	2718	0.0194743	0.00992706	0.0421849
TRINITY_DN38458_c0_g1_i4	XP_021913972.1tissue inhibitor of metalloproteases isoform X1	1833	4.12018	0.0111792	0.0465362
TRINITY_DN38459_c6_g2_i3	XP_018024482.1 cytochrome P450 2L1-like	1671	0.0252618	5.29412e-15	2.94845e-13
TRINITY_DN38459_c6_g2_i4	XP_018026986.1 cytochrome P450 2L1-like	454	0.0646065	0.00295896	0.0157432
TRINITY_DN38459_c6_g2_i5	XP_018024482.1 cytochrome P450 2L1-like	749	0.0571855	0.00087794	0.00581025
TRINITY_DN38462_c0_g1_i1	XP_018018469.1PREDICTED: uncharacterized protein LOC108674990 isoform X2	3537	0.260032	0.00188067	0.0108903
TRINITY_DN38465_c0_g1_i2	XP_018347578.1 trypsin-1-like	1513	65.6833	2.53713e-07	5.20766e-06
TRINITY_DN38465_c0_g1_i4	XP_019213141.1 transmembrane protease serine 9-like	554	86.721	0.000644785	0.00450219
TRINITY_DN38469_c1_g3_i1	XP_018011503.1 protein takeout-like	1233	3.03861	0.00747204	0.0336999
TRINITY_DN38472_c1_g1_i4	XP_021195200.1glutamate dehydrogenase, mitochondrial	3023	0.00772044	0.000141107	0.00126377
TRINITY_DN38472_c1_g1_i6	XP_021195200.1glutamate dehydrogenase, mitochondrial	2584	0.197415	2.58302e-11	1.00356e-09
TRINITY_DN38472_c1_g2_i1	XP_017303171.1 glutamate dehydrogenase, mitochondrial	2016	0.081119	8.81575e-09	2.37778e-07
TRINITY_DN38475_c3_g3_i1	XP_018018916.1 glycerol-3-phosphate dehydrogenase [NAD(+)], cytoplasmic-like isoform X1	1443	0.375533	0.00680088	0.0310598
TRINITY_DN38479_c2_g2_i2	XP_021918254.1tRNA (cytosine(34)-C(5))-methyltransferase isoform X2	2539	3.3923	1.30262e-06	2.19362e-05
TRINITY_DN38483_c0_g1_i2	XP_021937199.1uncharacterized protein LOC110838372 isoform X1	1563	3.05551	0.00308545	0.0162989
TRINITY_DN38486_c5_g2_i1	XP_022830485.1pollen-specific leucine-rich repeat extensin-like protein 1 isoform X2	885	0.107118	0.00190912	0.0110472
TRINITY_DN38486_c5_g2_i2	XP_022830484.1pollen-specific leucine-rich repeat extensin-like protein 1 isoform X1	1334	0.00342865	2.88968e-06	4.39049e-05
TRINITY_DN38489_c0_g2_i5	XP_022207826.1pleckstrin homology-like domain family B member 1	4729	0.00363368	0.000323875	0.00255314
TRINITY_DN38489_c0_g3_i1	XP_018022268.1PREDICTED: uncharacterized protein LOC108678359 isoform X2	1299	0.219982	0.009407	0.0404702
TRINITY_DN38489_c0_g3_i2	NP_001299105.1uncharacterized LOC106127708 precursor	907	0.0613372	0.00265222	0.0144263
TRINITY_DN38498_c6_g1_i1	XP_021002373.1RCC1 and BTB domain-containing protein 1-like	2619	2.7718	0.00969897	0.0414314
TRINITY_DN38506_c9_g2_i2	XP_018012288.1PREDICTED: uncharacterized protein LOC108669460	1713	0.338445	0.0105818	0.0445151
TRINITY_DN38516_c1_g1_i12	XP_018024246.1 ATP-dependent RNA helicase dbp2-like isoform X1	1400	2.92401	5.45482e-06	7.69998e-05
TRINITY_DN38516_c1_g1_i3	XP_018024245.1 ATP-dependent RNA helicase dbp2-like isoform X1	1349	1.8279	0.0085628	0.0374605
TRINITY_DN38516_c1_g1_i7	XP_018024245.1 ATP-dependent RNA helicase dbp2-like isoform X1	2424	1.82697	0.0116556	0.0481507
TRINITY_DN38517_c0_g7_i1	XP_021914442.1steroidogenic acute regulatory protein-like isoform X2	2062	2.83999	0.000103935	0.000980543
TRINITY_DN38526_c6_g1_i7	XP_018026450.1PREDICTED: uncharacterized protein LOC108681885	1077	5.54344	0.0035865	0.0185263
TRINITY_DN38530_c1_g1_i1	XP_021705989.1DNA-directed RNA polymerases I, II, and III subunit RPABC4	684	4.17685	7.47534e-08	1.71324e-06
TRINITY_DN38531_c0_g1_i1	XP_012531956.1 protein LTV1 homolog isoform X1	1973	1.80229	0.0109319	0.0457521
TRINITY_DN38532_c2_g3_i1	XP_018022316.1 leucine-rich repeat-containing protein 58-like	1220	202.497	2.06311e-05	0.000247361
TRINITY_DN38532_c2_g3_i2	XP_018022316.1 leucine-rich repeat-containing protein 58-like	1817	0.145479	4.78848e-11	1.80042e-09
TRINITY_DN38534_c0_g1_i9	XP_018013901.1 leucine-rich repeats and immunoglobulin-like domains protein 2	3547	2.31457	0.000817991	0.00549074
TRINITY_DN38536_c7_g1_i1	XP_022296890.1tripartite motif-containing protein 2-like isoform X3	2166	0.202486	0.00176262	0.0103128
TRINITY_DN38544_c0_g1_i3	XP_018014715.1PREDICTED: uncharacterized protein LOC108671655	2274	15.3449	1.75852e-10	6.15784e-09
TRINITY_DN38556_c0_g2_i1	XP_014345535.1 zinc-binding protein A33-like	1153	2.73828	0.0119326	0.0490718
TRINITY_DN38556_c0_g2_i2	XP_014345535.1 zinc-binding protein A33-like	1518	5.55166	0.0022217	0.0124712
TRINITY_DN38563_c3_g3_i4	XP_018017888.1 glycine-rich cell wall structural protein-like	800	0.317739	2.86803e-05	0.000328655
TRINITY_DN38569_c6_g3_i1	YP_009220481.1envelope protein	947	29082.2	3.77829e-80	6.62948e-78
TRINITY_DN38569_c8_g1_i1	YP_009220486.1envelope protein	8685	199956	3.40422e-116	4.27308e-113
TRINITY_DN38572_c0_g1_i1	XP_018014847.1 dnaJ homolog subfamily C member 17-like	1091	2.56166	0.00726146	0.0328872
TRINITY_DN38588_c3_g2_i3	XP_021945578.1nuclear transcription factor Y subunit gamma-like isoform X2	2468	2.96307	1.20698e-05	0.000155327
TRINITY_DN38589_c3_g1_i1	XP_018024605.1 protein SEC13 homolog	1812	2.34246	0.00203604	0.0116494
TRINITY_DN38598_c0_g3_i3	XP_003240563.2 RNA polymerase II degradation factor 1	963	83.2256	1.2681e-07	2.76274e-06
TRINITY_DN38598_c0_g3_i5	XP_022178864.1protein ALP1-like	1713	17.3583	3.37565e-06	5.04893e-05
TRINITY_DN38606_c0_g1_i2	XP_015435512.1 mitogen-activated protein kinase kinase kinase 11-like isoform X2	5177	0.0606457	0.00898815	0.0390415
TRINITY_DN38606_c0_g1_i3	XP_015435512.1 mitogen-activated protein kinase kinase kinase 11-like isoform X2	4211	0.00203165	6.32395e-07	1.16472e-05
TRINITY_DN38613_c0_g1_i3	XP_013778463.2putative serine protease K12H4.7	2023	0.383142	0.00222589	0.0124861
TRINITY_DN38627_c5_g4_i5	XP_021940550.1forkhead box protein P1 isoform X10	1954	0.33935	0.000120342	0.00110633
TRINITY_DN38628_c0_g2_i2	XP_018012942.1 transmembrane channel-like protein 5	1273	190.647	5.46664e-08	1.28352e-06
TRINITY_DN38640_c3_g2_i4	XP_013772435.1probable tRNA N6-adenosine threonylcarbamoyltransferase, mitochondrial	1629	0.0184786	0.00379673	0.0193791
TRINITY_DN38641_c2_g2_i2	XP_018008860.1 sedoheptulokinase-like	1612	0.394223	0.0109282	0.0457481
TRINITY_DN38641_c4_g1_i1	XP_014244985.1 transcriptional enhancer factor TEF-1 isoform X1	3196	2.83295	0.00754592	0.0339775
TRINITY_DN38643_c0_g4_i3	XP_018027020.1 probable 4-coumarate--CoA ligase 3	1715	3.78223	0.00381141	0.0194297
TRINITY_DN38646_c0_g1_i1	XP_022188003.1sulfotransferase 1C4	1304	24.4428	3.97565e-07	7.77873e-06
TRINITY_DN38650_c0_g1_i2	XP_017887126.1 protein pinocchio	3575	2.50137	0.000911609	0.00598376
TRINITY_DN38654_c4_g1_i4	XP_021956604.1caspase-1-like isoform X2	1201	3.53099	0.000281793	0.00226629
TRINITY_DN38654_c4_g4_i1	XP_022798069.1protein NLRC5-like isoform X1	4021	2.12334	0.00210871	0.0119621
TRINITY_DN38666_c0_g1_i1	XP_018021961.1PREDICTED: uncharacterized protein LOC108678125	2420	2.77678	0.000617752	0.00434691
TRINITY_DN38676_c1_g2_i5	XP_018564384.1 cytochrome P450 306a1	1308	0.00155916	1.10565e-09	3.44313e-08
TRINITY_DN38682_c0_g2_i10	XP_022098928.1ankyrin repeat domain-containing protein 10-like isoform X2	2375	0.00321286	1.80274e-08	4.61807e-07
TRINITY_DN38682_c0_g2_i3	XP_022098928.1ankyrin repeat domain-containing protein 10-like isoform X2	2189	0.0799263	0.000170984	0.00149045
TRINITY_DN38684_c6_g1_i2	XP_022249628.1eukaryotic translation initiation factor 4 gamma 1-like isoform X3	1073	3.26922	0.0103486	0.0437483
TRINITY_DN38684_c6_g1_i3	XP_022249628.1eukaryotic translation initiation factor 4 gamma 1-like isoform X3	941	22.902	1.31904e-10	4.6589e-09
TRINITY_DN38701_c5_g1_i10	XP_015837597.1 ankyrin repeat and IBR domain-containing protein 1	3672	7.32602	0.00046999	0.00347656
TRINITY_DN38701_c5_g1_i14	XP_015837597.1 ankyrin repeat and IBR domain-containing protein 1	4887	2.90213	0.000108274	0.00101716
TRINITY_DN38710_c0_g1_i1	XP_018007465.1 cadherin-related tumor suppressor-like	4179	0.411168	0.00356833	0.0184616
TRINITY_DN38715_c0_g1_i10	XP_022803104.1multiple coagulation factor deficiency protein 2-like	1214	25.2253	0.00190359	0.0110191
TRINITY_DN38716_c0_g1_i4	XP_012152302.1 histone-lysine N-methyltransferase SMYD3 isoform X1	1199	14.492	0.00163818	0.00969599
TRINITY_DN38719_c0_g5_i3	XP_018013458.1 protein toll-like	3802	0.460008	0.00198954	0.0114314
TRINITY_DN38720_c5_g1_i1	XP_016768981.1 protein unc-13 homolog D isoform X9	3491	2.309	0.00799825	0.0356091
TRINITY_DN38722_c3_g1_i1	XP_018019195.1PREDICTED: uncharacterized protein LOC108675679	7672	0.428457	0.00562565	0.0265919
TRINITY_DN38722_c3_g1_i13	XP_018019195.1PREDICTED: uncharacterized protein LOC108675679	7436	31.5501	3.80659e-05	0.000417446
TRINITY_DN38722_c3_g1_i9	XP_018019195.1PREDICTED: uncharacterized protein LOC108675679	7939	0.0840424	1.67817e-08	4.3125e-07
TRINITY_DN38729_c0_g1_i1	XP_018023617.1 myotubularin-related protein DDB_G0290005-like isoform X2	693	6.34144	2.19529e-08	5.49429e-07
TRINITY_DN38731_c0_g1_i6	XP_020707379.1probable E3 ubiquitin-protein ligase HERC4 isoform X5	3644	8.99063	0.00139153	0.00848728
TRINITY_DN38736_c1_g3_i1	XP_021957888.1phosphoserine aminotransferase-like	2026	0.34584	2.00274e-05	0.00024186
TRINITY_DN38739_c0_g5_i1	XP_014876631.1 general transcription factor II-I repeat domain-containing protein 2-like	1799	4.79512	0.00134279	0.00825921
TRINITY_DN38739_c0_g6_i2	XP_014876631.1 general transcription factor II-I repeat domain-containing protein 2-like	1229	97.2902	0.00106346	0.00680266
TRINITY_DN38739_c0_g6_i4	XP_003724215.1 RING finger protein nhl-1-like	614	2.1307	0.00344839	0.0179378
TRINITY_DN38742_c2_g1_i2	XP_013408735.1 cytoplasmic tRNA 2-thiolation protein 2-A-like	1642	6.27675	1.34955e-10	4.74611e-09
TRINITY_DN38745_c1_g1_i2	XP_018025799.1 crustacean hyperglycemic hormones-like	693	10.2653	9.14996e-11	3.28875e-09
TRINITY_DN38745_c1_g4_i13	XP_022827761.1UDP-N-acetylglucosamine--peptide N-acetylglucosaminyltransferase 110 kDa subunit isoform X1	1897	0.171996	6.15643e-11	2.27802e-09
TRINITY_DN38745_c1_g4_i18	XP_018010791.1 UDP-N-acetylglucosamine--peptide N-acetylglucosaminyltransferase 110 kDa subunit-like isoform X2	5366	0.280834	1.99926e-07	4.20955e-06
TRINITY_DN38752_c2_g1_i1	XP_018023425.1 chromobox protein homolog 2-like	1844	3.31193	9.78942e-05	0.000929824
TRINITY_DN38752_c2_g4_i3	XP_021919250.1tensin-4-like isoform X3	4889	0.149996	0.000653305	0.00454999
TRINITY_DN38754_c6_g2_i1	XP_012280685.1 chondroitin sulfate proteoglycan 4	2594	0.28067	0.00185947	0.0107828
TRINITY_DN38760_c0_g1_i3	XP_021365249.1DALR anticodon-binding domain-containing protein 3-like	1349	2.69362	0.00194368	0.0112129
TRINITY_DN38765_c5_g2_i4	XP_021918329.1acyl-CoA synthetase family member 3, mitochondrial isoform X3	3741	0.0677516	3.48659e-21	2.76185e-19
TRINITY_DN38774_c0_g1_i1	XP_018018007.1 mannose-1-phosphate guanyltransferase alpha-like isoform X1	446	0.0116125	1.25684e-06	2.13193e-05
TRINITY_DN38777_c0_g2_i1	XP_018010848.1 serine-rich adhesin for platelets-like isoform X1	4024	0.391972	0.00241068	0.0133167
TRINITY_DN38779_c0_g1_i4	XP_018010271.1PREDICTED: uncharacterized protein LOC108667725	2537	0.00575662	0.001528	0.00912664
TRINITY_DN38779_c0_g1_i5	XP_018018917.1PREDICTED: uncharacterized protein LOC108675418	2051	0.149116	0.00273799	0.0147746
TRINITY_DN38785_c2_g2_i1	XP_022101954.1selenoprotein H-like	1332	0.0751538	3.22355e-10	1.08906e-08
TRINITY_DN38788_c0_g1_i2	XP_013778262.1tyrosine-protein kinase CSK-like	2425	15.1193	0.000874074	0.00579331
TRINITY_DN38790_c0_g2_i1	XP_013385978.1 putative helicase Mov10l1 isoform X1	3222	6.0673	4.62287e-10	1.53951e-08
TRINITY_DN38790_c0_g2_i3	XP_020904242.1anaphase-promoting complex subunit 16-like	2506	3.43554	0.000116456	0.00107729
TRINITY_DN38801_c0_g3_i1	XP_018025267.1 facilitated trehalose transporter Tret1-2 homolog isoform X2	2507	0.299133	0.00271815	0.0146776
TRINITY_DN38805_c5_g2_i1	XP_015515653.1 nucleolar protein 10	2485	2.80519	3.66225e-05	0.000404882
TRINITY_DN38816_c6_g2_i3	XP_021935945.1uncharacterized protein LOC110837765 isoform X3	664	0.027287	0.000744742	0.00507078
TRINITY_DN38818_c2_g1_i4	XP_012250699.1tryptase beta-2-like	2162	49.3302	2.82525e-18	2.05815e-16
TRINITY_DN38836_c0_g3_i4	XP_021930411.1battenin isoform X2	1297	0.133374	0.00902404	0.0391426
TRINITY_DN38846_c4_g1_i7	XP_021941714.1ataxin-10 isoform X1	1947	4635.06	1.07139e-33	1.15781e-31
TRINITY_DN38863_c5_g2_i11	XP_021925859.1tyrosine-protein kinase PR2 isoform X1	6673	0.00795642	1.30366e-12	5.86036e-11
TRINITY_DN38863_c5_g2_i9	XP_021925858.1tyrosine-protein kinase PR2 isoform X1	6712	0.052802	0.000589928	0.00417996
TRINITY_DN38871_c3_g1_i11	XP_018017337.1 RNA-binding protein 39-like	2519	0.563735	0.0107515	0.0451242
TRINITY_DN38871_c3_g1_i33	XP_018017337.1 RNA-binding protein 39-like	1905	0.228806	0.00806415	0.0358139
TRINITY_DN38873_c0_g1_i1	XP_018018791.1 C-type lectin domain family 6 member A-like	634	8.75925	8.24959e-06	0.000110705
TRINITY_DN38874_c4_g1_i2	XP_018008769.1 exosome complex exonuclease RRP44-like	3069	2.8279	2.86676e-05	0.000328655
TRINITY_DN38877_c3_g3_i1	XP_018017589.1 chromatin assembly factor 1 subunit A-like	4060	0.120829	0.000318611	0.00251894
TRINITY_DN38891_c1_g1_i1	XP_015597914.1 phosphatidylcholine:ceramide cholinephosphotransferase 2-like isoform X8	1475	2.84454	0.000976415	0.00631766
TRINITY_DN38892_c1_g1_i1	XP_018026154.1PREDICTED: uncharacterized protein LOC108681615	3103	0.317953	0.000963128	0.00625899
TRINITY_DN38896_c0_g1_i1	XP_018024115.1 aprataxin and PNK-like factor	2258	4.78671	1.66186e-06	2.72819e-05
TRINITY_DN38908_c5_g2_i2	XP_019631600.1 SCO-spondin-like	348	45.4427	1.69646e-06	2.77547e-05
TRINITY_DN38908_c5_g2_i8	XP_018008468.1 venom protein 302-like	517	8.29291	0.00432615	0.0215013
TRINITY_DN38924_c0_g4_i1	XP_021187152.1protein split ends	1960	56.9455	1.84861e-10	6.4319e-09
TRINITY_DN38929_c4_g1_i5	XP_015603795.1 collagen alpha chain CG42342 isoform X9	1949	0.346679	0.00380418	0.0193989
TRINITY_DN38933_c7_g1_i2	XP_002430244.1sodium/hydrogen exchanger, putative	3581	0.176543	3.54178e-08	8.58763e-07
TRINITY_DN38934_c5_g1_i1	XP_014213987.1 protein saal1 isoform X1	2023	0.353082	0.000878857	0.00581131
TRINITY_DN38939_c2_g1_i5	XP_018006437.1 moesin/ezrin/radixin homolog 1-like isoform X4	2632	0.134223	0.00878964	0.0383501
TRINITY_DN38943_c8_g1_i1	XP_021950573.1protein Shroom-like isoform X1	983	3.18873	0.00259393	0.0141897
TRINITY_DN38944_c7_g1_i1	XP_002424893.1polynucleotide kinase- 3'-phosphatase, putative	1290	2.89501	0.00128211	0.00795491
TRINITY_DN38944_c7_g1_i3	XP_011673659.1 bifunctional polynucleotide phosphatase/kinase isoform X3	2007	4.07305	3.51989e-07	6.97057e-06
TRINITY_DN38945_c1_g2_i1	XP_021929779.1zinc finger CCCH domain-containing protein 3	1674	2.59813	0.000423593	0.00318681
TRINITY_DN38948_c0_g2_i1	XP_021699388.1L-2-hydroxyglutarate dehydrogenase, mitochondrial	1278	6.37612	0.00545692	0.0259609
TRINITY_DN38948_c0_g2_i4	XP_018010910.1 L-2-hydroxyglutarate dehydrogenase, mitochondrial-like	1983	3.2998	0.00408192	0.0205202
TRINITY_DN38951_c0_g1_i1	YP_009220541.1hypothetical protein Swssvgp067	397	487.888	1.56613e-12	6.98254e-11
TRINITY_DN38951_c0_g1_i2	YP_009220542.1hypothetical protein Swssvgp068	219	549.693	2.21974e-13	1.04991e-11
TRINITY_DN38951_c0_g2_i1	YP_009220491.1hypothetical protein Swssvgp017	1185	24211	5.20808e-76	8.49854e-74
TRINITY_DN38951_c0_g3_i1	YP_009220542.1hypothetical protein Swssvgp068	609	3504.19	1.99972e-42	2.33081e-40
TRINITY_DN38956_c0_g4_i2	XP_018016520.1 DNA primase large subunit-like	1981	0.287983	0.000909945	0.00597524
TRINITY_DN38964_c1_g1_i7	XP_018026344.1 venom phosphodiesterase 2-like	1071	0.217403	0.0019157	0.0110813
TRINITY_DN38966_c3_g1_i1	XP_018022501.1 multidrug resistance protein 1-like	2849	5.08948	0.000185689	0.00159814
TRINITY_DN38968_c2_g1_i1	XP_020384633.1DNA nucleotidylexotransferase-like isoform X2	1158	0.0109941	2.92697e-05	0.000334939
TRINITY_DN38972_c0_g1_i7	XP_018011874.1 putative metabolite transport protein YwtG isoform X1	1705	0.172888	4.86489e-06	6.95752e-05
TRINITY_DN38975_c0_g1_i5	XP_018016671.1 failed axon connections homolog	1272	0.130365	0.00148245	0.00892136
TRINITY_DN38979_c4_g2_i9	XP_018013317.1 secreted protein PRY1-like isoform X1	1161	0.00186291	6.27284e-10	2.03905e-08
TRINITY_DN38981_c1_g2_i8	XP_018018264.1 tensin-1-like	1203	0.0204381	0.000883146	0.00583685
TRINITY_DN38983_c5_g1_i6	XP_021931657.1otopetrin-2 isoform X1	649	0.050999	1.18645e-12	5.3482e-11
TRINITY_DN38983_c5_g1_i8	XP_021931658.1otopetrin-2 isoform X2	1896	0.101668	7.55682e-07	1.36407e-05
TRINITY_DN38983_c5_g1_i9	XP_021931657.1otopetrin-2 isoform X1	1331	0.00451888	3.27763e-05	0.000369112
TRINITY_DN38986_c4_g1_i2	XP_018023703.1 7-dehydrocholesterol reductase-like	1875	0.100897	0.007744	0.03464
TRINITY_DN38987_c1_g3_i1	XP_021202277.1zinc finger and BTB domain-containing protein 17 isoform X3	6602	0.0872411	0.000661255	0.00459787
TRINITY_DN38987_c1_g3_i7	XP_021202275.1zinc finger protein 629 isoform X1	6643	0.163623	0.00215264	0.0121546
TRINITY_DN38987_c1_g3_i9	XP_021202277.1zinc finger and BTB domain-containing protein 17 isoform X3	6616	0.15874	0.000836641	0.00558376
TRINITY_DN38991_c4_g3_i1	XP_017519267.1 quinone oxidoreductase	707	0.143982	0.0001655	0.00145351
TRINITY_DN38991_c4_g4_i2	XP_006919389.1 quinone oxidoreductase	923	0.201231	0.00111352	0.00705372
TRINITY_DN38999_c0_g2_i3	XP_021943595.1sorbitol dehydrogenase-like	1293	0.0363056	1.44712e-13	6.98642e-12
TRINITY_DN39004_c3_g3_i2	XP_018015187.1 NFX1-type zinc finger-containing protein 1-like isoform X2	5232	8.26639	1.22098e-15	7.19276e-14
TRINITY_DN39004_c3_g4_i1	XP_018017546.1 NFX1-type zinc finger-containing protein 1-like	1400	8.98066	3.11291e-16	1.91685e-14
TRINITY_DN39009_c1_g1_i6	XP_011431519.2 F-box only protein 6-like	1449	12.6067	1.94734e-11	7.71279e-10
TRINITY_DN39012_c1_g1_i1	XP_018020686.1 hamartin-like	5147	0.54622	0.0089385	0.0388956
TRINITY_DN39012_c3_g1_i1	XP_013380498.1 probable acyl-CoA dehydrogenase 6 isoform X2	1408	0.475542	0.00378947	0.0193481
TRINITY_DN39022_c1_g1_i1	XP_020319679.1chromosome-associated kinesin KIF4-like isoform X2	4058	0.228972	0.00924789	0.0399225
TRINITY_DN39024_c0_g2_i1	XP_019615443.1 putative cysteine proteinase CG12163	3714	0.329866	0.00704523	0.0320145
TRINITY_DN39024_c0_g2_i3	XP_019615443.1 putative cysteine proteinase CG12163	2952	0.475218	0.00577454	0.0271945
TRINITY_DN39030_c0_g2_i1	XP_007064244.1 DNA polymerase beta	1386	3.37038	0.00149646	0.00898758
TRINITY_DN39031_c6_g1_i5	XP_018019293.1 transcriptional repressor NF-X1-like	4498	2.26887	0.000691291	0.00476774
TRINITY_DN39041_c0_g2_i7	XP_018019016.1 estrogen sulfotransferase-like	1911	0.315598	0.0111762	0.0465357
TRINITY_DN39046_c2_g3_i2	XP_018015660.1 RISC-loading complex subunit tarbp2-like	4188	0.422388	0.00144736	0.00876037
TRINITY_DN39046_c2_g3_i3	XP_018015660.1 RISC-loading complex subunit tarbp2-like	4329	0.483686	0.00660477	0.0303255
TRINITY_DN39064_c5_g5_i1	XP_013387692.1 methionine synthase-like	4394	11.9273	2.34974e-18	1.72717e-16
TRINITY_DN39066_c1_g1_i1	XP_018026419.1 isocitrate dehydrogenase [NADP], mitochondrial-like	1380	0.0570177	0.000315007	0.00249528
TRINITY_DN39066_c1_g1_i3	XP_019621330.1 isocitrate dehydrogenase [NADP], mitochondrial-like isoform X1	2271	0.027851	2.01641e-35	2.25368e-33
TRINITY_DN39066_c1_g1_i4	XP_018026419.1 isocitrate dehydrogenase [NADP], mitochondrial-like	1689	0.032442	1.27901e-06	2.16503e-05
TRINITY_DN39066_c1_g1_i6	XP_018020753.1 isocitrate dehydrogenase [NADP], mitochondrial-like	552	0.00191672	1.07099e-09	3.34158e-08
TRINITY_DN39068_c1_g1_i1	NP_001101249.1tRNA (adenine(58)-N(1))-methyltransferase non-catalytic subunit TRM6	1554	2.59398	0.000805484	0.00542463
TRINITY_DN39076_c3_g2_i3	XP_022184296.1prostaglandin E synthase 3 isoform X1	2507	2.86909	1.04103e-05	0.000136446
TRINITY_DN39078_c0_g1_i2	XP_018022915.1 N-acetylneuraminate lyase-like	1225	0.0035119	1.11836e-08	2.97706e-07
TRINITY_DN39080_c1_g2_i7	XP_018014760.1 translation elongation factor 2-like	3489	598.218	6.23508e-12	2.60882e-10
TRINITY_DN39082_c3_g1_i1	XP_019639352.1 inactive hydroxysteroid dehydrogenase-like protein 1	1222	0.157218	0.000689635	0.00476236
TRINITY_DN39084_c4_g1_i1	XP_021919929.1U2 small nuclear ribonucleoprotein A'	1298	2.10985	0.00410004	0.020548
TRINITY_DN39087_c0_g2_i1	XP_012267776.1periodic tryptophan protein 1 homolog	2373	2.68102	0.000166371	0.0014588
TRINITY_DN39091_c0_g2_i1	XP_018023215.1PREDICTED: uncharacterized protein LOC108679144	1584	0.201345	0.00325333	0.0170372
TRINITY_DN39091_c0_g2_i14	XP_018023215.1PREDICTED: uncharacterized protein LOC108679144	5606	0.278156	0.00387089	0.0196776
TRINITY_DN39091_c0_g2_i4	XP_018023215.1PREDICTED: uncharacterized protein LOC108679144	818	0.2238	0.0041781	0.0209072
TRINITY_DN39097_c5_g1_i1	XP_018020419.1 glucosamine-6-phosphate isomerase 2-like isoform X2	1785	0.340534	0.00012805	0.00116602
TRINITY_DN39097_c5_g1_i3	XP_018020418.1 glucosamine-6-phosphate isomerase 2-like isoform X1	1058	0.353907	0.000106119	0.00099864
TRINITY_DN39098_c3_g1_i2	XP_018012619.1 transcription factor Sox-8-like	3553	4.38364	0.000322885	0.00254779
TRINITY_DN39098_c3_g1_i3	XP_018012619.1 transcription factor Sox-8-like	592	3.64833	0.000410167	0.00310154
TRINITY_DN39115_c0_g2_i2	XP_003444864.1 glutathione S-transferase Mu 3 isoform X1	1241	0.0147415	6.65735e-11	2.44673e-09
TRINITY_DN39116_c0_g2_i2	XP_021913827.1WD repeat-containing protein 36 isoform X1	2827	2.71726	0.000717542	0.00492382
TRINITY_DN39121_c2_g2_i1	XP_018022505.1 protein lifeguard 1-like	1054	7.04301	2.09405e-12	9.16106e-11
TRINITY_DN39125_c3_g2_i1	XP_018027692.1PREDICTED: uncharacterized protein LOC108682940	1325	2.55388	0.00110673	0.00701891
TRINITY_DN39126_c6_g1_i1	XP_018014072.1 protein SPT2 homolog	2244	2.50349	0.00308781	0.0163012
TRINITY_DN39129_c1_g1_i1	XP_011442675.1 fucose-1-phosphate guanylyltransferase	2241	2.70133	0.00901485	0.0391131
TRINITY_DN39129_c1_g2_i2	XP_008195661.1 5'-3' exoribonuclease 2 homolog	4269	0.455157	0.00453411	0.0223595
TRINITY_DN39141_c0_g1_i2	XP_004918676.1 kinesin-like protein KIF3B	3682	0.0723969	0.000582027	0.00413835
TRINITY_DN39144_c0_g4_i2	XP_016934593.1 organic cation transporter protein	1520	5.96862	5.28e-05	0.000549096
TRINITY_DN39145_c0_g1_i1	XP_018020751.1 lipoyltransferase 1, mitochondrial-like	2015	0.124076	5.98054e-14	3.03076e-12
TRINITY_DN39147_c3_g1_i2	XP_021928446.1galactoside 2-alpha-L-fucosyltransferase 2-like	1713	0.0965313	0.00332394	0.0173679
TRINITY_DN39148_c1_g1_i4	XP_018598262.1 glioma tumor suppressor candidate region gene 2 protein	1639	2.54016	0.000258162	0.00211375
TRINITY_DN39162_c1_g1_i3	XP_018022052.1 putative RNA-binding protein Luc7-like 2	2058	0.475249	0.00577291	0.0271945
TRINITY_DN39162_c1_g1_i7	XP_018022052.1 putative RNA-binding protein Luc7-like 2	2872	0.377801	0.00018567	0.00159814
TRINITY_DN39166_c1_g2_i5	XP_018026198.1 hemicentin-1-like	2059	0.0116915	0.00400261	0.0201854
TRINITY_DN39168_c1_g1_i10	XP_018009986.1 liprin-alpha-1-like isoform X2	7001	88.7488	0.00259823	0.0142084
TRINITY_DN39168_c1_g1_i14	XP_018009986.1 liprin-alpha-1-like isoform X2	7076	90.5245	0.000535985	0.00386829
TRINITY_DN39175_c0_g1_i3	XP_022343652.125S rRNA (cytosine-C(5))-methyltransferase nop2-like	1957	2.93378	1.83375e-05	0.000224986
TRINITY_DN39180_c0_g2_i4	XP_021917363.1calponin homology and LIM domain-containing protein isoform X2	3325	0.31477	0.00134331	0.0082593
TRINITY_DN39180_c0_g2_i6	XP_018016419.1 four and a half LIM domains protein 2-like isoform X1	2554	0.196862	0.00398977	0.0201501
TRINITY_DN39182_c0_g1_i2	XP_014667052.1 acyl-CoA synthetase family member 2, mitochondrial-like	1999	0.0363827	6.34778e-07	1.16779e-05
TRINITY_DN39183_c1_g2_i3	XP_005101493.1 arrestin domain-containing protein 3-like	2737	0.283841	0.00772263	0.0345633
TRINITY_DN39186_c4_g1_i1	XP_021956604.1caspase-1-like isoform X2	4153	7.49077	5.14141e-14	2.63002e-12
TRINITY_DN39186_c4_g1_i3	XP_021956605.1caspase-1-like isoform X2	2957	6.6083	5.75842e-15	3.18529e-13
TRINITY_DN39186_c4_g1_i8	XP_011564881.1 caspase-1-like	1064	20.0132	4.97123e-08	1.18252e-06
TRINITY_DN39188_c7_g1_i2	XP_015515778.1 lanC-like protein 3	1827	0.199109	1.71832e-06	2.80675e-05
TRINITY_DN39188_c7_g6_i3	XP_018015065.1 protein suppressor of white apricot-like	4982	0.337769	4.17955e-05	0.00044988
TRINITY_DN39189_c0_g4_i2	XP_022238371.1basigin-like isoform X1	1190	0.52807	0.00484322	0.0235845
TRINITY_DN39198_c1_g1_i1	XP_018027669.1PREDICTED: uncharacterized protein LOC108682923	1837	2.64601	0.00747071	0.0336999
TRINITY_DN39198_c2_g1_i5	XP_013394561.1 glycerol kinase-like isoform X4	2772	0.147532	7.84706e-05	0.000764925
TRINITY_DN39205_c0_g1_i1	XP_019622248.1 vacuolar protein sorting-associated protein 4B-like	1538	7.33282	4.81649e-11	1.80679e-09
TRINITY_DN39217_c0_g2_i1	XP_018016447.1 cytosolic non-specific dipeptidase-like isoform X3	251	0.018068	0.00081152	0.00546078
TRINITY_DN39217_c0_g2_i3	XP_018016446.1 cytosolic non-specific dipeptidase-like isoform X2	621	0.115644	0.00388963	0.0197606
TRINITY_DN39217_c0_g2_i4	XP_018016446.1 cytosolic non-specific dipeptidase-like isoform X2	1995	0.340999	1.12162e-05	0.000146071
TRINITY_DN39225_c2_g2_i1	XP_022249098.1phospholipase D3-like isoform X1	1700	0.219039	7.59078e-07	1.36869e-05
TRINITY_DN39230_c3_g1_i4	XP_018025288.1 DNA damage-regulated autophagy modulator protein 2-like	6946	2.24153	0.000531469	0.00383909
TRINITY_DN39234_c3_g1_i3	XP_018022964.1 3-hydroxyanthranilate 3,4-dioxygenase-like isoform X2	1122	0.0072554	2.66044e-13	1.2475e-11
TRINITY_DN39234_c3_g1_i6	XP_018022964.1 3-hydroxyanthranilate 3,4-dioxygenase-like isoform X2	1119	0.0090247	4.57995e-17	3.02242e-15
TRINITY_DN39234_c3_g1_i7	XP_018022963.1 3-hydroxyanthranilate 3,4-dioxygenase-like isoform X1	1148	0.0142615	0.00111699	0.00707156
TRINITY_DN39240_c0_g2_i2	XP_022529104.1D-beta-hydroxybutyrate dehydrogenase, mitochondrial	1350	8.12088	0.000139001	0.00124722
TRINITY_DN39247_c0_g2_i2	XP_018017128.1 P3 protein-like	1566	2.64033	0.000231046	0.00191673
TRINITY_DN39247_c0_g3_i1	XP_020213304.1deoxyuridine 5'-triphosphate nucleotidohydrolase	3018	54133.7	4.71296e-113	3.8453e-110
TRINITY_DN39247_c0_g4_i1	YP_009220510.1hypothetical protein Swssvgp036	2217	32529.7	3.20257e-79	5.50101e-77
TRINITY_DN39247_c0_g6_i1	YP_009220510.1hypothetical protein Swssvgp036	870	8615.42	3.91661e-60	5.37069e-58
TRINITY_DN39253_c0_g1_i1	XP_011175938.1 carbonyl reductase [NADPH] 1-like	406	0.400678	0.0041882	0.0209513
TRINITY_DN39257_c7_g1_i1	XP_022255308.1protein CutA homolog isoform X2	900	0.0429869	3.45355e-05	0.000386522
TRINITY_DN39261_c5_g3_i1	XP_018575257.1 ribosomal protein S6 kinase beta-1-like	3190	2.98215	6.47525e-05	0.000658584
TRINITY_DN39265_c5_g1_i5	XP_018025035.1 inactive hydroxysteroid dehydrogenase-like protein 1	1315	0.111028	0.000889861	0.00586934
TRINITY_DN39267_c0_g1_i3	XP_018012037.1 carbohydrate sulfotransferase 8-like	1842	4.26994	0.000118862	0.0010952
TRINITY_DN39280_c3_g2_i1	XP_018023746.1 probable magnesium transporter NIPA1	3279	7.86847	3.964e-09	1.13085e-07
TRINITY_DN39289_c4_g5_i1	XP_021941736.1tubulin gamma-2 chain	2142	0.376905	0.00158058	0.00940969
TRINITY_DN39292_c0_g1_i2	XP_012541954.1 cyclin-dependent kinase 8-like isoform X1	1970	0.402733	0.00433515	0.0215345
TRINITY_DN39301_c2_g2_i2	XP_013381459.1 ammonium transporter Rh type B-like	1259	0.0428875	1.001e-10	3.58209e-09
TRINITY_DN39303_c2_g2_i1	XP_018014707.1 2-amino-3-carboxymuconate-6-semialdehyde decarboxylase-like isoform X1	1448	0.0154589	1.31401e-13	6.38154e-12
TRINITY_DN39305_c0_g1_i4	XP_018023048.1 cysteine and glycine-rich protein 1-like	2322	2.55691	8.80054e-05	0.00085025
TRINITY_DN39306_c3_g2_i1	XP_016362224.1 RRP15-like protein isoform X1	1340	3.03569	1.20921e-05	0.000155492
TRINITY_DN39311_c1_g1_i3	XP_018007590.1 chloride intracellular channel protein 2-like isoform X1	907	3.59321	0.000359883	0.00277926
TRINITY_DN39312_c2_g1_i1	XP_018012095.1 kinesin-like protein KIF12	2104	3.5485	0.00279728	0.01503
TRINITY_DN39317_c2_g2_i1	XP_014670394.1 prolyl 3-hydroxylase OGFOD1-like isoform X1	1542	2.72123	0.00184038	0.0106934
TRINITY_DN39323_c8_g1_i1	NP_001070859.1proto-oncogene serine/threonine-protein kinase pim-1	1412	11.4581	9.29854e-10	2.93489e-08
TRINITY_DN39323_c8_g2_i1	XP_013772477.1serine/threonine-protein kinase pim-3-like	1761	10.8294	6.26526e-19	4.71136e-17
TRINITY_DN39323_c8_g2_i3	XP_020653365.1serine/threonine-protein kinase pim-2 isoform X2	1048	13.6351	0.00029488	0.00236338
TRINITY_DN39323_c8_g2_i4	XP_018014121.1 serine/threonine-protein kinase pim-3-like	1006	4.81048	5.88047e-09	1.63471e-07
TRINITY_DN39326_c0_g1_i1	XP_020287384.1forkhead box protein P1-like	842	5.8516	6.34342e-06	8.78709e-05
TRINITY_DN39334_c1_g2_i3	XP_018024299.1 sideroflexin-3-like isoform X2	1545	0.395593	0.0019531	0.0112617
TRINITY_DN39335_c2_g3_i1	XP_014679379.1 enoyl-CoA delta isomerase 2, mitochondrial-like	1320	0.496151	0.0111584	0.0464732
TRINITY_DN39340_c1_g1_i5	XP_018016131.1PREDICTED: uncharacterized protein LOC108672887	2392	0.432172	0.00121126	0.00757874
TRINITY_DN39344_c0_g1_i1	XP_018010654.1 poly(ADP-ribose) glycohydrolase-like	2728	2.37763	0.00176848	0.0103323
TRINITY_DN39351_c0_g2_i1	XP_021930664.13-hydroxy-3-methylglutaryl-coenzyme A reductase isoform X1	3077	3.42196	0.00747394	0.0336999
TRINITY_DN39357_c4_g1_i1	XP_017300161.1 U3 small nucleolar ribonucleoprotein protein IMP4	1063	2.4468	0.000951134	0.00619338
[truncated: 1,986 more rows]
