# Supplementary material for: Global mRNA and miRNA Analysis Reveal Key Processes in the Initial Response to Infection with WSSV in the Pacific Whiteleg Shrimp
Source: Viruses. 2021 Jun 13;13(6):1140. doi: 10.3390/v13061140 (PMC8231841; doi:10.3390/v13061140)
Supplement: Supplementary file 1 [file viruses-13-01140-s001.zip › dataset_s7.xls]

## Sheet: annotated_pvannamei_miRNA_seqs
DATASET S7 Complete list of reduced-redundancy Penaeus vannamei microRNAs predicted using miRDeep2 including mature, star and precursor sequences. Blast annotations that were used to inform annotation of P. vannamei miRNAs and final P.vannamei annotations refered to within the manuscript are shown.
number	miRNA unique ID	blast annotation	P. vannamei annotation	mature miRNA sequence	star miRNA sequence	precursor miRNA sequence
1	LVANscaffold_1056_5268	-	Pva-pmiR-1	TTGACGTGAAGTGAGAGGCCAG	TCCGCCTCTGATTTCATCTCAAC	TCCGCCTCTGATTTCATCTCAACCTTAAGTCCACCTCTAACTCTCTGGGTTGACGTGAAGTGAGAGGCCAG
2	LVANscaffold_1074_5387	-	Pva-pmiR-2	TTCTTCTCCCTTTTGCTGTCTTCT	AAGACCAGCAGAGAGAAAT	TTCTTCTCCCTTTTGCTGTCTTCTCTCCTTTGTTCGGAGGCGAAGACCAGCAGAGAGAAAT
3	LVANscaffold_1082_5433	-	Pva-pmiR-3	TCGATCTCAGGGGACTCGTCG	CCGGGTCCTCGGGGGTCGTC	TCGATCTCAGGGGACTCGTCGCCTCTTGTAGAACGCTGGCCGGGTCCTCGGGGGTCGTC
4	LVANscaffold_1098_5517	-	Pva-pmiR-4	TCACTCTCACTCGCTCGCACTC	GCGACGAGTGGGAGGACGAGC	GCGACGAGTGGGAGGACGAGCCCGCCAACCTCTTCGCTCTCACTCTCACTCGCTCGCACTC
5	LVANscaffold_1117_5650	-	Pva-pmiR-5	TAGGCTATTAGTGCATGAAGG	TGCATGATCTGGTAGTCTGCTT	TGCATGATCTGGTAGTCTGCTTGTAGCATTAACAAAGTAGGCTATTAGTGCATGAAGG
6	LVANscaffold_1122_5666	-	Pva-pmiR-6	AGTCTCGCCTGCACTCTGGTGG	GCTGGAGTGCAGGCTGGGAACGG	GCTGGAGTGCAGGCTGGGAACGGGAACTACCAGTCTCGCCTGCACTCTGGTGG
7	LVANscaffold_1123_5667	-	Pva-pmiR-7	TGGCACCTGAATCAGATAAAGC	TTTGCCCGATTCTGGAGCCAGGCT	TGGCACCTGAATCAGATAAAGCCAAAATTCCAATAGCTTTGCCCGATTCTGGAGCCAGGCT
8	LVANscaffold_1143_5872	-	Pva-pmiR-8	CAGGCTAGAGCGTTACACAAT	CTGTGTGACGCTCTAGCCTG	CTGTGTGACGCTCTAGCCTGCCGGGAGGCAGGCTAGAGCGTTACACAAT
9	LVANscaffold_1143_5886	-	Pva-pmiR-9	CAGGCTAGAGCGTCACACAGTT	ATTGTGTAACGCTCTAGCCTGC	ATTGTGTAACGCTCTAGCCTGCCTCCCGGCAGGCTAGAGCGTCACACAGTT
10	LVANscaffold_1144_5893	-	Pva-pmiR-10	ACGTTACGCTGTCAGCTGGTGA	ACCAGCTGTTGGCGTAACGAGTCT	ACCAGCTGTTGGCGTAACGAGTCTGACGCAATCAGGACGTTACGCTGTCAGCTGGTGA
11	LVANscaffold_1149_5947	-	Pva-pmiR-11	GCTGTGGTGTCCGAGTGGTTAAGGA	CTGTCCGCAGCGACTTACAAACTT	GCTGTGGTGTCCGAGTGGTTAAGGATATGGACTTGAAATCCATTGGGCTTTGCCCGCACAGGTTCGAATCCTGTCCGCAGCGACTTACAAACTT
12	LVANscaffold_1197_6375	-	Pva-pmiR-12	TACGATTGACTTCCCTCTCTAGA	TGGGGGGGCAGTTAGTCGCACA	TGGGGGGGCAGTTAGTCGCACAGGGCAGTTGTACGATTGACTTCCCTCTCTAGA
13	LVANscaffold_1198_6402	-	Pva-pmiR-13	TGAGCACTTCACGTCATGCACCA	GTGCATGACGTTATGTGCACATG	GTGCATGACGTTATGTGCACATGAGCTGTCTAGCAACGATGACATGAGCACTTCACGTCATGCACCA
14	LVANscaffold_1253_6823	-	Pva-pmiR-14	TACAGGTCGTCCCAGGCTCACTTA	GTCAGCGATCTGCCCTCC	TACAGGTCGTCCCAGGCTCACTTACCTACTTTGTAAGAGGGCTAGGAGTCAGCGATCTGCCCTCC
15	LVANscaffold_1262_6936	-	Pva-pmiR-15	CTTCCCTTCGTTGTTCCTGTTG	ACAGGAACAACGAAGGGAA	ACAGGAACAACGAAGGGAACAAGAAAACACACGAATATGCATATTCGTGCGTTTTCTTGCTCTTCCCTTCGTTGTTCCTGTTG
16	LVANscaffold_1276_7002	-	Pva-pmiR-16	AGGAAGAAGGAAGGGGTCA	GCCCACTTCCTTCGTCACCT	GCCCACTTCCTTCGTCACCTAAAGGAAGAAGGAAGGGGTCA
17	LVANscaffold_1289_7101	-	Pva-pmiR-17	AGTCACCTGTCGCTGTCTTCGC	GAGGCAGCGAGACCAGGTGACTTA	AGTCACCTGTCGCTGTCTTCGCCGCCGGACTCTTGAGCCGAGGCAGCGAGACCAGGTGACTTA
18	LVANscaffold_1302_7160	Tca-Mir-316_5p	Pva-miR-316_5p	TGTCTTTTTCTGCTTTGCTGCCG	GCAGTAGAGAGAAAGAGATAGA	TGTCTTTTTCTGCTTTGCTGCCGGATATTTTATGTGAAGGACGGCAGTAGAGAGAAAGAGATAGA
19	LVANscaffold_1304_7171	-	Pva-pmiR-18	CTTGGGAGGTGCTGCACTGCTA	GCAGTGCATCACCTCCCTAGGC	CTTGGGAGGTGCTGCACTGCTAGATGTTTGCATGGTAGCAGTGCATCACCTCCCTAGGC
20	LVANscaffold_1304_7177	-	Pva-pmiR-19	AAGCTTGCACGCACACATGGACA	TATACGTGTGTGCGTGCGAGCA	AAGCTTGCACGCACACATGGACACATAAAGAAAATGGTTGTGTATACGTGTGTGCGTGCGAGCA
21	LVANscaffold_1322_7259	-	Pva-pmiR-20	ACGCCTTTGGTTTTACGGTCTTCG	AAGCCCGTGGACCACAGGTGTAG	AAGCCCGTGGACCACAGGTGTAGTCGAGATGGCACCTACGCCTTTGGTTTTACGGTCTTCG
22	LVANscaffold_1346_7376	-	Pva-pmiR-21	TCGCCGAAGTCAGATCAGCTGG	AGCTGGCCAGTCTTCGGCGAGG	TCGCCGAAGTCAGATCAGCTGGCCGATCAGAATCTACAGCTGGCCAGTCTTCGGCGAGG
23	LVANscaffold_1349_7417	-	Pva-pmiR-22	TGGGCTTGGTCTGATACGGGA	GTTGTGTCAGCCCTTTGAACAT	GTTGTGTCAGCCCTTTGAACATGTAGTATTGATCATGGGCTTGGTCTGATACGGGA
24	LVANscaffold_1351_7435	novel_69	Pva-miR-novel_69	AAATTACTAGTAGCAGTAGAAG	TCTAATGCTATTAATAAATTCA	TCTAATGCTATTAATAAATTCATTGTAATGTTATTGAAATTACTAGTAGCAGTAGAAG
25	LVANscaffold_1358_7475	-	Pva-pmiR-23	ATCATGATGATATGAGTGCTC	GGTACTCATGATCATGATGATTA	ATCATGATGATATGAGTGCTCATGATCATCCTCAAGTGGGTACTCATGATCATGATGATTA
26	LVANscaffold_1378_7627	-	Pva-pmiR-24	GCGCTGACTGTGTGGAGCCCT	GGTTCCACACAGTCAGCGCGG	GGTTCCACACAGTCAGCGCGGGCGGCAGGGGCTCCACACAGGCTCCGCCGCCCGCCCGCCCGCCCGCGCTGACTGTGTGGAGCCCT
27	LVANscaffold_1388_7677	-	Pva-pmiR-25	TCCCGCGGTCGCTGGCTGTGAAC	AGCAGCGAGCGCGGAGGGACG	AGCAGCGAGCGCGGAGGGACGCGTCGGAATGTCCTCCCGCGGTCGCTGGCTGTGAAC
28	LVANscaffold_1431_7975	-	Pva-pmiR-26	TTATCCGCAGATCTTCGGTTGAC	GACCGCAGACCTCGAGGTAACC	GACCGCAGACCTCGAGGTAACCGCTGAAAAAACCCGGTTATCCGCAGATCTTCGGTTGAC
29	LVANscaffold_1439_8014	-	Pva-pmiR-27	TGGGCTCAGGAGAGAAATCAT	GATTTCTCTCCTAAGGCTAAG	GATTTCTCTCCTAAGGCTAAGTCCTGCGGCAGGACAGCTGGGCTCAGGAGAGAAATCAT
30	LVANscaffold_1458_8152	-	Pva-pmiR-28	CCGACGAGTCTTCAGTTGGGTTGT	AACCTACCTGCTGACCCGTAGT	CCGACGAGTCTTCAGTTGGGTTGTGTAAAGATCAACCTACCTGCTGACCCGTAGT
31	LVANscaffold_1458_8190	-	Pva-pmiR-29	TCGCCCTCTTCTCCCTCTCCTGC	AGGGGATGGGGGAGGGGGCGACG	AGGGGATGGGGGAGGGGGCGACGAGGAAGGCACACCCTCGCCCTCTTCTCCCTCTCCTGC
32	LVANscaffold_1491_8331	-	Pva-pmiR-30	GACTCGCCCGACGCGGCTGCGAC	GACTCCGCGTCGGGCGTCCGGCGC	GACTCCGCGTCGGGCGTCCGGCGCGTGTTCCCCTTCCGCGACTCGCCCGACGCGGCTGCGAC
33	LVANscaffold_1495_8360	-	Pva-pmiR-31	ATTATCATTCTTTGGCGTCCGG	GGGCGCTAAGGGATGGTAGTTT	GGGCGCTAAGGGATGGTAGTTTGGGATGCAACGAAATTATCATTCTTTGGCGTCCGG
34	LVANscaffold_1504_8394	-	Pva-pmiR-32	CTGGACGACGCTCGGGACAGTCA	TCTGTCCCGAGTGTCGTCCAGCT	TCTGTCCCGAGTGTCGTCCAGCTGGAAAGGCTCCAGCTGGACGACGCTCGGGACAGTCA
35	LVANscaffold_1536_8622	-	Pva-pmiR-33	TTCGCTTGCCTGACTTTCTCTT	GTGAAGGTGGGTCAAGCGAGCG	GTGAAGGTGGGTCAAGCGAGCGTCTGCCGTTCGCTTGCCTGACTTTCTCTT
36	LVANscaffold_1542_8672	-	Pva-pmiR-34	AGAGCTTTCGATGAAGCTGCGG	CGCGGCCTTGGAGGAAGCTCTT	AGAGCTTTCGATGAAGCTGCGGCGCACGCATCGCCGCGGCCTTGGAGGAAGCTCTT
37	LVANscaffold_1567_8833	novel_13	Pva-miR-novel_13	CCCACCATCGCATTGTGACCTT	GGTCATGATGTTGTGGTGGGGA	CCCACCATCGCATTGTGACCTTAAGTTGTTGAAGGAGGTCATGATGTTGTGGTGGGGA
38	LVANscaffold_1567_8835	novel_10	Pva-miR-novel_10	CCCACCACAGATATGTGTCCTC	GGGCATGTATCGGTTGTGGGGA	CCCACCACAGATATGTGTCCTCGTGTTGCTGAAAGAGGGCATGTATCGGTTGTGGGGA
39	LVANscaffold_1567_8837	-	Pva-pmiR-35	CCGACGACTGAGATGTGACCGT	GGTCACATTTCAGTCGTCGAGA	CCGACGACTGAGATGTGACCGTCTGTTGCTGAAAGAGGTCACATTTCAGTCGTCGAGA
40	LVANscaffold_1567_8839	-	Pva-pmiR-36	CCAACGATAGAAAGGTGTCCTC	GGGCATGTTTTGGTCGTTGGGA	CCAACGATAGAAAGGTGTCCTCGTGTTGCTGAAAGAGGGCATGTTTTGGTCGTTGGGA
41	LVANscaffold_1568_8855	-	Pva-pmiR-37	GTGAGCAGGACGAGATGATGCAT	GTTCATCTCGTCCATCTTGCCC	GTTCATCTCGTCCATCTTGCCCTCCTTTGCACCTGGGTGAGCAGGACGAGATGATGCAT
42	LVANscaffold_1569_8884	-	Pva-pmiR-38	TTGGACCCTTCTCCTTACGTCTCC	AGGAGATGGGGGGGGGGGTCGGAGT	AGGAGATGGGGGGGGGGGTCGGAGTGAGAAGAAAAAGACTTGGACCCTTCTCCTTACGTCTCC
43	LVANscaffold_1573_8914	-	Pva-pmiR-39	CTGCATCCCTCCGCCCGCTTT	GGTGGGCGGAGGTGGGTGCCGGC	GGTGGGCGGAGGTGGGTGCCGGCGCTCCGTTGCCTCCTGCCTGCATCCCTCCGCCCGCTTT
44	LVANscaffold_1593_9032	-	Pva-pmiR-40	TGTACCCACACGCACGCACGCAT	GGCTGGGTGGTGTGTGTGT	TGTACCCACACGCACGCACGCATGTACAATGGGCTGGGTGGTGTGTGTGT
45	LVANscaffold_1610_9167	-	Pva-pmiR-41	TGACTAGATTAGCACTCACCAT	TGGTGGATGATTTTCATAGTCA	TGGTGGATGATTTTCATAGTCACAGGAACTTTGAAATTGTGACTAGATTAGCACTCACCAT
46	LVANscaffold_1611_9194	-	Pva-pmiR-42	TGCTGTACATGGTACTGTTGAG	CAGCAGTACCATGTCCAGCAT	CAGCAGTACCATGTCCAGCATCGTAACACCACTAATCATTAGTAGTATGACGATGCTGTACATGGTACTGTTGAG
47	LVANscaffold_1618_9246	mja-miR-bantam	Pva-miR-bantam	TGAGATCATTGTGAAAGCTGATT	CTGGTTTTCACAATGATTTGC	CTGGTTTTCACAATGATTTGCCAGATACATTTGATTCTGAGATCATTGTGAAAGCTGATT
48	LVANscaffold_1637_9352	-	Pva-pmiR-43	TCTCTTGCTAGAATATATGTGG	GCATGTATTGCGGCAAGATTGA	GCATGTATTGCGGCAAGATTGAACTTGTCCTCTCTCTCTCTCTTGCTAGAATATATGTGG
49	LVANscaffold_1646_9393	novel_11	Pva-miR-novel_11	TCCCTGAGACCCTTTCTTGTGA	ACAGGCAAGGTGCTCAGGCAT	TCCCTGAGACCCTTTCTTGTGAGGAAAGGCCTTCACAGGCAAGGTGCTCAGGCAT
50	LVANscaffold_1646_9397	mja-miR-let7	Pva-miR-let7	TGAGGTAGTAGGTTGTATAGTT	CTGTACAACTTGCTAACTTTCC	TGAGGTAGTAGGTTGTATAGTTTAGCGCTACATCATTCCAGGAGAACTGTACAACTTGCTAACTTTCC
51	LVANscaffold_1646_9399	mja-mir-100; Dpu-Mir-10-P2; Tca-Mir-10-P2; Dme-Mir-10-P2	Pva-miR-100	AACCCGTAGATCCGAACTTGTG	CAAGCTCGATTCTATGGGGATA	AACCCGTAGATCCGAACTTGTGGTAATCGCAACACAAGCTCGATTCTATGGGGATA
52	LVANscaffold_1654_9453	-	Pva-pmiR-44	AGGCAAGACTCCGGCGTAGCTG	GCTGCCCCGCGTCCGCCCCC	AGGCAAGACTCCGGCGTAGCTGATGCACGTGACCAGCTGCCCCGCGTCCGCCCCC
53	LVANscaffold_1660_9465	-	Pva-pmiR-45	TAGCACCATGTGAATTCAGTACA	ACTGGATTCATTTGGTGCGTGGA	ACTGGATTCATTTGGTGCGTGGAGTTGACTAGCATCTAGCACCATGTGAATTCAGTACA
54	LVANscaffold_1670_9556	-	Pva-pmiR-46	TACGGTGGAGGACCCAGGATC	TCCTGGTGACAACACCGGTAGC	TCCTGGTGACAACACCGGTAGCGTCTCTGACTGCTACGGTGGAGGACCCAGGATC
55	LVANscaffold_1679_9650	mja-miR-278	Pva-miR-278	TCGGTGGGACTCTCGTCCGTTT	ACGGCCGATAGTGTCGACCAGACC	ACGGCCGATAGTGTCGACCAGACCGATATTAGACAGGTCGGTGGGACTCTCGTCCGTTT
56	LVANscaffold_1699_9807	-	Pva-pmiR-47	TAATGAGCGTAATGATAGTGGT	CATCATCATCATCGTTAT	CATCATCATCATCGTTATCCTGTTTATTATCAGCGTTAAATCAGGGTAATGAGCGTAATGATAGTGGT
57	LVANscaffold_1712_9925	-	Pva-pmiR-48	TTCCCGCCCGAGAAACCTCTTCA	AGAGGTTCGCGCGGGAAC	AGAGGTTCGCGCGGGAACACCTAGGTCTTCCCGCCCGAGAAACCTCTTCA
58	LVANscaffold_1717_10026	Tca-Mir-2765	Pva-miR-2765	TTGGTAACTCCACCACCGTTGGC	TCAACGGTTGTGGAGTACCTTC	TTGGTAACTCCACCACCGTTGGCTTGTGGTTAGTAATTGGTCAACGGTTGTGGAGTACCTTC
59	LVANscaffold_1717_10031	-	Pva-pmiR-49	TATAGCGCTGTCGGGGTTGTTTCC	AAACACCCCGACGGCGCTGTAT	AAACACCCCGACGGCGCTGTATATCGCATACCCTGCAGCAGATATAGCGCTGTCGGGGTTGTTTCC
60	LVANscaffold_1746_10203	-	Pva-pmiR-50	CGCCTGGTATTGTTTGGAGAGA	TATCTGGACGATGCCACGCCGC	CGCCTGGTATTGTTTGGAGAGAGTTTAATTTATTCTATCTGGACGATGCCACGCCGC
61	LVANscaffold_1749_10247	-	Pva-pmiR-51	ACGCCGGGGGCCTGAATTTTAC	TAAAATTTCCGTTCCCGTCGAGT	ACGCCGGGGGCCTGAATTTTACATGCATGATGAAGGTAAAATTTCCGTTCCCGTCGAGT
62	LVANscaffold_1750_10249	-	Pva-pmiR-52	TGAGAATGGTCAGACGATCCTGG	AGGATCGACTGACCATTCTCA	AGGATCGACTGACCATTCTCAGAGTGATGTCGAGCGGTCTGAGAATGGTCAGACGATCCTGG
63	LVANscaffold_1750_10258	-	Pva-pmiR-53	CGGGCCTCCAGGATCGTCTGACC	TCAGTCGATCCTGGATGCCACGCC	TCAGTCGATCCTGGATGCCACGCCCTGGCGGCGGGCCTCCAGGATCGTCTGACC
64	LVANscaffold_1752_10269	mja-miR-133	Pva-mirR-133	TTGGTCCCCTTCAACCAGCTGT	AGCTGGTTGAAACCGGGCCAAAT	AGCTGGTTGAAACCGGGCCAAATTGTTTATTCGTAGCATTTGGTCCCCTTCAACCAGCTGT
65	LVANscaffold_1763_10407	-	Pva-pmiR-54	TTGAGCAAAGCTTCAGGGGGTTA	GCCTCCTGGACCTTGCCCAGCC	GCCTCCTGGACCTTGCCCAGCCATGTGTTAGGAGTCGTTGAGCAAAGCTTCAGGGGGTTA
66	LVANscaffold_1763_10422	-	Pva-pmiR-55	TAAGCCACTCTCAACTGCCACA	AGGCTTTTGAGACTGACATACT	AGGCTTTTGAGACTGACATACTTCTGAAAGTAAGCCACTCTCAACTGCCACA
67	LVANscaffold_1812_10745	Dpu-Mir-153	Pva-miR-153	TTGCATAGTCACAAAAGTGATGG	ATCATTTTTGTGATTTTTGCAATT	ATCATTTTTGTGATTTTTGCAATTATGTATTTGATAAAAATTGCATAGTCACAAAAGTGATGG
68	LVANscaffold_1852_11008	-	Pva-pmiR-56	AGTTTGTGCGTTGTAGGTTTTT	CAACCAACAATGCACAAACTAT	CAACCAACAATGCACAAACTATATATTTAGTTTGTGCGTTGTAGGTTTTT
69	LVANscaffold_1876_11137	-	Pva-pmiR-57	TCCCATGCGCTGTGGCGACCTC	GGTCGCCACAGTGCTTGCTAAG	GGTCGCCACAGTGCTTGCTAAGGCTGCCGGCATACGTCGTTGATATCCCATGCGCTGTGGCGACCTC
70	LVANscaffold_1878_11168	-	Pva-pmiR-58	CTCCCGCCACCTCCACCA	GTGGGGATGAAGTGGCTGCGCAT	GTGGGGATGAAGTGGCTGCGCATCCGTCACTCCCGCCACCTCCACCA
71	LVANscaffold_1892_11238	-	Pva-pmiR-59	ATCTTCTCCATTGCACTCACTTG	AGTGTGCGCAATAGGGAGGGTGC	AGTGTGCGCAATAGGGAGGGTGCTTTCGGACGCATCTTCTCCATTGCACTCACTTG
72	LVANscaffold_1901_11298	-	Pva-pmiR-60	TCTCTCGGCTGCTGCAGGTGTTG	GCATTCCACTGCAGTCGCCGAGATGCT	GCATTCCACTGCAGTCGCCGAGATGCTGAGGCAGTCTCTCGGCTGCTGCAGGTGTTG
73	LVANscaffold_1905_11327	-	Pva-pmiR-61	TCAGCTGACCTGACTTCTGTGA	ACGGAAGTCTGGCCAGCTACAGCT	ACGGAAGTCTGGCCAGCTACAGCTTTTGATTGGTCAGCTGACCTGACTTCTGTGA
74	LVANscaffold_1910_11395	-	Pva-pmiR-62	TTCGACGAAGTCTGGTCAGCT	CTTACTTCGACGAGGCTGTCA	TTCGACGAAGTCTGGTCAGCTACAGCTTTTGATTGGTCGTCTGACCTTACTTCGACGAGGCTGTCA
75	LVANscaffold_1913_11417	-	Pva-pmiR-63	ACACCACGGTCCTCGCTTGCA	AGAGCGGCGGCCGTGACCAGTTG	AGAGCGGCGGCCGTGACCAGTTGCAGACCACTGGCAACACCACGGTCCTCGCTTGCA
76	LVANscaffold_1916_11436	-	Pva-pmiR-64	TCATATTATCTCCCTTGAGCAC	TGCGCAGGGAAGTTGATATGT	TCATATTATCTCCCTTGAGCACTGACAGTCCATTTAATGCTTCTGGCCCTGCAGGGACAGATGTGTGCGCAGGGAAGTTGATATGT
77	LVANscaffold_1923_11492	-	Pva-pmiR-65	CAACCTTGGGCCTCAGTCTCC	AGACTGAGGCCCAAGGTAGGG	AGACTGAGGCCCAAGGTAGGGGTGATCCCCAACCTTGGGCCTCAGTCTCC
78	LVANscaffold_1929_11546	-	Pva-pmiR-66	AGTCAGACACCCTCCGCCATT	ATGCTGGTTGGTGTCTAATGAGA	AGTCAGACACCCTCCGCCATTGTTAGCCAAACCGATGCTGGTTGGTGTCTAATGAGA
79	LVANscaffold_1976_11729	-	Pva-pmiR-67	AGATATATGAAGGCTTTTCGT	ACGGAAAGCCTTCATATACCTT	ACGGAAAGCCTTCATATACCTTCTTGATAGAAGATATATGAAGGCTTTTCGT
80	LVANscaffold_1996_11887	-	Pva-pmiR-68	AGGTCAATGGAAGTGAATAGGA	TCTTCACTTCCATTGACCTGA	AGGTCAATGGAAGTGAATAGGAGCGAACACACTAGTGGCTCTTCACTTCCATTGACCTGA
81	LVANscaffold_2000_11940	mja-miR-71	Pva-miR-71	TGAAAGACATGGGTAGTGAGAT	TCTCACTACCTTGTCTTTCACG	TGAAAGACATGGGTAGTGAGATGTAAGACATGGCAACATCTCACTACCTTGTCTTTCACG
82	LVANscaffold_2000_11943	mja-miR-13a; Dpu-Mir-2; Tca-Mir-2; Dme-Mir-2	Pva-miR-13a	TATCACAGCCACCTTTGATGAGCT	GCCGTCAAAGTGGGTGTGACG	GCCGTCAAAGTGGGTGTGACGCGGAGAATGGACGTCGTATCACAGCCACCTTTGATGAGCT
83	LVANscaffold_2000_11945	-	Pva-pmiR-69	TATCACAGCCTACTTGACGAGTT	CCGTTAAGTTTGCTGTGGTGTG	CCGTTAAGTTTGCTGTGGTGTGAAGTACACAGCATATCACAGCCTACTTGACGAGTT
84	LVANscaffold_2000_11947	mja-miR-2A	Pva-miR-2a	TATCACAGCCAGCTTTGATGAGCG	CTCACAAAGTGGCTGTTGTATG	CTCACAAAGTGGCTGTTGTATGTCATTAGCTGCTCATCATATCACAGCCAGCTTTGATGAGCG
85	LVANscaffold_2012_12024	-	Pva-pmiR-70	TATATCCGTGGCTTGGGACACC	TGTCCTAAGCCATGTGTATAGT	TGTCCTAAGCCATGTGTATAGTCTTCGTCTATAGTATAACTATATCCGTGGCTTGGGACACC
86	LVANscaffold_2013_12029	-	Pva-pmiR-71	AAGCCGCCTGCAAGCACTCGCCT	GCAGTGCTTGCATCCGCGGCATTCC	GCAGTGCTTGCATCCGCGGCATTCCAGAAGAGAAGCACAGAAGCATGTGCTTGGAAGCCGCCTGCAAGCACTCGCCT
87	LVANscaffold_204_552	-	Pva-pmiR-72	GCAAGATGGACGAGATGAACA	CGCATCTCGTCCTGCTTGCCT	CGCATCTCGTCCTGCTTGCCTGATTGCAAGGGAGGGCAAGATGGACGAGATGAACA
88	LVANscaffold_2041_12335	-	Pva-pmiR-73	TCCCCACGAAGCGAGGCTG	GCCTCGCCTCGTGGGGAAC	GCCTCGCCTCGTGGGGAACCGACCAGCGGCTCCCCACGAAGCGAGGCTG
89	LVANscaffold_2045_12343	-	Pva-pmiR-74	TAAGGAGTCCAAATGAATAAA	TTATTCATTTGGACTCCTTAGA	TTATTCATTTGGACTCCTTAGATCGATCTGTTCTAAGGAGTCCAAATGAATAAA
90	LVANscaffold_2088_12706	-	Pva-pmiR-75	TCAGGTAACTAGCACTGTGATAA	TACCACAGTGTCAGTTCCTAA	TCAGGTAACTAGCACTGTGATAAGAAGCCAAAAAACCTACCACAGTGTCAGTTCCTAA
91	LVANscaffold_2088_12709	-	Pva-pmiR-76	CGCACAGTTCAAGTTCCTAGAC	TAGGTAACTTCAACTGTGATATGG	TAGGTAACTTCAACTGTGATATGGCCCGTAATTCACACGCACAGTTCAAGTTCCTAGAC
92	LVANscaffold_2088_12712	-	Pva-pmiR-77	TGACTAGATCCAACACTCATCCAG	GGGTAGTGTGGATCTAGTGCATG	GGGTAGTGTGGATCTAGTGCATGTTTTCATGGTCATGACTAGATCCAACACTCATCCAG
93	LVANscaffold_2088_12713	-	Pva-pmiR-78	TTAGGAACTGACACTGTGGTAGG	TATCACAGTGCTAGTTACCTG	TTAGGAACTGACACTGTGGTAGGTTTTTTGGCTTCTTATCACAGTGCTAGTTACCTG
94	LVANscaffold_2088_12716	-	Pva-pmiR-79	TCACCGGGAAAGATTCATCCA	GGTGGATCTTTCTCGGCCAGACG	GGTGGATCTTTCTCGGCCAGACGCTGGATTCCTGTCGTCACCGGGAAAGATTCATCCA
95	LVANscaffold_2088_12720	TcaDme-Mir-29-P1	Pva-miR-29-P1	TAGCACCATGAGATTCAGCTA	GCTGGTTCTTGTGAGTGGCGAGG	GCTGGTTCTTGTGAGTGGCGAGGGCGTGAATGTTCCTAGCACCATGAGATTCAGCTA
96	LVANscaffold_2088_12722	-	Pva-pmiR-80	TATCACAGTTGAAGTTACCTAGA	TAGGAACTTGAACTGTGCGTGTG	TAGGAACTTGAACTGTGCGTGTGAATTACGGGCCATATCACAGTTGAAGTTACCTAGA
97	LVANscaffold_2088_12723	mja-miR-9; novel_4	Pva-miR-9	TCTTTGGTGGTCTAGCTGTATGA	ATAAAGCTAGATCAGCAAGGCA	TCTTTGGTGGTCTAGCTGTATGAGCGAGTGCCGTGGGTCATAAAGCTAGATCAGCAAGGCA
98	LVANscaffold_2088_12726	-	Pva-pmiR-81	TGACTAGATACGACACTCATCCA	GATGGGTGTGTATCTGGTTTCATG	GATGGGTGTGTATCTGGTTTCATGAAATTCTCAGACATGACTAGATACGACACTCATCCA
99	LVANscaffold_2088_12728	Dpu-Mir-36	Pva-miR-36	TCACCGGGTAGGATTCATCCAA	GGAGGCTCCTACCCGTTTGACG	GGAGGCTCCTACCCGTTTGACGGTTTTACAATCGCGTCACCGGGTAGGATTCATCCAA
100	LVANscaffold_2089_12739	-	Pva-pmiR-82	GAGCTAAAAAGGGAAGATACATGT	CGTCCTTAATAAGCTCTCT	CGTCCTTAATAAGCTCTCTCAGGACCTCTTTCTTAATGTCCAGTTGGGATTGAGCTAAAAAGGGAAGATACATGT
101	LVANscaffold_2095_12836	-	Pva-pmiR-83	TCTCTGATAACCCTTGCACAGAT	TTGAGGGTTATCAGCAGAC	TTGAGGGTTATCAGCAGACCCTATTTTATATTAGGGTCTTCTCTGATAACCCTTGCACAGAT
102	LVANscaffold_2126_13137	-	Pva-pmiR-84	TTTCTGGTTTTGGAAGGAGG	TCCCTCCTTCTCCAGAAATGCTT	TTTCTGGTTTTGGAAGGAGGCCTTTGTGGCATTCTCCCTCCTTCTCCAGAAATGCTT
103	LVANscaffold_2127_13165	mja-miR-279	Pva-miR-279	TGACTAGATCCACACTCATCCA	GGTGGGCGTGTTTCTGGTGCATG	GGTGGGCGTGTTTCTGGTGCATGTACTACAATCATGACTAGATCCACACTCATCCA
104	LVANscaffold_2136_13254	-	Pva-pmiR-85	TGGCTGGTGTCGACTTGCAGA	AGTTTGACACCCGCTAACCCGAC	AGTTTGACACCCGCTAACCCGACCATAATCAACGGGTTGGCTGGTGTCGACTTGCAGA
105	LVANscaffold_2143_13295	-	Pva-pmiR-86	TGACTAGAGAACTACTCATCCA	GATGAGTATTTCTTTGGTACATG	GATGAGTATTTCTTTGGTACATGTTAATTACCCTCATGACTAGAGAACTACTCATCCA
106	LVANscaffold_2143_13301	-	Pva-pmiR-87	TGACTAGAGTCTCACTTATCCA	GGTAAGTGGAACTCTGGTTCATG	GGTAAGTGGAACTCTGGTTCATGTTTATTCTAAGTCATGACTAGAGTCTCACTTATCCA
107	LVANscaffold_2154_13350	-	Pva-pmiR-88	ATAGGTAGCTCTGAGTCCAGA	TGGATTCAGAGTCGCCTGTTT	TGGATTCAGAGTCGCCTGTTTGTCACTGATTAATTAAATAGGTAGCTCTGAGTCCAGA
108	LVANscaffold_2195_13699	novel_35	Pva-miR-novel_35	CAATGCCTCCACCCCCAGCAGC	GGCTGGGGGAGGGGCATGGG	CAATGCCTCCACCCCCAGCAGCGAGACCTCCAACAAAAAGCGGCTGGGGGAGGGGCATGGG
109	LVANscaffold_2218_13817	-	Pva-pmiR-89	AAGCAGAAGACCGAGGACCGGA	CGGGATCTCAGGAATCTGCATCC	AAGCAGAAGACCGAGGACCGGATATTCCAGCTACTCCGGGATCTCAGGAATCTGCATCC
110	LVANscaffold_2218_13825	-	Pva-pmiR-90	AAGAGCTTCTAGATTTCAGTGC	CCTGAATTCTAGAAGCTCTTGG	AAGAGCTTCTAGATTTCAGTGCTCTTGAAGTTAGCCCTGAATTCTAGAAGCTCTTGG
111	LVANscaffold_2220_13838	-	Pva-pmiR-91	TTCGCCCGCCCCCTTCCCCTCC	TGGGGCAGGGGGGGGGGCGAGGA	TGGGGCAGGGGGGGGGGCGAGGAGTGCCCGACCTTCAGGCGTCCTGTGACGCCGCAGGTCCCCCCTTCGCCCGCCCCCTTCCCCTCC
112	LVANscaffold_2223_13861	mja-miR-12	Pva-miR-12	TGAGTATTACATCAGGTACTGGT	CAGTGCCTGTGTAATACCCTGT	TGAGTATTACATCAGGTACTGGTCCTGCATGTGTATACCAGTGCCTGTGTAATACCCTGT
113	LVANscaffold_2223_13863	-	Pva-pmiR-92	TAATCTCACACGGTAAAGCTGA	CAGACTGCCATGTGAGATTGGA	TAATCTCACACGGTAAAGCTGAGGATGTTTATTAAGTTCAGACTGCCATGTGAGATTGGA
114	LVANscaffold_2225_13884	-	Pva-pmiR-93	ACCGCTGCCTCTGCTACTTGCT	GAGTAGCGGCGGCGCTGCGGT	GAGTAGCGGCGGCGCTGCGGTGGCGTGTGGGTCGGCCGCGACTACCGCTGCCTCTGCTACTTGCT
115	LVANscaffold_2235_13975	-	Pva-pmiR-94	TGGGTTGTAGATGTTAGGCCTAGA	TAGGCCTATTTTACAGCCTACT	TGGGTTGTAGATGTTAGGCCTAGAGTGCATTATGTGTGTAGGCCTATTTTACAGCCTACT
116	LVANscaffold_2271_14148	-	Pva-pmiR-95	TCCTCTTGACTCCCTCCTCCT	AAGAGCGGAAGCAAGGGAG	AAGAGCGGAAGCAAGGGAGAGGAACTTTATTCGCCCTCCTCTTGACTCCCTCCTCCT
117	LVANscaffold_2275_14219	-	Pva-pmiR-96	TGTTGATGTATGTGCGCAGGTAA	ATCCTGTGCGTATACATACA	ATCCTGTGCGTATACATACACACGTATAGGACTGCGCGTGTTGATGTATGTGCGCAGGTAA
118	LVANscaffold_2277_14253	mja-miR-1000	Pva-miR-1000	ATATTGTCCCGTCACAGCAGTA	CTGCTCGGTCGGGACAGTACCG	ATATTGTCCCGTCACAGCAGTAGAGACTCGGAAATACTGCTCGGTCGGGACAGTACCG
119	LVANscaffold_2280_14266	-	Pva-pmiR-97	TCCAGGGGGCTTCTGACGTCT	GCTTCAGAGGACTTCAGA	GCTTCAGAGGACTTCAGAGGTCTCTAGGGGGCTTCAGACGTCTCCAGGGGGCTTCTGACGTCT
120	LVANscaffold_2298_14347	-	Pva-pmiR-98	AAGATATATTCGAAACCGGTTAA	TGACCGGTTTCGTATATATCTT	TGACCGGTTTCGTATATATCTTTGTCGGAAATAGAGTTATTTCATGTATATATTTCCGATGAAGATATATTCGAAACCGGTTAA
121	LVANscaffold_2300_14355	mja-miR-263; Dpu-Mir-96; Tca-Mir-96; Dme-Mir-96	Pva-miR-263	CTTGGCACTGGAAGAATTCACA	GTGGATTCCGCAGTGCCAAAGA	CTTGGCACTGGAAGAATTCACAGATGGTTTAAAGTCGTGGATTCCGCAGTGCCAAAGA
122	LVANscaffold_2300_14357	mja-mir-96; Dpu-Mir-96; Tca-Mir-96; Dme-Mir-96	Pva-miR-96	AATGGCACTGGAAGAATTCACG	CGTGATTTCCCGGTGCCAATCA	AATGGCACTGGAAGAATTCACGGGGTGTCTCCTTTCTCCGTGATTTCCCGGTGCCAATCA
123	LVANscaffold_232_747	-	Pva-pmiR-99	GCAAGTGCCACGGTGGTCCAGT	TGACACACCTACATGGCAATGATGCTT	TGACACACCTACATGGCAATGATGCTTTCAAATAGAAGATTTGCACTTCTGAATCTTGCAAGTGCCACGGTGGTCCAGT
124	LVANscaffold_2349_14623	-	Pva-pmiR-100	TTCCTAGGGTCCAGGCGTGCCG	GCAGGCCCTCTCCCTGGGGATG	TTCCTAGGGTCCAGGCGTGCCGGCTGTCCGCACCTGAGGCAGGCCCTCTCCCTGGGGATG
125	LVANscaffold_2353_14642	-	Pva-pmiR-101	GTCTCTTCTTTGGGCTCCTAGC	GAGCTGCCCAATGAAGGGCTGT	GTCTCTTCTTTGGGCTCCTAGCGAGATTACATAGCGAGCTGCCCAATGAAGGGCTGT
126	LVANscaffold_2355_14651	-	Pva-pmiR-102	CTATCGCCAATCATCATTTCCA	GTAATGATGACGGTGATGATAAT	GTAATGATGACGGTGATGATAATTACTATCGCCAATCATCATTTCCA
127	LVANscaffold_2361_14680	-	Pva-pmiR-103	CGCCGCTCTGCTCACTCTCTAG	AGAGTGAGCAGAGCGGAGC	AGAGTGAGCAGAGCGGAGCGCGACCGCGCGCCGCTCTGCTCACTCTCTAG
128	LVANscaffold_2381_14797	mja-miR-282	Pva-miR-282	TAGCCTCTCCTTGGCTTTGTCT	CAATTCCTTGTAGAGGTTGTGA	TAGCCTCTCCTTGGCTTTGTCTGTAGATCGAAGAGACAATTCCTTGTAGAGGTTGTGA
129	LVANscaffold_2381_14800	-	Pva-pmiR-104	TAGCCTCATTTTCAGTGTTATAAGT	TGAACGCTGGAACTGAGGCCTGTTC	TGAACGCTGGAACTGAGGCCTGTTCAGTGATACGACTGTAGCCTCATTTTCAGTGTTATAAGT
130	LVANscaffold_2438_15187	-	Pva-pmiR-105	GGGGATGTAGCTTTTTTT	GGAGGGGGGGAGGTTCGAAA	GGAGGGGGGGAGGTTCGAAATGAAAAGGAAAAGGAGAAAAGACATTAAGGGGATGTAGCTTTTTTT
131	LVANscaffold_2440_15204	-	Pva-pmiR-106	TCCCACCGTCCTCTCCCTTCTCTC	GTAGGAGGAAGAGGAGGAGGAGAGG	GTAGGAGGAAGAGGAGGAGGAGAGGACCCAGCTCCTCCCACCGTCCTCTCCCTTCTCTC
132	LVANscaffold_2450_15318	-	Pva-pmiR-107	TTGGCCAGGTTCTCAGCACATG	ATGACCTGTGAACCTGGCACTGT	TTGGCCAGGTTCTCAGCACATGAAATTCGATCTTATGACCTGTGAACCTGGCACTGT
133	LVANscaffold_2486_15632	novel_24	Pva-miR-novel_24	TTTCTCATTGTGGCTAATTTCA	AAATTAGCCACAATGAGAAATG	AAATTAGCCACAATGAGAAATGAAAATAATCGTTTCTCATTGTGGCTAATTTCA
134	LVANscaffold_25_34	-	Pva-pmiR-108	TCTCAACAGCTGCAGGAGCGAG	TCAACTGCTGCTGTTGAGACT	TCTCAACAGCTGCAGGAGCGAGTAAGTTATTTCCTCAACTGCTGCTGTTGAGACT
135	LVANscaffold_2509_15706	-	Pva-pmiR-109	AAGTAGACCCAACGTAGATAC	GTCTGGGTTGGCCTCTGCCCCG	AAGTAGACCCAACGTAGATACATATTTCGCTGTGGTGTCTGGGTTGGCCTCTGCCCCG
136	LVANscaffold_2530_15855	-	Pva-pmiR-110	GTAAGATGCGTAAAATCCCCCCCCC	GGGGGGGGGTTGGGGAGGGG	GGGGGGGGGTTGGGGAGGGGGTATGAGGAGAAGAGGAGTAAGATGCGTAAAATCCCCCCCCC
137	LVANscaffold_2536_15886	-	Pva-pmiR-111	ACGGAGTCAGAGGAAACTGTATC	GCAGTTGCTTATGACTCGGCCCC	GCAGTTGCTTATGACTCGGCCCCCAGAAATAGGGACGGAGTCAGAGGAAACTGTATC
138	LVANscaffold_2565_16067	-	Pva-pmiR-112	ACAGCCCGGGACGCTCTGCTTCT	ATGCAGAGCCTCCTCGGCCAGG	ATGCAGAGCCTCCTCGGCCAGGCACTCAAGACCACAGCCCGGGACGCTCTGCTTCT
139	LVANscaffold_2569_16136	Dpu-miR-210; Tca-miR-210; Dme-miR-210	Pva-miR-210	CTTGTGCGTGTGACAGCGGCTAT	AGCTGCTGGACACTGCACAAGAT	AGCTGCTGGACACTGCACAAGATTAGCCATTTGTGACTCTTGTGCGTGTGACAGCGGCTAT
140	LVANscaffold_260_824	-	Pva-pmiR-113	CGGGACGTCGCCTCGGGCTGAA	CAGCCTCCGGGCGGCGTTCCGGC	CAGCCTCCGGGCGGCGTTCCGGCAACGGCGTGACAGTCGGGACGTCGCCTCGGGCTGAA
141	LVANscaffold_2601_16283	-	Pva-pmiR-114	CAGTCTTGGTTGGGAGTCC	AACAGAAAGGCCCTGACTGGAGGTCA	AACAGAAAGGCCCTGACTGGAGGTCATCAAGGACACCTTGGACACTAATCTAAAGGTGGAGATTCCTCCAGTCTTGGTTGGGAGTCC
142	LVANscaffold_2626_16460	-	Pva-pmiR-115	TTTCTGCTACTGTCTTCTCTGC	TGAGATAACAGTAGTCAGTGGT	TGAGATAACAGTAGTCAGTGGTGCATCTCCACGCTTTCTGCTACTGTCTTCTCTGC
143	LVANscaffold_2640_16654	mja-miR-10a	Pva-miR-10a	TACCCTGTAGATCCGAATTTGT	AAATTCGGTTCTAGAGAGGTTT	TACCCTGTAGATCCGAATTTGTGAGACAATTGGTAACAAATTCGGTTCTAGAGAGGTTT
144	LVANscaffold_2657_16836	-	Pva-pmiR-116	TAGCACCAGTGGATTCAGCATG	TGTTGGATCTCCTGGTCCTGTG	TGTTGGATCTCCTGGTCCTGTGTCTGGTCAAGTTACCATAGCACCAGTGGATTCAGCATG
145	LVANscaffold_2657_16838	-	Pva-pmiR-117	TATCACAGTGTTAGTTACCTCCA	CAGGAACTTCCACTGTGGTAT	CAGGAACTTCCACTGTGGTATGCCCACAGAGGCACATTAAAACCGTATCACAGTGTTAGTTACCTCCA
146	LVANscaffold_2658_16858	-	Pva-pmiR-118	CCATTACCTTCTTCCCCTCTT	GAGAGGATGAAGGTGATCAGTA	GAGAGGATGAAGGTGATCAGTAGAGTGGTCGAACTACCATTACCTTCTTCCCCTCTT
147	LVANscaffold_2659_16861	-	Pva-pmiR-119	CGAAGGAGGGACGCAGGAG	CTTGCCCTCTAGCCTCATTCGCC	CTTGCCCTCTAGCCTCATTCGCCTCATAAAGGATATCCCACAAAATCAGCGAAGGAGGGACGCAGGAG
148	LVANscaffold_2661_16907	-	Pva-pmiR-120	TTCTCCAGTAGCCTGTTAG	CTAATTGGTTGCTGAGGAAGGT	CTAATTGGTTGCTGAGGAAGGTGAATCAGCAGGCTTCTCCAGTAGCCTGTTAG
149	LVANscaffold_268_845	-	Pva-pmiR-121	TATTATGCTAAGATTCGTGTAT	TCACGGATCTGAGCATTATGTC	TCACGGATCTGAGCATTATGTCGTGCACAACAGATATTATGCTAAGATTCGTGTAT
150	LVANscaffold_2696_17083	-	Pva-pmiR-122	AGTCTTTCGGCATGTCTCTTC	CTAGAGACATGCCGGAAGACT	CTAGAGACATGCCGGAAGACTGGTACAATCTAGTCTTTCGGCATGTCTCTTC
151	LVANscaffold_2715_17245	-	Pva-pmiR-123	TGCAAGAGATGTACTTCTGACCA	TCAAATACATCTCTTGCACTG	TGCAAGAGATGTACTTCTGACCAAAATATGATAAAAAATGGTCAAATACATCTCTTGCACTG
152	LVANscaffold_2748_17565	novel_1	Pva-miR-novel_1	TGACTAGACTCTTACTCATCTG	GATAGGTGAGAGTCTGGTACATG	GATAGGTGAGAGTCTGGTACATGTTATTTTCGACTCATGACTAGACTCTTACTCATCTG
153	LVANscaffold_2759_17608	-	Pva-pmiR-124	TACCCCGCATCTCCAACA	GTGAGAGGTACGGGGATC	GTGAGAGGTACGGGGATCGATACCCCGCATCTCCAACA
154	LVANscaffold_2759_17620	-	Pva-pmiR-125	GTTCCAGATGCCCCCGCTCGCC	TGAGTGGGGGCATTTGGCAGCAG	TGAGTGGGGGCATTTGGCAGCAGCACTTTGAAGGGCCCAGGTTAATGCCATCTTTTGCTCTGTTCCAGATGCCCCCGCTCGCC
155	LVANscaffold_2768_17686	-	Pva-pmiR-126	CTGCCCCCGTCCGGCGCCT	GCGTAAGGGAAGGGAAGGGTGGCG	GCGTAAGGGAAGGGAAGGGTGGCGGGCGAACGACGGCGTGGGGGTAGGCTGCTGCCCCCGTCCGGCGCCT
156	LVANscaffold_2789_17817	mja-miR-193	Pva-miR-193a	TACTGGCCTGCTAAGTCCCAAG	TGGGTCTTAGTAGAAACAGTGG	TGGGTCTTAGTAGAAACAGTGGGAGCATGCGGTGGAGGGCCCTACTGGCCTGCTAAGTCCCAAG
157	LVANscaffold_2789_17819	Tca-Mir-193	Pva-miR-193b	CAATGCCCTTGGAAATCCCAAA	TGGGGTTTCTAAGCGGCATCCCTTGC	TGGGGTTTCTAAGCGGCATCCCTTGCAACATTTCTGAGTGCAATGCCCTTGGAAATCCCAAA
158	LVANscaffold_2802_17871	mja-miR-34	Pva-miR-34	TGGCAGTGTGGTTAGCTGGTTGT	CAACCACTATCTGCACTGCTCCC	TGGCAGTGTGGTTAGCTGGTTGTGTGTCAGGGTCACAACCACTATCTGCACTGCTCCC
159	LVANscaffold_2802_17874	-	Pva-pmiR-127	TAAATGCATTGTCTGGTATGTCA	CGTACCAGAAGTGCGTTTACA	CGTACCAGAAGTGCGTTTACATGTGGTTTCCCCCTTGTGAATCTGTAAATGCATTGTCTGGTATGTCA
160	LVANscaffold_2802_17876	mja-mir-317	Pva-mir-317	TGAACACAGCTGGTGGTATCTCAGT	GAGAACCATCCTGAGTTCACA	GAGAACCATCCTGAGTTCACATGGCTTCCGAAGTGTGAACACAGCTGGTGGTATCTCAGT
161	LVANscaffold_2807_17911	-	Pva-pmiR-128	ATTTGCGGAGCATAATTCCTG	TGTTTTATGATCCGCACACCC	ATTTGCGGAGCATAATTCCTGGCTTGATACGGATGCCTGTTTTATGATCCGCACACCC
162	LVANscaffold_2825_18075	-	Pva-pmiR-129	ACGCGTCTACCCTGACACCC	AGTGTGAGGTTGGCGTTCGT	AGTGTGAGGTTGGCGTTCGTGCGAGAGGGATATAGCACGCGTCTACCCTGACACCC
163	LVANscaffold_2831_18125	-	Pva-pmiR-130	CTCTTTCCTTCCCCGCTGTCGAT	TTGGCAGCTGGAAGGAGTGAGCG	TTGGCAGCTGGAAGGAGTGAGCGGAGGGCCTTCCTGCTCTTTCCTTCCCCGCTGTCGAT
164	LVANscaffold_2848_18308	-	Pva-pmiR-131	CATCTTCGTCTGTTTTACCCACTT	GGGCGTACAATAGAGGAAGACG	GGGCGTACAATAGAGGAAGACGATGAAAATTAAACCATCTTCGTCTGTTTTACCCACTT
165	LVANscaffold_2857_18347	-	Pva-pmiR-132	CGCGTGCGGCAGGGAGGATGAG	CATCCCCCCGGCCTCGCGTGTGG	CGCGTGCGGCAGGGAGGATGAGTGGGAAATGAGTGGCCCCATCCCCCCGGCCTCGCGTGTGG
166	LVANscaffold_2877_18476	Dpu-1175_3p; Tca-Mir-1175_3p	Pva-miR-1175_3p	TGAGATTCAACTCCTCCAACTTAG	AAGTGGAGAAGTGGTCTCCTCACT	AAGTGGAGAAGTGGTCTCCTCACTTTGAATTACTAGTGAGATTCAACTCCTCCAACTTAG
167	LVANscaffold_2877_18478	mja-mir-750	Pva-miR-750	CCAGATCTAACTCTTCCAGCTCA	AGTTGGAAGTGGAGATCTCCGGCA	AGTTGGAAGTGGAGATCTCCGGCATTCTCCCGTTCACCCACATGCCAGATCTAACTCTTCCAGCTCA
168	LVANscaffold_2888_18595	-	Pva-pmiR-133	CTTACGACCATCTAGCACGGCGC	GCCGTGCTAAATGATCATAATCG	GCCGTGCTAAATGATCATAATCGTATTTATTCTCGCTTACGACCATCTAGCACGGCGC
169	LVANscaffold_2898_18678	-	Pva-pmiR-134	CTAGGGGGTATCCTACACTACC	TCAGGTGTAGGGTAGCCCTTAT	TCAGGTGTAGGGTAGCCCTTATCCACAGTGGGCGTGGCTAGGGGGTATCCTACACTACC
170	LVANscaffold_2913_18759	novel_43	Pva-miR-novel_43	ACCTGATGTCATGTGGAT	CCACAAGCGGCTTTGGAGGC	ACCTGATGTCATGTGGATAGCTGGCTCACGCCGGCGATTCCACAAGCGGCTTTGGAGGC
171	LVANscaffold_2921_18838	mja-miR-9	Pva-miR-9	TCTTTGGTTATCTAGCTGTATGA	ATAAAGCTAGGTTACCAAAGTT	TCTTTGGTTATCTAGCTGTATGAGAGAACTCGACGTCATAAAGCTAGGTTACCAAAGTT
172	LVANscaffold_2935_18900	-	Pva-pmiR-135	TTCCCTTTGTTACTGTGTGGCTGC	CAGCCACGCAAACAAAGGAGAC	CAGCCACGCAAACAAAGGAGACGAGAGATAGTCAGGATTCGTTCCCTTTGTTACTGTGTGGCTGC
173	LVANscaffold_2956_18989	-	Pva-pmiR-136	GCCGCCGCTGCCTCTGCTCTCAC	GCAGAGCAATGCAGCGCGTCG	GCAGAGCAATGCAGCGCGTCGCCAACTGGTGCCGCCGCTGCCTCTGCTCTCAC
174	LVANscaffold_2973_19167	-	Pva-pmiR-137	TACGTTGATGGACCCAGGATCGA	AGATCTTGGTGACAGCATCGGTAG	AGATCTTGGTGACAGCATCGGTAGCGTGCCGGACTGCTACGTTGATGGACCCAGGATCGA
175	LVANscaffold_2992_19259	novel_17	Pva-miR-novel_17	TGCTGGAGCGCAGGCTGGGAAC	GTCTCCCCTGCGCTCTGGTGG	TGCTGGAGCGCAGGCTGGGAACGGGAACTACTCGTCTCCCCTGCGCTCTGGTGG
176	LVANscaffold_3000_19309	mja-miR-305	Pva-miR-305	ATTGTACTTCATCAGGTGCTCGG	CGGCATCTGTTGGAGTACAGTAG	ATTGTACTTCATCAGGTGCTCGGCGACCACGATCCCGGCATCTGTTGGAGTACAGTAG
177	LVANscaffold_3000_19320	mja-miR-275	Pva-miR-275	TCAGGTACCTGATGTAGCGCGC	CAGTGCTGCGCAGGTGCTTACGACT	CAGTGCTGCGCAGGTGCTTACGACTTGAACTTAAAAGAGTCAGGTACCTGATGTAGCGCGC
178	LVANscaffold_3018_19452	-	Pva-pmiR-138	CCCCATCGTGATAAGCCCCTAT	AGGGGCTTATCTCGATGAAGGGACT	AGGGGCTTATCTCGATGAAGGGACTGATCAGCATCTGCCCCATCGTGATAAGCCCCTAT
179	LVANscaffold_3029_19546	-	Pva-pmiR-139	TTTGGCAGTCGAGTAACTACATTC	TAGTTACTCGACTGCCAAACA	TAGTTACTCGACTGCCAAACATAGTAATTTAAGTCTTATTTGGCAGTCGAGTAACTACATTC
180	LVANscaffold_3051_19711	-	Pva-pmiR-140	ATCCTGCCTTTGCTTTTACTGAC	AGTAAAAGCAAAGGCAGGAT	AGTAAAAGCAAAGGCAGGATATATCCATCCTGCCTTTGCTTTTACTGAC
181	LVANscaffold_3085_19990	mja-miR-7	Pva-miR-7	TGGAAGACTAGTGATTTTGTTGTT	CAAGAAATCACTAATCCTCCTA	TGGAAGACTAGTGATTTTGTTGTTTGTGCAGAATAACAAGAAATCACTAATCCTCCTA
182	LVANscaffold_3085_20010	-	Pva-pmiR-141	GCAGTGCATCACCTCCCTAGGC	GGGAGGTGCTGCACTGCTA	GGGAGGTGCTGCACTGCTAGATGTTTGCATGGTAGCAGTGCATCACCTCCCTAGGC
183	LVANscaffold_3087_20036	-	Pva-pmiR-142	AAGAGCGGGAAGCAAGGGAGA	TCCTCTTGACTCCCTCCTCCT	AAGAGCGGGAAGCAAGGGAGAGGGAACTTTATTCGCCCTCCTCTTGACTCCCTCCTCCT
184	LVANscaffold_3089_20083	mja-mir-252	Pva-miR-252	CTAAGTACTAGTGCCGCAGGA	CCTGCTGCTCAAGTGCTTATCA	CTAAGTACTAGTGCCGCAGGAGAGAGGTTTTCACACTCCTGCTGCTCAAGTGCTTATCA
185	LVANscaffold_3095_20126	-	Pva-pmiR-143	AGGTCTCTAGTGAAGTTTCAA	GAAGTTTCAGTGGAGGACTCTT	GAAGTTTCAGTGGAGGACTCTTGTGATGTTTCAGTGGAGGTCTCTAGTGAAGTTTCAA
186	LVANscaffold_3102_20158	-	Pva-pmiR-144	TGTTCAGTAAGGTCCATTATCC	ATGATGAGCTTTATTGTTACTTT	TGTTCAGTAAGGTCCATTATCCTCCTACCCAAGACTGGATGATGAGCTTTATTGTTACTTT
187	LVANscaffold_3150_20612	-	Pva-pmiR-145	TCGGAGCCAGTGTTGTCGGCGCGT	GCGACGACAGACTGTGACTG	GCGACGACAGACTGTGACTGACACTTTTGTTAGAATTGTCGGAGCCAGTGTTGTCGGCGCGT
188	LVANscaffold_3152_20627	-	Pva-pmiR-146	GACTCCGCGTCGGGCGTCCGGCGC	GACTCGCCCGACGCGGCTGCGA	GACTCCGCGTCGGGCGTCCGGCGCGTGTTCCCCTTCCGCGACTCGCCCGACGCGGCTGCGA
189	LVANscaffold_3160_20705	-	Pva-pmiR-147	TTGACCTCGTGGGGGACAGACAT	GGCTTCGTCCACGAGGTCAACA	TTGACCTCGTGGGGGACAGACATCGATATGTCTGGAGTGCGTATAATGGATGGCTTCGTCCACGAGGTCAACA
190	LVANscaffold_3161_20754	-	Pva-pmiR-148	TACCCCCTCGGCCTTCGCTGT	GCGAGGGCAGGCGCCGGGGTATC	GCGAGGGCAGGCGCCGGGGTATCTGTATCTGTCATATACCCCCTCGGCCTTCGCTGT
191	LVANscaffold_3162_20769	-	Pva-pmiR-149	TTCGTTGTTCCTGTTGCAATCT	CTGCAACAGGAACAACGAAGGG	CTGCAACAGGAACAACGAAGGGTAGGACAAGAAAACACACGAATATGCCGAAGGCCTTTTCGCTATTGCTTCGTTGTTCCTGTTGCAATCT
192	LVANscaffold_3170_20854	mja-miR-190	Pva-miR-190	AGATATGTTTGATATTCTTGGTTG	ACTAAGAATCAAACATATTATCA	AGATATGTTTGATATTCTTGGTTGTTGATTGGCCTCGACTAAGAATCAAACATATTATCA
193	LVANscaffold_3172_20889	mja-miR-933; Dpu-Mir-10-P4; Tca-Mir-10-P4; Dme-Mir-10-P4	Pva-miR-933	GAAGCTCGTTTCTACAGGTATCT	CTACCCTGTATATCCGGGCTTTTG	CTACCCTGTATATCCGGGCTTTTGTTGAATCTCTCAGAAGCTCGTTTCTACAGGTATCT
194	LVANscaffold_3182_20995	-	Pva-pmiR-150	TTCAATTCTCACTGTGGCCGTT	AACAGCCACAGTGAGAATTGAA	AACAGCCACAGTGAGAATTGAAAATATATGTTGATCTTCAATTCTCACTGTGGCCGTT
195	LVANscaffold_3216_21243	-	Pva-pmiR-151	CCATCATCCAATTCTGCTCGCA	CGTGCAGAGTTGGATGTGGGTGACA	CGTGCAGAGTTGGATGTGGGTGACAGTGCACTGGAAACGATGCCATCATCCAATTCTGCTCGCA
196	LVANscaffold_3238_21378	-	Pva-pmiR-152	TCTTCGCCCTCTCACCTGGGA	CCGGTGAAAAGGCCTGAAGGACTCG	TCTTCGCCCTCTCACCTGGGATGAGTCCTTCGTCCCGGTGAAAAGGCCTGAAGGACTCG
197	LVANscaffold_3243_21404	-	Pva-pmiR-153	TAAGTGTGGATGTGGATGTGT	CTCATCCACACCCACGCTTATC	TAAGTGTGGATGTGGATGTGTGTGTGGGTGTACAACTCCTCATCCACACCCACGCTTATC
198	LVANscaffold_3250_21441	-	Pva-pmiR-154	TGAGAATGTCAGTCTCGGAACGT	TGAGAACGTCAGTCTCGGAACGT	TGAGAATGTCAGTCTCGGAACGTCAGTCTCAGAACGTCAGTCTGAGAACGTCAGTCTCGGAACGT
199	LVANscaffold_3262_21566	-	Pva-pmiR-155	TCTCTCCTGTAGGTCCTCTACC	TGGATGACATTCAGGAGGAA	TGGATGACATTCAGGAGGAAGAGCAAAGTCTCTCTCCTGTAGGTCCTCTACC
200	LVANscaffold_3283_21686	Dpu-Iab-4_5p; Tca-Iab-4_5p; Dme-Iab-4_5p	Pva-miR-Iab-4_5p	ACGTATACTGAATGTATCCTGA	CGGTATACCTTCAGTATACGTAG	ACGTATACTGAATGTATCCTGAGGGGGAGCTAGTCCGGTATACCTTCAGTATACGTAG
201	LVANscaffold_3283_21690	Dpu-Iab-as_3p; Tca-Iab-4_5p; Dme-Iab-4_5p	Pva-miR-Iab-as_3p	AGGATACATTCAGTATACGTCC	CTACGTATACTGAAGGTATACCGGA	CTACGTATACTGAAGGTATACCGGACTAGCTCCCCCTCAGGATACATTCAGTATACGTCC
202	LVANscaffold_3286_21722	-	Pva-pmiR-156	CTGGTCCAGGGAGCGGCTGCGG	AGTCGCACCCCGGACTCATGC	AGTCGCACCCCGGACTCATGCAAGGAGGCCTGGTCCAGGGAGCGGCTGCGG
203	LVANscaffold_3300_21800	-	Pva-pmiR-157	TCTTATGCGTCTCAGGAGTCGA	GACTTCTTAGGGGGATAAGAT	GACTTCTTAGGGGGATAAGATCGTCTTGGAGGGTCTTATGCGTCTCAGGAGTCGA
204	LVANscaffold_3304_21816	-	Pva-pmiR-158	CGTGTTTATATTGTGGGTTTTC	AAACCCACAATATAAACACACT	AAACCCACAATATAAACACACTTTTCCAATAAACCGGCGTGTTTATATTGTGGGTTTTC
205	LVANscaffold_3304_21817	-	Pva-pmiR-159	TGTGTTTCCATACAGGCGAGGT	CTCGCTTGTGTAGAGATACAAT	TGTGTTTCCATACAGGCGAGGTGAGTATGTAACAATCTCGCTTGTGTAGAGATACAAT
206	LVANscaffold_3338_22026	-	Pva-pmiR-160	TTGCCTCCTCGTCTCTCCCCA	CGGGAGAGACTTGGAGTGCGTACT	CGGGAGAGACTTGGAGTGCGTACTAATTTGCCTCCTCGTCTCTCCCCA
207	LVANscaffold_3344_22065	-	Pva-pmiR-161	ATGATGATGATAATAATGATA	CTTATTATTATCAGCATCATTA	CTTATTATTATCAGCATCATTATAATCATATCGATAATGATGATGATAATAATGATA
208	LVANscaffold_3355_22276	-	Pva-pmiR-162	TTTGCACTCATCGTTTCCATGTA	TATGGCAGATTGAGTGCCAAAG	TTTGCACTCATCGTTTCCATGTAACCTCTTAAAATATGGCTATATGGCAGATTGAGTGCCAAAG
209	LVANscaffold_3361_22343	mja-miR-252b	Pva-miR-252b	CTAAGTAGTAGTGCCGCAGGTAA	CCTGTTCACGCCTACTTAAAT	CTAAGTAGTAGTGCCGCAGGTAAGGGAATTGGCATTACCTGTTCACGCCTACTTAAAT
210	LVANscaffold_3361_22358	-	Pva-pmiR-163	CTGGGCCGCGCGGCAACGTTTG	AACGTTCGCTGGCACGGCCTCG	AACGTTCGCTGGCACGGCCTCGGGTTGGTCGCTCTCTCTGGGCCGCGCGGCAACGTTTG
211	LVANscaffold_3377_22453	-	Pva-pmiR-164	GTCCCACCTGCGTTCTGGAAG	GCCGGTACACAGGATGGGAACG	GCCGGTACACAGGATGGGAACGGGACCTACTCGTCCCACCTGCGTTCTGGAAG
212	LVANscaffold_3388_22535	-	Pva-pmiR-165	TATCACAGTCCTAGTTACCT	AGGTACCTAGAGCTGTGCCTAGC	AGGTACCTAGAGCTGTGCCTAGCAATATATAATGGCTATCACAGTCCTAGTTACCT
213	LVANscaffold_3388_22537	-	Pva-pmiR-166	TAGCACCACAGGATTCAGCAT	GCTGGCTGCTGTGGTGGATATG	GCTGGCTGCTGTGGTGGATATGTGTTCTTGGTCATAGCACCACAGGATTCAGCAT
214	LVANscaffold_3391_22569	-	Pva-pmiR-167	CTAGCGTTGCTTATGGTATATGA	ATATATCAGAAGAAATGCAAGT	CTAGCGTTGCTTATGGTATATGAAGGGCTCTTCATATATCAGAAGAAATGCAAGT
215	LVANscaffold_3398_22594	-	Pva-pmiR-168	TGCAGACACAAAGGGTAATGC	TGTTACCAATTGTGTTTGAATA	TGTTACCAATTGTGTTTGAATATGATTTTCTTGTAGTCGAAATAATCTGCAGACACAAAGGGTAATGC
216	LVANscaffold_3440_22928	-	Pva-pmiR-169	TCGTTCCCCGATTCGTTACTGGT	CCTGCGATTCGGTGAACGGAAT	TCGTTCCCCGATTCGTTACTGGTGCGGGTGACTTGCACCTGCGATTCGGTGAACGGAAT
217	LVANscaffold_3450_23040	-	Pva-pmiR-170	TTGTGCATGAGGCTGTAGCAC	TCTGCAGTCTACATGCACATAC	TTGTGCATGAGGCTGTAGCACTTGATTGATCACTTTGGCAGCTTAAGCTGGCAAGGTCAGTGTTCTGCAGTCTACATGCACATAC
218	LVANscaffold_3454_23153	-	Pva-pmiR-171	AGATGTATTTGACCGGTTTCGA	GAAACCGGCCATATACATCCTT	GAAACCGGCCATATACATCCTTTGCACTGTAGAGATATTAATTCCCACGATACGAGAGATGTATTTGACCGGTTTCGA
219	LVANscaffold_3457_23173	-	Pva-pmiR-172	AGAACCCTCAATGTCTAAACT	GTTGTGCAATGTGGGTTTTTTC	AGAACCCTCAATGTCTAAACTATTTCGACAAATCTAGTTGTGCAATGTGGGTTTTTTC
220	LVANscaffold_3493_23359	-	Pva-pmiR-173	TCCCACCTGCGTTCTGGTTGAT	GACTTCCAGGACGCAGGTCGGGA	GACTTCCAGGACGCAGGTCGGGAGTTAGAACTACTCGTCCCACCTGCGTTCTGGTTGAT
221	LVANscaffold_3499_23375	-	Pva-pmiR-174	TGTCCCTCGATTGTTGCGCGAC	CGCGCAGCAATCGAGGGACAGA	TGTCCCTCGATTGTTGCGCGACTGTTGCGATTGTCGCGCAGCAATCGAGGGACAGA
222	LVANscaffold_3505_23429	-	Pva-pmiR-175	CGCCGCATCCGTCGTCCCGCTG	AGTCGGGACACGGGCGCCGCGC	AGTCGGGACACGGGCGCCGCGCGCATCCCGCCGTCGCGCCGCATCCGTCGTCCCGCTG
223	LVANscaffold_3506_23456	-	Pva-pmiR-176	ACTGCAGCGACCGTGGGCGTTTT	GTCGCCAAGCCCGCTGCATGAAT	ACTGCAGCGACCGTGGGCGTTTTTTTTACGAAGTCGCCAAGCCCGCTGCATGAAT
224	LVANscaffold_3507_23487	-	Pva-pmiR-177	TTTCTTTTTCTCTCCTTTGTTGT	AACGAAGGGAAGAACAAGAA	AACGAAGGGAAGAACAAGAAATCCCTCGAATATTTCTTTTTCTCTCCTTTGTTGT
225	LVANscaffold_3585_23965	-	Pva-pmiR-178	TTTGTTCGCCTGGCTCAGTCGA	GCCTGAACCATCCGGTCAAGTT	GCCTGAACCATCCGGTCAAGTTATATATTAGATTGATTTGTTCGCCTGGCTCAGTCGA
226	LVANscaffold_3588_23971	-	Pva-pmiR-179	TCATTCACCCAGCTGGCTGTTG	ACAGTCAGCCGGGTCGGGACA	TCATTCACCCAGCTGGCTGTTGTGTGAGTCTGCGCCAACAGTCAGCCGGGTCGGGACA
227	LVANscaffold_3588_23974	mja-miR-1	Pva-mir-1	TGGAATGTAAAGAAGTATGGAG	CCGTGCTTCCTTACGTCCCGTA	CCGTGCTTCCTTACGTCCCGTACGCATATAGAGAGCTATGGAATGTAAAGAAGTATGGAG
228	LVANscaffold_3604_23992	-	Pva-pmiR-180	AATGCATGTCTGGTCTTTACAG	GTTGGGGCCTGGGCATGTTTTCT	AATGCATGTCTGGTCTTTACAGGAGATATGAAGCTGTTGGGGCCTGGGCATGTTTTCT
229	LVANscaffold_370_1116	-	Pva-pmiR-181	TATAGAAGAGAAGCAGTAATTC	TATCACTCCCTCTCTTCTATGG	TATAGAAGAGAAGCAGTAATTCCGTAGTCCTGTATCACTCCCTCTCTTCTATGG
230	LVANscaffold_3732_24323	Tca-Mir-29-P2_3p; Dme-Mir-29-P2_3p	Pva-miR-29-P2_3p	TAGCACCATTTGAAATCAGTGC	CTGGTTTCAACTGGTGGGTAGA	CTGGTTTCAACTGGTGGGTAGAAGGTAGGAGAGGATCTAGCACCATTTGAAATCAGTGC
231	LVANscaffold_3776_24421	novel_38	Pva-miR-novel_38	TTAGGAAAGCTGCTGTTGAAT	TCAACAGCAGTTTTCCCAGTG	TCAACAGCAGTTTTCCCAGTGCCAGGCGGACATTAGGAAAGCTGCTGTTGAAT
232	LVANscaffold_3833_24513	-	Pva-pmiR-182	CAGACCCGACAAGTGAAGCGAA	AGCCCCACTTCCGGGTCGGATC	AGCCCCACTTCCGGGTCGGATCCCACAGCCAACAGGATCAGACCCGACAAGTGAAGCGAA
233	LVANscaffold_3846_24564	mja-miR-981; Dpu-Mir-76; Tca-Mir-76; Dme-Mir-76	Pva-miR-981	TTCGTTGTCGTCGAAACCTGCA	CAGGTTTCGCGATTTTCGAACT	CAGGTTTCGCGATTTTCGAACTGTGATTTTAGGAAACGGTTCGTTGTCGTCGAAACCTGCA
234	LVANscaffold_3865_24630	-	Pva-pmiR-183	TCATAATTCAGTGTCAGACTTA	TATGTTTGACACTGTCTTTTGG	TATGTTTGACACTGTCTTTTGGGTCCCTTGTCTCATAATTCAGTGTCAGACTTA
235	LVANscaffold_3978_24832	-	Pva-pmiR-184	CCCTTCGCGCCCCGAATCCTGCCG	GGGGATTCGGGGGCGAAGGCACT	CCCTTCGCGCCCCGAATCCTGCCGCTTCCTCCTCCGCCTGGGCTCGCGCGAGTGCCCGCGGGGGATTCGGGGGCGAAGGCACT
236	LVANscaffold_4093_25131	-	Pva-pmiR-185	AACCTTTCCTTTGAGTCCTGCG	CAAGACTCAAAGGAAAGGCTTA	AACCTTTCCTTTGAGTCCTGCGACAAGATCAGCGCAAGACTCAAAGGAAAGGCTTA
237	LVANscaffold_4198_25384	-	Pva-pmiR-186	GACGGTCCAGTGGGTTAAGGCGG	TTGGCTCCGGGATCGCGCGTTC	GACGGTCCAGTGGGTTAAGGCGGCCTCACCCCCCGCCTTGGCTCCGGGATCGCGCGTTC
238	LVANscaffold_421_1177	-	Pva-pmiR-187	CCTCGCCAGCGGCCCCCGCGAT	TCGGGCGGCGGCGGCGGC	TCGGGCGGCGGCGGCGGCGGCGGCGGCGGGGAGGATAGACCGCCTCGCCAGCGGCCCCCGCGAT
239	LVANscaffold_4267_25558	-	Pva-pmiR-188	TGCCTCGGAGAGAAAATGGGCGT	TTCCGTTTTTTCTTCTCTGCGCG	TTCCGTTTTTTCTTCTCTGCGCGGGAAATAATGGACTTGCCTCGGAGAGAAAATGGGCGT
240	LVANscaffold_4282_25599	novel_1	Pva-miR-novel_1	TGACTAGACTCCTACTCATCTG	GATAGGTAAGAGTCTAGTACATG	GATAGGTAAGAGTCTAGTACATGTTATTATGCAGTCATGACTAGACTCCTACTCATCTG
241	LVANscaffold_4302_25654	-	Pva-pmiR-189	AGAGAATCCGTATGGGGGAGTAG	GCTCTCCTGTAAGGATACTCTT	AGAGAATCCGTATGGGGGAGTAGAAGATACGCTGCTGCTCTCCTGTAAGGATACTCTT
242	LVANscaffold_4335_25686	-	Pva-pmiR-190	TGTCTGGACGGGCAAGACGAG	TGTCCTGCTGGTCCTGGACA	TGTCCTGCTGGTCCTGGACAAGTTGTCTGGACGGGCAAGACGAG
243	LVANscaffold_4409_25796	-	Pva-pmiR-191	GTCTCGCCTGCGCTCTGGTGGT	TGCTGGAGCGCAGGCTGGGAACG	TGCTGGAGCGCAGGCTGGGAACGGAACTACCCGTCTCGCCTGCGCTCTGGTGGT
244	LVANscaffold_4420_25814	-	Pva-pmiR-192	CGAAGCCGGTCAAGTACATCTC	AAATGTATTCGACCGGTTTCG	AAATGTATTCGACCGGTTTCGAATATTATCTTCGTCAGAAATGCGGAGATGTATTCGAAGCCGGTCAAGTACATCTC
245	LVANscaffold_4503_25960	mja-miR-956	Pva-miR-956	TAAGCGTATGGCTTTTCCCCTCT	AGGGAGAAGCTGTCACGATTATG	AGGGAGAAGCTGTCACGATTATGTTAGCCACTGGCTGTTTCCATCATAAGCGTATGGCTTTTCCCCTCT
246	LVANscaffold_4513_25973	-	Pva-pmiR-193	CTTACCCTCACCTTCACCTTGT	AGGGTGACGGCGGGGGTAGGGGGG	CTTACCCTCACCTTCACCTTGTGGCGAGGAAACAAGGGTGACGGCGGGGGTAGGGGGG
247	LVANscaffold_4543_26048	-	Pva-pmiR-194	GTGTGTGTGTGAGAGAGT	TTTCTATACGTGCATGTGAACT	GTGTGTGTGTGAGAGAGTCTGCGTTCGTGTGCTTTCTATACGTGCATGTGAACT
248	LVANscaffold_4587_26098	-	Pva-pmiR-195	TCTTTGGTATTACCAGGATGCATG	TGCGCCAGGTGTACCAAGGCACC	TCTTTGGTATTACCAGGATGCATGTGAGAGAGATTCATGCGCCAGGTGTACCAAGGCACC
249	LVANscaffold_4587_26102	mja-miR-9; Tca-Mir-9	Pva-miR-9	TCTTTGGTGATCTAGCTGTGTGA	ATAAAGCTAGATTACCAAAGTC	TCTTTGGTGATCTAGCTGTGTGAGAGATGAAAGACGTCATAAAGCTAGATTACCAAAGTC
250	LVANscaffold_4587_26117	mja-miR-79; Tca-Mir-9; Dme-Mir-9	Pva-miR-79a	ATAAAGCTAGATTACCAAAGTC	TTGGTGATCTAGCTGTGTGA	TTGGTGATCTAGCTGTGTGAGAGATGAAAGACGTCATAAAGCTAGATTACCAAAGTC
251	LVANscaffold_4587_26119	-	Pva-pmiR-196	TATTTTACTGGAAATGGGAACAT	ATTCCTATTGACAGTTATGA	ATTCCTATTGACAGTTATGAATACTCTTTTAGTGTAAAGTATTTTACTGGAAATGGGAACAT
252	LVANscaffold_4587_26122	-	Pva-pmiR-197	TCAGGTACTATGTGACTCTGCA	CAGAGTTTCCAAGTATCTGTTA	TCAGGTACTATGTGACTCTGCAGACCATTGCCGTGCAGAGTTTCCAAGTATCTGTTA
253	LVANscaffold_4587_26123	mja-miR-79; Tca-Mir-9; Dme-Mir-9	Pva-miR-79b	ATAAAGCTAGATTACCAAAGCA	CTTTGGTGGTTTAGCATTATGATGG	CTTTGGTGGTTTAGCATTATGATGGTAGCAAGAGTCCATAAAGCTAGATTACCAAAGCA
254	LVANscaffold_4637_26244	-	Pva-pmiR-198	ATTCATCCCTCAGATTATGCCA	GCAGGGTCTGATCGGTGAATGT	GCAGGGTCTGATCGGTGAATGTTCCCTCAGTTTTCTCACATTCATCCCTCAGATTATGCCA
255	LVANscaffold_501_1513	-	Pva-pmiR-199	CCTTCCTTTTTGATATGCATCG	ATGCAGATCCTGAAGGGGGA	CCTTCCTTTTTGATATGCATCGCGAGATATAAGACATGATGCAGATCCTGAAGGGGGA
256	LVANscaffold_505_1551	novel_12	Pva-miR-novel_12	ATTACGACCTTCTAGCACGG	CCGTGCTAGAAGGTCGTAATG	CCGTGCTAGAAGGTCGTAATGATGTCAATTATCTCATTACGACCTTCTAGCACGG
257	LVANscaffold_507_1590	-	Pva-pmiR-200	TCCGAACGTGTGCTGGCTACT	ATGCCAGCACGCGTATTGTTGGGCC	ATGCCAGCACGCGTATTGTTGGGCCAGTATAACCAACGGTCCGAACGTGTGCTGGCTACT
258	LVANscaffold_550_1878	-	Pva-pmiR-201	TCGCGGAGGCAGAGTAAGGGACCC	AGTCCTTACCTGCTCCTCCACC	AGTCCTTACCTGCTCCTCCACCCCAGCACGGAGGTCGCGGAGGCAGAGTAAGGGACCC
259	LVANscaffold_573_1980	-	Pva-pmiR-202	CGTGTTCACTGCAGGCCTTAATG	TAAGGCACGCGGTGAATGCCA	CGTGTTCACTGCAGGCCTTAATGTAGAAGTGTTCATAAGGCACGCGGTGAATGCCA
260	LVANscaffold_603_2131	-	Pva-pmiR-203	GGCTTGGTTGAAGTGAGTCTGAG	GGACTCCCTTCCGCCACAGCTGA	GGACTCCCTTCCGCCACAGCTGACGGAGGACCTCGGCTTGGTTGAAGTGAGTCTGAG
261	LVANscaffold_609_2172	mja-miR-92b	Pva-miR-92b	AATTGCACTAGTCCCGGCCTGC	AGGTAAGGACGAGTGCATTTTTG	AGGTAAGGACGAGTGCATTTTTGCGTATTTATGTCAAATTGCACTAGTCCCGGCCTGC
262	LVANscaffold_609_2174	-	Pva-pmiR-204	TATTGCACTTTCCCCGGCCTA	GGTTGAGGGAAGCTGCAATATT	GGTTGAGGGAAGCTGCAATATTCGTCTAACAGAGCAATATTGCACTTTCCCCGGCCTA
263	LVANscaffold_617_2218	-	Pva-pmiR-205	ATGTCATAAAAGTTAATACTGCA	ATGGTATTAACTTTATTGACGCG	ATGGTATTAACTTTATTGACGCGTTCTGTACATGTCATAAAAGTTAATACTGCA
264	LVANscaffold_625_2258	-	Pva-pmiR-206	ACTGTTAGATAAGTCCTCTTTCC	AAGAGGAGCTGCCAGCACGTGA	AAGAGGAGCTGCCAGCACGTGAGTCATTCGGCGTCACTGTTAGATAAGTCCTCTTTCC
265	LVANscaffold_631_2289	-	Pva-pmiR-207	AAATCATAAAAATCAGGCTAC	CAGCCTGATTTTTATGATTTT	CAGCCTGATTTTTATGATTTTAGTCATATAAAATCATAAAAATCAGGCTAC
266	LVANscaffold_632_2304	-	Pva-pmiR-208	TTTGTTCGTTGTACTTGGGATG	ATCCCAAGAATTTCGAATAAAGG	ATCCCAAGAATTTCGAATAAAGGTTTGGTCAGTAATTTGTTCGTTGTACTTGGGATG
267	LVANscaffold_638_2334	-	Pva-pmiR-209	CAGTGCTCCTGCATTGCGCTCC	ATGCATTGTAGTTGCATTGCA	ATGCATTGTAGTTGCATTGCAGAGTGTTTGATCTTGCAGTGCTCCTGCATTGCGCTCC
268	LVANscaffold_647_2372	-	Pva-pmiR-210	ACCGTACTCTCTTCCAGCTGTCT	AGAGCTGGAGTGGGTATGGGTGT	AGAGCTGGAGTGGGTATGGGTGTACATGTCAAAGACCGTACTCTCTTCCAGCTGTCT
269	LVANscaffold_647_2373	mja-mir-2001	Pva-miR-2001	GTTGTGACCGTTATAATGGGC	CTCGTTATATCGGTTCACAATTC	GTTGTGACCGTTATAATGGGCAGAGGTCTACTATAAGTGCTCGTTATATCGGTTCACAATTC
270	LVANscaffold_667_2466	-	Pva-pmiR-211	AGCCCCTGTGCAGGAAGCCACT	AGGCACCTGCACAGGAGTCAG	AGCCCCTGTGCAGGAAGCCACTCCTGTTGCAGAAGAGGCACCTGCACAGGAGTCAG
271	LVANscaffold_688_2698	-	Pva-pmiR-212	TCGACTCTCGCCACTTCCTCAG	AGAGAGAGAGGGCGAGAG	AGAGAGAGAGGGCGAGAGAGGAGGGGCGACGCCTCGACTCTCGCCACTTCCTCAG
272	LVANscaffold_696_2723	-	Pva-pmiR-213	TGCTCCTGTGAGCGGTCGCGCA	CGCGGCTCCTCGCGGGGACAGG	TGCTCCTGTGAGCGGTCGCGCAGTACCGACAGCGCGGCTCCTCGCGGGGACAGG
273	LVANscaffold_697_2733	-	Pva-pmiR-214	TTTGCCTCGTCTCGCCTTCGGA	CATGGAAGGCGAAACGAGAGCAGACG	CATGGAAGGCGAAACGAGAGCAGACGCACGTAGGTCGTTTGCCTCGTCTCGCCTTCGGA
274	LVANscaffold_700_2775	-	Pva-pmiR-215	TTTTATTGTATCTTCACCAGAA	TGGGGAGGATAGAATAGAAAAT	TTTTATTGTATCTTCACCAGAATTATGCACTGGGGAGGATAGAATAGAAAAT
275	LVANscaffold_712_2845	-	Pva-pmiR-216	AGCATACTTACTGAGAAAGTCGACC	ACTCTCGGTTGGTCTGCCTG	ACTCTCGGTTGGTCTGCCTGGCGCTCAGCAGCTCCAGCATACTTACTGAGAAAGTCGACC
276	LVANscaffold_735_2986	-	Pva-pmiR-217	AGCGGCGCGTTCCCGAACCTCGT	GAGCTCCCGAACGGGCCGCCGC	AGCGGCGCGTTCCCGAACCTCGTCTACGAGTACAGCGAGCTCCCGAACGGGCCGCCGC
277	LVANscaffold_744_3030	-	Pva-pmiR-218	TGACTAGATTACTTACTCATCC	GATGAGCATTAATCTAGTATACA	GATGAGCATTAATCTAGTATACACTTTTATTTGGATGTGACTAGATTACTTACTCATCC
278	LVANscaffold_750_3070	-	Pva-pmiR-219	TTTCCAACCCGTCAACTCTATAGCT	AGCTATAGAGTTGGAGTTGGAT	TTTCCAACCCGTCAACTCTATAGCTCTACTGGACTAAAGAGCTATAGAGTTGGAGTTGGAT
279	LVANscaffold_760_3208	-	Pva-pmiR-220	TATCGCCTTCCCTCGCCGGCT	CCGCCGAGGGGAAGCGGTAAG	TATCGCCTTCCCTCGCCGGCTGGGCCTCGAGGGCGCTCGCCGCCGCCGAGGGGAAGCGGTAAG
280	LVANscaffold_760_3217	-	Pva-pmiR-221	CATCCTTTGTTTGTGCCAGACT	TTGGTACAGATGATGGATCTGTTT	TTGGTACAGATGATGGATCTGTTTTGCTATGTAAACATCCTTTGTTTGTGCCAGACT
281	LVANscaffold_763_3235	-	Pva-pmiR-222	AATCTGGACAGAAAAGAATTAT	GCTCTTCTCTGCCCAGATTCC	GCTCTTCTCTGCCCAGATTCCCAGCTGAAGTGAATCTGGACAGAAAAGAATTAT
282	LVANscaffold_782_3399	-	Pva-pmiR-223	AGCTGAGTGACATAATGGGTCT	AGACCCATTATGTCACTCAGCT	AGCTGAGTGACATAATGGGTCTTATTAGTAGACCCATTATGTCACTCAGCT
283	LVANscaffold_783_3406	-	Pva-pmiR-224	CATCCCGCCCACCCTCGCTCTC	AAGGTGAGGAAGTGGGCGGGAA	CATCCCGCCCACCCTCGCTCTCCGCCTTGGCTCTGGAAGGTGAGGAAGTGGGCGGGAA
284	LVANscaffold_794_3459	-	Pva-pmiR-225	CGCAGGGTCGCGCGGTGCTGT	TGACGCCGTGGCGAGCCTGGAG	TGACGCCGTGGCGAGCCTGGAGCCAGGACGCAGGGTCGCGCGGTGCTGT
285	LVANscaffold_822_3621	-	Pva-pmiR-226	TAAATTATGATTCAACGAGAGC	TCTCGTTGAATCATAATTTATA	TCTCGTTGAATCATAATTTATAAAAGGTATACTTTTATAAATTATGATTCAACGAGAGC
286	LVANscaffold_851_3717	-	Pva-pmiR-227	GAACCTCACTTCCTCTCCTCAT	GAGGAGGAGGAGGAGGAGGTGTCCC	GAGGAGGAGGAGGAGGAGGTGTCCCCGCGGCCCGAGCAGAGGAACCTCACTTCCTCTCCTCAT
287	LVANscaffold_864_3818	mja-miR-184	Pva-miR-184	TGGACGGAGAACTGATAAGG	CCTTATCATTTCGTCAGTCCAGT	CCTTATCATTTCGTCAGTCCAGTTGGTTCTGAGCACTGGACGGAGAACTGATAAGG
288	LVANscaffold_871_3826	mja-miR-281-2*	Pva-pmiR-228	AAGAGAGCTATCCGTCGACAGT	TGTCATGGAGTTGCTCTCTTTA	AAGAGAGCTATCCGTCGACAGTACTGAAAGCCAACAACTGTCATGGAGTTGCTCTCTTTA
289	LVANscaffold_875_3845	-	Pva-pmiR-229	TTTGGCACTTCTAGTTATCATT	TGATACTTAGTGGTGCCCATCAA	TTTGGCACTTCTAGTTATCATTTTAACTGACATACTGATACTTAGTGGTGCCCATCAA
290	LVANscaffold_877_3856	-	Pva-pmiR-230	AGGAAGGCGAGGCGCTCTGAT	CAGAGCGGGTTCGCCTTCCCCT	CAGAGCGGGTTCGCCTTCCCCTTCGCCGGGAAGGAAGGAAGGCGAGGCGCTCTGAT
291	LVANscaffold_907_4088	-	Pva-pmiR-231	AGGCAGGTAACCACAAGACAGA	TGTCTTGCAGTTACCTGCCTGC	AGGCAGGTAACCACAAGACAGACGTTATAGCGAATATCTGTCTTGCAGTTACCTGCCTGC
292	LVANscaffold_909_4138	novel_9	Pva-miR-novel_9	CATCACAGTGATAGTACCTTACT	GTAGGAACTACCACTGTGGTAG	GTAGGAACTACCACTGTGGTAGGGTTGACATGTTTCCCATCACAGTGATAGTACCTTACT
293	LVANscaffold_909_4140	-	Pva-pmiR-232	TGACTAGAGATTTCACACTCATCC	GATGGGTGTGTCTCTGGTGCATG	GATGGGTGTGTCTCTGGTGCATGTTGATTTCCTAGTCATGACTAGAGATTTCACACTCATCC
294	LVANscaffold_944_4390	-	Pva-pmiR-233	AATTTTTTCATACTGAAGCTCT	AGCTTCCATATGTTTAAATTTC	AGCTTCCATATGTTTAAATTTCCTATTTACAAAGTTAAAATTTTTTCATACTGAAGCTCT
295	LVANscaffold_993_4680	mja-miR-276	Pva-miR-276	TAGGAACTTCATACCGTGCTCT	AGCGAGGTATAGAGTTCCTACG	AGCGAGGTATAGAGTTCCTACGTGGACAGGACCCGTAGGAACTTCATACCGTGCTCT
296	LVANscaffold_993_4681	-	Pva-pmiR-234	ACCTCGTTCCTGCAGTGCTGT	AGCTCGTGCACGTGACAGGCCT	ACCTCGTTCCTGCAGTGCTGTGTGTTAATTGCAAACTACAGCTCGTGCACGTGACAGGCCT
