# Supplementary material for: Global mRNA and miRNA Analysis Reveal Key Processes in the Initial Response to Infection with WSSV in the Pacific Whiteleg Shrimp
Source: Viruses. 2021 Jun 13;13(6):1140. doi: 10.3390/v13061140 (PMC8231841; doi:10.3390/v13061140)
Supplement: Supplementary file 1 [file viruses-13-01140-s001.zip › dataset_s8_corrected.xls]

## Sheet: merged_targets_supp_correction
DATASET S8 Table of interactions between differentially expressed miRNAs and mRNAs presented in the current transcriptome predicted using both miRanda and RNA22.
miRNA ID	mRNA ID	miRNA annotation	mRNA annotation	miRanda score	miRanda energy -Kcal/Mol	miRanda miRNA start-end positions	miRanda mRNA start-end positions	miRanda alignment length	miRanda mRNA identity	miRanda miRNA identity	RNA22 mRNA start-end positions	RNA22 energy -Kcal/Mol	RNA2 p-value
LVANscaffold_1262_6936	TRINITY_DN1082_c0_g1_i1	Pva-pmiR-15	XP_018010243.1 tyrosine-protein kinase Abl-like	157	-25.12	2 21	173 195	21	0.6667	0.8571	target from/to=[171,195]	-22.9	0.0166
LVANscaffold_1262_6936	TRINITY_DN13597_c0_g1_i1	Pva-pmiR-15	XP_021936328.1collagen alpha-1(XI) chain-like	158	-23.01	2 20	598 621	20	0.7	0.8	target from/to=[518,538]	-25	0.0175
LVANscaffold_1262_6936	TRINITY_DN25742_c0_g1_i1	Pva-pmiR-15	XP_021928773.1EF-hand calcium-binding domain-containing protein 2	154	-20.37	2 21	288 308	19	0.6842	0.7895	target from/to=[333,354]	-23.3	0.0666
LVANscaffold_1262_6936	TRINITY_DN27623_c1_g1_i1	Pva-pmiR-15	XP_015908042.1solute carrier family 12 member 9	163	-27.94	2 21	877 900	21	0.7143	0.8095	target from/to=[877,900]	-25.1	0.0572
LVANscaffold_1262_6936	TRINITY_DN29273_c0_g2_i1	Pva-pmiR-15	XP_018024806.1 endothelial lipase-like isoform X1	167	-24.51	2 21	290 312	20	0.7	0.9	target from/to=[290,312]	-22.9	0.359
LVANscaffold_1262_6936	TRINITY_DN29757_c0_g2_i1	Pva-pmiR-15	XP_021919041.1protein grainyhead isoform X2	166	-26.48	2 15	251 272	13	0.9231	1	target from/to=[251,272]	-22.6	0.0981
LVANscaffold_1262_6936	TRINITY_DN30460_c0_g2_i1	Pva-pmiR-15	XP_018010735.1 multiple epidermal growth factor-like domains protein 8	163	-22.98	2 20	2737 2758	18	0.7222	0.8333	target from/to=[821,841]	-20.9	0.157
LVANscaffold_1262_6936	TRINITY_DN31255_c0_g2_i1	Pva-pmiR-15	XP_022249311.1ribosomal protein S6 kinase delta-1-like isoform X1	169	-26.89	2 21	1325 1344	19	0.7895	0.8947	target from/to=[1325,1344]	-24.9	0.116
LVANscaffold_1262_6936	TRINITY_DN31255_c0_g2_i1	Pva-pmiR-15	XP_022249311.1ribosomal protein S6 kinase delta-1-like isoform X1	151	-20.68	2 21	400 424	22	0.6364	0.7273	target from/to=[1325,1344]	-24.9	0.116
LVANscaffold_1262_6936	TRINITY_DN31702_c0_g1_i1	Pva-pmiR-15	XP_022537515.1PKS-NRPS hybrid synthetase CHGG_01239-like isoform X2	179	-25.57	2 20	1286 1307	18	0.8333	0.9444	target from/to=[1286,1307]	-23	0.0573
LVANscaffold_1262_6936	TRINITY_DN31712_c0_g1_i1	Pva-pmiR-15	XP_011493297.2prolyl 4-hydroxylase subunit alpha-1	167	-25.11	2 20	73 94	18	0.7222	0.8889	target from/to=[73,94]	-21.7	0.0688
LVANscaffold_1262_6936	TRINITY_DN32143_c0_g1_i1	Pva-pmiR-15	XP_001607922.1 protein anon-37Cs-like	172	-27.29	2 21	608 629	19	0.7895	0.8421	target from/to=[608,629]	-22.4	0.0206
LVANscaffold_1262_6936	TRINITY_DN32247_c0_g2_i1	Pva-pmiR-15	XP_011498985.1 wee1-like protein kinase 1-A	157	-21.95	2 18	1134 1155	16	0.75	0.8125	target from/to=[1133,1155]	-20.7	0.0344
LVANscaffold_1262_6936	TRINITY_DN32261_c0_g1_i1	Pva-pmiR-15	XP_018014119.1 cytochrome P450 2L1-like	159	-22.18	2 16	121 142	14	0.7857	0.9286	target from/to=[121,142]	-20	0.114
LVANscaffold_1262_6936	TRINITY_DN32295_c0_g1_i1	Pva-pmiR-15	XP_002430225.1zinc finger protein, putative	175	-32.56	2 21	802 824	20	0.85	0.85	target from/to=[802,824]	-29	0.119
LVANscaffold_1262_6936	TRINITY_DN32395_c0_g1_i4	Pva-pmiR-15	XP_021936981.1unconventional myosin-XV-like isoform X4	156	-24.16	2 13	1129 1150	11	0.9091	1	target from/to=[1129,1150]	-21	0.218
LVANscaffold_1262_6936	TRINITY_DN32395_c0_g1_i6	Pva-pmiR-15	XP_002429372.1myosin XV, putative	156	-24.16	2 13	998 1019	11	0.9091	1	target from/to=[998,1019]	-21	0.218
LVANscaffold_1262_6936	TRINITY_DN32552_c0_g1_i1	Pva-pmiR-15	XP_021927851.1retinoblastoma-binding protein 5 homolog isoform X2	169	-28.45	2 21	1431 1452	20	0.8	0.9	target from/to=[1431,1452]	-25.3	0.0478
LVANscaffold_1262_6936	TRINITY_DN32552_c0_g1_i1	Pva-pmiR-15	XP_021927851.1retinoblastoma-binding protein 5 homolog isoform X2	169	-28.45	2 21	1431 1452	20	0.8	0.9	target from/to=[522,544]	-26.5	0.041
LVANscaffold_1262_6936	TRINITY_DN32708_c0_g1_i1	Pva-pmiR-15	XP_012529892.1 protein aurora borealis	158	-25.7	2 21	626 650	22	0.6818	0.8182	target from/to=[632,650]	-21.6	0.00539
LVANscaffold_1262_6936	TRINITY_DN32708_c0_g1_i1	Pva-pmiR-15	XP_012529892.1 protein aurora borealis	157	-25.36	2 19	3092 3116	20	0.7	0.8	target from/to=[632,650]	-21.6	0.00539
LVANscaffold_1262_6936	TRINITY_DN32876_c0_g1_i1	Pva-pmiR-15	XP_014786086.1 ribosomal biogenesis protein LAS1L-like	169	-25.85	2 20	17 37	18	0.8333	0.8889	target from/to=[17,37]	-21.9	0.255
LVANscaffold_1262_6936	TRINITY_DN33017_c0_g1_i2	Pva-pmiR-15	XP_018007289.1 ATP-binding cassette sub-family G member 4-like	164	-25.34	2 21	261 282	19	0.6316	0.8947	target from/to=[134,157]	-26.4	0.227
LVANscaffold_1262_6936	TRINITY_DN33017_c0_g1_i2	Pva-pmiR-15	XP_018007289.1 ATP-binding cassette sub-family G member 4-like	164	-25.34	2 21	261 282	19	0.6316	0.8947	target from/to=[341,361]	-21.6	0.379
LVANscaffold_1262_6936	TRINITY_DN33017_c0_g1_i2	Pva-pmiR-15	XP_018007289.1 ATP-binding cassette sub-family G member 4-like	170	-30.58	2 21	134 157	21	0.8095	0.8571	target from/to=[134,157]	-26.4	0.227
LVANscaffold_1262_6936	TRINITY_DN33017_c0_g1_i2	Pva-pmiR-15	XP_018007289.1 ATP-binding cassette sub-family G member 4-like	170	-30.58	2 21	134 157	21	0.8095	0.8571	target from/to=[341,361]	-21.6	0.379
LVANscaffold_1262_6936	TRINITY_DN33116_c0_g1_i1	Pva-pmiR-15	XP_018011207.1 ileal sodium/bile acid cotransporter-like	167	-24.63	2 21	1102 1124	20	0.75	0.85	target from/to=[1102,1124]	-21.6	0.00317
LVANscaffold_1262_6936	TRINITY_DN33130_c1_g1_i1	Pva-pmiR-15	XP_008480563.1 RNA-directed DNA polymerase from mobile element jockey-like	163	-28.56	2 21	260 282	20	0.75	0.8	target from/to=[260,282]	-24.8	0.0502
LVANscaffold_1262_6936	TRINITY_DN33130_c1_g1_i2	Pva-pmiR-15	XP_008483120.1 RNA-directed DNA polymerase from mobile element jockey-like	163	-28.56	2 21	223 245	20	0.75	0.8	target from/to=[223,245]	-24.8	0.044
LVANscaffold_1262_6936	TRINITY_DN33186_c2_g2_i1	Pva-pmiR-15	XP_018017930.1 arrestin homolog	163	-25.04	2 20	974 995	18	0.6667	0.8889	target from/to=[974,995]	-21.1	0.18
LVANscaffold_1262_6936	TRINITY_DN33213_c0_g1_i3	Pva-pmiR-15	XP_022834988.1zinc finger protein 184-like isoform X1	166	-29.1	2 21	2016 2036	19	0.7368	0.8947	target from/to=[2016,2036]	-23.3	0.323
LVANscaffold_1262_6936	TRINITY_DN33213_c0_g1_i5	Pva-pmiR-15	XP_022834988.1zinc finger protein 184-like isoform X1	166	-29.1	2 21	1225 1245	19	0.7368	0.8947	target from/to=[1225,1245]	-23.3	0.321
LVANscaffold_1262_6936	TRINITY_DN33227_c2_g2_i1	Pva-pmiR-15	XP_013416510.1 DNA polymerase theta-like	167	-25.54	2 21	187 210	21	0.7619	0.8095	target from/to=[187,210]	-21	0.0424
LVANscaffold_1262_6936	TRINITY_DN33229_c0_g2_i1	Pva-pmiR-15	XP_021928399.1 sodium leak channel non-selective protein	162	-20.23	2 19	120 141	17	0.7647	0.8235	target from/to=[33,55]	-20.1	0.0277
LVANscaffold_1262_6936	TRINITY_DN33294_c0_g1_i2	Pva-pmiR-15	XP_018027669.1PREDICTED: uncharacterized protein LOC108682923	166	-22.83	2 21	402 422	19	0.7368	0.8947	target from/to=[402,422]	-21.1	0.1
LVANscaffold_1262_6936	TRINITY_DN33323_c2_g1_i2	Pva-pmiR-15	XP_018400000.1 reticulocalbin-2	153	-21.85	2 19	330 354	20	0.7	0.75	target from/to=[270,290]	-20.3	0.0878
LVANscaffold_1262_6936	TRINITY_DN33673_c5_g4_i1	Pva-pmiR-15	XP_018021068.1 protein spaetzle-like	173	-28.13	2 20	556 576	18	0.8889	0.8889	target from/to=[556,576]	-22.6	0.127
LVANscaffold_1262_6936	TRINITY_DN33930_c1_g2_i1	Pva-pmiR-15	XP_018022865.1 ATP-binding cassette sub-family A member 3-like	162	-25.94	2 21	2996 3016	19	0.6842	0.8947	target from/to=[2996,3016]	-20.8	0.307
LVANscaffold_1262_6936	TRINITY_DN34283_c0_g1_i1	Pva-pmiR-15	XP_022079630.1translation factor Guf1, mitochondrial-like isoform X1	162	-27.23	2 21	142 162	19	0.7368	0.8421	target from/to=[142,162]	-21	0.0625
LVANscaffold_1262_6936	TRINITY_DN34284_c1_g1_i4	Pva-pmiR-15	XP_018899852.1 protein cereblon homolog isoform X2	162	-21.01	2 20	961 983	19	0.6842	0.8947	target from/to=[994,1015]	-22.9	0.0569
LVANscaffold_1262_6936	TRINITY_DN34284_c1_g1_i4	Pva-pmiR-15	XP_018899852.1 protein cereblon homolog isoform X2	162	-21.01	2 20	961 983	19	0.6842	0.8947	target from/to=[892,913]	-21.9	0.0569
LVANscaffold_1262_6936	TRINITY_DN34284_c1_g1_i4	Pva-pmiR-15	XP_018899852.1 protein cereblon homolog isoform X2	173	-22.14	2 19	1141 1163	18	0.8889	0.8889	target from/to=[994,1015]	-22.9	0.0569
LVANscaffold_1262_6936	TRINITY_DN34284_c1_g1_i4	Pva-pmiR-15	XP_018899852.1 protein cereblon homolog isoform X2	173	-22.14	2 19	1141 1163	18	0.8889	0.8889	target from/to=[892,913]	-21.9	0.0569
LVANscaffold_1262_6936	TRINITY_DN34300_c3_g1_i2	Pva-pmiR-15	XP_014471736.1 selenide, water dikinase	166	-26.91	2 20	316 338	19	0.6842	0.9474	target from/to=[316,338]	-23.8	0.35
LVANscaffold_1262_6936	TRINITY_DN34499_c3_g1_i1	Pva-pmiR-15	XP_018025252.1 GATA zinc finger domain-containing protein 7-like	166	-27.08	2 21	253 273	19	0.7368	0.8947	target from/to=[253,273]	-20.2	0.019
LVANscaffold_1262_6936	TRINITY_DN34499_c3_g1_i2	Pva-pmiR-15	XP_018025252.1 GATA zinc finger domain-containing protein 7-like	166	-27.08	2 21	253 273	19	0.7368	0.8947	target from/to=[253,273]	-20.2	0.019
LVANscaffold_1262_6936	TRINITY_DN34517_c4_g3_i1	Pva-pmiR-15	XP_018012834.1 ubiquitin carboxyl-terminal hydrolase 47-like isoform X4	160	-24.39	2 19	1189 1209	17	0.7647	0.8824	target from/to=[1187,1209]	-21.6	0.154
LVANscaffold_1262_6936	TRINITY_DN34517_c4_g3_i1	Pva-pmiR-15	XP_018012834.1 ubiquitin carboxyl-terminal hydrolase 47-like isoform X4	160	-24.39	2 19	1189 1209	17	0.7647	0.8824	target from/to=[141,163]	-21.9	0.0184
LVANscaffold_1262_6936	TRINITY_DN34517_c4_g3_i2	Pva-pmiR-15	XP_018012834.1 ubiquitin carboxyl-terminal hydrolase 47-like isoform X4	160	-24.39	2 19	1189 1209	17	0.7647	0.8824	target from/to=[1187,1209]	-21.6	0.154
LVANscaffold_1262_6936	TRINITY_DN34517_c4_g3_i2	Pva-pmiR-15	XP_018012834.1 ubiquitin carboxyl-terminal hydrolase 47-like isoform X4	160	-24.39	2 19	1189 1209	17	0.7647	0.8824	target from/to=[141,163]	-21.9	0.0184
LVANscaffold_1262_6936	TRINITY_DN34602_c2_g2_i1	Pva-pmiR-15	XP_018008433.1 mitochondrial Rho GTPase 1-like	156	-22.45	2 17	2071 2092	15	0.7333	0.8667	target from/to=[2069,2092]	-20.2	0.223
LVANscaffold_1262_6936	TRINITY_DN34710_c0_g1_i1	Pva-pmiR-15	XP_011288672.1 collagen alpha-1(XXVI) chain isoform X3	170	-28.29	2 21	708 728	19	0.8421	0.8421	target from/to=[708,728]	-24.8	0.267
LVANscaffold_1262_6936	TRINITY_DN34710_c0_g1_i2	Pva-pmiR-15	XP_007186658.1 collagen alpha-1(XXVI) chain isoform X2	170	-28.29	2 21	535 555	19	0.8421	0.8421	target from/to=[535,555]	-24.8	0.267
LVANscaffold_1262_6936	TRINITY_DN34806_c5_g2_i1	Pva-pmiR-15	XP_018017904.1 sphingomyelin phosphodiesterase 4-like isoform X2	176	-25.11	2 21	2723 2744	19	0.7895	0.8947	target from/to=[2723,2744]	-23.8	0.00313
LVANscaffold_1262_6936	TRINITY_DN34806_c5_g2_i2	Pva-pmiR-15	XP_018017903.1 sphingomyelin phosphodiesterase 4-like isoform X1	176	-25.11	2 21	2804 2825	19	0.7895	0.8947	target from/to=[2804,2825]	-23.8	0.00313
LVANscaffold_1262_6936	TRINITY_DN34846_c0_g4_i6	Pva-pmiR-15	XP_018023345.1 raf homolog serine/threonine-protein kinase phl-like	169	-25.79	2 20	3935 3955	18	0.8333	0.8889	target from/to=[3935,3955]	-21.9	0.038
LVANscaffold_1262_6936	TRINITY_DN34910_c1_g5_i3	Pva-pmiR-15	XP_021942645.1protein cab-1	162	-24.68	2 21	1309 1329	19	0.7368	0.8421	target from/to=[1309,1329]	-21.5	0.0261
LVANscaffold_1262_6936	TRINITY_DN34918_c0_g1_i1	Pva-pmiR-15	XP_018028132.1 protein ECT2-like	157	-25.34	2 19	134 157	19	0.7368	0.7895	target from/to=[134,157]	-21.6	0.161
LVANscaffold_1262_6936	TRINITY_DN34918_c0_g1_i12	Pva-pmiR-15	XP_018028132.1 protein ECT2-like	157	-25.34	2 19	134 157	19	0.7368	0.7895	target from/to=[134,157]	-21.6	0.161
LVANscaffold_1262_6936	TRINITY_DN34918_c0_g1_i15	Pva-pmiR-15	XP_018028132.1 protein ECT2-like	157	-25.34	2 19	134 157	19	0.7368	0.7895	target from/to=[134,157]	-21.6	0.161
LVANscaffold_1262_6936	TRINITY_DN34918_c0_g1_i3	Pva-pmiR-15	XP_018028132.1 protein ECT2-like	157	-25.34	2 19	134 157	19	0.7368	0.7895	target from/to=[134,157]	-21.6	0.161
LVANscaffold_1262_6936	TRINITY_DN34918_c0_g1_i4	Pva-pmiR-15	XP_018028132.1 protein ECT2-like	157	-25.34	2 19	134 157	19	0.7368	0.7895	target from/to=[134,157]	-21.6	0.16
LVANscaffold_1262_6936	TRINITY_DN35030_c3_g1_i13	Pva-pmiR-15	XP_021917777.1serine/threonine-protein kinase N isoform X1	155	-24.55	2 21	1195 1217	20	0.65	0.8	target from/to=[3156,3180]	-22.6	0.00619
LVANscaffold_1262_6936	TRINITY_DN35030_c3_g1_i7	Pva-pmiR-15	XP_011344997.1 serine/threonine-protein kinase N isoform X1	155	-24.55	2 21	1195 1217	20	0.65	0.8	target from/to=[3156,3180]	-22.6	0.0062
LVANscaffold_1262_6936	TRINITY_DN35329_c2_g4_i1	Pva-pmiR-15	XP_012935836.1 retina and anterior neural fold homeobox protein 2-like	168	-22.45	2 21	1488 1509	19	0.7368	0.8421	target from/to=[266,289]	-26.2	0.0323
LVANscaffold_1262_6936	TRINITY_DN35329_c2_g4_i1	Pva-pmiR-15	XP_012935836.1 retina and anterior neural fold homeobox protein 2-like	168	-22.45	2 21	1488 1509	19	0.7368	0.8421	target from/to=[281,304]	-20.7	0.0323
LVANscaffold_1262_6936	TRINITY_DN35329_c2_g4_i1	Pva-pmiR-15	XP_012935836.1 retina and anterior neural fold homeobox protein 2-like	168	-22.45	2 21	1488 1509	19	0.7368	0.8421	target from/to=[1488,1509]	-22	0.12
LVANscaffold_1262_6936	TRINITY_DN35341_c2_g1_i3	Pva-pmiR-15	XP_015590570.1 otoferlin-like isoform X1	156	-21.13	2 17	243 264	15	0.7333	0.8667	target from/to=[1274,1295]	-22	0.175
LVANscaffold_1262_6936	TRINITY_DN35435_c3_g1_i1	Pva-pmiR-15	XP_018017180.1 AN1-type zinc finger protein 4-like	158	-21.22	2 19	1118 1139	17	0.7059	0.8235	target from/to=[6,28]	-24.6	0.374
LVANscaffold_1262_6936	TRINITY_DN35664_c0_g9_i1	Pva-pmiR-15	XP_013419993.1PREDICTED: uncharacterized protein LOC106180531	158	-23.66	2 21	800 820	19	0.6316	0.8947	target from/to=[800,820]	-20.7	0.118
LVANscaffold_1262_6936	TRINITY_DN35676_c0_g1_i3	Pva-pmiR-15	XP_016920755.1 inositol hexakisphosphate and diphosphoinositol-pentakisphosphate kinase isoform X8	172	-26.78	2 21	1066 1087	19	0.7368	0.8947	target from/to=[1066,1087]	-20.9	0.181
LVANscaffold_1262_6936	TRINITY_DN35676_c0_g1_i4	Pva-pmiR-15	XP_014232406.1 inositol hexakisphosphate and diphosphoinositol-pentakisphosphate kinase isoform X5	172	-26.78	2 21	1271 1292	19	0.7368	0.8947	target from/to=[1271,1292]	-20.9	0.182
LVANscaffold_1262_6936	TRINITY_DN35676_c0_g1_i5	Pva-pmiR-15	XP_016920755.1 inositol hexakisphosphate and diphosphoinositol-pentakisphosphate kinase isoform X8	172	-26.78	2 21	1064 1085	19	0.7368	0.8947	target from/to=[1064,1085]	-20.9	0.181
LVANscaffold_1262_6936	TRINITY_DN35713_c0_g9_i2	Pva-pmiR-15	XP_005105433.1 vacuolar protein sorting-associated protein 54-like	167	-25.77	2 20	376 397	18	0.7778	0.8333	target from/to=[376,397]	-22.2	0.26
LVANscaffold_1262_6936	TRINITY_DN35732_c0_g2_i1	Pva-pmiR-15	XP_021917181.1phospholipase ABHD3 isoform X1	164	-23.23	2 19	878 902	20	0.8	0.85	target from/to=[878,902]	-20.3	0.248
LVANscaffold_1262_6936	TRINITY_DN35857_c0_g4_i1	Pva-pmiR-15	XP_021940004.1cyclin-G-associated kinase	155	-23.97	2 18	3650 3673	18	0.7222	0.8889	target from/to=[3025,3045]	-20.5	0.204
LVANscaffold_1262_6936	TRINITY_DN35857_c0_g4_i1	Pva-pmiR-15	XP_021940004.1cyclin-G-associated kinase	155	-23.97	2 18	3650 3673	18	0.7222	0.8889	target from/to=[3650,3673]	-20.9	0.0655
LVANscaffold_1262_6936	TRINITY_DN35947_c1_g2_i10	Pva-pmiR-15	XP_018014858.1 tyrosine-protein kinase Src64B-like isoform X2	174	-31.58	2 21	1609 1629	19	0.8421	0.8947	target from/to=[1551,1572]	-26.2	0.214
LVANscaffold_1262_6936	TRINITY_DN35947_c1_g2_i10	Pva-pmiR-15	XP_018014858.1 tyrosine-protein kinase Src64B-like isoform X2	174	-31.58	2 21	1609 1629	19	0.8421	0.8947	target from/to=[1609,1629]	-26.6	0.356
LVANscaffold_1262_6936	TRINITY_DN35947_c1_g2_i11	Pva-pmiR-15	XP_018014858.1 tyrosine-protein kinase Src64B-like isoform X2	174	-31.58	2 21	1609 1629	19	0.8421	0.8947	target from/to=[1609,1629]	-26.6	0.356
LVANscaffold_1262_6936	TRINITY_DN35947_c1_g2_i11	Pva-pmiR-15	XP_018014858.1 tyrosine-protein kinase Src64B-like isoform X2	174	-31.58	2 21	1609 1629	19	0.8421	0.8947	target from/to=[1551,1572]	-26.2	0.214
LVANscaffold_1262_6936	TRINITY_DN35947_c1_g2_i13	Pva-pmiR-15	XP_018014858.1 tyrosine-protein kinase Src64B-like isoform X2	174	-31.58	2 21	1609 1629	19	0.8421	0.8947	target from/to=[1609,1629]	-26.6	0.356
LVANscaffold_1262_6936	TRINITY_DN35947_c1_g2_i13	Pva-pmiR-15	XP_018014858.1 tyrosine-protein kinase Src64B-like isoform X2	174	-31.58	2 21	1609 1629	19	0.8421	0.8947	target from/to=[1551,1572]	-26.2	0.214
LVANscaffold_1262_6936	TRINITY_DN35947_c1_g2_i2	Pva-pmiR-15	XP_018014858.1 tyrosine-protein kinase Src64B-like isoform X2	174	-31.58	2 21	1609 1629	19	0.8421	0.8947	target from/to=[1609,1629]	-26.6	0.356
LVANscaffold_1262_6936	TRINITY_DN35947_c1_g2_i2	Pva-pmiR-15	XP_018014858.1 tyrosine-protein kinase Src64B-like isoform X2	174	-31.58	2 21	1609 1629	19	0.8421	0.8947	target from/to=[1551,1572]	-26.2	0.214
LVANscaffold_1262_6936	TRINITY_DN35947_c1_g2_i4	Pva-pmiR-15	XP_018014858.1 tyrosine-protein kinase Src64B-like isoform X2	174	-31.58	2 21	1609 1629	19	0.8421	0.8947	target from/to=[1551,1572]	-26.2	0.214
LVANscaffold_1262_6936	TRINITY_DN35947_c1_g2_i4	Pva-pmiR-15	XP_018014858.1 tyrosine-protein kinase Src64B-like isoform X2	174	-31.58	2 21	1609 1629	19	0.8421	0.8947	target from/to=[1609,1629]	-26.6	0.356
LVANscaffold_1262_6936	TRINITY_DN36106_c6_g1_i1	Pva-pmiR-15	XP_007244341.2coiled-coil domain-containing protein 77	170	-23.41	2 19	973 994	17	0.8235	0.8824	target from/to=[973,994]	-20.6	0.359
LVANscaffold_1262_6936	TRINITY_DN36114_c0_g1_i4	Pva-pmiR-15	XP_021940368.139S ribosomal protein L43, mitochondrial	150	-20.92	2 20	62 85	20	0.6	0.8	target from/to=[65,85]	-20	0.187
LVANscaffold_1262_6936	TRINITY_DN36286_c1_g2_i1	Pva-pmiR-15	XP_014236207.1 peptidyl-prolyl cis-trans isomerase-like 4	163	-23.26	2 16	954 975	14	0.7857	1	target from/to=[954,975]	-20.2	0.107
LVANscaffold_1262_6936	TRINITY_DN36286_c1_g2_i1	Pva-pmiR-15	XP_014236207.1 peptidyl-prolyl cis-trans isomerase-like 4	163	-23.26	2 16	954 975	14	0.7857	1	target from/to=[954,975]	-20.2	0.107
LVANscaffold_1262_6936	TRINITY_DN36286_c1_g2_i1	Pva-pmiR-15	XP_014236207.1 peptidyl-prolyl cis-trans isomerase-like 4	158	-24.31	2 21	1655 1675	19	0.6842	0.8421	target from/to=[954,975]	-20.2	0.107
LVANscaffold_1262_6936	TRINITY_DN36286_c1_g2_i1	Pva-pmiR-15	XP_014236207.1 peptidyl-prolyl cis-trans isomerase-like 4	158	-24.31	2 21	1655 1675	19	0.6842	0.8421	target from/to=[954,975]	-20.2	0.107
LVANscaffold_1262_6936	TRINITY_DN36312_c4_g1_i1	Pva-pmiR-15	XP_022202863.1protein CWC15 homolog	164	-21.79	2 21	19 40	19	0.6842	0.8421	target from/to=[19,40]	-20.2	0.006
LVANscaffold_1262_6936	TRINITY_DN36312_c4_g1_i1	Pva-pmiR-15	XP_022202863.1protein CWC15 homolog	176	-20.73	2 21	37 58	19	0.8421	0.8421	target from/to=[19,40]	-20.2	0.006
LVANscaffold_1262_6936	TRINITY_DN36312_c4_g1_i3	Pva-pmiR-15	YP_009220522.1hypothetical protein Swssvgp048	164	-21.79	2 21	19 40	19	0.6842	0.8421	target from/to=[19,40]	-20.2	0.00599
LVANscaffold_1262_6936	TRINITY_DN36312_c4_g1_i3	Pva-pmiR-15	YP_009220522.1hypothetical protein Swssvgp048	176	-20.73	2 21	37 58	19	0.8421	0.8421	target from/to=[19,40]	-20.2	0.00599
LVANscaffold_1262_6936	TRINITY_DN36479_c1_g1_i2	Pva-pmiR-15	XP_018023645.1 dual 3',5'-cyclic-AMP and -GMP phosphodiesterase 11-like isoform X2	172	-29.29	2 21	212 233	19	0.7895	0.8421	target from/to=[212,233]	-24.8	0.023
LVANscaffold_1262_6936	TRINITY_DN36479_c1_g1_i2	Pva-pmiR-15	XP_018023645.1 dual 3',5'-cyclic-AMP and -GMP phosphodiesterase 11-like isoform X2	162	-27.13	2 21	855 875	19	0.7368	0.8421	target from/to=[212,233]	-24.8	0.023
LVANscaffold_1262_6936	TRINITY_DN36479_c1_g1_i3	Pva-pmiR-15	XP_018023645.1 dual 3',5'-cyclic-AMP and -GMP phosphodiesterase 11-like isoform X2	162	-27.13	2 21	855 875	19	0.7368	0.8421	target from/to=[212,233]	-24.8	0.023
LVANscaffold_1262_6936	TRINITY_DN36479_c1_g1_i3	Pva-pmiR-15	XP_018023645.1 dual 3',5'-cyclic-AMP and -GMP phosphodiesterase 11-like isoform X2	172	-29.29	2 21	212 233	19	0.7895	0.8421	target from/to=[212,233]	-24.8	0.023
LVANscaffold_1262_6936	TRINITY_DN36586_c4_g1_i1	Pva-pmiR-15	XP_018014599.1PREDICTED: uncharacterized protein LOC108671550	168	-23.79	2 21	1037 1058	19	0.6842	0.8947	target from/to=[1037,1058]	-21.9	0.13
LVANscaffold_1262_6936	TRINITY_DN36750_c4_g2_i1	Pva-pmiR-15	XP_021931376.1phospholipid transfer protein C2CD2L isoform X6	159	-25.57	2 21	8 30	20	0.6	0.9	target from/to=[8,30]	-23	0.112
LVANscaffold_1262_6936	TRINITY_DN36750_c4_g2_i2	Pva-pmiR-15	XP_021931376.1phospholipid transfer protein C2CD2L isoform X6	159	-25.57	2 21	8 30	20	0.6	0.9	target from/to=[8,30]	-23	0.112
LVANscaffold_1262_6936	TRINITY_DN36750_c4_g2_i3	Pva-pmiR-15	XP_021931377.1phospholipid transfer protein C2CD2L isoform X7	159	-25.57	2 21	8 30	20	0.6	0.9	target from/to=[8,30]	-23	0.112
LVANscaffold_1262_6936	TRINITY_DN36750_c4_g2_i5	Pva-pmiR-15	XP_021931377.1phospholipid transfer protein C2CD2L isoform X7	159	-25.57	2 21	8 30	20	0.6	0.9	target from/to=[8,30]	-23	0.112
LVANscaffold_1262_6936	TRINITY_DN36770_c2_g1_i2	Pva-pmiR-15	XP_016837968.1 mucin-5AC	173	-23.92	2 21	574 595	20	0.85	0.9	target from/to=[574,595]	-21	0.0838
LVANscaffold_1262_6936	TRINITY_DN36835_c0_g1_i2	Pva-pmiR-15	XP_018023658.1 G protein pathway suppressor 2-like isoform X3	166	-21.78	2 20	158 180	19	0.7895	0.8421	target from/to=[437,458]	-20.6	0.206
LVANscaffold_1262_6936	TRINITY_DN36843_c1_g1_i1	Pva-pmiR-15	XP_018023018.1 GRIP1-associated protein 1-like	172	-25.07	2 21	932 953	19	0.7895	0.8421	target from/to=[932,953]	-21	0.0369
LVANscaffold_1262_6936	TRINITY_DN36885_c4_g1_i1	Pva-pmiR-15	XP_020911802.1sorting nexin-14-like	167	-26.61	2 20	2014 2035	18	0.7778	0.8333	target from/to=[2014,2035]	-21.6	0.11
LVANscaffold_1262_6936	TRINITY_DN36924_c3_g1_i10	Pva-pmiR-15	XP_022196106.1insulin receptor substrate 2 isoform X4	168	-25.94	2 21	3029 3050	19	0.6842	0.8947	target from/to=[3029,3050]	-20.8	0.257
LVANscaffold_1262_6936	TRINITY_DN36924_c3_g1_i12	Pva-pmiR-15	XP_012143041.1 insulin receptor substrate 1 isoform X6	168	-25.94	2 21	3239 3260	19	0.6842	0.8947	target from/to=[3239,3260]	-20.8	0.257
LVANscaffold_1262_6936	TRINITY_DN36931_c3_g1_i1	Pva-pmiR-15	XP_018014351.1 protein virilizer-like	167	-23.08	2 21	1060 1082	20	0.7	0.9	target from/to=[1505,1526]	-20.3	0.0323
LVANscaffold_1262_6936	TRINITY_DN36948_c0_g1_i2	Pva-pmiR-15	XP_014781064.1 myoferlin-like isoform X6	164	-22.27	2 19	582 605	19	0.8421	0.8421	target from/to=[581,605]	-22.3	0.0712
LVANscaffold_1262_6936	TRINITY_DN36948_c0_g1_i8	Pva-pmiR-15	XP_018008381.1 dysferlin-like	164	-22.27	2 19	582 605	19	0.8421	0.8421	target from/to=[581,605]	-22.3	0.0699
LVANscaffold_1262_6936	TRINITY_DN37198_c5_g1_i2	Pva-pmiR-15	XP_013777638.1GATA zinc finger domain-containing protein 1-like	156	-25.84	2 21	435 454	19	0.6842	0.8947	target from/to=[421,445]	-20.2	0.00746
LVANscaffold_1262_6936	TRINITY_DN37198_c5_g1_i2	Pva-pmiR-15	XP_013777638.1GATA zinc finger domain-containing protein 1-like	156	-25.84	2 21	435 454	19	0.6842	0.8947	target from/to=[435,454]	-21.4	0.00746
LVANscaffold_1262_6936	TRINITY_DN37247_c0_g1_i2	Pva-pmiR-15	XP_018028171.1 semaphorin-1A-like	157	-28.08	2 21	1721 1740	19	0.6842	0.8421	target from/to=[1721,1740]	-23.1	0.00838
LVANscaffold_1262_6936	TRINITY_DN37271_c1_g3_i2	Pva-pmiR-15	XP_021935924.1cyclin G isoform X2	175	-26.15	2 20	301 322	18	0.8333	0.8889	target from/to=[301,322]	-22.2	0.00145
LVANscaffold_1262_6936	TRINITY_DN37278_c5_g1_i1	Pva-pmiR-15	XP_018318485.1 signal recognition particle 19 kDa protein	159	-25.84	2 21	391 414	21	0.7143	0.7619	target from/to=[394,414]	-20.5	0.148
LVANscaffold_1262_6936	TRINITY_DN37284_c0_g1_i3	Pva-pmiR-15	XP_018015376.1PREDICTED: uncharacterized protein LOC108672246	159	-22.9	2 21	689 711	20	0.65	0.85	target from/to=[689,711]	-20.4	0.226
LVANscaffold_1262_6936	TRINITY_DN37289_c0_g5_i1	Pva-pmiR-15	XP_018028061.1 heme-binding protein 1-like	178	-28.44	2 21	36 56	19	0.8947	0.8947	target from/to=[36,56]	-25.3	0.204
LVANscaffold_1262_6936	TRINITY_DN37289_c0_g5_i2	Pva-pmiR-15	XP_018028061.1 heme-binding protein 1-like	178	-28.44	2 21	36 56	19	0.8947	0.8947	target from/to=[36,56]	-25.3	0.203
LVANscaffold_1262_6936	TRINITY_DN37325_c1_g1_i2	Pva-pmiR-15	XP_018012696.1 ETS-related transcription factor Elf-4-like	200	-44.11	2 21	1356 1377	19	1	1	target from/to=[1356,1377]	-39.1	0.0757
LVANscaffold_1262_6936	TRINITY_DN37325_c1_g1_i4	Pva-pmiR-15	XP_018012696.1 ETS-related transcription factor Elf-4-like	200	-44.11	2 21	1241 1262	19	1	1	target from/to=[1241,1262]	-39.1	0.0757
LVANscaffold_1262_6936	TRINITY_DN37347_c1_g1_i1	Pva-pmiR-15	XP_011494585.1 lateral signaling target protein 2 homolog isoform X1	168	-26.21	2 19	1118 1138	17	0.8235	0.9412	target from/to=[1118,1138]	-23.1	0.0436
LVANscaffold_1262_6936	TRINITY_DN37347_c1_g1_i7	Pva-pmiR-15	XP_018903389.1 stress response protein NST1-like isoform X3	168	-26.21	2 19	1118 1138	17	0.8235	0.9412	target from/to=[1118,1138]	-23.1	0.0436
LVANscaffold_1262_6936	TRINITY_DN37432_c1_g1_i5	Pva-pmiR-15	XP_018009951.1PREDICTED: uncharacterized protein LOC108667438	164	-20.61	2 21	1978 1999	19	0.6842	0.8421	target from/to=[1978,1999]	-20.2	0.378
LVANscaffold_1262_6936	TRINITY_DN37432_c1_g1_i5	Pva-pmiR-15	XP_018009951.1PREDICTED: uncharacterized protein LOC108667438	151	-22.81	2 21	666 688	20	0.6	0.8	target from/to=[1978,1999]	-20.2	0.378
LVANscaffold_1262_6936	TRINITY_DN37432_c1_g1_i5	Pva-pmiR-15	XP_018009951.1PREDICTED: uncharacterized protein LOC108667438	165	-22.57	2 20	584 607	20	0.8	0.85	target from/to=[1978,1999]	-20.2	0.378
LVANscaffold_1262_6936	TRINITY_DN37432_c1_g1_i7	Pva-pmiR-15	XP_018009951.1PREDICTED: uncharacterized protein LOC108667438	164	-20.61	2 21	2687 2708	19	0.6842	0.8421	target from/to=[2687,2708]	-20.2	0.379
LVANscaffold_1262_6936	TRINITY_DN37432_c1_g1_i7	Pva-pmiR-15	XP_018009951.1PREDICTED: uncharacterized protein LOC108667438	151	-22.81	2 21	1375 1397	20	0.6	0.8	target from/to=[2687,2708]	-20.2	0.379
LVANscaffold_1262_6936	TRINITY_DN37432_c1_g1_i7	Pva-pmiR-15	XP_018009951.1PREDICTED: uncharacterized protein LOC108667438	165	-22.57	2 20	1293 1316	20	0.8	0.85	target from/to=[2687,2708]	-20.2	0.379
LVANscaffold_1262_6936	TRINITY_DN37440_c4_g4_i1	Pva-pmiR-15	XP_021916629.1ubiquitin carboxyl-terminal hydrolase 10-B isoform X4	153	-20.2	2 14	1830 1851	12	0.8333	0.9167	target from/to=[259,281]	-21.6	0.0113
LVANscaffold_1262_6936	TRINITY_DN37486_c10_g1_i2	Pva-pmiR-15	XP_021917767.1transcription initiation factor TFIID subunit 3 isoform X2	170	-24.27	2 21	1343 1363	19	0.8421	0.8421	target from/to=[1342,1363]	-20.8	0.0145
LVANscaffold_1262_6936	TRINITY_DN37546_c6_g3_i2	Pva-pmiR-15	XP_013782612.1dnaJ homolog subfamily C member 22-like	163	-23.33	2 21	1047 1069	20	0.65	0.9	target from/to=[1047,1069]	-21.3	0.0959
LVANscaffold_1262_6936	TRINITY_DN37546_c6_g3_i3	Pva-pmiR-15	XP_013782612.1dnaJ homolog subfamily C member 22-like	163	-23.33	2 21	996 1018	20	0.65	0.9	target from/to=[996,1018]	-21.3	0.0959
LVANscaffold_1262_6936	TRINITY_DN37570_c1_g2_i3	Pva-pmiR-15	XP_018026023.1 negative elongation factor D-like	173	-22.94	2 20	1046 1066	18	0.8889	0.8889	target from/to=[1045,1066]	-22.1	0.0191
LVANscaffold_1262_6936	TRINITY_DN37891_c3_g1_i2	Pva-pmiR-15	XP_019868473.1 muscle M-line assembly protein unc-89 isoform X3	160	-28.89	2 19	312 332	17	0.7059	0.9412	target from/to=[3751,3771]	-21.1	0.129
LVANscaffold_1262_6936	TRINITY_DN38010_c0_g3_i1	Pva-pmiR-15	XP_018007894.1 alpha-glucosidase-like	200	-44.11	2 21	1226 1247	19	1	1	target from/to=[1226,1247]	-39.1	0.0192
LVANscaffold_1262_6936	TRINITY_DN38010_c0_g3_i1	Pva-pmiR-15	XP_018007894.1 alpha-glucosidase-like	200	-44.11	2 21	1226 1247	19	1	1	target from/to=[1299,1320]	-39.1	0.0994
LVANscaffold_1262_6936	TRINITY_DN38010_c0_g3_i1	Pva-pmiR-15	XP_018007894.1 alpha-glucosidase-like	196	-43.84	2 21	1299 1320	19	0.9474	1	target from/to=[1226,1247]	-39.1	0.0192
LVANscaffold_1262_6936	TRINITY_DN38010_c0_g3_i1	Pva-pmiR-15	XP_018007894.1 alpha-glucosidase-like	196	-43.84	2 21	1299 1320	19	0.9474	1	target from/to=[1299,1320]	-39.1	0.0994
LVANscaffold_1262_6936	TRINITY_DN38042_c1_g1_i1	Pva-pmiR-15	XP_018018413.1 cholinephosphotransferase 1-like isoform X3	160	-23.09	2 17	149 170	15	0.8	0.8667	target from/to=[147,170]	-20.1	0.0461
LVANscaffold_1262_6936	TRINITY_DN38042_c1_g1_i2	Pva-pmiR-15	XP_018018413.1 cholinephosphotransferase 1-like isoform X3	160	-23.09	2 17	149 170	15	0.8	0.8667	target from/to=[147,170]	-20.1	0.0453
LVANscaffold_1262_6936	TRINITY_DN38151_c10_g1_i2	Pva-pmiR-15	XP_022186645.1 pleckstrin homology domain-containing family G member 3	162	-24.25	2 21	2394 2414	19	0.7368	0.8421	target from/to=[2394,2414]	-20.8	0.257
LVANscaffold_1262_6936	TRINITY_DN38151_c10_g1_i2	Pva-pmiR-15	XP_022186645.1 pleckstrin homology domain-containing family G member 3	162	-24.25	2 21	2394 2414	19	0.7368	0.8421	target from/to=[1548,1567]	-20.7	0.375
LVANscaffold_1262_6936	TRINITY_DN38151_c10_g1_i3	Pva-pmiR-15	XP_022186645.1 pleckstrin homology domain-containing family G member 3	162	-24.25	2 21	2442 2462	19	0.7368	0.8421	target from/to=[1596,1615]	-20.7	0.375
LVANscaffold_1262_6936	TRINITY_DN38151_c10_g1_i3	Pva-pmiR-15	XP_022186645.1 pleckstrin homology domain-containing family G member 3	162	-24.25	2 21	2442 2462	19	0.7368	0.8421	target from/to=[2442,2462]	-20.8	0.257
LVANscaffold_1262_6936	TRINITY_DN38182_c2_g1_i1	Pva-pmiR-15	XP_018021402.1 DNA methyltransferase 1-associated protein 1-like	169	-23.61	2 21	722 741	19	0.8421	0.8421	target from/to=[722,741]	-21.9	0.279
LVANscaffold_1262_6936	TRINITY_DN38287_c7_g1_i1	Pva-pmiR-15	XP_018011351.1 A disintegrin and metalloproteinase with thrombospondin motifs 20-like	166	-23.19	2 21	495 515	19	0.7895	0.8421	target from/to=[495,515]	-20.8	0.083
LVANscaffold_1262_6936	TRINITY_DN38329_c0_g4_i2	Pva-pmiR-15	XP_018009694.1PREDICTED: uncharacterized protein LOC108667210	163	-25.93	2 21	108 130	20	0.7	0.85	target from/to=[108,130]	-22.3	0.000112
LVANscaffold_1262_6936	TRINITY_DN38377_c1_g3_i2	Pva-pmiR-15	XP_018023883.1 venom protease-like	161	-24.13	2 21	999 1018	19	0.6842	0.8947	target from/to=[999,1018]	-20.1	0.0461
LVANscaffold_1262_6936	TRINITY_DN38430_c0_g2_i1	Pva-pmiR-15	XP_013776289.2YLP motif-containing protein 1-like isoform X1	161	-28.52	2 21	534 560	24	0.75	0.7917	target from/to=[1855,1879]	-21.2	0.14
LVANscaffold_1262_6936	TRINITY_DN38430_c0_g2_i2	Pva-pmiR-15	XP_013776289.2YLP motif-containing protein 1-like isoform X1	161	-28.52	2 21	534 560	24	0.75	0.7917	target from/to=[1909,1933]	-21.2	0.14
LVANscaffold_1262_6936	TRINITY_DN38430_c0_g2_i6	Pva-pmiR-15	XP_022243583.1YLP motif-containing protein 1-like isoform X2	161	-28.52	2 21	534 560	24	0.75	0.7917	target from/to=[1855,1879]	-21.2	0.14
LVANscaffold_1262_6936	TRINITY_DN38430_c0_g2_i7	Pva-pmiR-15	XP_022243583.1YLP motif-containing protein 1-like isoform X2	161	-28.52	2 21	534 560	24	0.75	0.7917	target from/to=[1909,1933]	-21.2	0.14
LVANscaffold_1262_6936	TRINITY_DN38430_c0_g2_i8	Pva-pmiR-15	XP_022243583.1YLP motif-containing protein 1-like isoform X2	161	-28.52	2 21	534 560	24	0.75	0.7917	target from/to=[1855,1879]	-21.2	0.14
LVANscaffold_1262_6936	TRINITY_DN38430_c0_g2_i9	Pva-pmiR-15	XP_022243583.1YLP motif-containing protein 1-like isoform X2	161	-28.52	2 21	534 560	24	0.75	0.7917	target from/to=[1909,1933]	-21.2	0.14
LVANscaffold_1262_6936	TRINITY_DN38442_c6_g1_i11	Pva-pmiR-15	XP_021931728.1kinesin light chain isoform X3	162	-29.7	2 21	130 150	19	0.6842	0.8947	target from/to=[130,150]	-21.3	0.0861
LVANscaffold_1262_6936	TRINITY_DN38442_c6_g1_i13	Pva-pmiR-15	XP_021931731.1kinesin light chain isoform X6	162	-29.7	2 21	130 150	19	0.6842	0.8947	target from/to=[130,150]	-21.3	0.0861
LVANscaffold_1262_6936	TRINITY_DN38444_c3_g2_i1	Pva-pmiR-15	XP_018016622.1 glycoprotein-N-acetylgalactosamine 3-beta-galactosyltransferase 1-like	164	-26.49	2 17	188 209	15	0.8	0.9333	target from/to=[188,209]	-22.9	0.304
LVANscaffold_1262_6936	TRINITY_DN38469_c1_g3_i1	Pva-pmiR-15	XP_018011503.1 protein takeout-like	168	-26.88	2 21	1065 1086	19	0.7368	0.8421	target from/to=[1065,1086]	-23.5	0.0473
LVANscaffold_1262_6936	TRINITY_DN38469_c1_g3_i1	Pva-pmiR-15	XP_018011503.1 protein takeout-like	168	-26.88	2 21	1065 1086	19	0.7368	0.8421	target from/to=[1025,1045]	-21.7	0.0209
LVANscaffold_1262_6936	TRINITY_DN38469_c1_g3_i1	Pva-pmiR-15	XP_018011503.1 protein takeout-like	168	-26.88	2 21	1065 1086	19	0.7368	0.8421	target from/to=[1148,1168]	-21.6	0.00608
LVANscaffold_1262_6936	TRINITY_DN38469_c1_g3_i1	Pva-pmiR-15	XP_018011503.1 protein takeout-like	162	-25.92	2 21	1148 1168	19	0.7368	0.8421	target from/to=[1065,1086]	-23.5	0.0473
LVANscaffold_1262_6936	TRINITY_DN38469_c1_g3_i1	Pva-pmiR-15	XP_018011503.1 protein takeout-like	162	-25.92	2 21	1148 1168	19	0.7368	0.8421	target from/to=[1025,1045]	-21.7	0.0209
LVANscaffold_1262_6936	TRINITY_DN38469_c1_g3_i1	Pva-pmiR-15	XP_018011503.1 protein takeout-like	162	-25.92	2 21	1148 1168	19	0.7368	0.8421	target from/to=[1148,1168]	-21.6	0.00608
LVANscaffold_1262_6936	TRINITY_DN38469_c1_g3_i1	Pva-pmiR-15	XP_018011503.1 protein takeout-like	154	-21.08	2 19	1163 1184	17	0.6471	0.8235	target from/to=[1065,1086]	-23.5	0.0473
LVANscaffold_1262_6936	TRINITY_DN38469_c1_g3_i1	Pva-pmiR-15	XP_018011503.1 protein takeout-like	154	-21.08	2 19	1163 1184	17	0.6471	0.8235	target from/to=[1025,1045]	-21.7	0.0209
LVANscaffold_1262_6936	TRINITY_DN38469_c1_g3_i1	Pva-pmiR-15	XP_018011503.1 protein takeout-like	154	-21.08	2 19	1163 1184	17	0.6471	0.8235	target from/to=[1148,1168]	-21.6	0.00608
LVANscaffold_1262_6936	TRINITY_DN38479_c2_g2_i2	Pva-pmiR-15	XP_021918254.1tRNA (cytosine(34)-C(5))-methyltransferase isoform X2	170	-22.1	2 21	90 110	19	0.7895	0.8947	target from/to=[90,110]	-20.5	0.268
LVANscaffold_1262_6936	TRINITY_DN38505_c0_g1_i4	Pva-pmiR-15	XP_018011659.1 carboxypeptidase B-like	186	-38.27	2 19	1001 1022	17	0.9412	1	target from/to=[1001,1022]	-32.3	0.201
LVANscaffold_1262_6936	TRINITY_DN38515_c0_g1_i1	Pva-pmiR-15	XP_021940372.1transcriptional protein SWT1 isoform X2	163	-24.31	2 17	1648 1671	17	0.8235	0.8824	target from/to=[1348,1367]	-22.2	0.059
LVANscaffold_1262_6936	TRINITY_DN38515_c0_g1_i1	Pva-pmiR-15	XP_021940372.1transcriptional protein SWT1 isoform X2	163	-24.31	2 17	1648 1671	17	0.8235	0.8824	target from/to=[1648,1671]	-21.2	0.0396
LVANscaffold_1262_6936	TRINITY_DN38541_c3_g1_i1	Pva-pmiR-15	XP_015598118.1 nudC domain-containing protein 3 isoform X1	170	-25.32	2 21	49 69	19	0.7895	0.8947	target from/to=[49,69]	-21.6	0.127
LVANscaffold_1262_6936	TRINITY_DN38541_c3_g1_i1	Pva-pmiR-15	XP_015598118.1 nudC domain-containing protein 3 isoform X1	170	-25.32	2 21	49 69	19	0.7895	0.8947	target from/to=[612,632]	-21.4	0.172
LVANscaffold_1262_6936	TRINITY_DN38541_c3_g1_i1	Pva-pmiR-15	XP_015598118.1 nudC domain-containing protein 3 isoform X1	152	-25.3	2 21	612 632	20	0.7	0.8	target from/to=[49,69]	-21.6	0.127
LVANscaffold_1262_6936	TRINITY_DN38541_c3_g1_i1	Pva-pmiR-15	XP_015598118.1 nudC domain-containing protein 3 isoform X1	152	-25.3	2 21	612 632	20	0.7	0.8	target from/to=[612,632]	-21.4	0.172
LVANscaffold_1262_6936	TRINITY_DN38672_c2_g2_i1	Pva-pmiR-15	XP_022245100.1protein regulator of cytokinesis 1-like isoform X2	150	-24.38	2 21	1321 1344	21	0.619	0.8095	target from/to=[1321,1344]	-20.5	0.00786
LVANscaffold_1262_6936	TRINITY_DN38750_c7_g1_i1	Pva-pmiR-15	XP_018023343.1 methyltransferase-like protein 24	164	-25.4	2 21	629 650	19	0.6842	0.8421	target from/to=[629,650]	-21.5	0.0616
LVANscaffold_1262_6936	TRINITY_DN38927_c0_g1_i2	Pva-pmiR-15	XP_018009982.1PREDICTED: uncharacterized protein LOC108667470 isoform X1	161	-27.89	2 19	3660 3682	18	0.7778	0.8333	target from/to=[3779,3802]	-21.2	0.0686
LVANscaffold_1262_6936	TRINITY_DN38927_c0_g1_i2	Pva-pmiR-15	XP_018009982.1PREDICTED: uncharacterized protein LOC108667470 isoform X1	161	-27.89	2 19	3660 3682	18	0.7778	0.8333	target from/to=[3660,3682]	-22	0.192
LVANscaffold_1262_6936	TRINITY_DN38927_c0_g1_i2	Pva-pmiR-15	XP_018009982.1PREDICTED: uncharacterized protein LOC108667470 isoform X1	161	-27.89	2 19	3660 3682	18	0.7778	0.8333	target from/to=[923,945]	-23.6	0.00353
LVANscaffold_1262_6936	TRINITY_DN38927_c0_g1_i2	Pva-pmiR-15	XP_018009982.1PREDICTED: uncharacterized protein LOC108667470 isoform X1	157	-21.23	2 19	2952 2974	18	0.7222	0.8333	target from/to=[3779,3802]	-21.2	0.0686
LVANscaffold_1262_6936	TRINITY_DN38927_c0_g1_i2	Pva-pmiR-15	XP_018009982.1PREDICTED: uncharacterized protein LOC108667470 isoform X1	157	-21.23	2 19	2952 2974	18	0.7222	0.8333	target from/to=[3660,3682]	-22	0.192
LVANscaffold_1262_6936	TRINITY_DN38927_c0_g1_i2	Pva-pmiR-15	XP_018009982.1PREDICTED: uncharacterized protein LOC108667470 isoform X1	157	-21.23	2 19	2952 2974	18	0.7222	0.8333	target from/to=[923,945]	-23.6	0.00353
LVANscaffold_1262_6936	TRINITY_DN38940_c0_g1_i1	Pva-pmiR-15	XP_018407931.1 DNA-directed RNA polymerase I subunit RPA49	167	-25.54	2 21	331 354	21	0.7619	0.8095	target from/to=[331,354]	-23.7	0.218
LVANscaffold_1262_6936	TRINITY_DN38940_c0_g1_i1	Pva-pmiR-15	XP_018407931.1 DNA-directed RNA polymerase I subunit RPA49	167	-25.54	2 21	331 354	21	0.7619	0.8095	target from/to=[641,663]	-20.5	0.0994
LVANscaffold_1262_6936	TRINITY_DN39031_c6_g1_i5	Pva-pmiR-15	XP_018019293.1 transcriptional repressor NF-X1-like	166	-24.17	2 21	1519 1539	19	0.7895	0.8421	target from/to=[1519,1539]	-20.1	0.099
LVANscaffold_1262_6936	TRINITY_DN39031_c6_g1_i5	Pva-pmiR-15	XP_018019293.1 transcriptional repressor NF-X1-like	149	-20.49	2 21	1204 1223	19	0.6316	0.7895	target from/to=[1519,1539]	-20.1	0.099
LVANscaffold_1262_6936	TRINITY_DN39274_c8_g3_i1	Pva-pmiR-15	XP_018335430.1 mucin-5AC-like	154	-23.98	2 20	2099 2121	19	0.6842	0.7895	target from/to=[2102,2121]	-20.3	0.0947
LVANscaffold_1262_6936	TRINITY_DN39275_c2_g1_i4	Pva-pmiR-15	XP_021929410.13-phosphoinositide-dependent protein kinase 1 isoform X1	162	-21.55	2 20	359 381	19	0.7368	0.8421	target from/to=[2369,2387]	-20.9	0.131
LVANscaffold_1262_6936	TRINITY_DN39318_c2_g5_i1	Pva-pmiR-15	XP_018008740.1 suppressor of fused homolog	164	-21.53	2 21	1040 1059	19	0.7895	0.8947	target from/to=[1040,1059]	-20.1	0.317
LVANscaffold_1262_6936	TRINITY_DN39431_c1_g1_i4	Pva-pmiR-15	XP_018028000.1 protein SON-like	161	-23.67	2 21	1767 1788	20	0.7	0.9	target from/to=[1767,1788]	-21.8	0.00951
LVANscaffold_1262_6936	TRINITY_DN39431_c1_g1_i4	Pva-pmiR-15	XP_018028000.1 protein SON-like	161	-23.67	2 21	1767 1788	20	0.7	0.9	target from/to=[1225,1244]	-20.2	0.135
LVANscaffold_1262_6936	TRINITY_DN39431_c1_g1_i4	Pva-pmiR-15	XP_018028000.1 protein SON-like	161	-23.67	2 21	1767 1788	20	0.7	0.9	target from/to=[126,146]	-20.3	0.00971
LVANscaffold_1262_6936	TRINITY_DN39431_c1_g2_i1	Pva-pmiR-15	XP_018028000.1 protein SON-like	170	-26.57	2 19	1330 1351	17	0.7647	0.9412	target from/to=[1330,1351]	-23.8	0.113
LVANscaffold_1262_6936	TRINITY_DN39431_c1_g2_i2	Pva-pmiR-15	XP_018028000.1 protein SON-like	170	-26.57	2 19	772 793	17	0.7647	0.9412	target from/to=[772,793]	-23.8	0.112
LVANscaffold_1262_6936	TRINITY_DN39431_c1_g2_i3	Pva-pmiR-15	XP_018028000.1 protein SON-like	170	-26.57	2 19	799 820	17	0.7647	0.9412	target from/to=[799,820]	-23.8	0.112
LVANscaffold_1262_6936	TRINITY_DN39431_c1_g2_i4	Pva-pmiR-15	XP_018028000.1 protein SON-like	170	-26.57	2 19	1303 1324	17	0.7647	0.9412	target from/to=[1303,1324]	-23.8	0.113
LVANscaffold_1262_6936	TRINITY_DN39431_c1_g2_i5	Pva-pmiR-15	XP_018028000.1 protein SON-like	170	-26.57	2 19	795 816	17	0.7647	0.9412	target from/to=[795,816]	-23.8	0.112
LVANscaffold_1262_6936	TRINITY_DN39431_c1_g2_i6	Pva-pmiR-15	XP_018028000.1 protein SON-like	170	-26.57	2 19	822 843	17	0.7647	0.9412	target from/to=[822,843]	-23.8	0.112
LVANscaffold_1262_6936	TRINITY_DN39568_c0_g1_i1	Pva-pmiR-15	XP_021926004.1Golgi apparatus protein 1	164	-24.77	2 21	50 71	19	0.7368	0.7895	target from/to=[50,71]	-20.5	0.0396
LVANscaffold_1262_6936	TRINITY_DN39693_c1_g2_i2	Pva-pmiR-15	XP_015591332.1 1-phosphatidylinositol 4,5-bisphosphate phosphodiesterase gamma-1 isoform X1	145	-21.92	2 10	2768 2789	8	1	1	target from/to=[460,481]	-22.1	0.0298
LVANscaffold_1262_6936	TRINITY_DN39927_c2_g1_i2	Pva-pmiR-15	XP_018012514.1 protein tramtrack, alpha isoform-like isoform X1	163	-26.45	2 21	2029 2051	20	0.65	0.9	target from/to=[2027,2051]	-20.2	0.0884
LVANscaffold_1262_6936	TRINITY_DN39927_c2_g1_i5	Pva-pmiR-15	XP_018012522.1 protein tramtrack, beta isoform-like isoform X9	163	-26.45	2 21	2067 2089	20	0.65	0.9	target from/to=[2065,2089]	-20.2	0.0884
LVANscaffold_1262_6936	TRINITY_DN39929_c8_g1_i2	Pva-pmiR-15	XP_018017949.1 SWI/SNF-related matrix-associated actin-dependent regulator of chromatin subfamily A containing DEAD/H box 1 homolog	164	-25.93	2 21	232 253	19	0.7368	0.7895	target from/to=[2374,2395]	-23.4	0.0773
LVANscaffold_1262_6936	TRINITY_DN39979_c0_g2_i1	Pva-pmiR-15	XP_021920032.1myosin-I heavy chain isoform X2	158	-27.73	2 21	3134 3160	24	0.6667	0.7917	target from/to=[2473,2494]	-20.6	0.0851
LVANscaffold_1262_6936	TRINITY_DN39979_c0_g2_i1	Pva-pmiR-15	XP_021920032.1myosin-I heavy chain isoform X2	168	-20.66	2 21	1793 1814	19	0.7895	0.7895	target from/to=[2473,2494]	-20.6	0.0851
LVANscaffold_1262_6936	TRINITY_DN39979_c0_g2_i3	Pva-pmiR-15	XP_021920032.1myosin-I heavy chain isoform X2	158	-27.73	2 21	3098 3124	24	0.6667	0.7917	target from/to=[2473,2494]	-20.6	0.0851
LVANscaffold_1262_6936	TRINITY_DN39979_c0_g2_i3	Pva-pmiR-15	XP_021920032.1myosin-I heavy chain isoform X2	168	-20.66	2 21	1793 1814	19	0.7895	0.7895	target from/to=[2473,2494]	-20.6	0.0851
LVANscaffold_1262_6936	TRINITY_DN40012_c0_g1_i1	Pva-pmiR-15	XP_021930207.1uncharacterized protein C2orf42 isoform X2	167	-30.58	2 21	1135 1158	21	0.7619	0.8095	target from/to=[1135,1158]	-25.6	0.158
LVANscaffold_1262_6936	TRINITY_DN40071_c0_g1_i1	Pva-pmiR-15	XP_017892245.1 otoconin-90	175	-25.45	2 20	430 451	18	0.7778	0.9444	target from/to=[430,451]	-23.2	0.382
LVANscaffold_1262_6936	TRINITY_DN40071_c0_g1_i4	Pva-pmiR-15	XP_015832939.1 phospholipase A2 A2-actitoxin-Ucs2a	175	-25.45	2 20	430 451	18	0.7778	0.9444	target from/to=[430,451]	-23.2	0.383
LVANscaffold_1262_6936	TRINITY_DN40094_c7_g3_i1	Pva-pmiR-15	XP_019624404.1 tigger transposable element-derived protein 6-like	165	-23.06	2 19	819 841	18	0.8333	0.8333	target from/to=[817,841]	-20.5	0.0241
LVANscaffold_1262_6936	TRINITY_DN40251_c0_g1_i11	Pva-pmiR-15	XP_018572289.1 titin-like	163	-24.74	2 17	1794 1816	16	0.875	0.875	target from/to=[1793,1816]	-21.3	0.00487
LVANscaffold_1262_6936	TRINITY_DN40251_c0_g1_i3	Pva-pmiR-15	XP_018572289.1 titin-like	163	-24.74	2 17	1794 1816	16	0.875	0.875	target from/to=[1793,1816]	-21.3	0.00487
LVANscaffold_1262_6936	TRINITY_DN40448_c0_g1_i2	Pva-pmiR-15	XP_005111126.1 protein FRA10AC1 homolog	158	-22.24	2 19	256 277	17	0.7059	0.8235	target from/to=[255,277]	-22	0.108
LVANscaffold_1262_6936	TRINITY_DN40603_c2_g1_i2	Pva-pmiR-15	XP_021924810.1centromere/kinetochore protein zw10 homolog isoform X3	164	-23.97	2 21	16 37	19	0.7368	0.7895	target from/to=[345,364]	-20.1	0.114
LVANscaffold_1262_6936	TRINITY_DN40643_c5_g2_i1	Pva-pmiR-15	XP_021922179.1hypoxia-inducible factor 1-alpha inhibitor-like	158	-22.59	2 21	468 488	19	0.6842	0.8421	target from/to=[466,488]	-20.1	0.00456
LVANscaffold_1262_6936	TRINITY_DN40643_c5_g2_i2	Pva-pmiR-15	XP_017786265.1 hypoxia-inducible factor 1-alpha inhibitor-like	158	-22.59	2 21	999 1019	19	0.6842	0.8421	target from/to=[997,1019]	-20.1	0.00463
LVANscaffold_1262_6936	TRINITY_DN40643_c5_g2_i3	Pva-pmiR-15	XP_021922181.1hypoxia-inducible factor 1-alpha inhibitor-like	158	-22.59	2 21	212 232	19	0.6842	0.8421	target from/to=[210,232]	-20.1	0.00449
LVANscaffold_1262_6936	TRINITY_DN40682_c0_g2_i1	Pva-pmiR-15	XP_002738613.1 transmembrane protein 246-like	175	-23.95	2 21	464 486	20	0.85	0.85	target from/to=[464,486]	-23	0.0967
LVANscaffold_1262_6936	TRINITY_DN40729_c2_g2_i2	Pva-pmiR-15	XP_018023323.1 PAX3- and PAX7-binding protein 1-like	162	-22.19	2 21	334 357	21	0.7143	0.8571	target from/to=[334,357]	-21.7	0.0229
LVANscaffold_1262_6936	TRINITY_DN40729_c2_g2_i2	Pva-pmiR-15	XP_018023323.1 PAX3- and PAX7-binding protein 1-like	167	-20.06	2 21	618 640	20	0.8	0.8	target from/to=[334,357]	-21.7	0.0229
LVANscaffold_1262_6936	TRINITY_DN40729_c2_g2_i3	Pva-pmiR-15	XP_018023323.1 PAX3- and PAX7-binding protein 1-like	162	-22.19	2 21	334 357	21	0.7143	0.8571	target from/to=[334,357]	-21.7	0.0226
LVANscaffold_1262_6936	TRINITY_DN40729_c2_g2_i3	Pva-pmiR-15	XP_018023323.1 PAX3- and PAX7-binding protein 1-like	167	-20.06	2 21	618 640	20	0.8	0.8	target from/to=[334,357]	-21.7	0.0226
LVANscaffold_1262_6936	TRINITY_DN40747_c6_g1_i1	Pva-pmiR-15	XP_021935397.1transmembrane protein 189	160	-20.26	2 17	859 880	15	0.8	0.8667	target from/to=[1857,1876]	-20	0.0845
LVANscaffold_1262_6936	TRINITY_DN40764_c0_g1_i1	Pva-pmiR-15	XP_018027564.1 venom protease-like	174	-27.34	2 19	1173 1194	17	0.8824	0.8824	target from/to=[1173,1194]	-23.8	0.265
LVANscaffold_1262_6936	TRINITY_DN40814_c2_g1_i1	Pva-pmiR-15	XP_018024075.1 serine-rich adhesin for platelets-like	172	-28.03	2 21	2654 2675	19	0.7368	0.8947	target from/to=[2654,2675]	-20.7	0.191
LVANscaffold_1262_6936	TRINITY_DN40814_c2_g1_i4	Pva-pmiR-15	XP_018024075.1 serine-rich adhesin for platelets-like	172	-28.03	2 21	2605 2626	19	0.7368	0.8947	target from/to=[2605,2626]	-20.7	0.191
LVANscaffold_1262_6936	TRINITY_DN40905_c1_g3_i1	Pva-pmiR-15	XP_019642477.1 proteasome activator complex subunit 4-like isoform X7	149	-21.86	2 21	2574 2595	20	0.65	0.8	target from/to=[4324,4346]	-22	0.18
LVANscaffold_1262_6936	TRINITY_DN41101_c4_g1_i6	Pva-pmiR-15	XP_018010515.1 WSC domain-containing protein 1-like	160	-20.02	2 17	2 23	15	0.7333	0.9333	target from/to=[150,170]	-20.5	0.16
LVANscaffold_1262_6936	TRINITY_DN41145_c4_g2_i2	Pva-pmiR-15	XP_015512892.1 zinc finger protein 800	161	-23.48	2 19	3187 3210	19	0.7368	0.8421	target from/to=[4080,4100]	-21.3	0.0944
LVANscaffold_1262_6936	TRINITY_DN41145_c4_g2_i2	Pva-pmiR-15	XP_015512892.1 zinc finger protein 800	161	-23.48	2 19	3187 3210	19	0.7368	0.8421	target from/to=[3832,3853]	-20.4	0.217
LVANscaffold_1262_6936	TRINITY_DN41145_c4_g2_i5	Pva-pmiR-15	XP_015512892.1 zinc finger protein 800	161	-23.48	2 19	7825 7848	19	0.7368	0.8421	target from/to=[8470,8491]	-20.4	0.218
LVANscaffold_1262_6936	TRINITY_DN41145_c4_g2_i5	Pva-pmiR-15	XP_015512892.1 zinc finger protein 800	161	-23.48	2 19	7825 7848	19	0.7368	0.8421	target from/to=[8718,8738]	-21.3	0.0948
LVANscaffold_1262_6936	TRINITY_DN41257_c0_g1_i1	Pva-pmiR-15	XP_022128632.1ankyrin repeat domain-containing protein 12-like	164	-27.37	2 21	3919 3940	19	0.6842	0.8421	target from/to=[3919,3940]	-21.7	0.0718
LVANscaffold_1262_6936	TRINITY_DN41257_c0_g1_i1	Pva-pmiR-15	XP_022128632.1ankyrin repeat domain-containing protein 12-like	158	-22.86	2 19	1198 1219	17	0.7059	0.8235	target from/to=[3919,3940]	-21.7	0.0718
LVANscaffold_1262_6936	TRINITY_DN41284_c1_g1_i2	Pva-pmiR-15	YP_009220522.1hypothetical protein Swssvgp048	157	-25.91	2 21	1171 1198	25	0.72	0.76	target from/to=[3103,3124]	-20.2	0.00613
LVANscaffold_1262_6936	TRINITY_DN41284_c1_g1_i2	Pva-pmiR-15	YP_009220522.1hypothetical protein Swssvgp048	157	-25.91	2 21	1090 1117	25	0.72	0.76	target from/to=[3103,3124]	-20.2	0.00613
LVANscaffold_1262_6936	TRINITY_DN41284_c1_g1_i2	Pva-pmiR-15	YP_009220522.1hypothetical protein Swssvgp048	178	-30.22	2 21	3073 3097	22	0.8636	0.8636	target from/to=[3103,3124]	-20.2	0.00613
LVANscaffold_1262_6936	TRINITY_DN41284_c1_g1_i2	Pva-pmiR-15	YP_009220522.1hypothetical protein Swssvgp048	164	-21.79	2 21	3103 3124	19	0.6842	0.8421	target from/to=[3103,3124]	-20.2	0.00613
LVANscaffold_1262_6936	TRINITY_DN41284_c1_g1_i2	Pva-pmiR-15	YP_009220522.1hypothetical protein Swssvgp048	142	-21.28	2 21	509 538	27	0.5926	0.6667	target from/to=[3103,3124]	-20.2	0.00613
LVANscaffold_1262_6936	TRINITY_DN41353_c1_g1_i1	Pva-pmiR-15	XP_013783738.1protein MRVI1-like isoform X3	174	-31.87	2 21	4293 4313	19	0.8421	0.8947	target from/to=[692,713]	-24.2	0.357
LVANscaffold_1262_6936	TRINITY_DN41353_c1_g1_i1	Pva-pmiR-15	XP_013783738.1protein MRVI1-like isoform X3	174	-31.87	2 21	4293 4313	19	0.8421	0.8947	target from/to=[3139,3162]	-22.3	0.253
LVANscaffold_1262_6936	TRINITY_DN41353_c1_g1_i6	Pva-pmiR-15	XP_022253657.1protein MRVI1-like	174	-31.87	2 21	4293 4313	19	0.8421	0.8947	target from/to=[3139,3162]	-22.3	0.253
LVANscaffold_1262_6936	TRINITY_DN41353_c1_g1_i6	Pva-pmiR-15	XP_022253657.1protein MRVI1-like	174	-31.87	2 21	4293 4313	19	0.8421	0.8947	target from/to=[692,713]	-24.2	0.356
LVANscaffold_1262_6936	TRINITY_DN41490_c1_g1_i2	Pva-pmiR-15	XP_022794349.1steroid 17-alpha-hydroxylase/17,20 lyase-like	164	-24.86	2 17	174 195	15	0.8	0.9333	target from/to=[175,195]	-20.9	0.0322
LVANscaffold_1262_6936	TRINITY_DN41493_c8_g1_i1	Pva-pmiR-15	XP_018013339.1 nucleolin-like	170	-25.6	2 21	3495 3515	19	0.7895	0.8947	target from/to=[3495,3515]	-22.1	0.342
LVANscaffold_1262_6936	TRINITY_DN41540_c5_g1_i10	Pva-pmiR-15	XP_021934315.1oxidation resistance protein 1	192	-43.19	2 21	5424 5445	19	0.8947	1	target from/to=[2847,2870]	-21.8	0.261
LVANscaffold_1262_6936	TRINITY_DN41568_c0_g1_i7	Pva-pmiR-15	XP_013082132.1PREDICTED: uncharacterized protein LOC106067494	170	-25.43	2 21	936 956	19	0.7895	0.8947	target from/to=[936,956]	-22.7	0.167
LVANscaffold_1262_6936	TRINITY_DN41590_c1_g1_i3	Pva-pmiR-15	XP_012252457.1multidrug resistance-associated protein 1 isoform X5	162	-22.05	2 19	841 862	17	0.7059	0.8824	target from/to=[841,862]	-20.1	0.0898
LVANscaffold_1262_6936	TRINITY_DN41590_c1_g1_i5	Pva-pmiR-15	XP_011343430.1 multidrug resistance-associated protein 1 isoform X7	162	-22.05	2 19	2446 2467	17	0.7059	0.8824	target from/to=[2446,2467]	-20.1	0.0902
LVANscaffold_1262_6936	TRINITY_DN41685_c3_g3_i10	Pva-pmiR-15	XP_018019143.1 periostin-like	167	-32.53	2 21	277 299	20	0.7	0.9	target from/to=[2,24]	-22.8	0.0735
LVANscaffold_1262_6936	TRINITY_DN41685_c3_g3_i10	Pva-pmiR-15	XP_018019143.1 periostin-like	155	-24.39	2 21	124 147	21	0.6667	0.7619	target from/to=[2,24]	-22.8	0.0735
LVANscaffold_1262_6936	TRINITY_DN41685_c3_g3_i10	Pva-pmiR-15	XP_018019143.1 periostin-like	162	-25.49	2 19	3 24	17	0.7059	0.8824	target from/to=[2,24]	-22.8	0.0735
LVANscaffold_1262_6936	TRINITY_DN41685_c3_g3_i13	Pva-pmiR-15	XP_018019143.1 periostin-like	167	-32.53	2 21	277 299	20	0.7	0.9	target from/to=[2,24]	-22.8	0.0739
LVANscaffold_1262_6936	TRINITY_DN41685_c3_g3_i13	Pva-pmiR-15	XP_018019143.1 periostin-like	155	-24.39	2 21	124 147	21	0.6667	0.7619	target from/to=[2,24]	-22.8	0.0739
LVANscaffold_1262_6936	TRINITY_DN41685_c3_g3_i13	Pva-pmiR-15	XP_018019143.1 periostin-like	162	-25.49	2 19	3 24	17	0.7059	0.8824	target from/to=[2,24]	-22.8	0.0739
LVANscaffold_1262_6936	TRINITY_DN41685_c3_g3_i15	Pva-pmiR-15	XP_018019143.1 periostin-like	162	-25.49	2 19	3 24	17	0.7059	0.8824	target from/to=[2,24]	-22.8	0.0739
LVANscaffold_1262_6936	TRINITY_DN41685_c3_g3_i15	Pva-pmiR-15	XP_018019143.1 periostin-like	167	-32.53	2 21	277 299	20	0.7	0.9	target from/to=[2,24]	-22.8	0.0739
LVANscaffold_1262_6936	TRINITY_DN41685_c3_g3_i15	Pva-pmiR-15	XP_018019143.1 periostin-like	155	-24.39	2 21	124 147	21	0.6667	0.7619	target from/to=[2,24]	-22.8	0.0739
LVANscaffold_1262_6936	TRINITY_DN41867_c0_g4_i1	Pva-pmiR-15	XP_012215618.1 transmembrane protease serine 9-like	172	-29.37	2 19	176 196	17	0.8824	0.9412	target from/to=[176,196]	-24.2	0.16
LVANscaffold_1262_6936	TRINITY_DN41867_c0_g4_i5	Pva-pmiR-15	XP_012215618.1 transmembrane protease serine 9-like	172	-29.37	2 19	176 196	17	0.8824	0.9412	target from/to=[176,196]	-24.2	0.0592
LVANscaffold_1262_6936	TRINITY_DN41973_c1_g3_i2	Pva-pmiR-15	XP_018019805.1PREDICTED: uncharacterized protein LOC108676261	161	-27.27	2 19	96 119	19	0.7368	0.8421	target from/to=[96,119]	-22.9	0.323
LVANscaffold_1262_6936	TRINITY_DN41973_c1_g3_i2	Pva-pmiR-15	XP_018019805.1PREDICTED: uncharacterized protein LOC108676261	161	-27.27	2 19	96 119	19	0.7368	0.8421	target from/to=[1514,1535]	-22.6	0.174
LVANscaffold_1262_6936	TRINITY_DN42002_c0_g1_i10	Pva-pmiR-15	XP_021915261.1 titin	155	-21.77	2 21	16147 16169	20	0.7	0.75	target from/to=[5240,5258]	-20.4	0.157
LVANscaffold_1262_6936	TRINITY_DN42002_c0_g1_i14	Pva-pmiR-15	XP_021915261.1 titin	155	-21.77	2 21	16059 16081	20	0.7	0.75	target from/to=[5240,5258]	-20.4	0.157
LVANscaffold_1262_6936	TRINITY_DN42002_c0_g1_i3	Pva-pmiR-15	XP_021915261.1 titin	155	-21.77	2 21	15994 16016	20	0.7	0.75	target from/to=[5240,5258]	-20.4	0.157
LVANscaffold_1262_6936	TRINITY_DN42002_c0_g1_i7	Pva-pmiR-15	XP_018574013.1 titin isoform X5	155	-21.77	2 21	10156 10178	20	0.7	0.75	target from/to=[5240,5258]	-20.4	0.157
LVANscaffold_1262_6936	TRINITY_DN42002_c0_g1_i8	Pva-pmiR-15	XP_021915261.1 titin	155	-21.77	2 21	16212 16234	20	0.7	0.75	target from/to=[5240,5258]	-20.4	0.157
LVANscaffold_1262_6936	TRINITY_DN42019_c1_g1_i2	Pva-pmiR-15	XP_021928309.1carbohydrate sulfotransferase 11-like isoform X1	158	-22.63	2 21	717 737	19	0.6842	0.8421	target from/to=[830,851]	-21.6	0.108
LVANscaffold_1262_6936	TRINITY_DN42019_c1_g1_i5	Pva-pmiR-15	XP_021928309.1carbohydrate sulfotransferase 11-like isoform X1	158	-22.63	2 21	477 497	19	0.6842	0.8421	target from/to=[590,611]	-21.6	0.108
LVANscaffold_1262_6936	TRINITY_DN42022_c5_g1_i1	Pva-pmiR-15	XP_021914040.1protein DEK-like isoform X3	160	-23.63	2 21	811 830	19	0.7895	0.8421	target from/to=[809,830]	-21.7	0.0188
LVANscaffold_1262_6936	TRINITY_DN42171_c1_g3_i5	Pva-pmiR-15	XP_018014059.1 UDP-glucuronosyltransferase 2B31-like	152	-22.22	2 13	1413 1434	11	0.9091	0.9091	target from/to=[608,629]	-29.4	0.189
LVANscaffold_1262_6936	TRINITY_DN42344_c1_g4_i1	Pva-pmiR-15	XP_011298685.1 DNA-directed RNA polymerase I subunit RPA1	170	-23.94	2 20	2779 2801	19	0.8421	0.8421	target from/to=[2782,2801]	-21	0.0931
LVANscaffold_1262_6936	TRINITY_DN42490_c0_g1_i1	Pva-pmiR-15	XP_022191510.1tigger transposable element-derived protein 6-like	156	-22.83	2 19	2068 2088	17	0.7647	0.8235	target from/to=[2155,2178]	-21.3	0.0773
LVANscaffold_1262_6936	TRINITY_DN42490_c0_g1_i1	Pva-pmiR-15	XP_022191510.1tigger transposable element-derived protein 6-like	156	-22.83	2 19	2068 2088	17	0.7647	0.8235	target from/to=[2218,2239]	-21.4	0.384
LVANscaffold_1262_6936	TRINITY_DN42490_c0_g1_i1	Pva-pmiR-15	XP_022191510.1tigger transposable element-derived protein 6-like	161	-20.39	2 19	12 34	18	0.7778	0.8333	target from/to=[2155,2178]	-21.3	0.0773
LVANscaffold_1262_6936	TRINITY_DN42490_c0_g1_i1	Pva-pmiR-15	XP_022191510.1tigger transposable element-derived protein 6-like	161	-20.39	2 19	12 34	18	0.7778	0.8333	target from/to=[2218,2239]	-21.4	0.384
LVANscaffold_1262_6936	TRINITY_DN42512_c3_g1_i1	Pva-pmiR-15	XP_018019871.1 protein FAM160A1-like isoform X1	147	-24.1	2 16	3008 3029	14	0.6429	0.8571	target from/to=[2158,2178]	-24	0.234
LVANscaffold_1262_6936	TRINITY_DN42512_c3_g1_i7	Pva-pmiR-15	XP_018019872.1 protein FAM160A1-like isoform X2	147	-24.1	2 16	2957 2978	14	0.6429	0.8571	target from/to=[2107,2127]	-24	0.234
LVANscaffold_1262_6936	TRINITY_DN42521_c2_g2_i2	Pva-pmiR-15	XP_015769000.1 SET and MYND domain-containing protein 4-like	172	-26.73	2 19	661 681	17	0.8824	0.9412	target from/to=[661,681]	-22.6	0.0173
LVANscaffold_1262_6936	TRINITY_DN42614_c1_g1_i4	Pva-pmiR-15	XP_015913768.2phosphoenolpyruvate carboxykinase, cytosolic [GTP]-like	167	-28.47	2 20	202 223	18	0.7778	0.8333	target from/to=[202,223]	-23.6	0.174
LVANscaffold_1262_6936	TRINITY_DN42665_c3_g1_i5	Pva-pmiR-15	XP_016517439.1 galactose-specific lectin nattectin-like	157	-24.9	2 19	719 741	18	0.7222	0.8333	target from/to=[719,741]	-20.8	0.102
LVANscaffold_1262_6936	TRINITY_DN42665_c3_g1_i5	Pva-pmiR-15	XP_016517439.1 galactose-specific lectin nattectin-like	157	-24.9	2 19	719 741	18	0.7222	0.8333	target from/to=[711,733]	-20.9	0.102
LVANscaffold_1262_6936	TRINITY_DN42859_c1_g2_i3	Pva-pmiR-15	XP_018014688.1 serine/threonine-protein kinase chk-2-like	167	-27.52	2 21	1567 1589	20	0.75	0.85	target from/to=[1570,1589]	-21.9	0.119
LVANscaffold_1262_6936	TRINITY_DN42995_c3_g1_i4	Pva-pmiR-15	XP_021003673.1DNA repair protein XRCC1 isoform X2	150	-20.18	2 19	1677 1698	17	0.6471	0.7647	target from/to=[298,320]	-20.7	0.0313
LVANscaffold_1262_6936	TRINITY_DN42995_c3_g1_i4	Pva-pmiR-15	XP_021003673.1DNA repair protein XRCC1 isoform X2	150	-20.18	2 19	1677 1698	17	0.6471	0.7647	target from/to=[7,27]	-20.7	0.0354
LVANscaffold_1262_6936	TRINITY_DN42995_c3_g1_i4	Pva-pmiR-15	XP_021003673.1DNA repair protein XRCC1 isoform X2	161	-27.2	2 21	358 377	19	0.7368	0.8421	target from/to=[298,320]	-20.7	0.0313
LVANscaffold_1262_6936	TRINITY_DN42995_c3_g1_i4	Pva-pmiR-15	XP_021003673.1DNA repair protein XRCC1 isoform X2	161	-27.2	2 21	358 377	19	0.7368	0.8421	target from/to=[7,27]	-20.7	0.0354
LVANscaffold_1262_6936	TRINITY_DN43018_c3_g2_i1	Pva-pmiR-15	XP_007898762.1 zinc finger protein 236	158	-20.49	2 15	5204 5225	13	0.8462	0.9231	target from/to=[806,827]	-20.8	0.08
LVANscaffold_1262_6936	TRINITY_DN43064_c3_g1_i1	Pva-pmiR-15	XP_013772775.2XK-related protein 4-like	157	-24.44	2 19	35 58	19	0.7368	0.7895	target from/to=[242,264]	-23.9	0.123
LVANscaffold_1262_6936	TRINITY_DN43066_c1_g1_i18	Pva-pmiR-15	XP_018019808.1 puromycin-sensitive aminopeptidase-like protein	157	-25.12	2 21	534 558	22	0.7273	0.8182	target from/to=[534,558]	-21.7	0.255
LVANscaffold_1262_6936	TRINITY_DN43066_c1_g1_i3	Pva-pmiR-15	XP_018019808.1 puromycin-sensitive aminopeptidase-like protein	157	-25.12	2 21	556 580	22	0.7273	0.8182	target from/to=[556,580]	-21.7	0.255
LVANscaffold_1262_6936	TRINITY_DN43073_c0_g1_i2	Pva-pmiR-15	XP_021913820.1tRNA pseudouridine synthase-like 1 isoform X1	164	-28.57	2 19	2573 2596	19	0.7895	0.8947	target from/to=[2573,2596]	-23.2	0.0106
LVANscaffold_1262_6936	TRINITY_DN43073_c0_g1_i3	Pva-pmiR-15	XP_021913820.1tRNA pseudouridine synthase-like 1 isoform X1	164	-28.57	2 19	2439 2462	19	0.7895	0.8947	target from/to=[2439,2462]	-23.2	0.0106
LVANscaffold_1262_6936	TRINITY_DN43078_c0_g2_i1	Pva-pmiR-15	XP_018019844.1 kinesin-like protein KIF14	159	-22.44	2 20	3211 3232	18	0.7222	0.7778	target from/to=[3445,3465]	-23.5	0.123
LVANscaffold_1262_6936	TRINITY_DN43087_c7_g1_i2	Pva-pmiR-15	XP_018009920.1 tRNA (uracil-5-)-methyltransferase homolog A-like	159	-23.98	2 16	2078 2099	14	0.7857	0.9286	target from/to=[231,254]	-21	0.00663
LVANscaffold_1262_6936	TRINITY_DN43087_c7_g1_i2	Pva-pmiR-15	XP_018009920.1 tRNA (uracil-5-)-methyltransferase homolog A-like	159	-23.98	2 16	2078 2099	14	0.7857	0.9286	target from/to=[2080,2099]	-20.4	0.188
LVANscaffold_1262_6936	TRINITY_DN43210_c5_g1_i5	Pva-pmiR-15	XP_018017923.1 transcription elongation factor SPT6-like	156	-20.39	2 21	262 283	19	0.6316	0.7895	target from/to=[239,259]	-21.6	0.0196
LVANscaffold_1262_6936	TRINITY_DN43247_c0_g2_i3	Pva-pmiR-15	XP_021938484.1cytohesin-1 isoform X1	164	-26	2 21	1074 1095	19	0.6842	0.8421	target from/to=[1074,1095]	-20.8	0.132
LVANscaffold_1262_6936	TRINITY_DN43247_c0_g2_i3	Pva-pmiR-15	XP_021938484.1cytohesin-1 isoform X1	159	-22.11	2 21	285 308	21	0.7143	0.7619	target from/to=[1074,1095]	-20.8	0.132
LVANscaffold_1262_6936	TRINITY_DN43247_c0_g2_i5	Pva-pmiR-15	XP_018014316.1 cytohesin-1-like isoform X3	164	-26	2 21	1582 1603	19	0.6842	0.8421	target from/to=[1582,1603]	-20.8	0.133
LVANscaffold_1262_6936	TRINITY_DN43247_c0_g2_i5	Pva-pmiR-15	XP_018014316.1 cytohesin-1-like isoform X3	159	-22.11	2 21	793 816	21	0.7143	0.7619	target from/to=[1582,1603]	-20.8	0.133
LVANscaffold_1262_6936	TRINITY_DN43247_c0_g2_i9	Pva-pmiR-15	XP_018014316.1 cytohesin-1-like isoform X3	164	-26	2 21	1071 1092	19	0.6842	0.8421	target from/to=[1071,1092]	-20.8	0.132
LVANscaffold_1262_6936	TRINITY_DN43247_c0_g2_i9	Pva-pmiR-15	XP_018014316.1 cytohesin-1-like isoform X3	159	-22.11	2 21	282 305	21	0.7143	0.7619	target from/to=[1071,1092]	-20.8	0.132
LVANscaffold_1262_6936	TRINITY_DN43305_c4_g3_i1	Pva-pmiR-15	XP_013394451.1 cell division cycle 7-related protein kinase-like	165	-23.07	2 20	2018 2041	20	0.75	0.9	target from/to=[2018,2041]	-21.1	0.374
LVANscaffold_1262_6936	TRINITY_DN43308_c0_g1_i1	Pva-pmiR-15	XP_022243927.1lysine-specific demethylase 2A-like isoform X6	171	-24.75	2 21	2422 2444	20	0.8	0.85	target from/to=[948,970]	-21.4	0.245
LVANscaffold_1262_6936	TRINITY_DN43308_c0_g1_i1	Pva-pmiR-15	XP_022243927.1lysine-specific demethylase 2A-like isoform X6	171	-24.75	2 21	2422 2444	20	0.8	0.85	target from/to=[2422,2444]	-21.6	0.217
LVANscaffold_1262_6936	TRINITY_DN43332_c0_g1_i2	Pva-pmiR-15	XP_018027338.1 adenomatous polyposis coli homolog	163	-30.79	2 21	1537 1559	20	0.7	0.85	target from/to=[4175,4194]	-21.8	0.151
LVANscaffold_1262_6936	TRINITY_DN43353_c0_g1_i3	Pva-pmiR-15	XP_014228011.1 transient receptor potential channel pyrexia-like	162	-24.08	2 21	1906 1926	19	0.7895	0.7895	target from/to=[2191,2212]	-23	0.00902
LVANscaffold_1262_6936	TRINITY_DN43362_c1_g1_i4	Pva-pmiR-15	XP_018019700.1 corepressor interacting with RBPJ 1-like	160	-24.48	2 21	1379 1400	19	0.6316	0.8421	target from/to=[1380,1400]	-22.2	0.0368
LVANscaffold_1262_6936	TRINITY_DN43362_c1_g1_i4	Pva-pmiR-15	XP_018019700.1 corepressor interacting with RBPJ 1-like	160	-24.48	2 21	1379 1400	19	0.6316	0.8421	target from/to=[1438,1457]	-20	0.025
LVANscaffold_1262_6936	TRINITY_DN43367_c0_g1_i1	Pva-pmiR-15	XP_017000013.1 soluble scavenger receptor cysteine-rich domain-containing protein SSC5D isoform X3	171	-27.4	2 21	187 209	20	0.8	0.85	target from/to=[974,995]	-20.6	0.28
LVANscaffold_1262_6936	TRINITY_DN43367_c0_g1_i1	Pva-pmiR-15	XP_017000013.1 soluble scavenger receptor cysteine-rich domain-containing protein SSC5D isoform X3	171	-27.4	2 21	187 209	20	0.8	0.85	target from/to=[187,209]	-24.7	0.309
LVANscaffold_1262_6936	TRINITY_DN43379_c5_g1_i1	Pva-pmiR-15	XP_005091078.1 high mobility group protein 20A-like	166	-27.9	2 20	2 24	19	0.7895	0.8421	target from/to=[2,24]	-22.9	0.137
LVANscaffold_1262_6936	TRINITY_DN43394_c0_g2_i2	Pva-pmiR-15	XP_016367553.1 RNA polymerase II-associated protein 3-like	170	-27.42	2 21	394 414	19	0.8421	0.8421	target from/to=[394,414]	-23.8	0.0492
LVANscaffold_1262_6936	TRINITY_DN43394_c0_g2_i2	Pva-pmiR-15	XP_016367553.1 RNA polymerase II-associated protein 3-like	170	-27.42	2 21	394 414	19	0.8421	0.8421	target from/to=[925,946]	-21.3	0.292
LVANscaffold_1262_6936	TRINITY_DN43414_c1_g1_i4	Pva-pmiR-15	XP_018016525.1 neural-cadherin-like isoform X5	156	-21.92	2 13	3889 3910	11	0.9091	1	target from/to=[10408,10432]	-21.6	0.0877
LVANscaffold_1262_6936	TRINITY_DN43414_c1_g1_i7	Pva-pmiR-15	XP_018016526.1 neural-cadherin-like isoform X6	156	-21.92	2 13	3889 3910	11	0.9091	1	target from/to=[9852,9876]	-21.6	0.0877
LVANscaffold_1262_6936	TRINITY_DN43414_c1_g1_i8	Pva-pmiR-15	XP_018016525.1 neural-cadherin-like isoform X5	156	-21.92	2 13	3889 3910	11	0.9091	1	target from/to=[9238,9262]	-21.6	0.0877
LVANscaffold_1262_6936	TRINITY_DN43425_c4_g2_i1	Pva-pmiR-15	XP_018012021.1 macrophage mannose receptor 1-like	158	-20.78	2 20	2919 2941	19	0.6842	0.8421	target from/to=[4383,4402]	-22.7	0.121
LVANscaffold_1262_6936	TRINITY_DN43425_c4_g2_i2	Pva-pmiR-15	XP_018012021.1 macrophage mannose receptor 1-like	158	-20.78	2 20	2877 2899	19	0.6842	0.8421	target from/to=[4341,4360]	-22.7	0.121
LVANscaffold_1262_6936	TRINITY_DN43457_c1_g1_i2	Pva-pmiR-15	XP_021939432.1protein unc-13 homolog 4B isoform X2	159	-22.77	2 19	3115 3134	17	0.8235	0.8235	target from/to=[2066,2087]	-20.3	0.119
LVANscaffold_1262_6936	TRINITY_DN43563_c6_g1_i1	Pva-pmiR-15	XP_017787501.1 histone-lysine N-methyltransferase 2E	171	-22.63	2 20	2429 2450	18	0.7778	0.8889	target from/to=[2429,2450]	-20.4	0.0496
LVANscaffold_1262_6936	TRINITY_DN43563_c6_g1_i2	Pva-pmiR-15	XP_017787501.1 histone-lysine N-methyltransferase 2E	171	-22.63	2 20	2162 2183	18	0.7778	0.8889	target from/to=[2162,2183]	-20.4	0.0496
LVANscaffold_1262_6936	TRINITY_DN43610_c0_g1_i2	Pva-pmiR-15	XP_022187468.12-oxoglutarate dehydrogenase, mitochondrial-like isoform X9	158	-24.9	2 19	4703 4724	17	0.6471	0.8824	target from/to=[1113,1137]	-21.1	0.228
LVANscaffold_1262_6936	TRINITY_DN43610_c0_g1_i2	Pva-pmiR-15	XP_022187468.12-oxoglutarate dehydrogenase, mitochondrial-like isoform X9	158	-24.9	2 19	4703 4724	17	0.6471	0.8824	target from/to=[4703,4724]	-21.9	0.00625
LVANscaffold_1262_6936	TRINITY_DN43610_c0_g1_i7	Pva-pmiR-15	XP_022187468.12-oxoglutarate dehydrogenase, mitochondrial-like isoform X9	158	-24.9	2 19	3287 3308	17	0.6471	0.8824	target from/to=[3287,3308]	-21.9	0.00625
LVANscaffold_1262_6936	TRINITY_DN43626_c4_g1_i1	Pva-pmiR-15	XP_018567987.1 zinc finger protein 883-like	162	-25.24	2 21	1573 1597	22	0.7273	0.8182	target from/to=[1573,1597]	-20.8	0.0518
LVANscaffold_1262_6936	TRINITY_DN43633_c0_g1_i1	Pva-pmiR-15	XP_021938876.1WASH complex subunit 5 isoform X1	159	-21.22	2 16	2277 2298	14	0.7857	0.9286	target from/to=[1242,1261]	-21	0.242
LVANscaffold_1262_6936	TRINITY_DN43633_c0_g1_i1	Pva-pmiR-15	XP_021938876.1WASH complex subunit 5 isoform X1	161	-24.43	2 21	1242 1261	19	0.6842	0.8947	target from/to=[1242,1261]	-21	0.242
LVANscaffold_1262_6936	TRINITY_DN43633_c0_g1_i4	Pva-pmiR-15	XP_021938876.1WASH complex subunit 5 isoform X1	161	-24.43	2 21	1242 1261	19	0.6842	0.8947	target from/to=[1242,1261]	-21	0.242
LVANscaffold_1262_6936	TRINITY_DN43633_c0_g1_i4	Pva-pmiR-15	XP_021938876.1WASH complex subunit 5 isoform X1	159	-21.22	2 16	2277 2298	14	0.7857	0.9286	target from/to=[1242,1261]	-21	0.242
LVANscaffold_1262_6936	TRINITY_DN43660_c0_g1_i2	Pva-pmiR-15	XP_018024253.1 leukocyte elastase inhibitor-like	172	-25.93	2 21	84 105	19	0.7368	0.8947	target from/to=[387,407]	-21.4	0.135
LVANscaffold_1262_6936	TRINITY_DN43670_c0_g1_i3	Pva-pmiR-15	XP_021942635.1probable 3',5'-cyclic phosphodiesterase pde-5 isoform X4	163	-23.78	2 21	3379 3401	20	0.75	0.8	target from/to=[3193,3214]	-21.8	0.0188
LVANscaffold_1262_6936	TRINITY_DN43670_c0_g1_i3	Pva-pmiR-15	XP_021942635.1probable 3',5'-cyclic phosphodiesterase pde-5 isoform X4	163	-23.78	2 21	3379 3401	20	0.75	0.8	target from/to=[3377,3401]	-20.2	0.0565
LVANscaffold_1262_6936	TRINITY_DN43670_c0_g1_i8	Pva-pmiR-15	XP_021942637.1probable 3',5'-cyclic phosphodiesterase pde-5 isoform X5	163	-23.78	2 21	3339 3361	20	0.75	0.8	target from/to=[3337,3361]	-20.2	0.0565
LVANscaffold_1262_6936	TRINITY_DN43670_c0_g1_i8	Pva-pmiR-15	XP_021942637.1probable 3',5'-cyclic phosphodiesterase pde-5 isoform X5	163	-23.78	2 21	3339 3361	20	0.75	0.8	target from/to=[3153,3174]	-21.8	0.0188
LVANscaffold_1262_6936	TRINITY_DN43677_c0_g1_i1	Pva-pmiR-15	XP_015587407.1 histone deacetylase 6 isoform X1	155	-20.04	2 17	5651 5673	16	0.75	0.875	target from/to=[223,245]	-20	0.0976
LVANscaffold_1262_6936	TRINITY_DN43777_c1_g1_i1	Pva-pmiR-15	XP_020376621.1solute carrier family 2, facilitated glucose transporter member 8	159	-22.7	2 21	2056 2078	20	0.65	0.85	target from/to=[2056,2078]	-20.6	0.36
LVANscaffold_1262_6936	TRINITY_DN43805_c1_g1_i5	Pva-pmiR-15	XP_021966866.1neurotrophin 1-like	170	-23.61	2 21	428 448	19	0.8421	0.8421	target from/to=[428,448]	-20	0.0164
LVANscaffold_1262_6936	TRINITY_DN44061_c0_g1_i1	Pva-pmiR-15	XP_018008338.1 periodic tryptophan protein 2 homolog	147	-20.1	2 21	620 642	20	0.5	0.85	target from/to=[774,794]	-21.6	0.301
LVANscaffold_1262_6936	TRINITY_DN44124_c0_g1_i1	Pva-pmiR-15	XP_022191414.1protein phosphatase PHLPP-like protein	175	-33.56	2 21	75 98	21	0.7619	0.9048	target from/to=[75,98]	-30.7	0.333
LVANscaffold_1262_6936	TRINITY_DN44124_c0_g1_i5	Pva-pmiR-15	XP_018902708.1 protein phosphatase PHLPP-like protein isoform X1	175	-33.56	2 21	75 98	21	0.7619	0.9048	target from/to=[75,98]	-30.7	0.332
LVANscaffold_1262_6936	TRINITY_DN44204_c2_g1_i2	Pva-pmiR-15	XP_018020844.1PREDICTED: uncharacterized protein LOC108677184	171	-28.11	2 21	321 343	20	0.8	0.85	target from/to=[321,343]	-25.4	0.15
LVANscaffold_1262_6936	TRINITY_DN44204_c2_g1_i3	Pva-pmiR-15	XP_018020844.1PREDICTED: uncharacterized protein LOC108677184	171	-28.11	2 21	321 343	20	0.8	0.85	target from/to=[321,343]	-25.4	0.148
LVANscaffold_1262_6936	TRINITY_DN44204_c2_g1_i8	Pva-pmiR-15	XP_018020844.1PREDICTED: uncharacterized protein LOC108677184	171	-28.11	2 21	1368 1390	20	0.8	0.85	target from/to=[1368,1390]	-25.4	0.153
LVANscaffold_1262_6936	TRINITY_DN44223_c0_g3_i2	Pva-pmiR-15	XP_018018519.1PREDICTED: uncharacterized protein LOC108675046	153	-21.55	2 20	5297 5321	21	0.7143	0.7619	target from/to=[3798,3820]	-23.6	0.307
LVANscaffold_1262_6936	TRINITY_DN44239_c0_g1_i6	Pva-pmiR-15	XP_019630549.1 ankyrin repeat and zinc finger domain-containing protein 1-like	171	-23.54	2 21	900 923	21	0.7619	0.8571	target from/to=[900,923]	-21.6	0.0103
LVANscaffold_1262_6936	TRINITY_DN44239_c0_g1_i9	Pva-pmiR-15	XP_021933406.1ankyrin repeat and zinc finger domain-containing protein 1-like isoform X1	171	-23.54	2 21	920 943	21	0.7619	0.8571	target from/to=[920,943]	-21.6	0.0106
LVANscaffold_1262_6936	TRINITY_DN44257_c4_g1_i4	Pva-pmiR-15	XP_021933074.1synapse-associated protein 1 isoform X1	162	-20.54	2 20	2631 2655	21	0.7143	0.8095	target from/to=[2348,2370]	-22.9	0.00388
LVANscaffold_1262_6936	TRINITY_DN44257_c4_g1_i4	Pva-pmiR-15	XP_021933074.1synapse-associated protein 1 isoform X1	175	-27.41	2 21	2348 2370	20	0.8	0.9	target from/to=[2348,2370]	-22.9	0.00388
LVANscaffold_1262_6936	TRINITY_DN44257_c4_g1_i6	Pva-pmiR-15	XP_018022859.1 synapse-associated protein of 47 kDa-like	175	-27.41	2 21	2456 2478	20	0.8	0.9	target from/to=[2456,2478]	-22.9	0.00389
LVANscaffold_1262_6936	TRINITY_DN44257_c4_g1_i6	Pva-pmiR-15	XP_018022859.1 synapse-associated protein of 47 kDa-like	162	-20.54	2 20	2739 2763	21	0.7143	0.8095	target from/to=[2456,2478]	-22.9	0.00389
LVANscaffold_1262_6936	TRINITY_DN44275_c1_g1_i10	Pva-pmiR-15	XP_012240892.1 protein outspread isoform X1	160	-25.97	2 20	3841 3860	18	0.7778	0.8333	target from/to=[3841,3860]	-20.5	0.235
LVANscaffold_1262_6936	TRINITY_DN44275_c1_g1_i14	Pva-pmiR-15	XP_003489470.2 protein outspread isoform X2	160	-25.97	2 20	3799 3818	18	0.7778	0.8333	target from/to=[3799,3818]	-20.5	0.235
LVANscaffold_1262_6936	TRINITY_DN44275_c1_g1_i23	Pva-pmiR-15	XP_003489470.2 protein outspread isoform X2	160	-25.97	2 20	3622 3641	18	0.7778	0.8333	target from/to=[3622,3641]	-20.5	0.235
LVANscaffold_1262_6936	TRINITY_DN44275_c1_g1_i3	Pva-pmiR-15	XP_003489470.2 protein outspread isoform X2	160	-25.97	2 20	3799 3818	18	0.7778	0.8333	target from/to=[3799,3818]	-20.5	0.235
LVANscaffold_1262_6936	TRINITY_DN44275_c1_g1_i4	Pva-pmiR-15	XP_003489470.2 protein outspread isoform X2	160	-25.97	2 20	3841 3860	18	0.7778	0.8333	target from/to=[3841,3860]	-20.5	0.235
LVANscaffold_1262_6936	TRINITY_DN44275_c1_g1_i9	Pva-pmiR-15	XP_012240892.1 protein outspread isoform X1	160	-25.97	2 20	3664 3683	18	0.7778	0.8333	target from/to=[3664,3683]	-20.5	0.235
LVANscaffold_1262_6936	TRINITY_DN44298_c6_g3_i1	Pva-pmiR-15	YP_009220622.1hypothetical protein Swssvgp148	149	-21.81	2 16	5577 5597	14	0.7857	0.8571	target from/to=[2455,2477]	-26.4	0.167
LVANscaffold_1262_6936	TRINITY_DN44394_c0_g3_i1	Pva-pmiR-15	XP_018013506.1 lachesin-like	155	-21.48	2 21	3635 3658	21	0.7143	0.7143	target from/to=[1357,1378]	-22.7	0.253
LVANscaffold_1262_6936	TRINITY_DN44394_c0_g3_i1	Pva-pmiR-15	XP_018013506.1 lachesin-like	155	-21.48	2 21	3635 3658	21	0.7143	0.7143	target from/to=[245,265]	-20.7	0.135
LVANscaffold_1262_6936	TRINITY_DN44394_c0_g3_i1	Pva-pmiR-15	XP_018013506.1 lachesin-like	158	-25.46	2 21	2283 2303	19	0.6316	0.8947	target from/to=[1357,1378]	-22.7	0.253
LVANscaffold_1262_6936	TRINITY_DN44394_c0_g3_i1	Pva-pmiR-15	XP_018013506.1 lachesin-like	158	-25.46	2 21	2283 2303	19	0.6316	0.8947	target from/to=[245,265]	-20.7	0.135
LVANscaffold_1262_6936	TRINITY_DN44419_c1_g1_i2	Pva-pmiR-15	XP_018011218.1 esterase E4-like	177	-34.52	2 19	959 981	18	0.8889	0.9444	target from/to=[959,981]	-28.7	0.262
LVANscaffold_1262_6936	TRINITY_DN44428_c3_g1_i3	Pva-pmiR-15	XP_018017847.1 peroxisomal carnitine O-octanoyltransferase-like	157	-24.85	2 18	1014 1035	16	0.6875	0.875	target from/to=[1014,1035]	-20.6	0.23
LVANscaffold_1262_6936	TRINITY_DN44538_c0_g2_i15	Pva-pmiR-15	XP_018027123.1 carbonic anhydrase 2-like	167	-22.93	2 21	2190 2213	21	0.7619	0.8095	target from/to=[2190,2213]	-20.9	0.00319
LVANscaffold_1262_6936	TRINITY_DN44538_c0_g2_i6	Pva-pmiR-15	XP_018027123.1 carbonic anhydrase 2-like	167	-22.93	2 21	2490 2513	21	0.7619	0.8095	target from/to=[2490,2513]	-20.9	0.00318
LVANscaffold_1262_6936	TRINITY_DN44614_c0_g1_i5	Pva-pmiR-15	XP_018025688.1PREDICTED: uncharacterized protein LOC108681194	159	-21.82	2 21	1305 1328	21	0.6667	0.8095	target from/to=[1305,1328]	-20	0.038
LVANscaffold_1262_6936	TRINITY_DN44712_c0_g3_i2	Pva-pmiR-15	XP_018010489.1PREDICTED: uncharacterized protein LOC108667899	166	-22.79	2 20	1901 1923	19	0.7895	0.8421	target from/to=[4771,4792]	-20.7	0.138
LVANscaffold_1262_6936	TRINITY_DN44828_c0_g1_i1	Pva-pmiR-15	XP_021918058.1golgin subfamily A member 4-like	164	-25.91	2 20	920 939	18	0.8333	0.8333	target from/to=[920,939]	-21.5	0.0148
LVANscaffold_1262_6936	TRINITY_DN44887_c0_g1_i2	Pva-pmiR-15	XP_014248862.1 protein sickie	165	-20.32	2 20	1396 1419	20	0.8	0.85	target from/to=[1252,1271]	-22	0.273
LVANscaffold_1262_6936	TRINITY_DN44887_c0_g1_i2	Pva-pmiR-15	XP_014248862.1 protein sickie	168	-22.15	2 21	3526 3547	19	0.7895	0.7895	target from/to=[1252,1271]	-22	0.273
LVANscaffold_1262_6936	TRINITY_DN44887_c0_g1_i5	Pva-pmiR-15	XP_014248862.1 protein sickie	165	-20.32	2 20	1396 1419	20	0.8	0.85	target from/to=[1252,1271]	-22	0.273
LVANscaffold_1262_6936	TRINITY_DN44887_c0_g1_i5	Pva-pmiR-15	XP_014248862.1 protein sickie	168	-22.15	2 21	3505 3526	19	0.7895	0.7895	target from/to=[1252,1271]	-22	0.273
LVANscaffold_1262_6936	TRINITY_DN44894_c0_g1_i1	Pva-pmiR-15	XP_018006541.1 nuclear pore complex protein Nup205-like	170	-22.38	2 21	5311 5331	19	0.8421	0.8421	target from/to=[5311,5331]	-20.5	0.00936
LVANscaffold_1262_6936	TRINITY_DN45037_c2_g1_i1	Pva-pmiR-15	XP_022235203.1vitamin D3 receptor-like	170	-31.46	2 21	431 451	19	0.8421	0.8421	target from/to=[431,451]	-26.2	0.0158
LVANscaffold_1262_6936	TRINITY_DN45037_c2_g1_i2	Pva-pmiR-15	XP_013793497.1vitamin D3 receptor-like	170	-31.46	2 21	431 451	19	0.8421	0.8421	target from/to=[431,451]	-26.2	0.0155
LVANscaffold_1262_6936	TRINITY_DN45121_c0_g2_i3	Pva-pmiR-15	XP_020710620.1dystrophin, isoforms A/C/F/G/H-like isoform X9	159	-23.09	2 21	7940 7962	20	0.7	0.8	target from/to=[11266,11286]	-21.1	0.239
LVANscaffold_1262_6936	TRINITY_DN45121_c0_g2_i3	Pva-pmiR-15	XP_020710620.1dystrophin, isoforms A/C/F/G/H-like isoform X9	150	-20.02	2 21	11815 11838	21	0.7143	0.7143	target from/to=[11266,11286]	-21.1	0.239
LVANscaffold_1262_6936	TRINITY_DN45157_c1_g1_i3	Pva-pmiR-15	XP_020610719.1NACHT, LRR and PYD domains-containing protein 3-like	179	-26.89	2 21	700 722	20	0.85	0.9	target from/to=[700,722]	-24.9	0.0461
LVANscaffold_1262_6936	TRINITY_DN45157_c1_g1_i4	Pva-pmiR-15	XP_022094271.1NACHT, LRR and PYD domains-containing protein 12-like	179	-26.89	2 21	672 694	20	0.85	0.9	target from/to=[672,694]	-24.9	0.0458
LVANscaffold_1262_6936	TRINITY_DN45183_c2_g1_i7	Pva-pmiR-15	XP_015910492.1unconventional myosin-Ie	164	-20.07	2 18	35 57	17	0.8235	0.8824	target from/to=[382,402]	-20.9	0.0345
LVANscaffold_1262_6936	TRINITY_DN45190_c5_g1_i1	Pva-pmiR-15	YP_009220649.1DNA polymerase	161	-21.76	2 20	5689 5709	18	0.7778	0.8333	target from/to=[1000,1020]	-20.5	0.0543
LVANscaffold_1262_6936	TRINITY_DN45291_c1_g1_i1	Pva-pmiR-15	XP_011923234.1 ATPase family AAA domain-containing protein 5 isoform X3	162	-27.47	2 21	2869 2889	19	0.6842	0.8947	target from/to=[2869,2889]	-24.1	0.0665
LVANscaffold_1262_6936	TRINITY_DN45305_c2_g2_i5	Pva-pmiR-15	XP_009056938.1hypothetical protein LOTGIDRAFT_233142	164	-21.07	2 21	938 959	19	0.7368	0.7895	target from/to=[905,928]	-22.7	0.346
LVANscaffold_1262_6936	TRINITY_DN45305_c2_g2_i7	Pva-pmiR-15	XP_009056938.1hypothetical protein LOTGIDRAFT_233142	164	-21.07	2 21	907 928	19	0.7368	0.7895	target from/to=[874,897]	-22.7	0.345
LVANscaffold_1262_6936	TRINITY_DN45305_c2_g2_i8	Pva-pmiR-15	XP_009056938.1hypothetical protein LOTGIDRAFT_233142	164	-21.07	2 21	938 959	19	0.7368	0.7895	target from/to=[905,928]	-22.7	0.345
LVANscaffold_1262_6936	TRINITY_DN45354_c2_g1_i4	Pva-pmiR-15	XP_011666156.1PREDICTED: uncharacterized protein LOC105439168	156	-27.87	2 21	436 461	23	0.7391	0.8261	target from/to=[256,275]	-20.7	0.217
LVANscaffold_1262_6936	TRINITY_DN45440_c0_g1_i1	Pva-pmiR-15	XP_021920951.1N-alpha-acetyltransferase 40	158	-25.23	2 21	98 118	19	0.6842	0.8421	target from/to=[98,118]	-20.5	0.071
LVANscaffold_1304_7171	TRINITY_DN25361_c0_g1_i2	Pva-pmiR-18	XP_018027340.1 serine-rich adhesin for platelets-like	167	-25.06	2 21	22 44	20	0.75	0.85	target from/to=[22,44]	-21.5	0.17
LVANscaffold_1304_7171	TRINITY_DN26920_c0_g1_i1	Pva-pmiR-18	XP_002740279.1 origin recognition complex subunit 5-like	153	-25.37	2 15	153 175	14	0.8571	0.8571	target from/to=[153,175]	-20.8	0.106
LVANscaffold_1304_7171	TRINITY_DN28884_c0_g1_i1	Pva-pmiR-18	XP_017784935.1 sushi domain-containing protein 4-like isoform X1	153	-23.57	2 20	331 351	18	0.7222	0.7778	target from/to=[330,351]	-20	0.114
LVANscaffold_1304_7171	TRINITY_DN29485_c0_g1_i2	Pva-pmiR-18	XP_017781191.1PREDICTED: uncharacterized protein LOC108566007 isoform X1	159	-25.54	2 21	1450 1468	19	0.7895	0.8421	target from/to=[1450,1468]	-25.4	0.108
LVANscaffold_1304_7171	TRINITY_DN29807_c0_g1_i4	Pva-pmiR-18	XP_011330348.1 myotubularin-related protein 3 isoform X1	179	-32.61	2 20	1741 1762	18	0.8889	0.8889	target from/to=[1741,1762]	-28.4	0.00643
LVANscaffold_1304_7171	TRINITY_DN31055_c0_g2_i1	Pva-pmiR-18	XP_021928232.1coiled-coil domain-containing protein AGAP005037	166	-25.77	2 21	736 756	19	0.7895	0.8421	target from/to=[736,756]	-25	0.116
LVANscaffold_1304_7171	TRINITY_DN31177_c0_g3_i1	Pva-pmiR-18	XP_012285789.1 structural maintenance of chromosomes protein 4 isoform X1	165	-24.54	2 21	1157 1179	21	0.8095	0.8095	target from/to=[1157,1179]	-22	0.0439
LVANscaffold_1304_7171	TRINITY_DN31762_c0_g1_i2	Pva-pmiR-18	XP_022113075.1twisted gastrulation protein homolog 1-A	151	-20.87	2 19	286 307	18	0.7778	0.7778	target from/to=[654,678]	-23.2	0.327
LVANscaffold_1304_7171	TRINITY_DN31773_c0_g1_i1	Pva-pmiR-18	XP_022189224.1carboxypeptidase B-like	156	-22.82	2 21	1325 1344	19	0.7895	0.7895	target from/to=[1325,1344]	-21.2	0.113
LVANscaffold_1304_7171	TRINITY_DN31916_c0_g2_i2	Pva-pmiR-18	XP_018429100.1 serine protease 27-like	154	-20.12	2 15	208 229	13	0.8462	0.8462	target from/to=[61,85]	-21.7	0.292
LVANscaffold_1304_7171	TRINITY_DN32090_c0_g1_i1	Pva-pmiR-18	XP_018024620.1 thioredoxin, mitochondrial-like	150	-24.01	2 16	870 892	15	0.7333	0.8667	target from/to=[868,892]	-23.4	0.102
LVANscaffold_1304_7171	TRINITY_DN32096_c0_g1_i1	Pva-pmiR-18	XP_012276443.1 J domain-containing protein	153	-20.12	2 18	186 207	16	0.75	0.75	target from/to=[38,62]	-22.8	0.196
LVANscaffold_1304_7171	TRINITY_DN32097_c0_g1_i1	Pva-pmiR-18	XP_018902001.1 embryonic stem cell-specific 5-hydroxymethylcytosine-binding protein	166	-27.85	2 19	1015 1036	17	0.8235	0.8235	target from/to=[148,170]	-23.2	0.0577
LVANscaffold_1304_7171	TRINITY_DN32097_c0_g1_i1	Pva-pmiR-18	XP_018902001.1 embryonic stem cell-specific 5-hydroxymethylcytosine-binding protein	166	-27.85	2 19	1015 1036	17	0.8235	0.8235	target from/to=[1015,1036]	-22.1	0.0868
LVANscaffold_1304_7171	TRINITY_DN32327_c0_g3_i1	Pva-pmiR-18	XP_018026822.1 endoribonuclease Dcr-1-like	143	-21.1	2 21	2628 2650	20	0.65	0.65	target from/to=[102,124]	-20.6	0.0849
LVANscaffold_1304_7171	TRINITY_DN32327_c0_g3_i1	Pva-pmiR-18	XP_018026822.1 endoribonuclease Dcr-1-like	143	-21.1	2 21	2628 2650	20	0.65	0.65	target from/to=[6032,6051]	-21.7	0.0592
LVANscaffold_1304_7171	TRINITY_DN32383_c0_g1_i2	Pva-pmiR-18	XP_018007906.1 cytochrome c-type heme lyase-like	162	-22.81	2 21	344 364	19	0.7895	0.7895	target from/to=[395,415]	-21.1	0.176
LVANscaffold_1304_7171	TRINITY_DN32383_c0_g1_i2	Pva-pmiR-18	XP_018007906.1 cytochrome c-type heme lyase-like	162	-22.81	2 21	344 364	19	0.7895	0.7895	target from/to=[345,364]	-21.5	0.135
LVANscaffold_1304_7171	TRINITY_DN32383_c0_g1_i2	Pva-pmiR-18	XP_018007906.1 cytochrome c-type heme lyase-like	162	-22.81	2 21	395 415	19	0.7895	0.7895	target from/to=[395,415]	-21.1	0.176
LVANscaffold_1304_7171	TRINITY_DN32383_c0_g1_i2	Pva-pmiR-18	XP_018007906.1 cytochrome c-type heme lyase-like	162	-22.81	2 21	395 415	19	0.7895	0.7895	target from/to=[345,364]	-21.5	0.135
LVANscaffold_1304_7171	TRINITY_DN32383_c0_g1_i2	Pva-pmiR-18	XP_018007906.1 cytochrome c-type heme lyase-like	159	-26.25	2 21	1768 1790	20	0.7	0.8	target from/to=[395,415]	-21.1	0.176
LVANscaffold_1304_7171	TRINITY_DN32383_c0_g1_i2	Pva-pmiR-18	XP_018007906.1 cytochrome c-type heme lyase-like	159	-26.25	2 21	1768 1790	20	0.7	0.8	target from/to=[345,364]	-21.5	0.135
LVANscaffold_1304_7171	TRINITY_DN32383_c0_g1_i2	Pva-pmiR-18	XP_018007906.1 cytochrome c-type heme lyase-like	154	-21.78	2 15	292 313	13	0.8462	0.8462	target from/to=[395,415]	-21.1	0.176
LVANscaffold_1304_7171	TRINITY_DN32383_c0_g1_i2	Pva-pmiR-18	XP_018007906.1 cytochrome c-type heme lyase-like	154	-21.78	2 15	292 313	13	0.8462	0.8462	target from/to=[345,364]	-21.5	0.135
LVANscaffold_1304_7171	TRINITY_DN33231_c0_g2_i1	Pva-pmiR-18	XP_018009234.1PREDICTED: uncharacterized protein LOC108666817	178	-33.28	2 19	1759 1780	17	0.8824	0.9412	target from/to=[1306,1327]	-20.2	0.104
LVANscaffold_1304_7171	TRINITY_DN33231_c0_g2_i1	Pva-pmiR-18	XP_018009234.1PREDICTED: uncharacterized protein LOC108666817	178	-33.28	2 19	1759 1780	17	0.8824	0.9412	target from/to=[1759,1780]	-29.9	0.0244
LVANscaffold_1304_7171	TRINITY_DN33267_c4_g3_i3	Pva-pmiR-18	XP_018021960.1 cyclic AMP-dependent transcription factor ATF-1-like	159	-29.21	2 21	153 175	20	0.7	0.8	target from/to=[153,175]	-25.3	0.0697
LVANscaffold_1304_7171	TRINITY_DN33625_c0_g1_i1	Pva-pmiR-18	XP_006821897.1 G patch domain-containing protein 3-like	159	-26.62	2 16	1451 1472	14	0.8571	0.8571	target from/to=[1450,1472]	-26.1	0.0453
LVANscaffold_1304_7171	TRINITY_DN33817_c0_g1_i2	Pva-pmiR-18	XP_018009087.1 protein MCM10 homolog	175	-28.51	2 20	249 270	18	0.8333	0.8889	target from/to=[249,270]	-25.6	0.0218
LVANscaffold_1304_7171	TRINITY_DN33851_c0_g1_i4	Pva-pmiR-18	XP_015187011.1 vacuolar protein sorting-associated protein 27-like isoform X3	153	-22.98	2 20	824 844	18	0.6667	0.8333	target from/to=[823,844]	-20.3	0.107
LVANscaffold_1304_7171	TRINITY_DN33860_c0_g1_i1	Pva-pmiR-18	XP_018017863.1 transmembrane protein 245-like	155	-24.77	2 12	2645 2666	10	1	1	target from/to=[1749,1767]	-21.7	0.114
LVANscaffold_1304_7171	TRINITY_DN33869_c3_g3_i4	Pva-pmiR-18	XP_018006479.1 putative pre-mRNA-splicing factor ATP-dependent RNA helicase PRP1	159	-22.21	2 16	1093 1114	14	0.8571	0.8571	target from/to=[1093,1114]	-20.2	0.0327
LVANscaffold_1304_7171	TRINITY_DN33896_c4_g4_i3	Pva-pmiR-18	XP_021937878.1cell division cycle protein 27 homolog isoform X2	165	-24.98	2 20	48 68	18	0.7778	0.8889	target from/to=[2637,2660]	-20.7	0.174
LVANscaffold_1304_7171	TRINITY_DN33896_c4_g4_i3	Pva-pmiR-18	XP_021937878.1cell division cycle protein 27 homolog isoform X2	165	-24.98	2 20	48 68	18	0.7778	0.8889	target from/to=[391,412]	-20.2	0.0785
LVANscaffold_1304_7171	TRINITY_DN33896_c4_g4_i3	Pva-pmiR-18	XP_021937878.1cell division cycle protein 27 homolog isoform X2	165	-24.98	2 20	48 68	18	0.7778	0.8889	target from/to=[48,68]	-20.8	0.059
LVANscaffold_1304_7171	TRINITY_DN33973_c2_g1_i1	Pva-pmiR-18	XP_020907486.1stimulator of interferon genes protein-like	153	-22.85	2 21	442 461	19	0.6842	0.7895	target from/to=[442,461]	-20	0.277
LVANscaffold_1304_7171	TRINITY_DN34216_c0_g1_i1	Pva-pmiR-18	XP_018407964.1 origin recognition complex subunit 1	160	-29.21	2 20	993 1017	21	0.8095	0.8095	target from/to=[993,1017]	-24.8	0.0665
LVANscaffold_1304_7171	TRINITY_DN34422_c1_g4_i1	Pva-pmiR-18	XP_018897051.1 formin-like protein 5	158	-29.53	2 19	4195 4214	17	0.8235	0.8824	target from/to=[3131,3152]	-24.3	0.0729
LVANscaffold_1304_7171	TRINITY_DN34422_c1_g4_i1	Pva-pmiR-18	XP_018897051.1 formin-like protein 5	164	-25.21	2 21	3131 3152	19	0.7368	0.7895	target from/to=[3131,3152]	-24.3	0.0729
LVANscaffold_1304_7171	TRINITY_DN34422_c1_g4_i1	Pva-pmiR-18	XP_018897051.1 formin-like protein 5	156	-24.72	2 19	4281 4301	17	0.7059	0.8824	target from/to=[3131,3152]	-24.3	0.0729
LVANscaffold_1304_7171	TRINITY_DN34432_c0_g1_i11	Pva-pmiR-18	XP_018022389.1 myosin heavy chain, muscle-like isoform X2	148	-21.53	2 19	290 310	17	0.7059	0.7647	target from/to=[288,310]	-20.6	0.134
LVANscaffold_1304_7171	TRINITY_DN34432_c0_g1_i4	Pva-pmiR-18	XP_018022389.1 myosin heavy chain, muscle-like isoform X2	148	-21.53	2 19	290 310	17	0.7059	0.7647	target from/to=[288,310]	-20.6	0.134
LVANscaffold_1304_7171	TRINITY_DN34517_c4_g3_i1	Pva-pmiR-18	XP_018012834.1 ubiquitin carboxyl-terminal hydrolase 47-like isoform X4	154	-23.53	2 19	417 438	17	0.7059	0.7647	target from/to=[4446,4467]	-20.4	0.0268
LVANscaffold_1304_7171	TRINITY_DN34517_c4_g3_i1	Pva-pmiR-18	XP_018012834.1 ubiquitin carboxyl-terminal hydrolase 47-like isoform X4	158	-20.32	2 20	1280 1302	19	0.7368	0.7895	target from/to=[4446,4467]	-20.4	0.0268
LVANscaffold_1304_7171	TRINITY_DN34517_c4_g3_i2	Pva-pmiR-18	XP_018012834.1 ubiquitin carboxyl-terminal hydrolase 47-like isoform X4	158	-20.32	2 20	1280 1302	19	0.7368	0.7895	target from/to=[4446,4467]	-20.4	0.0268
LVANscaffold_1304_7171	TRINITY_DN34517_c4_g3_i2	Pva-pmiR-18	XP_018012834.1 ubiquitin carboxyl-terminal hydrolase 47-like isoform X4	154	-23.53	2 19	417 438	17	0.7059	0.7647	target from/to=[4446,4467]	-20.4	0.0268
LVANscaffold_1304_7171	TRINITY_DN34667_c1_g4_i2	Pva-pmiR-18	XP_021942291.1zinc finger protein 672-like isoform X1	170	-22.72	2 19	1197 1218	17	0.8235	0.8824	target from/to=[1197,1218]	-21.1	0.0899
LVANscaffold_1304_7171	TRINITY_DN34667_c1_g4_i5	Pva-pmiR-18	XP_021942291.1zinc finger protein 672-like isoform X1	170	-22.72	2 19	1197 1218	17	0.8235	0.8824	target from/to=[1197,1218]	-21.1	0.0898
LVANscaffold_1304_7171	TRINITY_DN34742_c4_g1_i4	Pva-pmiR-18	XP_018013952.1 homeobox protein cut-like isoform X1	153	-23.33	2 21	1336 1359	22	0.7273	0.7273	target from/to=[1132,1155]	-28	0.0836
LVANscaffold_1304_7171	TRINITY_DN34749_c1_g1_i1	Pva-pmiR-18	XP_018015653.1 tropomodulin-like isoform X3	167	-23.27	2 16	814 835	14	0.9286	0.9286	target from/to=[814,835]	-21.5	0.0805
LVANscaffold_1304_7171	TRINITY_DN34749_c1_g1_i2	Pva-pmiR-18	XP_018015651.1 tropomodulin-like isoform X2	167	-23.27	2 16	747 768	14	0.9286	0.9286	target from/to=[747,768]	-21.5	0.0805
LVANscaffold_1304_7171	TRINITY_DN34749_c1_g1_i4	Pva-pmiR-18	XP_018015652.1 tropomodulin-like isoform X3	167	-23.27	2 16	814 835	14	0.9286	0.9286	target from/to=[814,835]	-21.5	0.0805
LVANscaffold_1304_7171	TRINITY_DN34749_c1_g1_i6	Pva-pmiR-18	XP_018015652.1 tropomodulin-like isoform X3	167	-23.27	2 16	747 768	14	0.9286	0.9286	target from/to=[747,768]	-21.5	0.0805
LVANscaffold_1304_7171	TRINITY_DN34834_c3_g1_i6	Pva-pmiR-18	XP_018007436.1 transportin-3-like	152	-21.87	2 15	1062 1082	13	0.8462	0.9231	target from/to=[1059,1082]	-21.1	0.311
LVANscaffold_1304_7171	TRINITY_DN34834_c3_g1_i8	Pva-pmiR-18	XP_018007436.1 transportin-3-like	152	-21.87	2 15	700 720	13	0.8462	0.9231	target from/to=[697,720]	-21.1	0.311
LVANscaffold_1304_7171	TRINITY_DN34916_c0_g3_i1	Pva-pmiR-18	XP_012943847.1 C2 domain-containing protein 3-like	151	-20.67	2 20	3556 3580	22	0.7273	0.7727	target from/to=[493,514]	-21.2	0.0676
LVANscaffold_1304_7171	TRINITY_DN34975_c0_g2_i3	Pva-pmiR-18	XP_018009241.1 kinesin-like protein KIF2A isoform X2	152	-23.9	2 14	490 512	13	0.8462	0.9231	target from/to=[1629,1652]	-20.7	0.146
LVANscaffold_1304_7171	TRINITY_DN34975_c0_g2_i3	Pva-pmiR-18	XP_018009241.1 kinesin-like protein KIF2A isoform X2	149	-22.12	2 16	687 707	14	0.7857	0.8571	target from/to=[1629,1652]	-20.7	0.146
LVANscaffold_1304_7171	TRINITY_DN34994_c2_g1_i1	Pva-pmiR-18	XP_018007477.1 transcription elongation factor S-II-like	152	-25.44	2 21	714 735	19	0.5789	0.7895	target from/to=[714,735]	-22	0.0114
LVANscaffold_1304_7171	TRINITY_DN35051_c5_g1_i1	Pva-pmiR-18	XP_018013313.1 HAUS augmin-like complex subunit 3	157	-28.53	2 21	401 422	20	0.75	0.8	target from/to=[401,422]	-25.7	0.0702
LVANscaffold_1304_7171	TRINITY_DN35082_c3_g2_i3	Pva-pmiR-18	XP_018015837.1 parafibromin-like	159	-24.72	2 21	3137 3159	20	0.7	0.8	target from/to=[3137,3159]	-20.7	0.121
LVANscaffold_1304_7171	TRINITY_DN35082_c3_g2_i5	Pva-pmiR-18	XP_395835.2 parafibromin	159	-24.72	2 21	2828 2850	20	0.7	0.8	target from/to=[2828,2850]	-20.7	0.121
LVANscaffold_1304_7171	TRINITY_DN35114_c4_g1_i3	Pva-pmiR-18	XP_014256431.1 acetylcholine receptor subunit beta-like 1	150	-27.03	2 20	2128 2150	19	0.6842	0.7368	target from/to=[2131,2150]	-22.3	0.0835
LVANscaffold_1304_7171	TRINITY_DN35114_c4_g1_i4	Pva-pmiR-18	XP_014256431.1 acetylcholine receptor subunit beta-like 1	150	-27.03	2 20	2074 2096	19	0.6842	0.7368	target from/to=[2077,2096]	-22.3	0.0834
LVANscaffold_1304_7171	TRINITY_DN35138_c0_g1_i1	Pva-pmiR-18	XP_021925056.1uncharacterized protein LOC110832395	167	-24.74	2 16	1510 1531	14	0.9286	0.9286	target from/to=[1510,1531]	-23.6	0.0913
LVANscaffold_1304_7171	TRINITY_DN35266_c1_g2_i1	Pva-pmiR-18	XP_022238471.1protein RRNAD1-like isoform X2	174	-33.86	2 21	615 638	21	0.8571	0.8571	target from/to=[615,638]	-30	0.187
LVANscaffold_1304_7171	TRINITY_DN35266_c1_g2_i5	Pva-pmiR-18	XP_018026024.1 protein RRNAD1-like isoform X1	174	-33.86	2 21	422 445	21	0.8571	0.8571	target from/to=[422,445]	-30	0.187
LVANscaffold_1304_7171	TRINITY_DN35278_c0_g2_i1	Pva-pmiR-18	XP_018014969.1 splicing factor 3A subunit 1-like	151	-21.57	2 16	528 549	14	0.7857	0.7857	target from/to=[469,487]	-22.3	0.0207
LVANscaffold_1304_7171	TRINITY_DN35280_c5_g2_i1	Pva-pmiR-18	XP_018022847.1 fibronectin type-III domain-containing protein 3A-like isoform X2	162	-20.44	2 15	2776 2797	13	0.9231	0.9231	target from/to=[2775,2797]	-20.2	0.0218
LVANscaffold_1304_7171	TRINITY_DN35359_c4_g4_i2	Pva-pmiR-18	XP_018021741.1 ankyrin repeat and fibronectin type-III domain-containing protein 1-like isoform X2	151	-22.75	2 21	128 154	24	0.625	0.7083	target from/to=[3007,3028]	-31.3	0.0541
LVANscaffold_1304_7171	TRINITY_DN35359_c4_g4_i2	Pva-pmiR-18	XP_018021741.1 ankyrin repeat and fibronectin type-III domain-containing protein 1-like isoform X2	151	-22.75	2 21	128 154	24	0.625	0.7083	target from/to=[631,655]	-22.5	0.0184
LVANscaffold_1304_7171	TRINITY_DN35359_c4_g4_i2	Pva-pmiR-18	XP_018021741.1 ankyrin repeat and fibronectin type-III domain-containing protein 1-like isoform X2	165	-24.68	2 20	3561 3581	18	0.8333	0.8333	target from/to=[3007,3028]	-31.3	0.0541
LVANscaffold_1304_7171	TRINITY_DN35359_c4_g4_i2	Pva-pmiR-18	XP_018021741.1 ankyrin repeat and fibronectin type-III domain-containing protein 1-like isoform X2	165	-24.68	2 20	3561 3581	18	0.8333	0.8333	target from/to=[631,655]	-22.5	0.0184
LVANscaffold_1304_7171	TRINITY_DN35364_c3_g1_i1	Pva-pmiR-18	XP_018012653.1 glycogen debranching enzyme-like isoform X1	151	-23.57	2 20	3447 3470	21	0.7143	0.8095	target from/to=[2582,2605]	-23.3	0.104
LVANscaffold_1304_7171	TRINITY_DN35364_c3_g1_i2	Pva-pmiR-18	XP_018012653.1 glycogen debranching enzyme-like isoform X1	151	-23.57	2 20	3349 3372	21	0.7143	0.8095	target from/to=[2582,2605]	-23.3	0.104
LVANscaffold_1304_7171	TRINITY_DN35364_c3_g1_i3	Pva-pmiR-18	XP_018012654.1 glycogen debranching enzyme-like isoform X2	151	-23.57	2 20	3496 3519	21	0.7143	0.8095	target from/to=[2582,2605]	-23.3	0.104
LVANscaffold_1304_7171	TRINITY_DN35474_c1_g2_i1	Pva-pmiR-18	XP_022190993.1tyrosine-protein kinase Dnt	170	-29.36	2 21	887 907	19	0.8421	0.8421	target from/to=[887,907]	-27.2	0.0581
LVANscaffold_1304_7171	TRINITY_DN35635_c0_g1_i1	Pva-pmiR-18	XP_021927027.1RNA polymerase-associated protein CTR9 homolog isoform X1	145	-20.91	2 21	986 1007	20	0.7	0.7	target from/to=[3340,3362]	-22.5	0.231
LVANscaffold_1304_7171	TRINITY_DN35639_c1_g1_i4	Pva-pmiR-18	XP_012349234.1 neuropathy target esterase sws isoform X3	164	-21.88	2 17	1011 1032	15	0.8	0.9333	target from/to=[1011,1032]	-20.5	0.0218
LVANscaffold_1304_7171	TRINITY_DN35640_c3_g5_i1	Pva-pmiR-18	XP_018026489.1 G-protein coupled receptor Mth2-like isoform X3	155	-23.71	2 20	129 148	18	0.7778	0.8333	target from/to=[126,148]	-20.6	0.191
LVANscaffold_1304_7171	TRINITY_DN35685_c5_g1_i1	Pva-pmiR-18	XP_018012964.1 neprilysin-2-like	155	-23.85	2 21	4590 4616	24	0.6667	0.7083	target from/to=[1941,1962]	-25.2	0.109
LVANscaffold_1304_7171	TRINITY_DN35825_c7_g1_i1	Pva-pmiR-18	XP_018011734.1 protein scylla-like	168	-30.09	2 17	777 798	15	0.8667	0.9333	target from/to=[777,798]	-28.1	0.0295
LVANscaffold_1304_7171	TRINITY_DN35926_c1_g2_i1	Pva-pmiR-18	XP_021921759.1N-lysine methyltransferase KMT5A isoform X2	156	-24.33	2 15	544 564	13	0.9231	0.9231	target from/to=[542,564]	-21.7	0.0134
LVANscaffold_1304_7171	TRINITY_DN36002_c0_g1_i1	Pva-pmiR-18	XP_013772112.1transcriptional coactivator YAP1-like	156	-25.07	2 15	207 227	13	0.9231	0.9231	target from/to=[206,227]	-22.3	0.0206
LVANscaffold_1304_7171	TRINITY_DN36002_c0_g1_i2	Pva-pmiR-18	XP_018020788.1 transcriptional coactivator YAP1-like isoform X1	156	-25.07	2 15	207 227	13	0.9231	0.9231	target from/to=[206,227]	-22.3	0.021
LVANscaffold_1304_7171	TRINITY_DN36039_c2_g1_i1	Pva-pmiR-18	XP_018011354.1 transcription initiation factor TFIID subunit 4-like	158	-21.2	2 20	1984 2006	19	0.7368	0.7895	target from/to=[23,46]	-22.4	0.00423
LVANscaffold_1304_7171	TRINITY_DN36039_c2_g1_i1	Pva-pmiR-18	XP_018011354.1 transcription initiation factor TFIID subunit 4-like	158	-21.2	2 20	1984 2006	19	0.7368	0.7895	target from/to=[253,276]	-25	0.217
LVANscaffold_1304_7171	TRINITY_DN36083_c0_g2_i1	Pva-pmiR-18	XP_021916246.1MKRN2 opposite strand protein isoform X1	167	-33.06	2 18	361 381	16	0.875	0.9375	target from/to=[361,381]	-29	0.211
LVANscaffold_1304_7171	TRINITY_DN36129_c2_g2_i2	Pva-pmiR-18	XP_022190211.1A disintegrin and metalloproteinase with thrombospondin motifs adt-1-like	154	-22.21	2 16	334 357	16	0.8125	0.8125	target from/to=[334,357]	-21.8	0.000812
LVANscaffold_1304_7171	TRINITY_DN36129_c2_g2_i3	Pva-pmiR-18	XP_022190211.1A disintegrin and metalloproteinase with thrombospondin motifs adt-1-like	154	-22.21	2 16	334 357	16	0.8125	0.8125	target from/to=[334,357]	-21.8	0.000822
LVANscaffold_1304_7171	TRINITY_DN36183_c8_g4_i1	Pva-pmiR-18	XP_014264631.1PREDICTED: uncharacterized protein LOC106675136	152	-22.09	2 19	280 300	17	0.7059	0.8235	target from/to=[280,300]	-20	0.203
LVANscaffold_1304_7171	TRINITY_DN36192_c4_g1_i5	Pva-pmiR-18	XP_018021614.1 ATP-dependent RNA helicase DDX3X-like isoform X1	160	-25.2	2 21	4268 4289	19	0.7368	0.7368	target from/to=[4268,4289]	-21.5	0.0155
LVANscaffold_1304_7171	TRINITY_DN36215_c1_g1_i1	Pva-pmiR-18	XP_018021396.1 transient receptor potential channel pyrexia-like	143	-22.36	2 12	3346 3367	10	0.8	0.9	target from/to=[2700,2722]	-22.6	0.22
LVANscaffold_1304_7171	TRINITY_DN36524_c0_g4_i1	Pva-pmiR-18	XP_013419993.1PREDICTED: uncharacterized protein LOC106180531	157	-20.21	2 21	994 1013	19	0.7368	0.7895	target from/to=[994,1013]	-20.1	0.0192
LVANscaffold_1304_7171	TRINITY_DN36589_c0_g1_i1	Pva-pmiR-18	XP_021918363.1metastasis-associated protein MTA3 isoform X3	159	-26.57	2 21	558 580	20	0.75	0.75	target from/to=[558,580]	-23.1	0.0296
LVANscaffold_1304_7171	TRINITY_DN36589_c0_g1_i2	Pva-pmiR-18	XP_021918346.1metastasis-associated protein MTA3 isoform X1	159	-26.57	2 21	1883 1905	20	0.75	0.75	target from/to=[1883,1905]	-23.1	0.0304
LVANscaffold_1304_7171	TRINITY_DN36699_c1_g1_i1	Pva-pmiR-18	XP_013793019.1protein TBRG4-like	152	-24.84	2 21	898 919	19	0.5789	0.7895	target from/to=[896,919]	-21	0.132
LVANscaffold_1304_7171	TRINITY_DN36719_c0_g1_i1	Pva-pmiR-18	XP_013401009.1 exportin-6-like	154	-23.63	2 21	3188 3208	19	0.6842	0.7895	target from/to=[3188,3208]	-20.4	0.272
LVANscaffold_1304_7171	TRINITY_DN36726_c0_g1_i1	Pva-pmiR-18	XP_017768067.1 monocarboxylate transporter 12	151	-22.7	2 18	678 698	16	0.6875	0.875	target from/to=[1028,1052]	-21.7	0.128
LVANscaffold_1304_7171	TRINITY_DN36758_c0_g2_i1	Pva-pmiR-18	XP_018018141.1 serine/arginine-rich splicing factor 5-like isoform X3	149	-24.48	2 15	2402 2424	14	0.7857	0.8571	target from/to=[790,811]	-20.9	0.207
LVANscaffold_1304_7171	TRINITY_DN36758_c0_g2_i10	Pva-pmiR-18	XP_018018141.1 serine/arginine-rich splicing factor 5-like isoform X3	149	-24.48	2 15	2542 2564	14	0.7857	0.8571	target from/to=[930,951]	-20.9	0.207
LVANscaffold_1304_7171	TRINITY_DN36758_c0_g2_i3	Pva-pmiR-18	XP_018018141.1 serine/arginine-rich splicing factor 5-like isoform X3	149	-24.48	2 15	1118 1140	14	0.7857	0.8571	target from/to=[391,412]	-20.9	0.206
LVANscaffold_1304_7171	TRINITY_DN36831_c0_g3_i1	Pva-pmiR-18	XP_021931935.1TATA-binding protein-associated factor 172	147	-20.47	2 12	3144 3165	10	0.8	1	target from/to=[2283,2304]	-22.7	0.142
LVANscaffold_1304_7171	TRINITY_DN36831_c0_g3_i1	Pva-pmiR-18	XP_021931935.1TATA-binding protein-associated factor 172	160	-23.21	2 18	2282 2304	17	0.8235	0.8235	target from/to=[2283,2304]	-22.7	0.142
LVANscaffold_1304_7171	TRINITY_DN36857_c8_g1_i1	Pva-pmiR-18	XP_022194637.1ankyrin repeat domain-containing protein 40-like	157	-20.02	2 19	425 448	19	0.7368	0.7895	target from/to=[562,584]	-20	0.112
LVANscaffold_1304_7171	TRINITY_DN36857_c8_g1_i1	Pva-pmiR-18	XP_022194637.1ankyrin repeat domain-containing protein 40-like	157	-20.02	2 19	425 448	19	0.7368	0.7895	target from/to=[428,448]	-20	0.211
LVANscaffold_1304_7171	TRINITY_DN36863_c3_g1_i2	Pva-pmiR-18	XP_018016621.1 beta-galactosidase-1-like protein 2	160	-21.83	2 21	397 418	19	0.7368	0.7368	target from/to=[397,418]	-21.3	0.149
LVANscaffold_1304_7171	TRINITY_DN36863_c3_g1_i3	Pva-pmiR-18	XP_018016621.1 beta-galactosidase-1-like protein 2	160	-21.83	2 21	1306 1327	19	0.7368	0.7368	target from/to=[1306,1327]	-21.3	0.151
LVANscaffold_1304_7171	TRINITY_DN36863_c3_g1_i4	Pva-pmiR-18	XP_012265322.1beta-galactosidase-1-like protein 2	160	-21.83	2 21	397 418	19	0.7368	0.7368	target from/to=[397,418]	-21.3	0.149
LVANscaffold_1304_7171	TRINITY_DN36863_c3_g1_i7	Pva-pmiR-18	XP_018016621.1 beta-galactosidase-1-like protein 2	160	-21.83	2 21	1306 1327	19	0.7368	0.7368	target from/to=[1306,1327]	-21.3	0.151
LVANscaffold_1304_7171	TRINITY_DN37025_c1_g1_i1	Pva-pmiR-18	XP_018028196.1 fasciculation and elongation protein zeta-2-like	191	-37.69	2 20	3387 3408	18	0.9444	1	target from/to=[3387,3408]	-34.6	0.0581
LVANscaffold_1304_7171	TRINITY_DN37210_c0_g1_i1	Pva-pmiR-18	XP_021913752.1thyroid peroxidase-like	166	-31.8	2 21	2673 2697	22	0.7273	0.8636	target from/to=[2676,2697]	-21.9	0.0534
LVANscaffold_1304_7171	TRINITY_DN37230_c0_g1_i1	Pva-pmiR-18	XP_018566968.1 irregular chiasm C-roughest protein-like isoform X1	162	-30.56	2 20	615 637	19	0.7368	0.8421	target from/to=[1413,1435]	-24.3	0.248
LVANscaffold_1304_7171	TRINITY_DN37230_c0_g1_i1	Pva-pmiR-18	XP_018566968.1 irregular chiasm C-roughest protein-like isoform X1	152	-23.8	2 20	1456 1477	19	0.7368	0.7895	target from/to=[1413,1435]	-24.3	0.248
LVANscaffold_1304_7171	TRINITY_DN37305_c0_g2_i1	Pva-pmiR-18	XP_008169814.1 insulin receptor isoform X1	178	-31.29	2 21	1744 1767	21	0.8571	0.9048	target from/to=[1744,1767]	-30.4	0.342
LVANscaffold_1304_7171	TRINITY_DN37305_c0_g2_i10	Pva-pmiR-18	XP_015920989.1insulin-like peptide receptor	178	-31.29	2 21	1744 1767	21	0.8571	0.9048	target from/to=[1744,1767]	-30.4	0.342
LVANscaffold_1304_7171	TRINITY_DN37305_c0_g2_i11	Pva-pmiR-18	XP_014854699.1 insulin receptor-like	151	-22.46	2 21	905 927	20	0.7	0.7	target from/to=[905,927]	-20.4	0.0929
LVANscaffold_1304_7171	TRINITY_DN37305_c0_g2_i12	Pva-pmiR-18	NP_001037011.1insulin receptor precursor	178	-31.29	2 21	1911 1934	21	0.8571	0.9048	target from/to=[1911,1934]	-30.4	0.342
LVANscaffold_1304_7171	TRINITY_DN37305_c0_g2_i14	Pva-pmiR-18	XP_015742096.1 insulin receptor isoform X1	178	-31.29	2 21	1911 1934	21	0.8571	0.9048	target from/to=[1911,1934]	-30.4	0.342
LVANscaffold_1304_7171	TRINITY_DN37305_c0_g2_i18	Pva-pmiR-18	XP_012867500.1 insulin-like growth factor 1 receptor	178	-31.29	2 21	1153 1176	21	0.8571	0.9048	target from/to=[1153,1176]	-30.4	0.342
LVANscaffold_1304_7171	TRINITY_DN37305_c0_g2_i2	Pva-pmiR-18	XP_012867500.1 insulin-like growth factor 1 receptor	178	-31.29	2 21	1153 1176	21	0.8571	0.9048	target from/to=[1153,1176]	-30.4	0.342
LVANscaffold_1304_7171	TRINITY_DN37305_c0_g2_i4	Pva-pmiR-18	XP_015603677.1 insulin-like receptor isoform X2	178	-31.29	2 21	1153 1176	21	0.8571	0.9048	target from/to=[1153,1176]	-30.4	0.342
LVANscaffold_1304_7171	TRINITY_DN37305_c0_g2_i6	Pva-pmiR-18	XP_015920989.1insulin-like peptide receptor	178	-31.29	2 21	1744 1767	21	0.8571	0.9048	target from/to=[1744,1767]	-30.4	0.342
LVANscaffold_1304_7171	TRINITY_DN37305_c0_g2_i8	Pva-pmiR-18	NP_001037011.1insulin receptor precursor	178	-31.29	2 21	1911 1934	21	0.8571	0.9048	target from/to=[1911,1934]	-30.4	0.342
LVANscaffold_1304_7171	TRINITY_DN37335_c0_g2_i1	Pva-pmiR-18	XP_018008714.1 Golgi-specific brefeldin A-resistance guanine nucleotide exchange factor 1-like isoform X1	150	-20.33	2 15	5930 5951	13	0.7692	0.8462	target from/to=[3588,3609]	-20	0.214
LVANscaffold_1304_7171	TRINITY_DN37335_c0_g2_i5	Pva-pmiR-18	XP_018008714.1 Golgi-specific brefeldin A-resistance guanine nucleotide exchange factor 1-like isoform X1	150	-20.33	2 15	6731 6752	13	0.7692	0.8462	target from/to=[3588,3609]	-20	0.214
LVANscaffold_1304_7171	TRINITY_DN37359_c5_g3_i1	Pva-pmiR-18	XP_011446270.1 selenoprotein O	149	-24.27	2 15	1955 1978	15	0.8	0.8	target from/to=[1954,1978]	-22.9	0.171
LVANscaffold_1304_7171	TRINITY_DN37442_c3_g1_i1	Pva-pmiR-18	XP_018013126.1 multidrug resistance-associated protein 7-like	163	-26.71	2 20	3409 3430	18	0.7778	0.7778	target from/to=[3409,3430]	-22.7	0.0208
LVANscaffold_1304_7171	TRINITY_DN37573_c3_g1_i4	Pva-pmiR-18	XP_018010025.1PREDICTED: uncharacterized protein LOC108667504	153	-23.81	2 21	4606 4627	20	0.7	0.8	target from/to=[2039,2061]	-27.7	0.0165
LVANscaffold_1304_7171	TRINITY_DN37622_c0_g1_i1	Pva-pmiR-18	XP_021916546.1cadherin-related tumor suppressor	153	-23.2	2 20	5373 5393	18	0.7222	0.7778	target from/to=[5373,5393]	-20.6	0.0592
LVANscaffold_1304_7171	TRINITY_DN37623_c0_g1_i1	Pva-pmiR-18	XP_013417217.1 5-hydroxyisourate hydrolase-like isoform X1	167	-30.28	2 21	508 531	21	0.7619	0.8095	target from/to=[508,531]	-27.5	0.0655
LVANscaffold_1304_7171	TRINITY_DN37623_c0_g1_i5	Pva-pmiR-18	XP_013417217.1 5-hydroxyisourate hydrolase-like isoform X1	167	-30.28	2 21	292 315	21	0.7619	0.8095	target from/to=[292,315]	-27.5	0.0644
LVANscaffold_1304_7171	TRINITY_DN37623_c0_g1_i5	Pva-pmiR-18	XP_013417217.1 5-hydroxyisourate hydrolase-like isoform X1	167	-30.28	2 21	292 315	21	0.7619	0.8095	target from/to=[858,883]	-23.1	0.0929
LVANscaffold_1304_7171	TRINITY_DN37752_c7_g2_i2	Pva-pmiR-18	XP_022332264.1sacsin-like isoform X2	163	-24.97	2 16	979 1000	14	0.8571	0.9286	target from/to=[981,1000]	-21.9	0.0877
LVANscaffold_1304_7171	TRINITY_DN37830_c0_g1_i1	Pva-pmiR-18	XP_018013850.1 pecanex-like protein 4	153	-24.44	2 16	1734 1754	14	0.7857	0.9286	target from/to=[3228,3251]	-21.9	0.000172
LVANscaffold_1304_7171	TRINITY_DN37830_c0_g1_i1	Pva-pmiR-18	XP_018013850.1 pecanex-like protein 4	153	-24.44	2 16	1734 1754	14	0.7857	0.9286	target from/to=[1734,1754]	-20.4	0.133
LVANscaffold_1304_7171	TRINITY_DN37830_c0_g1_i1	Pva-pmiR-18	XP_018013850.1 pecanex-like protein 4	151	-23.69	2 20	230 251	18	0.6111	0.7778	target from/to=[3228,3251]	-21.9	0.000172
LVANscaffold_1304_7171	TRINITY_DN37830_c0_g1_i1	Pva-pmiR-18	XP_018013850.1 pecanex-like protein 4	151	-23.69	2 20	230 251	18	0.6111	0.7778	target from/to=[1734,1754]	-20.4	0.133
LVANscaffold_1304_7171	TRINITY_DN37847_c3_g6_i1	Pva-pmiR-18	XP_013409869.1 WD repeat-containing protein 43-like	163	-25.43	2 20	1448 1469	18	0.7222	0.8333	target from/to=[1448,1469]	-21.9	0.0331
LVANscaffold_1304_7171	TRINITY_DN38075_c1_g2_i3	Pva-pmiR-18	XP_015844480.1 translation initiation factor eIF-2B subunit delta isoform X5	151	-23.95	2 19	506 528	19	0.7368	0.7895	target from/to=[504,528]	-22.4	0.161
LVANscaffold_1304_7171	TRINITY_DN38142_c1_g1_i1	Pva-pmiR-18	XP_022125439.1NADH dehydrogenase [ubiquinone] 1 alpha subcomplex subunit 7-like	165	-26.02	2 21	157 178	20	0.8	0.85	target from/to=[157,178]	-25.6	0.0328
LVANscaffold_1304_7171	TRINITY_DN38217_c0_g1_i2	Pva-pmiR-18	XP_014095586.1 zinc finger protein 431-like isoform X2	155	-20.34	2 20	1024 1043	18	0.7778	0.8333	target from/to=[966,988]	-21.9	0.043
LVANscaffold_1304_7171	TRINITY_DN38217_c0_g1_i2	Pva-pmiR-18	XP_014095586.1 zinc finger protein 431-like isoform X2	163	-23.39	2 21	966 988	20	0.75	0.8	target from/to=[966,988]	-21.9	0.043
LVANscaffold_1304_7171	TRINITY_DN38219_c4_g3_i3	Pva-pmiR-18	XP_018318814.1 RING finger protein 10	154	-21.41	2 21	48 68	19	0.7368	0.7368	target from/to=[3068,3090]	-20.7	0.328
LVANscaffold_1304_7171	TRINITY_DN38282_c0_g1_i4	Pva-pmiR-18	XP_018022721.1PREDICTED: uncharacterized protein LOC108678764	149	-20.53	2 14	94 115	12	0.8333	0.8333	target from/to=[1497,1517]	-27.6	0.322
LVANscaffold_1304_7171	TRINITY_DN38369_c0_g1_i2	Pva-pmiR-18	XP_012246002.1 nucleolar and coiled-body phosphoprotein 1 isoform X3	159	-30.66	2 21	455 477	20	0.75	0.75	target from/to=[455,477]	-28.1	0.0503
LVANscaffold_1304_7171	TRINITY_DN38369_c0_g1_i2	Pva-pmiR-18	XP_012246002.1 nucleolar and coiled-body phosphoprotein 1 isoform X3	164	-26.5	2 17	387 408	15	0.8667	0.8667	target from/to=[455,477]	-28.1	0.0503
LVANscaffold_1304_7171	TRINITY_DN38369_c0_g1_i4	Pva-pmiR-18	XP_018018447.1 nucleolar and coiled-body phosphoprotein 1-like isoform X1	159	-30.66	2 21	455 477	20	0.75	0.75	target from/to=[455,477]	-28.1	0.0502
LVANscaffold_1304_7171	TRINITY_DN38369_c0_g1_i4	Pva-pmiR-18	XP_018018447.1 nucleolar and coiled-body phosphoprotein 1-like isoform X1	164	-26.5	2 17	387 408	15	0.8667	0.8667	target from/to=[455,477]	-28.1	0.0502
LVANscaffold_1304_7171	TRINITY_DN38369_c0_g1_i5	Pva-pmiR-18	XP_011135364.1 nucleolar and coiled-body phosphoprotein 1 isoform X3	164	-26.5	2 17	387 408	15	0.8667	0.8667	target from/to=[455,477]	-28.1	0.0503
LVANscaffold_1304_7171	TRINITY_DN38369_c0_g1_i5	Pva-pmiR-18	XP_011135364.1 nucleolar and coiled-body phosphoprotein 1 isoform X3	159	-30.66	2 21	455 477	20	0.75	0.75	target from/to=[455,477]	-28.1	0.0503
LVANscaffold_1304_7171	TRINITY_DN38430_c0_g2_i1	Pva-pmiR-18	XP_013776289.2YLP motif-containing protein 1-like isoform X1	148	-21.76	2 17	4696 4715	15	0.8	0.8667	target from/to=[3815,3838]	-22.3	0.273
LVANscaffold_1304_7171	TRINITY_DN38430_c0_g2_i2	Pva-pmiR-18	XP_013776289.2YLP motif-containing protein 1-like isoform X1	148	-21.76	2 17	4666 4685	15	0.8	0.8667	target from/to=[3785,3808]	-22.3	0.273
LVANscaffold_1304_7171	TRINITY_DN38430_c0_g2_i6	Pva-pmiR-18	XP_022243583.1YLP motif-containing protein 1-like isoform X2	148	-21.76	2 17	4612 4631	15	0.8	0.8667	target from/to=[3731,3754]	-22.3	0.273
LVANscaffold_1304_7171	TRINITY_DN38430_c0_g2_i7	Pva-pmiR-18	XP_022243583.1YLP motif-containing protein 1-like isoform X2	148	-21.76	2 17	4750 4769	15	0.8	0.8667	target from/to=[3869,3892]	-22.3	0.273
LVANscaffold_1304_7171	TRINITY_DN38430_c0_g2_i8	Pva-pmiR-18	XP_022243583.1YLP motif-containing protein 1-like isoform X2	148	-21.76	2 17	4612 4631	15	0.8	0.8667	target from/to=[3731,3754]	-22.3	0.273
LVANscaffold_1304_7171	TRINITY_DN38430_c0_g2_i9	Pva-pmiR-18	XP_022243583.1YLP motif-containing protein 1-like isoform X2	148	-21.76	2 17	4666 4685	15	0.8	0.8667	target from/to=[3785,3808]	-22.3	0.273
LVANscaffold_1304_7171	TRINITY_DN38443_c0_g1_i1	Pva-pmiR-18	XP_022254678.1lymphoid-specific helicase-like	148	-20.91	2 17	1477 1498	15	0.6667	0.8	target from/to=[526,548]	-21.1	0.0355
LVANscaffold_1304_7171	TRINITY_DN38465_c0_g1_i2	Pva-pmiR-18	XP_018347578.1 trypsin-1-like	158	-24.57	2 20	844 864	19	0.8421	0.8421	target from/to=[844,864]	-21.3	0.0103
LVANscaffold_1304_7171	TRINITY_DN38488_c2_g1_i1	Pva-pmiR-18	XP_021913251.1enhancer of mRNA-decapping protein 4 isoform X1	165	-23.23	2 20	2942 2962	18	0.8333	0.8333	target from/to=[2942,2962]	-20.5	0.0137
LVANscaffold_1304_7171	TRINITY_DN38570_c5_g2_i1	Pva-pmiR-18	XP_021930340.1dynamin-binding protein-like	155	-29.31	2 21	5164 5187	21	0.6667	0.7619	target from/to=[4898,4919]	-22.4	0.183
LVANscaffold_1304_7171	TRINITY_DN38570_c5_g2_i1	Pva-pmiR-18	XP_021930340.1dynamin-binding protein-like	153	-23.3	2 15	2719 2741	14	0.7857	0.9286	target from/to=[4898,4919]	-22.4	0.183
LVANscaffold_1304_7171	TRINITY_DN38598_c0_g3_i2	Pva-pmiR-18	XP_021957687.1larval cuticle protein A1A-like isoform X2	155	-24.44	2 20	1156 1177	18	0.6667	0.7778	target from/to=[1156,1177]	-20.3	0.233
LVANscaffold_1304_7171	TRINITY_DN38598_c0_g3_i5	Pva-pmiR-18	XP_022178864.1protein ALP1-like	155	-24.44	2 20	1127 1148	18	0.6667	0.7778	target from/to=[1127,1148]	-20.3	0.233
LVANscaffold_1304_7171	TRINITY_DN38600_c6_g2_i4	Pva-pmiR-18	XP_021941414.1thioredoxin domain-containing protein 5 homolog	158	-23.61	2 21	371 391	19	0.7368	0.7895	target from/to=[371,391]	-21.7	0.00262
LVANscaffold_1304_7171	TRINITY_DN38635_c2_g2_i3	Pva-pmiR-18	XP_014270957.1 jmjC domain-containing histone demethylation protein 1-like	161	-25.51	2 21	1488 1510	21	0.7143	0.8571	target from/to=[1488,1510]	-23.9	0.227
LVANscaffold_1304_7171	TRINITY_DN38654_c3_g1_i1	Pva-pmiR-18	XP_021936687.1rRNA methyltransferase 2, mitochondrial	156	-24.27	2 21	466 487	19	0.6842	0.7368	target from/to=[466,487]	-20.5	0.192
LVANscaffold_1304_7171	TRINITY_DN38720_c5_g1_i1	Pva-pmiR-18	XP_016768981.1 protein unc-13 homolog D isoform X9	179	-35.46	2 21	2438 2460	20	0.85	0.9	target from/to=[2438,2460]	-32.2	0.0581
LVANscaffold_1304_7171	TRINITY_DN38726_c5_g2_i3	Pva-pmiR-18	XP_021200555.1cytosolic carboxypeptidase-like protein 5 isoform X2	164	-25.24	2 19	3294 3314	17	0.8235	0.8824	target from/to=[3292,3314]	-21.3	0.0646
LVANscaffold_1304_7171	TRINITY_DN38777_c0_g2_i1	Pva-pmiR-18	XP_018010848.1 serine-rich adhesin for platelets-like isoform X1	157	-28.71	2 21	2388 2409	20	0.75	0.8	target from/to=[2388,2409]	-20.5	0.0155
LVANscaffold_1304_7171	TRINITY_DN38861_c2_g2_i1	Pva-pmiR-18	XP_018014588.1 mucin-5AC-like isoform X1	164	-34.02	2 21	200 219	19	0.7895	0.8947	target from/to=[200,219]	-30.6	0.271
LVANscaffold_1304_7171	TRINITY_DN38861_c2_g2_i3	Pva-pmiR-18	XP_018014588.1 mucin-5AC-like isoform X1	164	-34.02	2 21	200 219	19	0.7895	0.8947	target from/to=[200,219]	-30.6	0.273
LVANscaffold_1304_7171	TRINITY_DN38861_c2_g2_i4	Pva-pmiR-18	XP_018014589.1 band 4.1-like protein 4B isoform X2	164	-34.02	2 21	200 219	19	0.7895	0.8947	target from/to=[200,219]	-30.6	0.253
LVANscaffold_1304_7171	TRINITY_DN38939_c2_g1_i5	Pva-pmiR-18	XP_018006437.1 moesin/ezrin/radixin homolog 1-like isoform X4	150	-21.79	2 21	736 756	19	0.6842	0.7368	target from/to=[736,756]	-20.7	0.23
LVANscaffold_1304_7171	TRINITY_DN38948_c0_g2_i1	Pva-pmiR-18	XP_021699388.1L-2-hydroxyglutarate dehydrogenase, mitochondrial	153	-26.19	2 20	83 110	24	0.6667	0.75	target from/to=[14,38]	-20.5	0.0114
LVANscaffold_1304_7171	TRINITY_DN38948_c0_g2_i4	Pva-pmiR-18	XP_018010910.1 L-2-hydroxyglutarate dehydrogenase, mitochondrial-like	153	-26.19	2 20	83 110	24	0.6667	0.75	target from/to=[14,38]	-20.5	0.0115
LVANscaffold_1304_7171	TRINITY_DN39088_c1_g1_i2	Pva-pmiR-18	XP_018024860.1 splicing factor 3B subunit 2-like	166	-20.65	2 21	1211 1231	19	0.7895	0.8421	target from/to=[1002,1024]	-23.6	0.00656
LVANscaffold_1304_7171	TRINITY_DN39206_c2_g1_i15	Pva-pmiR-18	XP_018021192.1 SWI/SNF-related matrix-associated actin-dependent regulator of chromatin subfamily E member 1-like isoform X2	154	-23.15	2 15	690 711	13	0.8462	0.8462	target from/to=[2012,2033]	-20.3	0.000196
LVANscaffold_1304_7171	TRINITY_DN39206_c2_g1_i15	Pva-pmiR-18	XP_018021192.1 SWI/SNF-related matrix-associated actin-dependent regulator of chromatin subfamily E member 1-like isoform X2	150	-24.39	2 21	1793 1819	24	0.6667	0.7083	target from/to=[2012,2033]	-20.3	0.000196
LVANscaffold_1304_7171	TRINITY_DN39206_c2_g1_i16	Pva-pmiR-18	XP_018021193.1 SWI/SNF-related matrix-associated actin-dependent regulator of chromatin subfamily E member 1-like isoform X3	154	-23.15	2 15	702 723	13	0.8462	0.8462	target from/to=[2042,2063]	-20.3	0.000196
LVANscaffold_1304_7171	TRINITY_DN39206_c2_g1_i16	Pva-pmiR-18	XP_018021193.1 SWI/SNF-related matrix-associated actin-dependent regulator of chromatin subfamily E member 1-like isoform X3	150	-24.39	2 21	1823 1849	24	0.6667	0.7083	target from/to=[2042,2063]	-20.3	0.000196
LVANscaffold_1304_7171	TRINITY_DN39206_c2_g1_i21	Pva-pmiR-18	XP_018021192.1 SWI/SNF-related matrix-associated actin-dependent regulator of chromatin subfamily E member 1-like isoform X2	150	-24.39	2 21	1552 1578	24	0.6667	0.7083	target from/to=[1771,1792]	-20.3	0.000192
LVANscaffold_1304_7171	TRINITY_DN39206_c2_g1_i4	Pva-pmiR-18	XP_018021191.1 SWI/SNF-related matrix-associated actin-dependent regulator of chromatin subfamily E member 1-like isoform X1	150	-24.39	2 21	1172 1198	24	0.6667	0.7083	target from/to=[1391,1412]	-20.3	0.000185
LVANscaffold_1304_7171	TRINITY_DN39236_c4_g1_i1	Pva-pmiR-18	XP_022246005.1TP53-binding protein 1-like isoform X1	152	-20.95	2 20	1527 1546	18	0.7222	0.7778	target from/to=[833,856]	-22.4	0.0975
LVANscaffold_1304_7171	TRINITY_DN39236_c4_g1_i1	Pva-pmiR-18	XP_022246005.1TP53-binding protein 1-like isoform X1	155	-20.32	2 20	4260 4284	22	0.7727	0.7727	target from/to=[833,856]	-22.4	0.0975
LVANscaffold_1304_7171	TRINITY_DN39370_c0_g1_i1	Pva-pmiR-18	XP_012135431.1 serine/threonine-protein kinase mig-15 isoform X11	165	-24.69	2 20	1334 1354	18	0.8333	0.8333	target from/to=[1333,1354]	-23.5	0.0525
LVANscaffold_1304_7171	TRINITY_DN39370_c0_g1_i11	Pva-pmiR-18	XP_020283498.1serine/threonine-protein kinase mig-15 isoform X5	165	-24.69	2 20	1334 1354	18	0.8333	0.8333	target from/to=[1333,1354]	-23.5	0.0525
LVANscaffold_1304_7171	TRINITY_DN39370_c0_g1_i12	Pva-pmiR-18	XP_015108981.1 serine/threonine-protein kinase mig-15 isoform X3	165	-24.69	2 20	1334 1354	18	0.8333	0.8333	target from/to=[1333,1354]	-23.5	0.0525
LVANscaffold_1304_7171	TRINITY_DN39370_c0_g1_i15	Pva-pmiR-18	XP_015108981.1 serine/threonine-protein kinase mig-15 isoform X3	165	-24.69	2 20	1334 1354	18	0.8333	0.8333	target from/to=[1333,1354]	-23.5	0.0525
LVANscaffold_1304_7171	TRINITY_DN39370_c0_g1_i16	Pva-pmiR-18	XP_014276090.1 serine/threonine-protein kinase mig-15 isoform X1	165	-24.69	2 20	1334 1354	18	0.8333	0.8333	target from/to=[1333,1354]	-23.5	0.0526
LVANscaffold_1304_7171	TRINITY_DN39370_c0_g1_i3	Pva-pmiR-18	XP_012135431.1 serine/threonine-protein kinase mig-15 isoform X11	165	-24.69	2 20	1334 1354	18	0.8333	0.8333	target from/to=[1333,1354]	-23.5	0.0525
LVANscaffold_1304_7171	TRINITY_DN39370_c0_g1_i4	Pva-pmiR-18	XP_020283498.1serine/threonine-protein kinase mig-15 isoform X5	165	-24.69	2 20	1334 1354	18	0.8333	0.8333	target from/to=[1333,1354]	-23.5	0.0525
LVANscaffold_1304_7171	TRINITY_DN39370_c0_g1_i5	Pva-pmiR-18	XP_012135431.1 serine/threonine-protein kinase mig-15 isoform X11	165	-24.69	2 20	1334 1354	18	0.8333	0.8333	target from/to=[1333,1354]	-23.5	0.0525
LVANscaffold_1304_7171	TRINITY_DN39370_c0_g1_i6	Pva-pmiR-18	XP_012135431.1 serine/threonine-protein kinase mig-15 isoform X11	165	-24.69	2 20	1334 1354	18	0.8333	0.8333	target from/to=[1333,1354]	-23.5	0.0525
LVANscaffold_1304_7171	TRINITY_DN39370_c0_g1_i7	Pva-pmiR-18	XP_014276090.1 serine/threonine-protein kinase mig-15 isoform X1	165	-24.69	2 20	1334 1354	18	0.8333	0.8333	target from/to=[1333,1354]	-23.5	0.0526
LVANscaffold_1304_7171	TRINITY_DN39383_c3_g1_i1	Pva-pmiR-18	XP_011054141.1 stress-induced-phosphoprotein 1	162	-25.66	2 15	722 743	13	0.9231	0.9231	target from/to=[722,743]	-20.7	0.0194
LVANscaffold_1304_7171	TRINITY_DN39438_c0_g4_i1	Pva-pmiR-18	XP_018021171.1 proline dehydrogenase 1, mitochondrial-like	159	-24.68	2 21	159 182	21	0.7143	0.7619	target from/to=[159,182]	-22.9	0.223
LVANscaffold_1304_7171	TRINITY_DN39476_c1_g4_i10	Pva-pmiR-18	XP_018023137.1 broad-complex core protein isoforms 1/2/3/4/5-like isoform X10	165	-26.58	2 21	368 387	19	0.7895	0.8421	target from/to=[772,793]	-22.1	0.271
LVANscaffold_1304_7171	TRINITY_DN39476_c1_g4_i2	Pva-pmiR-18	XP_018023159.1 longitudinals lacking protein, isoforms F/I/K/T-like isoform X31	165	-26.58	2 21	368 387	19	0.7895	0.8421	target from/to=[772,793]	-22.1	0.271
LVANscaffold_1304_7171	TRINITY_DN39476_c1_g4_i6	Pva-pmiR-18	XP_018023153.1 broad-complex core protein isoforms 1/2/3/4/5-like isoform X25	165	-26.58	2 21	368 387	19	0.7895	0.8421	target from/to=[772,793]	-22.1	0.271
LVANscaffold_1304_7171	TRINITY_DN39476_c1_g4_i9	Pva-pmiR-18	XP_018023135.1 protein tramtrack, beta isoform-like isoform X8	165	-26.58	2 21	368 387	19	0.7895	0.8421	target from/to=[772,793]	-22.1	0.271
LVANscaffold_1304_7171	TRINITY_DN39495_c1_g2_i1	Pva-pmiR-18	XP_018018219.1 rabphilin-1-like	157	-27	2 21	884 906	21	0.7143	0.8095	target from/to=[887,906]	-20.4	0.207
LVANscaffold_1304_7171	TRINITY_DN39692_c1_g1_i1	Pva-pmiR-18	XP_021931322.1integrin alpha-PS3-like isoform X1	147	-23.01	2 21	2314 2337	21	0.619	0.7143	target from/to=[2314,2337]	-21.2	0.0761
LVANscaffold_1304_7171	TRINITY_DN39710_c0_g1_i1	Pva-pmiR-18	XP_018009558.1 serine/arginine repetitive matrix protein 2-like isoform X1	158	-22.44	2 21	329 349	19	0.7368	0.7895	target from/to=[329,349]	-22	0.0688
LVANscaffold_1304_7171	TRINITY_DN39717_c0_g1_i1	Pva-pmiR-18	XP_018015796.1 IST1 homolog isoform X2	145	-20.68	2 10	1152 1173	8	1	1	target from/to=[1317,1338]	-20.7	0.15
LVANscaffold_1304_7171	TRINITY_DN39854_c3_g4_i2	Pva-pmiR-18	XP_018012900.1 ubiquitin carboxyl-terminal hydrolase 37-like	156	-21.35	2 19	2462 2485	19	0.7368	0.8421	target from/to=[4117,4138]	-20.9	0.352
LVANscaffold_1304_7171	TRINITY_DN39854_c3_g4_i2	Pva-pmiR-18	XP_018012900.1 ubiquitin carboxyl-terminal hydrolase 37-like	148	-21.38	2 21	2119 2138	19	0.7368	0.7368	target from/to=[4117,4138]	-20.9	0.352
LVANscaffold_1304_7171	TRINITY_DN39854_c3_g4_i3	Pva-pmiR-18	XP_018012900.1 ubiquitin carboxyl-terminal hydrolase 37-like	148	-21.38	2 21	2119 2138	19	0.7368	0.7368	target from/to=[3044,3065]	-20.9	0.351
LVANscaffold_1304_7171	TRINITY_DN39940_c1_g1_i1	Pva-pmiR-18	XP_018018147.1 N-acetylgalactosaminyltransferase 6-like	162	-24.45	2 17	729 749	15	0.8667	0.9333	target from/to=[729,749]	-20.5	0.0473
LVANscaffold_1304_7171	TRINITY_DN39996_c0_g1_i1	Pva-pmiR-18	XP_018017453.1 nuclear pore complex protein DDB_G0274915-like	155	-25.06	2 12	2076 2097	10	1	1	target from/to=[383,404]	-27.7	0.249
LVANscaffold_1304_7171	TRINITY_DN40085_c0_g1_i2	Pva-pmiR-18	XP_022187469.1probable helicase with zinc finger domain	153	-20.36	2 14	4171 4192	12	0.8333	0.9167	target from/to=[782,805]	-24.4	0.221
LVANscaffold_1304_7171	TRINITY_DN40087_c8_g1_i4	Pva-pmiR-18	XP_019350716.1 protein Smaug homolog 2 isoform X1	147	-23.52	2 12	1172 1193	10	0.8	1	target from/to=[1173,1193]	-21.8	0.061
LVANscaffold_1304_7171	TRINITY_DN40087_c8_g1_i4	Pva-pmiR-18	XP_019350716.1 protein Smaug homolog 2 isoform X1	147	-23.52	2 12	1172 1193	10	0.8	1	target from/to=[924,944]	-22.8	0.326
LVANscaffold_1304_7171	TRINITY_DN40094_c7_g3_i1	Pva-pmiR-18	XP_019624404.1 tigger transposable element-derived protein 6-like	155	-20.32	2 20	455 474	18	0.7778	0.8333	target from/to=[2712,2733]	-22.2	0.214
LVANscaffold_1304_7171	TRINITY_DN40115_c3_g1_i2	Pva-pmiR-18	XP_021931691.1A-kinase anchor protein 10, mitochondrial	160	-24.57	2 21	2089 2108	19	0.7895	0.8421	target from/to=[2089,2108]	-22.6	0.000951
LVANscaffold_1304_7171	TRINITY_DN40187_c0_g1_i1	Pva-pmiR-18	XP_001634721.1predicted protein	153	-26.54	2 15	3477 3499	14	0.7857	0.9286	target from/to=[3477,3499]	-23.3	0.333
LVANscaffold_1304_7171	TRINITY_DN40235_c1_g3_i1	Pva-pmiR-18	XP_021920445.1long-chain-fatty-acid--CoA ligase 5 isoform X3	161	-22.93	2 14	971 992	12	0.9167	1	target from/to=[969,992]	-24.6	0.02
LVANscaffold_1304_7171	TRINITY_DN40423_c0_g1_i11	Pva-pmiR-18	XP_021942193.1BUB3-interacting and GLEBS motif-containing protein ZNF207 isoform X1	160	-21.81	2 21	1393 1414	19	0.7368	0.7368	target from/to=[1393,1414]	-20.7	0.035
LVANscaffold_1304_7171	TRINITY_DN40423_c0_g1_i12	Pva-pmiR-18	XP_021942194.1BUB3-interacting and GLEBS motif-containing protein ZNF207 isoform X2	160	-21.81	2 21	1195 1216	19	0.7368	0.7368	target from/to=[1195,1216]	-20.7	0.035
LVANscaffold_1304_7171	TRINITY_DN40439_c1_g1_i12	Pva-pmiR-18	XP_018008523.1 sodium-independent sulfate anion transporter-like	161	-21.88	2 20	2614 2637	20	0.75	0.85	target from/to=[2614,2637]	-20.2	0.104
LVANscaffold_1304_7171	TRINITY_DN40606_c4_g1_i1	Pva-pmiR-18	XP_021920965.1cell division cycle 5-like protein	162	-23.25	2 15	1842 1863	13	0.9231	0.9231	target from/to=[1842,1863]	-20.2	0.00377
LVANscaffold_1304_7171	TRINITY_DN40614_c0_g1_i1	Pva-pmiR-18	XP_009861319.2 acetyl-coenzyme A synthetase 2-like, mitochondrial	164	-27.66	2 21	903 924	19	0.7368	0.7895	target from/to=[903,924]	-24.3	0.0544
LVANscaffold_1304_7171	TRINITY_DN40626_c0_g1_i1	Pva-pmiR-18	XP_012267591.1proline-rich transmembrane protein 4	160	-27.88	2 20	1355 1376	19	0.7895	0.8421	target from/to=[1355,1376]	-24.1	0.198
LVANscaffold_1304_7171	TRINITY_DN40707_c1_g1_i1	Pva-pmiR-18	XP_018011060.1 mucin-5AC-like	166	-22.67	2 21	1479 1499	19	0.7895	0.8421	target from/to=[1479,1499]	-20.5	0.0626
LVANscaffold_1304_7171	TRINITY_DN40707_c1_g1_i1	Pva-pmiR-18	XP_018011060.1 mucin-5AC-like	166	-22.67	2 21	1479 1499	19	0.7895	0.8421	target from/to=[431,449]	-20.1	0.0635
LVANscaffold_1304_7171	TRINITY_DN40707_c1_g1_i1	Pva-pmiR-18	XP_018011060.1 mucin-5AC-like	148	-21.97	2 15	429 449	13	0.7692	0.9231	target from/to=[1479,1499]	-20.5	0.0626
LVANscaffold_1304_7171	TRINITY_DN40707_c1_g1_i1	Pva-pmiR-18	XP_018011060.1 mucin-5AC-like	148	-21.97	2 15	429 449	13	0.7692	0.9231	target from/to=[431,449]	-20.1	0.0635
LVANscaffold_1304_7171	TRINITY_DN40707_c1_g1_i2	Pva-pmiR-18	XP_018011060.1 mucin-5AC-like	148	-21.97	2 15	429 449	13	0.7692	0.9231	target from/to=[1602,1622]	-20.5	0.0626
LVANscaffold_1304_7171	TRINITY_DN40707_c1_g1_i2	Pva-pmiR-18	XP_018011060.1 mucin-5AC-like	148	-21.97	2 15	429 449	13	0.7692	0.9231	target from/to=[431,449]	-20.1	0.0635
LVANscaffold_1304_7171	TRINITY_DN40707_c1_g1_i2	Pva-pmiR-18	XP_018011060.1 mucin-5AC-like	166	-22.67	2 21	1602 1622	19	0.7895	0.8421	target from/to=[1602,1622]	-20.5	0.0626
LVANscaffold_1304_7171	TRINITY_DN40707_c1_g1_i2	Pva-pmiR-18	XP_018011060.1 mucin-5AC-like	166	-22.67	2 21	1602 1622	19	0.7895	0.8421	target from/to=[431,449]	-20.1	0.0635
LVANscaffold_1304_7171	TRINITY_DN40743_c4_g2_i11	Pva-pmiR-18	XP_021922973.1catenin delta-2 isoform X2	159	-22.49	2 16	3250 3271	14	0.7857	0.9286	target from/to=[3250,3271]	-21.6	0.164
LVANscaffold_1304_7171	TRINITY_DN40743_c4_g2_i12	Pva-pmiR-18	XP_021922973.1catenin delta-2 isoform X2	159	-22.49	2 16	3144 3165	14	0.7857	0.9286	target from/to=[3144,3165]	-21.6	0.164
LVANscaffold_1304_7171	TRINITY_DN40743_c4_g2_i15	Pva-pmiR-18	XP_021922971.1catenin delta-2 isoform X1	159	-22.49	2 16	3601 3622	14	0.7857	0.9286	target from/to=[3601,3622]	-21.6	0.164
LVANscaffold_1304_7171	TRINITY_DN40743_c4_g2_i16	Pva-pmiR-18	XP_021922970.1catenin delta-2 isoform X1	159	-22.49	2 16	3495 3516	14	0.7857	0.9286	target from/to=[3495,3516]	-21.6	0.164
LVANscaffold_1304_7171	TRINITY_DN40743_c4_g2_i18	Pva-pmiR-18	XP_021922975.1catenin delta-2 isoform X4	159	-22.49	2 16	3562 3583	14	0.7857	0.9286	target from/to=[3562,3583]	-21.6	0.164
LVANscaffold_1304_7171	TRINITY_DN40743_c4_g2_i2	Pva-pmiR-18	XP_021922971.1catenin delta-2 isoform X1	159	-22.49	2 16	3541 3562	14	0.7857	0.9286	target from/to=[3541,3562]	-21.6	0.164
LVANscaffold_1304_7171	TRINITY_DN40743_c4_g2_i20	Pva-pmiR-18	XP_021922972.1catenin delta-2 isoform X1	159	-22.49	2 16	3516 3537	14	0.7857	0.9286	target from/to=[3516,3537]	-21.6	0.164
LVANscaffold_1304_7171	TRINITY_DN40743_c4_g2_i23	Pva-pmiR-18	XP_021922972.1catenin delta-2 isoform X1	159	-22.49	2 16	3555 3576	14	0.7857	0.9286	target from/to=[3555,3576]	-21.6	0.164
LVANscaffold_1304_7171	TRINITY_DN40743_c4_g2_i25	Pva-pmiR-18	XP_021922972.1catenin delta-2 isoform X1	159	-22.49	2 16	3576 3597	14	0.7857	0.9286	target from/to=[3576,3597]	-21.6	0.164
LVANscaffold_1304_7171	TRINITY_DN40743_c4_g2_i26	Pva-pmiR-18	XP_021922973.1catenin delta-2 isoform X2	159	-22.49	2 16	3225 3246	14	0.7857	0.9286	target from/to=[3225,3246]	-21.6	0.164
LVANscaffold_1304_7171	TRINITY_DN40743_c4_g2_i4	Pva-pmiR-18	XP_021922972.1catenin delta-2 isoform X1	159	-22.49	2 16	3622 3643	14	0.7857	0.9286	target from/to=[3622,3643]	-21.6	0.164
LVANscaffold_1304_7171	TRINITY_DN40743_c4_g2_i5	Pva-pmiR-18	XP_021922973.1catenin delta-2 isoform X2	159	-22.49	2 16	3204 3225	14	0.7857	0.9286	target from/to=[3204,3225]	-21.6	0.164
LVANscaffold_1304_7171	TRINITY_DN40793_c1_g1_i1	Pva-pmiR-18	XP_022193442.1myosin-7B-like isoform X2	163	-28.7	2 20	1128 1149	18	0.7222	0.8333	target from/to=[1128,1149]	-22.5	0.015
LVANscaffold_1304_7171	TRINITY_DN40793_c1_g1_i3	Pva-pmiR-18	XP_022193442.1myosin-7B-like isoform X2	163	-28.7	2 20	1189 1210	18	0.7222	0.8333	target from/to=[1189,1210]	-22.5	0.0151
LVANscaffold_1304_7171	TRINITY_DN40826_c1_g2_i5	Pva-pmiR-18	XP_018023848.1PREDICTED: uncharacterized protein LOC108679670	159	-25.41	2 16	1865 1886	14	0.8571	0.8571	target from/to=[1865,1886]	-20.7	0.313
LVANscaffold_1304_7171	TRINITY_DN40885_c4_g3_i1	Pva-pmiR-18	XP_018013026.1 fidgetin-like isoform X2	146	-20.3	2 20	115 137	19	0.6842	0.6842	target from/to=[1093,1114]	-20.4	0.0458
LVANscaffold_1304_7171	TRINITY_DN40899_c1_g1_i1	Pva-pmiR-18	XP_008058871.1gypsy retrotransposon integrase-like protein 1 isoform X1	154	-25.97	2 19	882 901	17	0.8235	0.8235	target from/to=[2358,2380]	-21.6	0.0332
LVANscaffold_1304_7171	TRINITY_DN40982_c5_g2_i1	Pva-pmiR-18	XP_018018055.1 serine-rich adhesin for platelets-like	150	-21.25	2 11	1229 1250	9	1	1	target from/to=[2386,2408]	-20.2	0.189
LVANscaffold_1304_7171	TRINITY_DN40982_c5_g2_i3	Pva-pmiR-18	XP_018018055.1 serine-rich adhesin for platelets-like	150	-21.25	2 11	1159 1180	9	1	1	target from/to=[2316,2338]	-20.2	0.188
LVANscaffold_1304_7171	TRINITY_DN41008_c0_g2_i10	Pva-pmiR-18	XP_018009396.1 disco-interacting protein 2 homolog C-like	156	-20.17	2 17	5589 5610	15	0.7333	0.8667	target from/to=[3104,3129]	-23.1	0.14
LVANscaffold_1304_7171	TRINITY_DN41008_c0_g2_i10	Pva-pmiR-18	XP_018009396.1 disco-interacting protein 2 homolog C-like	156	-20.17	2 17	5589 5610	15	0.7333	0.8667	target from/to=[1402,1420]	-22.8	0.29
LVANscaffold_1304_7171	TRINITY_DN41008_c0_g2_i11	Pva-pmiR-18	XP_018009396.1 disco-interacting protein 2 homolog C-like	156	-20.17	2 17	5556 5577	15	0.7333	0.8667	target from/to=[3104,3129]	-23.1	0.14
LVANscaffold_1304_7171	TRINITY_DN41008_c0_g2_i11	Pva-pmiR-18	XP_018009396.1 disco-interacting protein 2 homolog C-like	156	-20.17	2 17	5556 5577	15	0.7333	0.8667	target from/to=[1402,1420]	-22.8	0.29
LVANscaffold_1304_7171	TRINITY_DN41022_c2_g1_i1	Pva-pmiR-18	XP_018016802.1 transcription factor SPT20 homolog	164	-25.88	2 21	2336 2357	19	0.7368	0.7895	target from/to=[2333,2357]	-25.6	0.00478
LVANscaffold_1304_7171	TRINITY_DN41051_c0_g1_i1	Pva-pmiR-18	XP_021916659.1 DNA polymerase alpha catalytic subunit	149	-20.91	2 19	2895 2917	18	0.6111	0.8333	target from/to=[646,668]	-21.7	0.0526
LVANscaffold_1304_7171	TRINITY_DN41060_c0_g3_i3	Pva-pmiR-18	XP_013776229.1rho GTPase-activating protein 39-like	157	-20.31	2 21	58 79	20	0.75	0.8	target from/to=[2161,2182]	-21.3	0.00179
LVANscaffold_1304_7171	TRINITY_DN41060_c0_g3_i5	Pva-pmiR-18	XP_013776229.1rho GTPase-activating protein 39-like	157	-20.31	2 21	58 79	20	0.75	0.8	target from/to=[623,645]	-20.7	0.271
LVANscaffold_1304_7171	TRINITY_DN41060_c0_g3_i7	Pva-pmiR-18	XP_013776229.1rho GTPase-activating protein 39-like	157	-20.31	2 21	58 79	20	0.75	0.8	target from/to=[2638,2659]	-21.3	0.00181
LVANscaffold_1304_7171	TRINITY_DN41094_c0_g1_i1	Pva-pmiR-18	XP_015189235.1 period circadian protein isoform X1	163	-23.4	2 20	977 998	18	0.7222	0.8333	target from/to=[978,998]	-20.8	0.291
LVANscaffold_1304_7171	TRINITY_DN41094_c0_g1_i3	Pva-pmiR-18	XP_018012603.1 period circadian protein-like	163	-23.4	2 20	2674 2695	18	0.7222	0.8333	target from/to=[2675,2695]	-20.8	0.293
LVANscaffold_1304_7171	TRINITY_DN41094_c0_g1_i4	Pva-pmiR-18	XP_018012603.1 period circadian protein-like	163	-23.4	2 20	2635 2656	18	0.7222	0.8333	target from/to=[2636,2656]	-20.8	0.293
LVANscaffold_1304_7171	TRINITY_DN41209_c1_g1_i2	Pva-pmiR-18	XP_018022434.1PREDICTED: uncharacterized protein LOC108678499	159	-24.12	2 20	6835 6856	18	0.7222	0.7778	target from/to=[1936,1960]	-20.4	0.0303
LVANscaffold_1304_7171	TRINITY_DN41261_c1_g3_i7	Pva-pmiR-18	XP_008191560.1 SH3 and multiple ankyrin repeat domains protein 3 isoform X2	157	-25.02	2 19	2860 2883	19	0.6842	0.8421	target from/to=[4549,4574]	-21.3	0.0208
LVANscaffold_1304_7171	TRINITY_DN41261_c1_g3_i7	Pva-pmiR-18	XP_008191560.1 SH3 and multiple ankyrin repeat domains protein 3 isoform X2	156	-20.04	2 13	621 642	11	0.9091	1	target from/to=[4549,4574]	-21.3	0.0208
LVANscaffold_1304_7171	TRINITY_DN41261_c1_g3_i7	Pva-pmiR-18	XP_008191560.1 SH3 and multiple ankyrin repeat domains protein 3 isoform X2	152	-22.58	2 19	4554 4574	17	0.7647	0.7647	target from/to=[4549,4574]	-21.3	0.0208
LVANscaffold_1304_7171	TRINITY_DN41339_c1_g1_i2	Pva-pmiR-18	XP_019640366.1 homocysteine-responsive endoplasmic reticulum-resident ubiquitin-like domain member 2 protein	151	-22.62	2 21	961 983	20	0.7	0.7	target from/to=[961,983]	-20.1	0.0177
LVANscaffold_1304_7171	TRINITY_DN41339_c1_g1_i3	Pva-pmiR-18	XP_021932084.1homocysteine-responsive endoplasmic reticulum-resident ubiquitin-like domain member 2 protein	151	-22.62	2 21	789 811	20	0.7	0.7	target from/to=[789,811]	-20.1	0.0177
LVANscaffold_1304_7171	TRINITY_DN41339_c2_g1_i1	Pva-pmiR-18	XP_018020454.1 sterile alpha and TIR motif-containing protein 1-like isoform X2	152	-22.22	2 21	2134 2153	19	0.6842	0.8421	target from/to=[934,955]	-23.8	0.038
LVANscaffold_1304_7171	TRINITY_DN41396_c0_g1_i1	Pva-pmiR-18	XP_018007272.1 serine/threonine-protein kinase ULK3-like	167	-35.64	2 21	54 76	20	0.75	0.85	target from/to=[55,76]	-20.5	0.0082
LVANscaffold_1304_7171	TRINITY_DN41475_c1_g1_i1	Pva-pmiR-18	XP_017787901.1 tricalbin-1-like	152	-22.54	2 17	501 522	15	0.7333	0.8	target from/to=[145,166]	-21.7	0.0058
LVANscaffold_1304_7171	TRINITY_DN41475_c1_g1_i3	Pva-pmiR-18	XP_011496650.1 tricalbin-1-like	152	-22.54	2 17	534 555	15	0.7333	0.8	target from/to=[145,166]	-21.7	0.0058
LVANscaffold_1304_7171	TRINITY_DN41475_c1_g1_i4	Pva-pmiR-18	XP_017787901.1 tricalbin-1-like	152	-22.54	2 17	534 555	15	0.7333	0.8	target from/to=[145,166]	-21.7	0.0058
LVANscaffold_1304_7171	TRINITY_DN41475_c1_g1_i6	Pva-pmiR-18	XP_011496650.1 tricalbin-1-like	152	-22.54	2 17	501 522	15	0.7333	0.8	target from/to=[145,166]	-21.7	0.0058
LVANscaffold_1304_7171	TRINITY_DN41547_c0_g1_i3	Pva-pmiR-18	XP_018016072.1 active breakpoint cluster region-related protein-like	170	-26.91	2 20	2923 2945	19	0.7895	0.8947	target from/to=[2922,2945]	-25.2	0.118
LVANscaffold_1304_7171	TRINITY_DN41547_c0_g1_i5	Pva-pmiR-18	XP_018016072.1 active breakpoint cluster region-related protein-like	170	-26.91	2 20	2923 2945	19	0.7895	0.8947	target from/to=[2922,2945]	-25.2	0.117
LVANscaffold_1304_7171	TRINITY_DN41556_c2_g1_i1	Pva-pmiR-18	XP_020657708.1intraflagellar transport protein 88 homolog isoform X3	158	-29.26	2 19	260 281	17	0.7059	0.8235	target from/to=[315,334]	-20.8	0.31
LVANscaffold_1304_7171	TRINITY_DN41556_c2_g1_i2	Pva-pmiR-18	XP_018025576.1 intraflagellar transport protein 88 homolog	158	-29.26	2 19	2435 2456	17	0.7059	0.8235	target from/to=[2799,2818]	-20.8	0.319
LVANscaffold_1304_7171	TRINITY_DN41556_c2_g1_i3	Pva-pmiR-18	XP_020657708.1intraflagellar transport protein 88 homolog isoform X3	158	-29.26	2 19	260 281	17	0.7059	0.8235	target from/to=[624,643]	-20.8	0.314
LVANscaffold_1304_7171	TRINITY_DN41556_c2_g1_i4	Pva-pmiR-18	XP_018025576.1 intraflagellar transport protein 88 homolog	158	-29.26	2 19	2435 2456	17	0.7059	0.8235	target from/to=[2490,2509]	-20.8	0.319
LVANscaffold_1304_7171	TRINITY_DN41637_c0_g5_i1	Pva-pmiR-18	XP_020446107.1fibroblast growth factor receptor 1-A-like isoform X4	165	-29	2 20	69 89	18	0.7778	0.8889	target from/to=[68,89]	-26.6	0.213
LVANscaffold_1304_7171	TRINITY_DN41652_c8_g1_i1	Pva-pmiR-18	XP_018024566.1 LIM domain-binding protein 3-like	164	-26.92	2 21	71 92	19	0.6842	0.8421	target from/to=[71,92]	-23.5	0.115
LVANscaffold_1304_7171	TRINITY_DN41652_c8_g1_i2	Pva-pmiR-18	XP_018025036.1 proline-rich protein 36-like	164	-26.92	2 21	71 92	19	0.6842	0.8421	target from/to=[71,92]	-23.5	0.115
LVANscaffold_1304_7171	TRINITY_DN41724_c8_g1_i1	Pva-pmiR-18	XP_018015409.1 AP-3 complex subunit delta-1-like isoform X1	151	-23.54	2 21	412 434	20	0.65	0.75	target from/to=[50,72]	-21.4	0.342
LVANscaffold_1304_7171	TRINITY_DN41749_c1_g3_i1	Pva-pmiR-18	XP_021931559.1baculoviral IAP repeat-containing protein 6-like	161	-27.13	2 14	2157 2178	12	0.9167	1	target from/to=[2157,2178]	-25.8	0.163
LVANscaffold_1304_7171	TRINITY_DN41760_c0_g2_i12	Pva-pmiR-18	XP_018022389.1 myosin heavy chain, muscle-like isoform X2	157	-24.42	2 20	349 369	18	0.7778	0.7778	target from/to=[917,937]	-21.3	0.0671
LVANscaffold_1304_7171	TRINITY_DN41760_c0_g2_i16	Pva-pmiR-18	XP_018022402.1 myosin heavy chain, muscle-like isoform X14	157	-24.42	2 20	349 369	18	0.7778	0.7778	target from/to=[920,940]	-21.3	0.326
LVANscaffold_1304_7171	TRINITY_DN41765_c5_g2_i1	Pva-pmiR-18	XP_014260472.1 LIM domain-binding protein 2 isoform X4	152	-20.16	2 15	358 378	13	0.8462	0.9231	target from/to=[426,447]	-20.4	0.0295
LVANscaffold_1304_7171	TRINITY_DN41765_c5_g2_i4	Pva-pmiR-18	XP_008190351.1 LIM domain-binding protein 2 isoform X7	152	-20.16	2 15	358 378	13	0.8462	0.9231	target from/to=[426,447]	-20.4	0.0298
LVANscaffold_1304_7171	TRINITY_DN41809_c0_g1_i1	Pva-pmiR-18	XP_021928884.1alkylated DNA repair protein alkB homolog 8 isoform X1	163	-26.75	2 21	552 574	20	0.7	0.85	target from/to=[555,574]	-23.3	0.104
LVANscaffold_1304_7171	TRINITY_DN41880_c5_g1_i12	Pva-pmiR-18	XP_021004286.1rap guanine nucleotide exchange factor 6-like	151	-20.04	2 19	4711 4737	22	0.7273	0.7727	target from/to=[2339,2361]	-20.6	0.055
LVANscaffold_1304_7171	TRINITY_DN41880_c5_g1_i7	Pva-pmiR-18	XP_021004286.1rap guanine nucleotide exchange factor 6-like	151	-20.04	2 19	4660 4686	22	0.7273	0.7727	target from/to=[2288,2310]	-20.6	0.055
LVANscaffold_1304_7171	TRINITY_DN41916_c2_g2_i1	Pva-pmiR-18	XP_015590216.1 BMP-2-inducible protein kinase isoform X4	148	-21.53	2 15	2694 2714	13	0.7692	0.9231	target from/to=[3626,3649]	-22.6	0.189
LVANscaffold_1304_7171	TRINITY_DN41916_c2_g2_i1	Pva-pmiR-18	XP_015590216.1 BMP-2-inducible protein kinase isoform X4	148	-21.53	2 15	2694 2714	13	0.7692	0.9231	target from/to=[3481,3504]	-21.9	0.214
LVANscaffold_1304_7171	TRINITY_DN41919_c2_g1_i1	Pva-pmiR-18	XP_021920312.1tight junction protein ZO-1 isoform X1	166	-26.04	2 20	511 533	19	0.7895	0.8421	target from/to=[511,533]	-24.5	0.109
LVANscaffold_1304_7171	TRINITY_DN41919_c2_g1_i5	Pva-pmiR-18	XP_018006481.1 tight junction protein ZO-1-like	166	-26.04	2 20	511 533	19	0.7895	0.8421	target from/to=[511,533]	-24.5	0.109
LVANscaffold_1304_7171	TRINITY_DN41968_c2_g1_i1	Pva-pmiR-18	XP_002433223.1Activator of basal transcription, putative	159	-29.36	2 21	443 468	23	0.6957	0.7391	target from/to=[292,313]	-27.9	0.126
LVANscaffold_1304_7171	TRINITY_DN42002_c0_g1_i10	Pva-pmiR-18	XP_021915261.1 titin	148	-24.21	2 21	16307 16328	19	0.6316	0.6842	target from/to=[16307,16328]	-21.1	0.357
LVANscaffold_1304_7171	TRINITY_DN42002_c0_g1_i14	Pva-pmiR-18	XP_021915261.1 titin	148	-24.21	2 21	16219 16240	19	0.6316	0.6842	target from/to=[16219,16240]	-21.1	0.357
LVANscaffold_1304_7171	TRINITY_DN42002_c0_g1_i3	Pva-pmiR-18	XP_021915261.1 titin	148	-24.21	2 21	16154 16175	19	0.6316	0.6842	target from/to=[16154,16175]	-21.1	0.357
LVANscaffold_1304_7171	TRINITY_DN42002_c0_g1_i7	Pva-pmiR-18	XP_018574013.1 titin isoform X5	148	-24.21	2 21	10316 10337	19	0.6316	0.6842	target from/to=[10316,10337]	-21.1	0.357
LVANscaffold_1304_7171	TRINITY_DN42002_c0_g1_i8	Pva-pmiR-18	XP_021915261.1 titin	148	-24.21	2 21	16372 16393	19	0.6316	0.6842	target from/to=[16372,16393]	-21.1	0.357
LVANscaffold_1304_7171	TRINITY_DN42026_c4_g1_i7	Pva-pmiR-18	XP_018016784.1PREDICTED: uncharacterized protein LOC108673456 isoform X1	153	-24.04	2 16	3 23	14	0.8571	0.8571	target from/to=[3,23]	-20.3	0.284
LVANscaffold_1304_7171	TRINITY_DN42047_c1_g1_i1	Pva-pmiR-18	XP_018027834.1 pleckstrin homology domain-containing family G member 5-like	149	-20.29	2 21	2794 2815	20	0.7	0.75	target from/to=[3192,3212]	-20.9	0.0739
LVANscaffold_1304_7171	TRINITY_DN42047_c1_g1_i15	Pva-pmiR-18	XP_018027834.1 pleckstrin homology domain-containing family G member 5-like	149	-20.29	2 21	1545 1566	20	0.7	0.75	target from/to=[1943,1963]	-20.9	0.0739
LVANscaffold_1304_7171	TRINITY_DN42047_c1_g1_i18	Pva-pmiR-18	XP_018027834.1 pleckstrin homology domain-containing family G member 5-like	149	-20.29	2 21	1412 1433	20	0.7	0.75	target from/to=[1810,1830]	-20.9	0.0739
LVANscaffold_1304_7171	TRINITY_DN42047_c1_g1_i5	Pva-pmiR-18	XP_018027834.1 pleckstrin homology domain-containing family G member 5-like	149	-20.29	2 21	1344 1365	20	0.7	0.75	target from/to=[1742,1762]	-20.9	0.0739
LVANscaffold_1304_7171	TRINITY_DN42047_c1_g1_i7	Pva-pmiR-18	XP_018027834.1 pleckstrin homology domain-containing family G member 5-like	149	-20.29	2 21	2681 2702	20	0.7	0.75	target from/to=[3079,3099]	-20.9	0.0739
LVANscaffold_1304_7171	TRINITY_DN42077_c1_g1_i7	Pva-pmiR-18	XP_016919335.1 disintegrin and metalloproteinase domain-containing protein 12	150	-23	2 21	3550 3573	21	0.7143	0.7143	target from/to=[850,872]	-20.8	0.149
LVANscaffold_1304_7171	TRINITY_DN42141_c5_g1_i14	Pva-pmiR-18	XP_018019486.1 myosin-IB-like	163	-24.07	2 21	2843 2865	20	0.75	0.8	target from/to=[2843,2865]	-21.2	0.156
LVANscaffold_1304_7171	TRINITY_DN42141_c5_g1_i5	Pva-pmiR-18	XP_018019486.1 myosin-IB-like	163	-24.07	2 21	2552 2574	20	0.75	0.8	target from/to=[2552,2574]	-21.2	0.156
LVANscaffold_1304_7171	TRINITY_DN42141_c5_g1_i9	Pva-pmiR-18	XP_018019486.1 myosin-IB-like	163	-24.07	2 21	2539 2561	20	0.75	0.8	target from/to=[2539,2561]	-21.2	0.156
LVANscaffold_1304_7171	TRINITY_DN42173_c3_g1_i14	Pva-pmiR-18	XP_018573486.1 MICAL-like protein 1	155	-24.13	2 17	2441 2463	16	0.8125	0.8125	target from/to=[2520,2541]	-20.4	0.00356
LVANscaffold_1304_7171	TRINITY_DN42173_c3_g1_i17	Pva-pmiR-18	XP_019873192.1 MICAL-like protein 1	155	-24.13	2 17	2520 2542	16	0.8125	0.8125	target from/to=[2599,2620]	-20.4	0.00357
LVANscaffold_1304_7171	TRINITY_DN42173_c3_g1_i2	Pva-pmiR-18	XP_019873192.1 MICAL-like protein 1	155	-24.13	2 17	2493 2515	16	0.8125	0.8125	target from/to=[2572,2593]	-20.4	0.00356
LVANscaffold_1304_7171	TRINITY_DN42173_c3_g1_i3	Pva-pmiR-18	XP_018573486.1 MICAL-like protein 1	155	-24.13	2 17	2468 2490	16	0.8125	0.8125	target from/to=[2547,2568]	-20.4	0.00357
LVANscaffold_1304_7171	TRINITY_DN42242_c2_g5_i1	Pva-pmiR-18	XP_018006504.1 G2/mitotic-specific cyclin-B3-like isoform X2	159	-25.71	2 17	547 569	16	0.8125	0.875	target from/to=[547,569]	-22.6	0.0713
LVANscaffold_1304_7171	TRINITY_DN42242_c2_g5_i2	Pva-pmiR-18	XP_018006504.1 G2/mitotic-specific cyclin-B3-like isoform X2	159	-25.71	2 17	547 569	16	0.8125	0.875	target from/to=[547,569]	-22.6	0.0713
LVANscaffold_1304_7171	TRINITY_DN42278_c4_g2_i1	Pva-pmiR-18	XP_013417089.1 terminal uridylyltransferase 4-like	173	-34.85	2 21	1295 1317	21	0.8571	0.8571	target from/to=[5505,5528]	-20.4	0.347
LVANscaffold_1304_7171	TRINITY_DN42278_c4_g2_i1	Pva-pmiR-18	XP_013417089.1 terminal uridylyltransferase 4-like	173	-34.85	2 21	1295 1317	21	0.8571	0.8571	target from/to=[1294,1317]	-25.3	0.0283
LVANscaffold_1304_7171	TRINITY_DN42278_c4_g2_i1	Pva-pmiR-18	XP_013417089.1 terminal uridylyltransferase 4-like	163	-22.19	2 20	4690 4711	18	0.7778	0.7778	target from/to=[5505,5528]	-20.4	0.347
LVANscaffold_1304_7171	TRINITY_DN42278_c4_g2_i1	Pva-pmiR-18	XP_013417089.1 terminal uridylyltransferase 4-like	163	-22.19	2 20	4690 4711	18	0.7778	0.7778	target from/to=[1294,1317]	-25.3	0.0283
LVANscaffold_1304_7171	TRINITY_DN42278_c4_g2_i5	Pva-pmiR-18	XP_013417089.1 terminal uridylyltransferase 4-like	173	-34.85	2 21	1295 1317	21	0.8571	0.8571	target from/to=[1294,1317]	-25.3	0.0283
LVANscaffold_1304_7171	TRINITY_DN42278_c4_g2_i6	Pva-pmiR-18	XP_013417089.1 terminal uridylyltransferase 4-like	173	-34.85	2 21	1295 1317	21	0.8571	0.8571	target from/to=[1294,1317]	-25.3	0.0283
LVANscaffold_1304_7171	TRINITY_DN42278_c4_g2_i8	Pva-pmiR-18	XP_013417089.1 terminal uridylyltransferase 4-like	173	-34.85	2 21	1295 1317	21	0.8571	0.8571	target from/to=[1294,1317]	-25.3	0.0283
LVANscaffold_1304_7171	TRINITY_DN42278_c4_g2_i8	Pva-pmiR-18	XP_013417089.1 terminal uridylyltransferase 4-like	173	-34.85	2 21	1295 1317	21	0.8571	0.8571	target from/to=[5418,5441]	-20.4	0.347
LVANscaffold_1304_7171	TRINITY_DN42278_c4_g2_i8	Pva-pmiR-18	XP_013417089.1 terminal uridylyltransferase 4-like	163	-22.19	2 20	4603 4624	18	0.7778	0.7778	target from/to=[1294,1317]	-25.3	0.0283
LVANscaffold_1304_7171	TRINITY_DN42278_c4_g2_i8	Pva-pmiR-18	XP_013417089.1 terminal uridylyltransferase 4-like	163	-22.19	2 20	4603 4624	18	0.7778	0.7778	target from/to=[5418,5441]	-20.4	0.347
LVANscaffold_1304_7171	TRINITY_DN42281_c0_g1_i1	Pva-pmiR-18	XP_018025016.1 mediator of RNA polymerase II transcription subunit 23-like	152	-24.8	2 21	3588 3610	21	0.7143	0.8095	target from/to=[3589,3610]	-22.6	0.14
LVANscaffold_1304_7171	TRINITY_DN42281_c0_g1_i1	Pva-pmiR-18	XP_018025016.1 mediator of RNA polymerase II transcription subunit 23-like	158	-21.82	2 20	3105 3127	19	0.7368	0.7895	target from/to=[3589,3610]	-22.6	0.14
LVANscaffold_1304_7171	TRINITY_DN42305_c8_g1_i1	Pva-pmiR-18	XP_018024444.1 F-box only protein 30-like	154	-24.19	2 17	1444 1467	17	0.8235	0.8235	target from/to=[723,743]	-20.5	0.222
LVANscaffold_1304_7171	TRINITY_DN42305_c8_g1_i1	Pva-pmiR-18	XP_018024444.1 F-box only protein 30-like	154	-24.19	2 17	1444 1467	17	0.8235	0.8235	target from/to=[966,990]	-20.2	0.0882
LVANscaffold_1304_7171	TRINITY_DN42305_c8_g1_i1	Pva-pmiR-18	XP_018024444.1 F-box only protein 30-like	155	-23.9	2 18	970 990	16	0.75	0.875	target from/to=[723,743]	-20.5	0.222
LVANscaffold_1304_7171	TRINITY_DN42305_c8_g1_i1	Pva-pmiR-18	XP_018024444.1 F-box only protein 30-like	155	-23.9	2 18	970 990	16	0.75	0.875	target from/to=[966,990]	-20.2	0.0882
LVANscaffold_1304_7171	TRINITY_DN42344_c1_g4_i1	Pva-pmiR-18	XP_011298685.1 DNA-directed RNA polymerase I subunit RPA1	149	-25.14	2 20	4746 4771	22	0.6818	0.7273	target from/to=[4746,4771]	-20.4	0.195
LVANscaffold_1304_7171	TRINITY_DN42456_c6_g2_i2	Pva-pmiR-18	XP_018007858.1 importin-13-like isoform X1	155	-25.5	2 17	1703 1725	16	0.75	0.875	target from/to=[1703,1725]	-22.9	0.131
LVANscaffold_1304_7171	TRINITY_DN42456_c6_g2_i2	Pva-pmiR-18	XP_018007858.1 importin-13-like isoform X1	157	-28.23	2 20	667 693	23	0.6957	0.7826	target from/to=[1703,1725]	-22.9	0.131
LVANscaffold_1304_7171	TRINITY_DN42469_c0_g2_i1	Pva-pmiR-18	XP_018021690.1PREDICTED: uncharacterized protein LOC108677898 isoform X1	151	-23.87	2 20	1067 1088	18	0.6667	0.7222	target from/to=[1068,1088]	-20.5	0.206
LVANscaffold_1304_7171	TRINITY_DN42560_c0_g2_i16	Pva-pmiR-18	XP_018012344.1 dystonin-like isoform X2	157	-23.41	2 20	5906 5926	18	0.7778	0.7778	target from/to=[5608,5630]	-20.7	0.102
LVANscaffold_1304_7171	TRINITY_DN42668_c8_g1_i1	Pva-pmiR-18	XP_021913819.1protein melted	154	-28.22	2 21	3118 3141	21	0.7143	0.7619	target from/to=[1641,1661]	-22.5	0.109
LVANscaffold_1304_7171	TRINITY_DN42668_c8_g1_i1	Pva-pmiR-18	XP_021913819.1protein melted	154	-28.22	2 21	3118 3141	21	0.7143	0.7619	target from/to=[2976,3000]	-24.2	0.0469
LVANscaffold_1304_7171	TRINITY_DN42668_c8_g1_i1	Pva-pmiR-18	XP_021913819.1protein melted	166	-22.92	2 20	1023 1046	20	0.8	0.8	target from/to=[1641,1661]	-22.5	0.109
LVANscaffold_1304_7171	TRINITY_DN42668_c8_g1_i1	Pva-pmiR-18	XP_021913819.1protein melted	166	-22.92	2 20	1023 1046	20	0.8	0.8	target from/to=[2976,3000]	-24.2	0.0469
LVANscaffold_1304_7171	TRINITY_DN42723_c0_g1_i1	Pva-pmiR-18	XP_021914450.1DNA-directed RNA polymerase, mitochondrial isoform X2	147	-21.62	2 12	4279 4300	10	0.9	0.9	target from/to=[4275,4300]	-20.6	0.0425
LVANscaffold_1304_7171	TRINITY_DN42788_c4_g1_i3	Pva-pmiR-18	XP_018019530.1 epidermal growth factor receptor kinase substrate 8-like protein 2	158	-26.61	2 19	1651 1670	17	0.8235	0.8824	target from/to=[1649,1670]	-22.3	0.144
LVANscaffold_1304_7171	TRINITY_DN42890_c2_g2_i1	Pva-pmiR-18	XP_021913298.1speckle targeted PIP5K1A-regulated poly(A) polymerase-like	155	-20.56	2 20	3587 3608	18	0.7222	0.7222	target from/to=[2851,2874]	-27.2	0.0323
LVANscaffold_1304_7171	TRINITY_DN43022_c0_g2_i1	Pva-pmiR-18	XP_018023049.1 tyrosine--tRNA ligase, cytoplasmic-like	151	-24.44	2 12	2417 2438	10	0.9	1	target from/to=[2416,2438]	-21.1	0.119
LVANscaffold_1304_7171	TRINITY_DN43022_c0_g2_i1	Pva-pmiR-18	XP_018023049.1 tyrosine--tRNA ligase, cytoplasmic-like	151	-24.44	2 12	2417 2438	10	0.9	1	target from/to=[14,35]	-21.7	0.36
LVANscaffold_1304_7171	TRINITY_DN43042_c0_g1_i2	Pva-pmiR-18	XP_018006990.1 epidermal retinol dehydrogenase 2-like	154	-23.38	2 20	114 136	19	0.6842	0.7895	target from/to=[113,136]	-20.3	0.252
LVANscaffold_1304_7171	TRINITY_DN43077_c1_g2_i1	Pva-pmiR-18	XP_018023301.1 formin-like protein CG32138	163	-28.69	2 21	82 106	22	0.7273	0.7727	target from/to=[85,106]	-26.6	0.119
LVANscaffold_1304_7171	TRINITY_DN43092_c3_g3_i1	Pva-pmiR-18	XP_018009404.1 failed axon connections-like isoform X1	158	-26.69	2 15	309 330	13	0.8462	0.9231	target from/to=[307,330]	-23.6	0.156
LVANscaffold_1304_7171	TRINITY_DN43092_c3_g3_i4	Pva-pmiR-18	XP_018009404.1 failed axon connections-like isoform X1	158	-26.69	2 15	309 330	13	0.8462	0.9231	target from/to=[307,330]	-23.6	0.158
LVANscaffold_1304_7171	TRINITY_DN43107_c2_g2_i10	Pva-pmiR-18	XP_018010534.1 mucin-4-like	164	-20.87	2 19	3867 3887	17	0.8235	0.8824	target from/to=[3417,3440]	-21.3	0.0323
LVANscaffold_1304_7171	TRINITY_DN43107_c2_g2_i11	Pva-pmiR-18	XP_018010534.1 mucin-4-like	164	-20.87	2 19	3255 3275	17	0.8235	0.8824	target from/to=[2805,2828]	-21.3	0.0323
LVANscaffold_1304_7171	TRINITY_DN43107_c2_g2_i4	Pva-pmiR-18	XP_018010534.1 mucin-4-like	164	-20.87	2 19	3867 3887	17	0.8235	0.8824	target from/to=[3417,3440]	-21.3	0.0323
LVANscaffold_1304_7171	TRINITY_DN43126_c1_g2_i1	Pva-pmiR-18	XP_022249210.1protogenin-like isoform X1	156	-20.67	2 19	621 641	17	0.7059	0.8824	target from/to=[249,273]	-20.7	0.0557
LVANscaffold_1304_7171	TRINITY_DN43192_c6_g2_i1	Pva-pmiR-18	XP_021937476.1gametogenetin-binding protein 2-like	158	-20.61	2 17	1966 1986	15	0.8	0.9333	target from/to=[2231,2254]	-21.2	0.00935
LVANscaffold_1304_7171	TRINITY_DN43192_c6_g2_i1	Pva-pmiR-18	XP_021937476.1gametogenetin-binding protein 2-like	157	-25.68	2 16	2234 2254	14	0.8571	0.9286	target from/to=[2231,2254]	-21.2	0.00935
LVANscaffold_1304_7171	TRINITY_DN43271_c0_g1_i1	Pva-pmiR-18	XP_018320053.1 uncharacterized family 31 glucosidase KIAA1161 isoform X2	147	-20.14	2 20	111 132	18	0.6111	0.7222	target from/to=[2696,2721]	-21.7	0.0975
LVANscaffold_1304_7171	TRINITY_DN43379_c5_g1_i1	Pva-pmiR-18	XP_005091078.1 high mobility group protein 20A-like	151	-24.37	2 20	1535 1556	18	0.6111	0.7778	target from/to=[1227,1245]	-20.5	0.0336
LVANscaffold_1304_7171	TRINITY_DN43397_c1_g1_i17	Pva-pmiR-18	XP_018016673.1 Down syndrome cell adhesion molecule-like protein 1 homolog	179	-28.06	2 20	1454 1475	18	0.8889	0.8889	target from/to=[1454,1475]	-26.1	0.00756
LVANscaffold_1304_7171	TRINITY_DN43397_c1_g1_i3	Pva-pmiR-18	XP_018016673.1 Down syndrome cell adhesion molecule-like protein 1 homolog	179	-28.06	2 20	1500 1521	18	0.8889	0.8889	target from/to=[1500,1521]	-26.1	0.00756
LVANscaffold_1304_7171	TRINITY_DN43397_c1_g1_i9	Pva-pmiR-18	XP_018016673.1 Down syndrome cell adhesion molecule-like protein 1 homolog	179	-28.06	2 20	1563 1584	18	0.8889	0.8889	target from/to=[1563,1584]	-26.1	0.00757
LVANscaffold_1304_7171	TRINITY_DN43509_c0_g1_i3	Pva-pmiR-18	XP_018012118.1 kinesin-like protein KIF21B	151	-26.01	2 21	2028 2051	21	0.619	0.7619	target from/to=[2028,2051]	-21.5	0.195
LVANscaffold_1304_7171	TRINITY_DN43595_c0_g2_i2	Pva-pmiR-18	XP_013198158.1 zinc finger protein 3 homolog	155	-23.07	2 18	759 782	18	0.7778	0.8333	target from/to=[758,782]	-22	0.176
LVANscaffold_1304_7171	TRINITY_DN43595_c0_g2_i3	Pva-pmiR-18	XP_021944918.1zinc finger protein 708-like	155	-23.07	2 18	759 782	18	0.7778	0.8333	target from/to=[758,782]	-22	0.177
LVANscaffold_1304_7171	TRINITY_DN43600_c3_g1_i4	Pva-pmiR-18	XP_021929513.1E3 ubiquitin-protein ligase HECTD1 isoform X9	151	-25.57	2 21	5297 5324	25	0.6	0.72	target from/to=[1791,1812]	-20.4	0.172
LVANscaffold_1304_7171	TRINITY_DN43600_c3_g1_i5	Pva-pmiR-18	XP_021929513.1E3 ubiquitin-protein ligase HECTD1 isoform X9	151	-25.57	2 21	5237 5264	25	0.6	0.72	target from/to=[1791,1812]	-20.4	0.172
LVANscaffold_1304_7171	TRINITY_DN43757_c4_g1_i1	Pva-pmiR-18	XP_018024221.1 E3 SUMO-protein ligase RanBP2-like isoform X2	160	-20.26	2 21	4516 4537	19	0.7368	0.7368	target from/to=[2780,2801]	-20.7	0.118
LVANscaffold_1304_7171	TRINITY_DN43757_c4_g1_i2	Pva-pmiR-18	XP_018024221.1 E3 SUMO-protein ligase RanBP2-like isoform X2	160	-20.26	2 21	4297 4318	19	0.7368	0.7368	target from/to=[2780,2801]	-20.7	0.118
LVANscaffold_1304_7171	TRINITY_DN43901_c3_g1_i1	Pva-pmiR-18	XP_018012134.1 S1 RNA-binding domain-containing protein 1-like isoform X1	160	-28.16	2 21	2530 2555	23	0.7826	0.8261	target from/to=[2530,2555]	-25.3	0.00762
LVANscaffold_1304_7171	TRINITY_DN43939_c4_g1_i1	Pva-pmiR-18	XP_018007330.1 mucin-19-like	153	-26.01	2 19	4259 4282	19	0.7368	0.7368	target from/to=[4258,4282]	-22.7	0.0355
LVANscaffold_1304_7171	TRINITY_DN43939_c4_g1_i2	Pva-pmiR-18	XP_018007330.1 mucin-19-like	153	-26.01	2 19	4223 4246	19	0.7368	0.7368	target from/to=[4222,4246]	-22.7	0.0355
LVANscaffold_1304_7171	TRINITY_DN43939_c4_g1_i3	Pva-pmiR-18	XP_018007330.1 mucin-19-like	153	-26.01	2 19	3433 3456	19	0.7368	0.7368	target from/to=[3432,3456]	-22.7	0.0354
LVANscaffold_1304_7171	TRINITY_DN44037_c2_g2_i1	Pva-pmiR-18	XP_017789680.1 DNA-binding protein RFX7	170	-26.94	2 21	1652 1672	19	0.7895	0.8947	target from/to=[1652,1672]	-26.1	0.0819
LVANscaffold_1304_7171	TRINITY_DN44117_c1_g1_i1	Pva-pmiR-18	XP_021936472.1von Willebrand factor A domain-containing protein 8 isoform X1	153	-24.78	2 18	4781 4800	16	0.8125	0.875	target from/to=[526,546]	-22.1	0.0646
LVANscaffold_1304_7171	TRINITY_DN44134_c0_g1_i2	Pva-pmiR-18	XP_018010045.1 72 kDa inositol polyphosphate 5-phosphatase-like	163	-21.73	2 17	1142 1164	16	0.8125	0.9375	target from/to=[1142,1164]	-22.9	0.371
LVANscaffold_1304_7171	TRINITY_DN44141_c7_g1_i2	Pva-pmiR-18	XP_018012233.1 epidermal growth factor receptor substrate 15-like 1 isoform X2	171	-29.86	2 20	2202 2223	18	0.8333	0.8333	target from/to=[2202,2223]	-25.7	0.0279
LVANscaffold_1304_7171	TRINITY_DN44141_c7_g1_i5	Pva-pmiR-18	XP_018012234.1 epidermal growth factor receptor substrate 15-like 1 isoform X3	171	-29.86	2 20	2139 2160	18	0.8333	0.8333	target from/to=[2139,2160]	-25.7	0.0279
LVANscaffold_1304_7171	TRINITY_DN44141_c7_g1_i6	Pva-pmiR-18	XP_018012233.1 epidermal growth factor receptor substrate 15-like 1 isoform X2	171	-29.86	2 20	2154 2175	18	0.8333	0.8333	target from/to=[2154,2175]	-25.7	0.0279
LVANscaffold_1304_7171	TRINITY_DN44142_c0_g1_i5	Pva-pmiR-18	XP_018014809.1PREDICTED: uncharacterized protein LOC108671747	172	-29.99	2 21	1176 1197	19	0.7368	0.8947	target from/to=[1173,1197]	-26.6	0.373
LVANscaffold_1304_7171	TRINITY_DN44147_c3_g2_i3	Pva-pmiR-18	XP_018023845.1 venom phosphodiesterase 2-like isoform X3	163	-25.71	2 19	2504 2525	18	0.8333	0.8889	target from/to=[2505,2525]	-23.4	0.0706
LVANscaffold_1304_7171	TRINITY_DN44234_c0_g1_i2	Pva-pmiR-18	XP_017773200.1 HMG domain-containing protein 4 isoform X1	146	-20.62	2 12	1921 1943	11	0.9091	0.9091	target from/to=[250,273]	-20.4	0.0281
LVANscaffold_1304_7171	TRINITY_DN44240_c0_g1_i1	Pva-pmiR-18	XP_018010055.1 protein dispatched homolog 1-like	157	-21.74	2 21	1014 1035	20	0.75	0.8	target from/to=[1014,1035]	-21.6	0.142
LVANscaffold_1304_7171	TRINITY_DN44240_c0_g1_i2	Pva-pmiR-18	XP_018010055.1 protein dispatched homolog 1-like	157	-21.74	2 21	976 997	20	0.75	0.8	target from/to=[976,997]	-21.6	0.14
LVANscaffold_1304_7171	TRINITY_DN44288_c0_g1_i1	Pva-pmiR-18	XP_021352833.1Fanconi anemia group M protein-like isoform X1	157	-25.62	2 16	5623 5643	14	0.8571	0.9286	target from/to=[5623,5643]	-22.9	0.246
LVANscaffold_1304_7171	TRINITY_DN44288_c0_g1_i3	Pva-pmiR-18	XP_013379529.1 Fanconi anemia group M protein-like	157	-25.62	2 16	5623 5643	14	0.8571	0.9286	target from/to=[5623,5643]	-22.9	0.246
LVANscaffold_1304_7171	TRINITY_DN44318_c0_g1_i10	Pva-pmiR-18	XP_018024266.1 intraflagellar transport protein 74 homolog	162	-23.81	2 20	2069 2091	19	0.7895	0.7895	target from/to=[2067,2091]	-21.3	0.341
LVANscaffold_1304_7171	TRINITY_DN44360_c0_g2_i2	Pva-pmiR-18	XP_018026919.1 uro-adherence factor A-like	160	-21.52	2 20	3529 3551	20	0.8	0.8	target from/to=[2294,2317]	-29.4	0.0437
LVANscaffold_1304_7171	TRINITY_DN44360_c0_g2_i2	Pva-pmiR-18	XP_018026919.1 uro-adherence factor A-like	174	-30.59	2 21	2294 2317	21	0.8571	0.8571	target from/to=[2294,2317]	-29.4	0.0437
LVANscaffold_1304_7171	TRINITY_DN44360_c0_g2_i8	Pva-pmiR-18	XP_018026919.1 uro-adherence factor A-like	174	-30.59	2 21	2294 2317	21	0.8571	0.8571	target from/to=[2294,2317]	-29.4	0.0438
LVANscaffold_1304_7171	TRINITY_DN44360_c0_g2_i8	Pva-pmiR-18	XP_018026919.1 uro-adherence factor A-like	160	-21.52	2 20	4065 4087	20	0.8	0.8	target from/to=[2294,2317]	-29.4	0.0438
LVANscaffold_1304_7171	TRINITY_DN44397_c0_g2_i1	Pva-pmiR-18	XP_018023091.1 vacuolar protein sorting-associated protein 13B-like	163	-28.85	2 21	8244 8266	20	0.75	0.8	target from/to=[3950,3970]	-22.9	0.0438
LVANscaffold_1304_7171	TRINITY_DN44397_c0_g2_i1	Pva-pmiR-18	XP_018023091.1 vacuolar protein sorting-associated protein 13B-like	163	-28.85	2 21	8244 8266	20	0.75	0.8	target from/to=[8244,8266]	-26.9	0.228
LVANscaffold_1304_7171	TRINITY_DN44397_c0_g2_i1	Pva-pmiR-18	XP_018023091.1 vacuolar protein sorting-associated protein 13B-like	142	-20.73	2 20	5575 5597	19	0.6316	0.6842	target from/to=[3950,3970]	-22.9	0.0438
LVANscaffold_1304_7171	TRINITY_DN44397_c0_g2_i1	Pva-pmiR-18	XP_018023091.1 vacuolar protein sorting-associated protein 13B-like	142	-20.73	2 20	5575 5597	19	0.6316	0.6842	target from/to=[8244,8266]	-26.9	0.228
LVANscaffold_1304_7171	TRINITY_DN44398_c2_g2_i1	Pva-pmiR-18	XP_019892067.1PREDICTED: uncharacterized protein LOC105261751	161	-21.58	2 21	203 222	19	0.7895	0.7895	target from/to=[203,222]	-20.7	0.000689
LVANscaffold_1304_7171	TRINITY_DN44433_c1_g3_i1	Pva-pmiR-18	XP_018022807.1 cytokine receptor-like	158	-20.28	2 21	3078 3098	19	0.7368	0.7895	target from/to=[1731,1754]	-20.1	0.0709
LVANscaffold_1304_7171	TRINITY_DN44433_c1_g3_i1	Pva-pmiR-18	XP_018022807.1 cytokine receptor-like	152	-22.11	2 21	4502 4521	19	0.6316	0.8947	target from/to=[1731,1754]	-20.1	0.0709
LVANscaffold_1304_7171	TRINITY_DN44433_c1_g3_i10	Pva-pmiR-18	XP_018022807.1 cytokine receptor-like	152	-22.11	2 21	4472 4491	19	0.6316	0.8947	target from/to=[1701,1724]	-20.1	0.0709
LVANscaffold_1304_7171	TRINITY_DN44433_c1_g3_i10	Pva-pmiR-18	XP_018022807.1 cytokine receptor-like	158	-20.28	2 21	3048 3068	19	0.7368	0.7895	target from/to=[1701,1724]	-20.1	0.0709
LVANscaffold_1304_7171	TRINITY_DN44445_c1_g2_i11	Pva-pmiR-18	XP_013416636.1 thymidine phosphorylase-like	159	-23.94	2 20	1811 1831	19	0.7895	0.8421	target from/to=[1811,1831]	-21	0.0188
LVANscaffold_1304_7171	TRINITY_DN44445_c1_g2_i4	Pva-pmiR-18	XP_018015477.1 thymidine phosphorylase-like	159	-23.94	2 20	719 739	19	0.7895	0.8421	target from/to=[719,739]	-21	0.0182
LVANscaffold_1304_7171	TRINITY_DN44540_c0_g1_i1	Pva-pmiR-18	XP_013788544.1TP53-regulated inhibitor of apoptosis 1-like	153	-26.02	2 15	243 265	14	0.8571	0.8571	target from/to=[243,265]	-22	0.014
LVANscaffold_1304_7171	TRINITY_DN44615_c2_g5_i1	Pva-pmiR-18	XP_018019255.1PREDICTED: uncharacterized protein LOC108675738 isoform X3	147	-22.78	2 21	4920 4943	21	0.619	0.7143	target from/to=[183,205]	-27.2	0.0145
LVANscaffold_1304_7171	TRINITY_DN44615_c2_g5_i1	Pva-pmiR-18	XP_018019255.1PREDICTED: uncharacterized protein LOC108675738 isoform X3	147	-22.78	2 21	4920 4943	21	0.619	0.7143	target from/to=[518,539]	-20.9	0.0279
LVANscaffold_1304_7171	TRINITY_DN44615_c2_g5_i1	Pva-pmiR-18	XP_018019255.1PREDICTED: uncharacterized protein LOC108675738 isoform X3	147	-22.78	2 21	4920 4943	21	0.619	0.7143	target from/to=[27,48]	-20.5	0.25
LVANscaffold_1304_7171	TRINITY_DN44675_c0_g1_i1	Pva-pmiR-18	XP_019630409.1 PMS1 protein homolog 1-like	159	-22.96	2 16	654 675	14	0.8571	0.8571	target from/to=[2016,2037]	-20.5	0.0167
LVANscaffold_1304_7171	TRINITY_DN44675_c0_g1_i1	Pva-pmiR-18	XP_019630409.1 PMS1 protein homolog 1-like	159	-22.96	2 16	654 675	14	0.8571	0.8571	target from/to=[655,675]	-22.7	0.164
LVANscaffold_1304_7171	TRINITY_DN44675_c0_g1_i1	Pva-pmiR-18	XP_019630409.1 PMS1 protein homolog 1-like	150	-25.6	2 20	2348 2373	22	0.6364	0.7273	target from/to=[2016,2037]	-20.5	0.0167
LVANscaffold_1304_7171	TRINITY_DN44675_c0_g1_i1	Pva-pmiR-18	XP_019630409.1 PMS1 protein homolog 1-like	150	-25.6	2 20	2348 2373	22	0.6364	0.7273	target from/to=[655,675]	-22.7	0.164
LVANscaffold_1304_7171	TRINITY_DN44675_c0_g1_i2	Pva-pmiR-18	XP_006822128.1 PMS1 protein homolog 1-like	159	-22.96	2 16	654 675	14	0.8571	0.8571	target from/to=[655,675]	-22.7	0.162
LVANscaffold_1304_7171	TRINITY_DN44675_c0_g1_i3	Pva-pmiR-18	XP_006822128.1 PMS1 protein homolog 1-like	159	-22.96	2 16	644 665	14	0.8571	0.8571	target from/to=[645,665]	-22.7	0.162
LVANscaffold_1304_7171	TRINITY_DN44716_c2_g1_i1	Pva-pmiR-18	XP_018025449.1 PHD finger protein 3-like isoform X2	163	-26.03	2 21	371 393	20	0.75	0.8	target from/to=[370,393]	-24.2	0.0227
LVANscaffold_1304_7171	TRINITY_DN44722_c0_g1_i11	Pva-pmiR-18	XP_018026638.1 titin-like	170	-29.79	2 20	12641 12664	20	0.8	0.85	target from/to=[10915,10937]	-20.1	0.242
LVANscaffold_1304_7171	TRINITY_DN44722_c0_g1_i11	Pva-pmiR-18	XP_018026638.1 titin-like	152	-20.24	2 20	10916 10937	19	0.7368	0.7895	target from/to=[10915,10937]	-20.1	0.242
LVANscaffold_1304_7171	TRINITY_DN44722_c0_g1_i11	Pva-pmiR-18	XP_018026638.1 titin-like	157	-21.11	2 19	15231 15255	20	0.75	0.75	target from/to=[10915,10937]	-20.1	0.242
LVANscaffold_1304_7171	TRINITY_DN44722_c0_g1_i11	Pva-pmiR-18	XP_018026638.1 titin-like	159	-28.68	2 21	6224 6246	20	0.7	0.8	target from/to=[10915,10937]	-20.1	0.242
LVANscaffold_1304_7171	TRINITY_DN44722_c0_g1_i3	Pva-pmiR-18	XP_018026638.1 titin-like	157	-21.11	2 19	15264 15288	20	0.75	0.75	target from/to=[10948,10970]	-20.1	0.242
LVANscaffold_1304_7171	TRINITY_DN44722_c0_g1_i3	Pva-pmiR-18	XP_018026638.1 titin-like	159	-28.68	2 21	6257 6279	20	0.7	0.8	target from/to=[10948,10970]	-20.1	0.242
LVANscaffold_1304_7171	TRINITY_DN44722_c0_g1_i3	Pva-pmiR-18	XP_018026638.1 titin-like	152	-20.24	2 20	10949 10970	19	0.7368	0.7895	target from/to=[10948,10970]	-20.1	0.242
LVANscaffold_1304_7171	TRINITY_DN44722_c0_g1_i3	Pva-pmiR-18	XP_018026638.1 titin-like	170	-29.79	2 20	12674 12697	20	0.8	0.85	target from/to=[10948,10970]	-20.1	0.242
LVANscaffold_1304_7171	TRINITY_DN44722_c0_g1_i4	Pva-pmiR-18	XP_012144051.1 titin-like isoform X4	152	-20.24	2 20	2824 2845	19	0.7368	0.7895	target from/to=[2823,2845]	-20.1	0.242
LVANscaffold_1304_7171	TRINITY_DN44723_c2_g1_i1	Pva-pmiR-18	XP_018012108.1 serine/arginine repetitive matrix protein 2-like	159	-20.25	2 20	167 188	18	0.7222	0.7778	target from/to=[3726,3745]	-21	0.00535
LVANscaffold_1304_7171	TRINITY_DN44723_c2_g1_i1	Pva-pmiR-18	XP_018012108.1 serine/arginine repetitive matrix protein 2-like	159	-20.25	2 20	167 188	18	0.7222	0.7778	target from/to=[2818,2842]	-25	0.0258
LVANscaffold_1304_7171	TRINITY_DN44723_c2_g1_i2	Pva-pmiR-18	XP_018012108.1 serine/arginine repetitive matrix protein 2-like	159	-20.25	2 20	167 188	18	0.7222	0.7778	target from/to=[2818,2842]	-25	0.0258
LVANscaffold_1304_7171	TRINITY_DN44723_c2_g1_i2	Pva-pmiR-18	XP_018012108.1 serine/arginine repetitive matrix protein 2-like	159	-20.25	2 20	167 188	18	0.7222	0.7778	target from/to=[3726,3745]	-21	0.00535
LVANscaffold_1304_7171	TRINITY_DN44730_c2_g2_i1	Pva-pmiR-18	XP_022245411.1ephexin-1-like isoform X1	158	-21.01	2 19	3971 3992	17	0.7059	0.8235	target from/to=[2911,2935]	-21.6	0.277
LVANscaffold_1304_7171	TRINITY_DN44746_c1_g1_i4	Pva-pmiR-18	XP_013858373.1 piggyBac transposable element-derived protein 3-like	161	-23.8	2 19	2545 2568	19	0.7368	0.8421	target from/to=[2543,2568]	-23.4	0.0685
LVANscaffold_1304_7171	TRINITY_DN44746_c1_g1_i8	Pva-pmiR-18	XP_013858373.1 piggyBac transposable element-derived protein 3-like	161	-23.8	2 19	2515 2538	19	0.7368	0.8421	target from/to=[2513,2538]	-23.4	0.0685
LVANscaffold_1304_7171	TRINITY_DN44746_c1_g1_i9	Pva-pmiR-18	XP_013858373.1 piggyBac transposable element-derived protein 3-like	161	-23.8	2 19	2732 2755	19	0.7368	0.8421	target from/to=[2730,2755]	-23.4	0.0685
LVANscaffold_1304_7171	TRINITY_DN44754_c0_g1_i1	Pva-pmiR-18	XP_014784634.1 zinc finger BED domain-containing protein 5-like	161	-23.11	2 15	857 879	14	0.9286	0.9286	target from/to=[857,879]	-20.9	0.0289
LVANscaffold_1304_7171	TRINITY_DN44808_c0_g3_i1	Pva-pmiR-18	XP_022082002.1serine-protein kinase ATM-like isoform X1	168	-25.36	2 17	4194 4215	15	0.8	1	target from/to=[4192,4215]	-26.4	0.154
LVANscaffold_1304_7171	TRINITY_DN44810_c3_g1_i5	Pva-pmiR-18	XP_021938386.1guanine nucleotide-releasing factor 2 isoform X2	153	-25.2	2 20	2446 2470	21	0.7143	0.7619	target from/to=[2449,2470]	-21.9	0.357
LVANscaffold_1304_7171	TRINITY_DN44843_c5_g1_i1	Pva-pmiR-18	XP_014489364.1 protein FAM192A isoform X1	158	-20.35	2 15	590 611	13	0.7692	1	target from/to=[590,611]	-20.6	0.0541
LVANscaffold_1304_7171	TRINITY_DN44928_c2_g2_i1	Pva-pmiR-18	XP_018011052.1 pyruvate dehydrogenase phosphatase regulatory subunit, mitochondrial-like	164	-21.21	2 20	2812 2831	18	0.8333	0.8333	target from/to=[2809,2831]	-20.4	0.0248
LVANscaffold_1304_7171	TRINITY_DN44928_c2_g2_i4	Pva-pmiR-18	XP_018011052.1 pyruvate dehydrogenase phosphatase regulatory subunit, mitochondrial-like	164	-21.21	2 20	2764 2783	18	0.8333	0.8333	target from/to=[2761,2783]	-20.4	0.0248
LVANscaffold_1304_7171	TRINITY_DN44980_c1_g1_i1	Pva-pmiR-18	XP_018026721.1 serine-rich adhesin for platelets-like	159	-26.07	2 19	880 904	20	0.8	0.85	target from/to=[885,904]	-21	0.198
LVANscaffold_1304_7171	TRINITY_DN45023_c2_g1_i1	Pva-pmiR-18	XP_018016427.1 mucin-5AC-like	154	-22.87	2 21	2123 2143	19	0.7368	0.7368	target from/to=[657,681]	-21.9	0.389
LVANscaffold_1304_7171	TRINITY_DN45023_c2_g1_i2	Pva-pmiR-18	XP_018016427.1 mucin-5AC-like	154	-22.87	2 21	2096 2116	19	0.7368	0.7368	target from/to=[657,681]	-21.9	0.389
LVANscaffold_1304_7171	TRINITY_DN45130_c4_g1_i1	Pva-pmiR-18	XP_022242425.1 E3 ubiquitin-protein ligase HUWE1-like	147	-22.44	2 14	5220 5240	12	0.8333	0.9167	target from/to=[2284,2306]	-21	0.38
LVANscaffold_1304_7171	TRINITY_DN45245_c0_g1_i1	Pva-pmiR-18	XP_015174544.1 serine-rich adhesin for platelets-like isoform X1	158	-24.04	2 20	5329 5352	20	0.75	0.75	target from/to=[3985,4008]	-20.1	0.128
LVANscaffold_1304_7171	TRINITY_DN45245_c0_g1_i1	Pva-pmiR-18	XP_015174544.1 serine-rich adhesin for platelets-like isoform X1	158	-24.04	2 20	5329 5352	20	0.75	0.75	target from/to=[5508,5529]	-24.4	0.278
LVANscaffold_1304_7171	TRINITY_DN45245_c0_g1_i1	Pva-pmiR-18	XP_015174544.1 serine-rich adhesin for platelets-like isoform X1	158	-24.04	2 20	5329 5352	20	0.75	0.75	target from/to=[5329,5352]	-20.2	0.0432
LVANscaffold_1304_7171	TRINITY_DN45245_c0_g1_i1	Pva-pmiR-18	XP_015174544.1 serine-rich adhesin for platelets-like isoform X1	158	-24.04	2 20	5329 5352	20	0.75	0.75	target from/to=[551,572]	-25.3	0.145
LVANscaffold_1304_7171	TRINITY_DN45253_c6_g1_i1	Pva-pmiR-18	XP_018008195.1 PHD finger protein rhinoceros-like	151	-22.84	2 20	4558 4578	19	0.7368	0.7895	target from/to=[647,671]	-23	0.0557
LVANscaffold_1304_7171	TRINITY_DN45253_c6_g1_i4	Pva-pmiR-18	XP_014292306.1 PHD finger protein rhinoceros-like isoform X1	151	-22.84	2 20	5118 5138	19	0.7368	0.7895	target from/to=[647,671]	-23	0.0558
LVANscaffold_1304_7171	TRINITY_DN45253_c6_g2_i1	Pva-pmiR-18	XP_018008195.1 PHD finger protein rhinoceros-like	148	-22.98	2 20	4230 4251	19	0.6842	0.7895	target from/to=[2161,2185]	-22	0.129
LVANscaffold_1304_7171	TRINITY_DN45253_c6_g2_i1	Pva-pmiR-18	XP_018008195.1 PHD finger protein rhinoceros-like	156	-26.13	2 19	1189 1209	17	0.7647	0.8235	target from/to=[2161,2185]	-22	0.129
LVANscaffold_1304_7171	TRINITY_DN45299_c0_g1_i1	Pva-pmiR-18	XP_018024055.1 dynein heavy chain, cytoplasmic-like	165	-27.89	2 21	13476 13500	22	0.7727	0.8636	target from/to=[4128,4150]	-21.6	0.201
LVANscaffold_1304_7171	TRINITY_DN45299_c0_g1_i1	Pva-pmiR-18	XP_018024055.1 dynein heavy chain, cytoplasmic-like	165	-27.89	2 21	13476 13500	22	0.7727	0.8636	target from/to=[2878,2897]	-23.3	0.0311
LVANscaffold_1304_7171	TRINITY_DN45325_c1_g2_i1	Pva-pmiR-18	XP_018022404.1 myosin heavy chain, muscle-like isoform X16	157	-24.42	2 20	339 359	18	0.7778	0.7778	target from/to=[339,359]	-21.2	0.367
LVANscaffold_1304_7171	TRINITY_DN45325_c1_g2_i2	Pva-pmiR-18	XP_018022392.1 myosin heavy chain, muscle-like isoform X4	157	-24.42	2 20	354 374	18	0.7778	0.7778	target from/to=[354,374]	-21.2	0.367
LVANscaffold_1304_7171	TRINITY_DN45325_c1_g4_i1	Pva-pmiR-18	XP_018022398.1 myosin heavy chain, muscle-like isoform X10	162	-26.17	2 21	314 334	19	0.7895	0.7895	target from/to=[888,908]	-20.5	0.058
LVANscaffold_1304_7171	TRINITY_DN45325_c1_g5_i1	Pva-pmiR-18	XP_018022409.1 myosin heavy chain, muscle-like isoform X20	154	-22.72	2 19	355 374	17	0.8235	0.8235	target from/to=[353,374]	-21.5	0.292
LVANscaffold_1304_7171	TRINITY_DN45325_c3_g1_i2	Pva-pmiR-18	XP_018022398.1 myosin heavy chain, muscle-like isoform X10	150	-23.28	2 16	231 253	15	0.8	0.8	target from/to=[232,253]	-21.2	0.203
LVANscaffold_1304_7171	TRINITY_DN45325_c3_g1_i4	Pva-pmiR-18	XP_018022390.1 myosin heavy chain, muscle-like isoform X3	150	-23.28	2 16	231 253	15	0.8	0.8	target from/to=[232,253]	-21.2	0.21
LVANscaffold_1304_7171	TRINITY_DN45325_c3_g1_i5	Pva-pmiR-18	XP_022251923.1myosin heavy chain, muscle-like	150	-23.28	2 16	129 151	15	0.8	0.8	target from/to=[130,151]	-21.2	0.194
LVANscaffold_1304_7171	TRINITY_DN8774_c0_g1_i1	Pva-pmiR-18	XP_021939705.1ralBP1-associated Eps domain-containing protein 1	152	-24.4	2 15	786 806	13	0.8462	0.9231	target from/to=[783,806]	-20.9	0.243
LVANscaffold_1495_8360	TRINITY_DN32472_c0_g1_i1	Pva-pmiR-31	XP_018020846.1 GPN-loop GTPase 1-like	173	-26.42	2 18	1495 1516	16	0.8125	1	target from/to=[1495,1516]	-22.3	0.331
LVANscaffold_1495_8360	TRINITY_DN34709_c0_g5_i2	Pva-pmiR-31	XP_018016329.1 ATP-binding cassette sub-family E member 1-like	182	-24.5	2 21	1944 1964	19	0.8947	0.9474	target from/to=[1944,1964]	-21.3	0.234
LVANscaffold_1495_8360	TRINITY_DN40341_c3_g3_i1	Pva-pmiR-31	XP_018012181.1 protein VPRBP-like	171	-22.87	2 21	684 706	20	0.75	0.9	target from/to=[684,706]	-20.1	0.217
LVANscaffold_1495_8360	TRINITY_DN41155_c2_g1_i5	Pva-pmiR-31	XP_018010243.1 tyrosine-protein kinase Abl-like	154	-26.54	2 21	3553 3579	24	0.6667	0.75	target from/to=[3553,3576]	-20.8	0.366
LVANscaffold_1495_8360	TRINITY_DN42999_c0_g1_i3	Pva-pmiR-31	XP_018016341.1 6-phosphofructo-2-kinase/fructose-2,6-bisphosphatase-like isoform X1	180	-24.5	2 21	1067 1088	19	0.7895	0.9474	target from/to=[1067,1088]	-21.7	0.029
LVANscaffold_1495_8360	TRINITY_DN42999_c0_g1_i5	Pva-pmiR-31	XP_018016343.1 6-phosphofructo-2-kinase/fructose-2,6-bisphosphatase-like isoform X2	180	-24.5	2 21	1067 1088	19	0.7895	0.9474	target from/to=[1067,1088]	-21.7	0.029
LVANscaffold_1567_8839	TRINITY_DN37292_c2_g1_i1	Pva-pmiR-36	XP_018018744.1 filamin-A-like	166	-22.46	2 21	446 466	19	0.7895	0.8421	target from/to=[446,466]	-20.1	0.285
LVANscaffold_1567_8839	TRINITY_DN37292_c2_g1_i12	Pva-pmiR-36	XP_018018744.1 filamin-A-like	166	-22.46	2 21	446 466	19	0.7895	0.8421	target from/to=[446,466]	-20.1	0.285
LVANscaffold_1567_8839	TRINITY_DN37292_c2_g1_i13	Pva-pmiR-36	XP_018018744.1 filamin-A-like	166	-22.46	2 21	2659 2679	19	0.7895	0.8421	target from/to=[2659,2679]	-20.1	0.284
LVANscaffold_1567_8839	TRINITY_DN37292_c2_g1_i3	Pva-pmiR-36	XP_018018744.1 filamin-A-like	166	-22.46	2 21	2789 2809	19	0.7895	0.8421	target from/to=[2789,2809]	-20.1	0.285
LVANscaffold_1567_8839	TRINITY_DN40920_c3_g1_i1	Pva-pmiR-36	XP_018019912.1 protein timeless homolog	155	-28.22	2 21	737 759	20	0.7	0.75	target from/to=[737,759]	-20.1	0.332
LVANscaffold_1646_9393	TRINITY_DN15027_c0_g2_i1	Pva-miR-novel_11	XP_022253573.1protein expanded-like isoform X1	171	-26.59	2 21	365 387	20	0.8	0.85	target from/to=[365,387]	-22.3	0.0766
LVANscaffold_1646_9393	TRINITY_DN20752_c0_g1_i1	Pva-miR-novel_11	XP_002423550.1cAMP-dependent protein kinase catalytic subunit, putative	149	-23.8	2 16	28 48	14	0.7857	0.8571	target from/to=[29,48]	-21.5	0.148
LVANscaffold_1646_9393	TRINITY_DN20752_c0_g1_i2	Pva-miR-novel_11	XP_018402417.1 G protein-coupled receptor kinase 5	149	-23.8	2 16	28 48	14	0.7857	0.8571	target from/to=[29,48]	-21.5	0.136
LVANscaffold_1646_9393	TRINITY_DN20752_c0_g1_i3	Pva-miR-novel_11	XP_002423550.1cAMP-dependent protein kinase catalytic subunit, putative	149	-23.8	2 16	28 48	14	0.7857	0.8571	target from/to=[29,48]	-21.5	0.148
LVANscaffold_1646_9393	TRINITY_DN22578_c0_g1_i1	Pva-miR-novel_11	XP_013395081.1 F-box/WD repeat-containing protein sel-10-like	144	-25.38	2 21	1072 1093	19	0.5263	0.7368	target from/to=[1072,1093]	-20.6	0.387
LVANscaffold_1646_9393	TRINITY_DN23371_c0_g1_i1	Pva-miR-novel_11	XP_021932848.1tumor protein p63-regulated gene 1-like protein isoform X1	150	-20.84	2 15	790 811	13	0.7692	0.8462	target from/to=[401,422]	-21	0.275
LVANscaffold_1646_9393	TRINITY_DN28898_c0_g1_i1	Pva-miR-novel_11	XP_018024665.1 protein msta-like	172	-34.32	2 21	737 758	19	0.6842	0.9474	target from/to=[737,758]	-30.4	0.309
LVANscaffold_1646_9393	TRINITY_DN29807_c0_g1_i4	Pva-miR-novel_11	XP_011330348.1 myotubularin-related protein 3 isoform X1	174	-31.09	2 20	2694 2716	19	0.8421	0.8947	target from/to=[2696,2716]	-29	0.0809
LVANscaffold_1646_9393	TRINITY_DN30629_c0_g1_i1	Pva-miR-novel_11	XP_018011726.1PREDICTED: uncharacterized protein LOC108668961	164	-27.47	2 21	568 589	19	0.6842	0.8421	target from/to=[568,589]	-23.6	0.323
LVANscaffold_1646_9393	TRINITY_DN30629_c0_g1_i2	Pva-miR-novel_11	XP_018011726.1PREDICTED: uncharacterized protein LOC108668961	164	-27.47	2 21	568 589	19	0.6842	0.8421	target from/to=[568,589]	-23.6	0.322
LVANscaffold_1646_9393	TRINITY_DN30685_c0_g2_i1	Pva-miR-novel_11	XP_022246214.1chondroitin sulfate proteoglycan 4-like	159	-22.42	2 20	22 43	18	0.7222	0.7778	target from/to=[430,450]	-21	0.244
LVANscaffold_1646_9393	TRINITY_DN31001_c0_g1_i1	Pva-miR-novel_11	XP_018006626.1PREDICTED: uncharacterized protein LOC108664535	153	-24.47	2 20	207 227	18	0.6667	0.8333	target from/to=[208,227]	-21.3	0.179
LVANscaffold_1646_9393	TRINITY_DN31966_c0_g1_i1	Pva-miR-novel_11	XP_018014979.1 fructose-2,6-bisphosphatase TIGAR B-like	168	-26.13	2 21	604 625	19	0.7895	0.7895	target from/to=[604,625]	-23	0.347
LVANscaffold_1646_9393	TRINITY_DN32508_c1_g1_i1	Pva-miR-novel_11	XP_021928122.1N-terminal Xaa-Pro-Lys N-methyltransferase 1 isoform X1	161	-24.48	2 21	592 611	19	0.7895	0.7895	target from/to=[592,611]	-22.7	0.103
LVANscaffold_1646_9393	TRINITY_DN32555_c0_g1_i2	Pva-miR-novel_11	XP_018015987.1PREDICTED: uncharacterized protein LOC108672768	159	-28.8	2 21	205 227	20	0.65	0.85	target from/to=[205,227]	-21.1	0.263
LVANscaffold_1646_9393	TRINITY_DN32624_c0_g1_i1	Pva-miR-novel_11	XP_019647645.1 putative N-acetylated-alpha-linked acidic dipeptidase	140	-21.04	2 9	1001 1022	7	1	1	target from/to=[962,984]	-22.4	0.195
LVANscaffold_1646_9393	TRINITY_DN32719_c0_g1_i1	Pva-miR-novel_11	XP_018011576.1PREDICTED: uncharacterized protein LOC108668835	164	-27.69	2 21	1732 1753	19	0.7368	0.7895	target from/to=[1732,1753]	-24.7	0.351
LVANscaffold_1646_9393	TRINITY_DN33043_c0_g1_i1	Pva-miR-novel_11	XP_011337240.1 lysosomal thioesterase PPT2 homolog	145	-23.64	2 10	379 400	8	1	1	target from/to=[381,400]	-21.1	0.183
LVANscaffold_1646_9393	TRINITY_DN33098_c4_g1_i1	Pva-miR-novel_11	XP_018020234.1 E3 ubiquitin-protein ligase MYCBP2-like	169	-27.35	2 18	1412 1433	16	0.8125	0.9375	target from/to=[1412,1433]	-25	0.121
LVANscaffold_1646_9393	TRINITY_DN33098_c4_g1_i1	Pva-miR-novel_11	XP_018020234.1 E3 ubiquitin-protein ligase MYCBP2-like	169	-27.35	2 18	1412 1433	16	0.8125	0.9375	target from/to=[1375,1396]	-20.3	0.00275
LVANscaffold_1646_9393	TRINITY_DN33098_c4_g1_i1	Pva-miR-novel_11	XP_018020234.1 E3 ubiquitin-protein ligase MYCBP2-like	156	-25.68	2 21	1375 1396	19	0.6842	0.7368	target from/to=[1412,1433]	-25	0.121
LVANscaffold_1646_9393	TRINITY_DN33098_c4_g1_i1	Pva-miR-novel_11	XP_018020234.1 E3 ubiquitin-protein ligase MYCBP2-like	156	-25.68	2 21	1375 1396	19	0.6842	0.7368	target from/to=[1375,1396]	-20.3	0.00275
LVANscaffold_1646_9393	TRINITY_DN33119_c0_g5_i1	Pva-miR-novel_11	XP_002425277.1Rho GTPase regulating protein, putative	160	-27.13	2 21	2997 3018	19	0.6842	0.7895	target from/to=[2994,3018]	-24.7	0.285
LVANscaffold_1646_9393	TRINITY_DN33213_c0_g1_i8	Pva-miR-novel_11	XP_013146542.1 zinc finger protein 836-like isoform X2	155	-26.54	2 17	1128 1151	17	0.7647	0.8235	target from/to=[1128,1151]	-22.2	0.0442
LVANscaffold_1646_9393	TRINITY_DN33957_c0_g1_i4	Pva-miR-novel_11	XP_018579213.1 rho GTPase-activating protein 19	156	-23.8	2 21	241 262	19	0.6316	0.7895	target from/to=[241,262]	-20.4	0.0925
LVANscaffold_1646_9393	TRINITY_DN34457_c5_g1_i1	Pva-miR-novel_11	XP_018022851.1 transmembrane protein 65-like	160	-25.05	2 17	66 87	15	0.8	0.8667	target from/to=[66,87]	-21.4	0.375
LVANscaffold_1646_9393	TRINITY_DN34589_c4_g2_i1	Pva-miR-novel_11	XP_014262214.1 NADH-ubiquinone oxidoreductase 75 kDa subunit, mitochondrial	160	-25.21	2 21	881 902	19	0.6842	0.7895	target from/to=[879,902]	-23	0.388
LVANscaffold_1646_9393	TRINITY_DN35051_c5_g1_i1	Pva-miR-novel_11	XP_018013313.1 HAUS augmin-like complex subunit 3	157	-29	2 14	854 875	12	0.9167	0.9167	target from/to=[853,875]	-24.7	0.113
LVANscaffold_1646_9393	TRINITY_DN35094_c1_g2_i1	Pva-miR-novel_11	XP_969797.1 G-protein coupled receptor 143 isoform X1	162	-28.7	2 15	1669 1690	13	0.8462	1	target from/to=[1669,1690]	-26.8	0.359
LVANscaffold_1646_9393	TRINITY_DN35183_c1_g2_i1	Pva-miR-novel_11	XP_018007604.1 vacuolar protein sorting-associated protein 4A-like	167	-23.86	2 16	1102 1123	14	0.9286	0.9286	target from/to=[1101,1123]	-21.4	0.0697
LVANscaffold_1646_9393	TRINITY_DN35355_c0_g1_i3	Pva-miR-novel_11	XP_013410690.1 2-oxoglutarate and iron-dependent oxygenase domain-containing protein 2-like	165	-23.96	2 18	905 926	16	0.8125	0.875	target from/to=[908,926]	-20.5	0.0705
LVANscaffold_1646_9393	TRINITY_DN35782_c2_g1_i1	Pva-miR-novel_11	XP_021914944.1TAR DNA-binding protein 43 isoform X2	145	-20.11	2 10	1364 1385	8	1	1	target from/to=[1551,1573]	-25.7	0.038
LVANscaffold_1646_9393	TRINITY_DN35782_c2_g1_i1	Pva-miR-novel_11	XP_021914944.1TAR DNA-binding protein 43 isoform X2	164	-29.77	2 18	1550 1573	18	0.7778	0.8889	target from/to=[1551,1573]	-25.7	0.038
LVANscaffold_1646_9393	TRINITY_DN35813_c6_g1_i3	Pva-miR-novel_11	XP_018022471.1 tetraspanin-5-like isoform X2	147	-22.81	2 16	441 462	14	0.6429	0.8571	target from/to=[439,462]	-21.5	0.195
LVANscaffold_1646_9393	TRINITY_DN35813_c6_g1_i4	Pva-miR-novel_11	XP_018022470.1 tetraspanin-5-like isoform X1	147	-22.81	2 16	441 462	14	0.6429	0.8571	target from/to=[439,462]	-21.5	0.195
LVANscaffold_1646_9393	TRINITY_DN35813_c6_g1_i6	Pva-miR-novel_11	XP_018022471.1 tetraspanin-5-like isoform X2	147	-22.81	2 16	441 462	14	0.6429	0.8571	target from/to=[439,462]	-21.5	0.196
LVANscaffold_1646_9393	TRINITY_DN35856_c0_g2_i1	Pva-miR-novel_11	XP_018027758.1 N6-adenosine-methyltransferase subunit METTL3-like isoform X2	156	-30.94	2 18	874 898	19	0.7368	0.7895	target from/to=[875,898]	-25.9	0.0223
LVANscaffold_1646_9393	TRINITY_DN35958_c0_g4_i1	Pva-miR-novel_11	XP_015519064.1PREDICTED: uncharacterized protein LOC107223774	157	-24.08	2 20	3425 3445	18	0.7778	0.7778	target from/to=[3424,3445]	-21.1	0.00515
LVANscaffold_1646_9393	TRINITY_DN36243_c2_g5_i2	Pva-miR-novel_11	XP_015606900.1 protein PRRC2C isoform X3	159	-24.63	2 16	4013 4034	14	0.8571	0.8571	target from/to=[1158,1181]	-20.1	0.118
LVANscaffold_1646_9393	TRINITY_DN36419_c0_g1_i1	Pva-miR-novel_11	XP_018009035.1 carboxy-terminal kinesin 2-like	163	-28.64	2 21	363 385	20	0.75	0.8	target from/to=[363,385]	-25.6	0.341
LVANscaffold_1646_9393	TRINITY_DN36657_c0_g1_i4	Pva-miR-novel_11	XP_013779280.1WASH complex subunit 4-like isoform X2	178	-32.22	2 20	1731 1753	19	0.8947	0.8947	target from/to=[1731,1753]	-24	0.264
LVANscaffold_1646_9393	TRINITY_DN36699_c1_g1_i1	Pva-miR-novel_11	XP_013793019.1protein TBRG4-like	167	-28.62	2 21	635 657	20	0.75	0.85	target from/to=[635,657]	-26.1	0.0793
LVANscaffold_1646_9393	TRINITY_DN36870_c0_g3_i1	Pva-miR-novel_11	XP_002431501.1enzymatic polyprotein, putative	155	-24.47	2 16	2609 2630	14	0.7857	0.8571	target from/to=[2611,2630]	-20.2	0.105
LVANscaffold_1646_9393	TRINITY_DN36893_c1_g2_i1	Pva-miR-novel_11	XP_018021927.1 agrin-like	147	-21.53	2 21	1909 1931	20	0.55	0.8	target from/to=[774,797]	-20.3	0.379
LVANscaffold_1646_9393	TRINITY_DN37049_c0_g3_i1	Pva-miR-novel_11	XP_018015221.1 neo-calmodulin-like	163	-29.12	2 21	648 671	21	0.7143	0.8095	target from/to=[648,671]	-24.2	0.217
LVANscaffold_1646_9393	TRINITY_DN37049_c0_g3_i3	Pva-miR-novel_11	XP_018015221.1 neo-calmodulin-like	163	-29.12	2 21	372 395	21	0.7143	0.8095	target from/to=[372,395]	-24.2	0.203
LVANscaffold_1646_9393	TRINITY_DN37049_c0_g3_i6	Pva-miR-novel_11	XP_018015221.1 neo-calmodulin-like	163	-29.12	2 21	712 735	21	0.7143	0.8095	target from/to=[712,735]	-24.2	0.217
LVANscaffold_1646_9393	TRINITY_DN37284_c0_g1_i2	Pva-miR-novel_11	XP_018018658.1PREDICTED: uncharacterized protein LOC108675177	151	-26.17	2 14	1395 1415	12	0.9167	0.9167	target from/to=[1396,1415]	-21.4	0.0128
LVANscaffold_1646_9393	TRINITY_DN37284_c0_g1_i2	Pva-miR-novel_11	XP_018018658.1PREDICTED: uncharacterized protein LOC108675177	163	-30.74	2 21	297 319	20	0.7	0.85	target from/to=[1396,1415]	-21.4	0.0128
LVANscaffold_1646_9393	TRINITY_DN37522_c2_g2_i2	Pva-miR-novel_11	XP_018015957.1 isocitrate dehydrogenase [NAD] subunit beta, mitochondrial-like isoform X2	169	-24.59	2 19	1190 1213	19	0.8421	0.8421	target from/to=[1190,1213]	-21.1	0.0423
LVANscaffold_1646_9393	TRINITY_DN37779_c5_g2_i1	Pva-miR-novel_11	XP_018014959.1 protein ABHD13-like isoform X1	145	-21.87	2 10	209 230	8	1	1	target from/to=[207,230]	-21	0.111
LVANscaffold_1646_9393	TRINITY_DN37821_c0_g1_i10	Pva-miR-novel_11	XP_021951802.1multidrug resistance-associated protein 5-like	159	-28.24	2 21	599 621	20	0.7	0.8	target from/to=[599,621]	-23.4	0.0752
LVANscaffold_1646_9393	TRINITY_DN37821_c0_g1_i11	Pva-miR-novel_11	XP_021951802.1multidrug resistance-associated protein 5-like	159	-28.24	2 21	636 658	20	0.7	0.8	target from/to=[636,658]	-23.4	0.0752
LVANscaffold_1646_9393	TRINITY_DN37821_c0_g1_i12	Pva-miR-novel_11	XP_021951802.1multidrug resistance-associated protein 5-like	159	-28.24	2 21	636 658	20	0.7	0.8	target from/to=[636,658]	-23.4	0.0752
LVANscaffold_1646_9393	TRINITY_DN37821_c0_g1_i2	Pva-miR-novel_11	XP_021951802.1multidrug resistance-associated protein 5-like	159	-28.24	2 21	599 621	20	0.7	0.8	target from/to=[599,621]	-23.4	0.0752
LVANscaffold_1646_9393	TRINITY_DN37857_c0_g1_i2	Pva-miR-novel_11	XP_018015888.1 tRNA (guanine(10)-N2)-methyltransferase homolog	163	-24.78	2 20	1472 1493	18	0.7222	0.8333	target from/to=[1472,1493]	-21	0.0507
LVANscaffold_1646_9393	TRINITY_DN38106_c3_g1_i1	Pva-miR-novel_11	XP_022257188.1nose resistant to fluoxetine protein 6-like	168	-32.57	2 21	720 741	19	0.7368	0.8421	target from/to=[720,741]	-21.6	0.173
LVANscaffold_1646_9393	TRINITY_DN38282_c0_g1_i4	Pva-miR-novel_11	XP_018022721.1PREDICTED: uncharacterized protein LOC108678764	160	-24.06	2 21	640 661	19	0.7368	0.7368	target from/to=[640,661]	-20.6	0.216
LVANscaffold_1646_9393	TRINITY_DN38367_c2_g1_i1	Pva-miR-novel_11	XP_018339938.1PREDICTED: uncharacterized protein LOC108747157	161	-24.37	2 19	509 531	18	0.7778	0.8333	target from/to=[511,531]	-20.2	0.0134
LVANscaffold_1646_9393	TRINITY_DN38605_c2_g2_i1	Pva-miR-novel_11	XP_018026043.1 breast cancer metastasis-suppressor 1-like protein-A isoform X1	151	-24.97	2 16	551 572	14	0.7143	0.8571	target from/to=[553,572]	-21.7	0.0772
LVANscaffold_1646_9393	TRINITY_DN38761_c1_g1_i1	Pva-miR-novel_11	XP_018024253.1 leukocyte elastase inhibitor-like	174	-28.69	2 19	287 308	17	0.8235	0.9412	target from/to=[287,308]	-25.7	0.14
LVANscaffold_1646_9393	TRINITY_DN38761_c1_g1_i2	Pva-miR-novel_11	XP_018024253.1 leukocyte elastase inhibitor-like	174	-28.69	2 19	519 540	17	0.8235	0.9412	target from/to=[519,540]	-25.7	0.14
LVANscaffold_1646_9393	TRINITY_DN38761_c1_g1_i7	Pva-miR-novel_11	XP_018024253.1 leukocyte elastase inhibitor-like	174	-28.69	2 19	617 638	17	0.8235	0.9412	target from/to=[617,638]	-25.7	0.14
LVANscaffold_1646_9393	TRINITY_DN38763_c0_g3_i1	Pva-miR-novel_11	XP_017777692.1 polypeptide N-acetylgalactosaminyltransferase 35A-like	159	-27.43	2 21	15 38	21	0.7143	0.7619	target from/to=[15,38]	-22.5	0.323
LVANscaffold_1646_9393	TRINITY_DN38779_c0_g1_i1	Pva-miR-novel_11	XP_018010267.1PREDICTED: uncharacterized protein LOC108667723 isoform X2	157	-23.81	2 19	277 299	18	0.7222	0.8333	target from/to=[277,299]	-21	0.323
LVANscaffold_1646_9393	TRINITY_DN38779_c0_g1_i4	Pva-miR-novel_11	XP_018010271.1PREDICTED: uncharacterized protein LOC108667725	157	-23.81	2 19	560 582	18	0.7222	0.8333	target from/to=[560,582]	-21	0.323
LVANscaffold_1646_9393	TRINITY_DN38779_c0_g1_i5	Pva-miR-novel_11	XP_018018917.1PREDICTED: uncharacterized protein LOC108675418	157	-23.81	2 19	277 299	18	0.7222	0.8333	target from/to=[277,299]	-21	0.323
LVANscaffold_1646_9393	TRINITY_DN38779_c0_g1_i9	Pva-miR-novel_11	XP_018024843.1PREDICTED: uncharacterized protein LOC108680526	157	-23.81	2 19	560 582	18	0.7222	0.8333	target from/to=[560,582]	-21	0.32
LVANscaffold_1646_9393	TRINITY_DN38781_c0_g2_i2	Pva-miR-novel_11	XP_018025960.1 syntaxin-7-like isoform X2	167	-26.45	2 21	698 720	20	0.75	0.85	target from/to=[698,720]	-23	0.207
LVANscaffold_1646_9393	TRINITY_DN38802_c1_g2_i10	Pva-miR-novel_11	XP_021940165.1 DENN domain-containing protein 4C	146	-20.87	2 20	5575 5597	19	0.5789	0.7895	target from/to=[5573,5597]	-22	0.228
LVANscaffold_1646_9393	TRINITY_DN38802_c1_g2_i12	Pva-miR-novel_11	XP_014271109.1 DENN domain-containing protein 4C isoform X2	146	-20.87	2 20	1389 1411	19	0.5789	0.7895	target from/to=[1387,1411]	-22	0.227
LVANscaffold_1646_9393	TRINITY_DN38802_c1_g2_i8	Pva-miR-novel_11	XP_018027582.1 platelet binding protein GspB-like	146	-20.87	2 20	4753 4775	19	0.5789	0.7895	target from/to=[4751,4775]	-22	0.228
LVANscaffold_1646_9393	TRINITY_DN39073_c0_g1_i7	Pva-miR-novel_11	XP_018016308.1 protein transport protein Sec31A-like isoform X2	159	-29.94	2 21	2487 2510	21	0.7143	0.7619	target from/to=[2487,2510]	-25.1	0.0025
LVANscaffold_1646_9393	TRINITY_DN39329_c3_g1_i1	Pva-miR-novel_11	XP_021938822.1eIF-2-alpha kinase GCN2 isoform X1	151	-27.08	2 21	4183 4206	21	0.6667	0.7143	target from/to=[4183,4206]	-22.2	0.0707
LVANscaffold_1646_9393	TRINITY_DN39340_c1_g1_i1	Pva-miR-novel_11	XP_018016131.1PREDICTED: uncharacterized protein LOC108672887	155	-26.43	2 21	615 637	20	0.7	0.75	target from/to=[616,637]	-20.8	0.355
LVANscaffold_1646_9393	TRINITY_DN39340_c1_g1_i5	Pva-miR-novel_11	XP_018016131.1PREDICTED: uncharacterized protein LOC108672887	155	-26.43	2 21	862 884	20	0.7	0.75	target from/to=[863,884]	-20.8	0.36
LVANscaffold_1646_9393	TRINITY_DN39379_c0_g2_i4	Pva-miR-novel_11	XP_003705318.1 threonylcarbamoyladenosine tRNA methylthiotransferase	167	-22.65	2 16	1384 1405	14	0.9286	0.9286	target from/to=[1384,1405]	-20.1	0.0433
LVANscaffold_1646_9393	TRINITY_DN39386_c2_g1_i1	Pva-miR-novel_11	XP_018017998.1 phospholipase A-2-activating protein-like	161	-24.03	2 21	1292 1311	19	0.7368	0.8421	target from/to=[1292,1311]	-21.7	0.341
LVANscaffold_1646_9393	TRINITY_DN39412_c1_g1_i1	Pva-miR-novel_11	XP_018014652.1PREDICTED: uncharacterized protein LOC108671598 isoform X2	163	-26.61	2 20	381 402	18	0.7222	0.8333	target from/to=[381,402]	-22.4	0.279
LVANscaffold_1646_9393	TRINITY_DN39412_c1_g1_i4	Pva-miR-novel_11	XP_018014653.1PREDICTED: uncharacterized protein LOC108671598 isoform X3	163	-26.61	2 20	384 405	18	0.7222	0.8333	target from/to=[384,405]	-22.4	0.279
LVANscaffold_1646_9393	TRINITY_DN39426_c0_g1_i1	Pva-miR-novel_11	XP_018006858.1 enolase isoform X2	148	-23.11	2 21	1189 1210	19	0.5789	0.7368	target from/to=[1189,1210]	-20.8	0.182
LVANscaffold_1646_9393	TRINITY_DN39426_c0_g1_i10	Pva-miR-novel_11	XP_018006857.1 enolase isoform X1	148	-23.11	2 21	1208 1229	19	0.5789	0.7368	target from/to=[1208,1229]	-20.8	0.182
LVANscaffold_1646_9393	TRINITY_DN39426_c0_g1_i12	Pva-miR-novel_11	XP_018006857.1 enolase isoform X1	148	-23.11	2 21	1028 1049	19	0.5789	0.7368	target from/to=[1028,1049]	-20.8	0.181
LVANscaffold_1646_9393	TRINITY_DN39426_c0_g1_i14	Pva-miR-novel_11	XP_018006857.1 enolase isoform X1	148	-23.11	2 21	1208 1229	19	0.5789	0.7368	target from/to=[1208,1229]	-20.8	0.182
LVANscaffold_1646_9393	TRINITY_DN39426_c0_g1_i4	Pva-miR-novel_11	XP_018006858.1 enolase isoform X2	148	-23.11	2 21	530 551	19	0.5789	0.7368	target from/to=[530,551]	-20.8	0.179
LVANscaffold_1646_9393	TRINITY_DN39426_c0_g1_i9	Pva-miR-novel_11	XP_018006858.1 enolase isoform X2	148	-23.11	2 21	1189 1210	19	0.5789	0.7368	target from/to=[1189,1210]	-20.8	0.182
LVANscaffold_1646_9393	TRINITY_DN39503_c0_g3_i2	Pva-miR-novel_11	XP_018017581.1 RNA-binding protein 45-like	149	-22.33	2 19	446 469	19	0.6316	0.7895	target from/to=[444,469]	-20	0.0129
LVANscaffold_1646_9393	TRINITY_DN39638_c0_g2_i11	Pva-miR-novel_11	XP_018007757.1 aryl hydrocarbon receptor nuclear translocator homolog isoform X4	162	-26.72	2 21	400 420	19	0.7895	0.7895	target from/to=[178,200]	-20.6	0.255
LVANscaffold_1646_9393	TRINITY_DN39638_c0_g2_i11	Pva-miR-novel_11	XP_018007757.1 aryl hydrocarbon receptor nuclear translocator homolog isoform X4	162	-26.72	2 21	400 420	19	0.7895	0.7895	target from/to=[400,420]	-21.6	0.0529
LVANscaffold_1646_9393	TRINITY_DN39638_c0_g2_i12	Pva-miR-novel_11	XP_018007757.1 aryl hydrocarbon receptor nuclear translocator homolog isoform X4	162	-26.72	2 21	1112 1132	19	0.7895	0.7895	target from/to=[890,912]	-20.6	0.319
LVANscaffold_1646_9393	TRINITY_DN39638_c0_g2_i12	Pva-miR-novel_11	XP_018007757.1 aryl hydrocarbon receptor nuclear translocator homolog isoform X4	162	-26.72	2 21	1112 1132	19	0.7895	0.7895	target from/to=[1112,1132]	-21.6	0.0532
LVANscaffold_1646_9393	TRINITY_DN39638_c0_g2_i3	Pva-miR-novel_11	XP_018007757.1 aryl hydrocarbon receptor nuclear translocator homolog isoform X4	162	-26.72	2 21	421 441	19	0.7895	0.7895	target from/to=[421,441]	-21.6	0.0531
LVANscaffold_1646_9393	TRINITY_DN39638_c0_g2_i3	Pva-miR-novel_11	XP_018007757.1 aryl hydrocarbon receptor nuclear translocator homolog isoform X4	162	-26.72	2 21	421 441	19	0.7895	0.7895	target from/to=[178,200]	-20.6	0.256
LVANscaffold_1646_9393	TRINITY_DN39638_c0_g2_i5	Pva-miR-novel_11	XP_018007757.1 aryl hydrocarbon receptor nuclear translocator homolog isoform X4	162	-26.72	2 21	448 468	19	0.7895	0.7895	target from/to=[448,468]	-21.6	0.0529
LVANscaffold_1646_9393	TRINITY_DN39638_c0_g2_i5	Pva-miR-novel_11	XP_018007757.1 aryl hydrocarbon receptor nuclear translocator homolog isoform X4	162	-26.72	2 21	448 468	19	0.7895	0.7895	target from/to=[205,227]	-20.6	0.296
LVANscaffold_1646_9393	TRINITY_DN39638_c0_g2_i8	Pva-miR-novel_11	XP_018007757.1 aryl hydrocarbon receptor nuclear translocator homolog isoform X4	162	-26.72	2 21	1139 1159	19	0.7895	0.7895	target from/to=[1139,1159]	-21.6	0.0532
LVANscaffold_1646_9393	TRINITY_DN39638_c0_g2_i8	Pva-miR-novel_11	XP_018007757.1 aryl hydrocarbon receptor nuclear translocator homolog isoform X4	162	-26.72	2 21	1139 1159	19	0.7895	0.7895	target from/to=[890,912]	-20.6	0.319
LVANscaffold_1646_9393	TRINITY_DN39753_c0_g1_i1	Pva-miR-novel_11	XP_021951589.1LETM1 domain-containing protein 1-like	168	-25.12	2 21	1613 1634	19	0.7368	0.8421	target from/to=[1613,1634]	-22	0.229
LVANscaffold_1646_9393	TRINITY_DN39852_c3_g2_i3	Pva-miR-novel_11	XP_022246296.1E3 ubiquitin-protein ligase TRIP12-like isoform X3	176	-29.69	2 21	5086 5107	19	0.7895	0.8947	target from/to=[5086,5107]	-25.5	0.195
LVANscaffold_1646_9393	TRINITY_DN39852_c3_g2_i3	Pva-miR-novel_11	XP_022246296.1E3 ubiquitin-protein ligase TRIP12-like isoform X3	147	-23.41	2 21	3704 3728	22	0.6364	0.6818	target from/to=[5086,5107]	-25.5	0.195
LVANscaffold_1646_9393	TRINITY_DN39852_c3_g2_i3	Pva-miR-novel_11	XP_022246296.1E3 ubiquitin-protein ligase TRIP12-like isoform X3	154	-22.39	2 20	455 477	19	0.7368	0.7368	target from/to=[5086,5107]	-25.5	0.195
LVANscaffold_1646_9393	TRINITY_DN40004_c0_g1_i1	Pva-miR-novel_11	XP_018006790.1 longitudinals lacking protein, isoforms H/M/V-like isoform X28	150	-22.69	2 17	141 161	15	0.7333	0.8667	target from/to=[138,161]	-22.9	0.0266
LVANscaffold_1646_9393	TRINITY_DN40004_c0_g1_i11	Pva-miR-novel_11	XP_018006762.1 longitudinals lacking protein, isoforms H/M/V-like isoform X3	150	-22.69	2 17	141 161	15	0.7333	0.8667	target from/to=[138,161]	-22.9	0.0266
LVANscaffold_1646_9393	TRINITY_DN40004_c0_g1_i12	Pva-miR-novel_11	XP_018006791.1 longitudinals lacking protein, isoforms A/B/D/L-like isoform X29	150	-22.69	2 17	141 161	15	0.7333	0.8667	target from/to=[138,161]	-22.9	0.0268
LVANscaffold_1646_9393	TRINITY_DN40004_c0_g1_i13	Pva-miR-novel_11	XP_018006779.1 longitudinals lacking protein, isoforms A/B/D/L-like isoform X19	150	-22.69	2 17	141 161	15	0.7333	0.8667	target from/to=[138,161]	-22.9	0.0267
LVANscaffold_1646_9393	TRINITY_DN40004_c0_g1_i15	Pva-miR-novel_11	XP_018006781.1 longitudinals lacking protein, isoforms H/M/V-like isoform X21	150	-22.69	2 17	141 161	15	0.7333	0.8667	target from/to=[138,161]	-22.9	0.0268
LVANscaffold_1646_9393	TRINITY_DN40004_c0_g1_i3	Pva-miR-novel_11	XP_018006781.1 longitudinals lacking protein, isoforms H/M/V-like isoform X21	150	-22.69	2 17	141 161	15	0.7333	0.8667	target from/to=[138,161]	-22.9	0.0268
LVANscaffold_1646_9393	TRINITY_DN40004_c0_g1_i7	Pva-miR-novel_11	XP_018006780.1 longitudinals lacking protein, isoforms H/M/V-like isoform X20	150	-22.69	2 17	141 161	15	0.7333	0.8667	target from/to=[138,161]	-22.9	0.0268
LVANscaffold_1646_9393	TRINITY_DN40357_c0_g1_i10	Pva-miR-novel_11	XP_017318309.1 glycine N-acyltransferase-like protein 3 isoform X1	158	-23.93	2 15	220 241	13	0.8462	0.9231	target from/to=[220,241]	-20.6	0.078
LVANscaffold_1646_9393	TRINITY_DN40357_c0_g1_i13	Pva-miR-novel_11	XP_020776732.1glycine N-acyltransferase-like protein 3	158	-23.93	2 15	220 241	13	0.8462	0.9231	target from/to=[220,241]	-20.6	0.0777
LVANscaffold_1646_9393	TRINITY_DN40357_c0_g1_i2	Pva-miR-novel_11	XP_017317804.1 glycine N-acyltransferase-like protein 3 isoform X1	158	-23.93	2 15	220 241	13	0.8462	0.9231	target from/to=[220,241]	-20.6	0.0777
LVANscaffold_1646_9393	TRINITY_DN40357_c0_g1_i6	Pva-miR-novel_11	XP_020776732.1glycine N-acyltransferase-like protein 3	158	-23.93	2 15	220 241	13	0.8462	0.9231	target from/to=[220,241]	-20.6	0.078
LVANscaffold_1646_9393	TRINITY_DN40357_c0_g1_i8	Pva-miR-novel_11	XP_020776732.1glycine N-acyltransferase-like protein 3	158	-23.93	2 15	220 241	13	0.8462	0.9231	target from/to=[220,241]	-20.6	0.0777
LVANscaffold_1646_9393	TRINITY_DN40357_c0_g1_i9	Pva-miR-novel_11	XP_018007458.1PREDICTED: uncharacterized protein LOC108665237	158	-23.93	2 15	147 168	13	0.8462	0.9231	target from/to=[149,168]	-20.8	0.203
LVANscaffold_1646_9393	TRINITY_DN40368_c0_g1_i1	Pva-miR-novel_11	XP_021925846.1spectrin beta chain isoform X7	163	-25.96	2 18	218 238	16	0.875	0.875	target from/to=[725,746]	-20.8	0.25
LVANscaffold_1646_9393	TRINITY_DN40368_c0_g1_i3	Pva-miR-novel_11	XP_021925844.1spectrin beta chain isoform X5	163	-25.96	2 18	218 238	16	0.875	0.875	target from/to=[725,746]	-20.8	0.25
LVANscaffold_1646_9393	TRINITY_DN40368_c0_g1_i6	Pva-miR-novel_11	XP_018020656.1 spectrin beta chain-like	163	-25.96	2 18	218 238	16	0.875	0.875	target from/to=[725,746]	-20.8	0.25
LVANscaffold_1646_9393	TRINITY_DN40368_c0_g1_i9	Pva-miR-novel_11	XP_018020656.1 spectrin beta chain-like	163	-25.96	2 18	218 238	16	0.875	0.875	target from/to=[725,746]	-20.8	0.25
LVANscaffold_1646_9393	TRINITY_DN40470_c1_g2_i1	Pva-miR-novel_11	XP_018018747.1PREDICTED: uncharacterized protein LOC108675263 isoform X2	159	-23.67	2 21	921 943	20	0.65	0.85	target from/to=[921,943]	-20.9	0.0834
LVANscaffold_1646_9393	TRINITY_DN40487_c0_g3_i2	Pva-miR-novel_11	XP_968571.3 ornithine decarboxylase 1	163	-30.05	2 21	85 108	21	0.7619	0.7619	target from/to=[85,108]	-25.2	0.182
LVANscaffold_1646_9393	TRINITY_DN40487_c0_g3_i4	Pva-miR-novel_11	XP_001604390.2 ornithine decarboxylase 1-like	163	-30.05	2 21	85 108	21	0.7619	0.7619	target from/to=[85,108]	-25.2	0.18
LVANscaffold_1646_9393	TRINITY_DN40487_c0_g3_i6	Pva-miR-novel_11	XP_968571.3 ornithine decarboxylase 1	163	-30.05	2 21	85 108	21	0.7619	0.7619	target from/to=[85,108]	-25.2	0.181
LVANscaffold_1646_9393	TRINITY_DN40505_c1_g1_i2	Pva-miR-novel_11	XP_015589753.1 intersectin-1 isoform X19	158	-25.95	2 21	851 871	19	0.7368	0.7895	target from/to=[851,871]	-20.4	0.0103
LVANscaffold_1646_9393	TRINITY_DN40505_c1_g1_i6	Pva-miR-novel_11	XP_015589752.1 intersectin-1 isoform X18	158	-25.95	2 21	785 805	19	0.7368	0.7895	target from/to=[785,805]	-20.4	0.0103
LVANscaffold_1646_9393	TRINITY_DN40561_c3_g1_i1	Pva-miR-novel_11	XP_018909596.1 succinate dehydrogenase assembly factor 4, mitochondrial-like	164	-24.92	2 17	412 433	15	0.8667	0.8667	target from/to=[412,433]	-22	0.198
LVANscaffold_1646_9393	TRINITY_DN40648_c0_g2_i2	Pva-miR-novel_11	XP_018027033.1PREDICTED: uncharacterized protein LOC108682385 isoform X5	163	-26.45	2 21	215 238	21	0.7143	0.8095	target from/to=[215,238]	-21.8	0.173
LVANscaffold_1646_9393	TRINITY_DN40706_c4_g1_i2	Pva-miR-novel_11	XP_018020622.1 conserved oligomeric Golgi complex subunit 1-like	162	-26.93	2 20	2940 2962	19	0.7368	0.8421	target from/to=[2940,2962]	-22.2	0.116
LVANscaffold_1646_9393	TRINITY_DN40762_c1_g1_i2	Pva-miR-novel_11	XP_018024773.1 adenosine deaminase-like	170	-24.45	2 21	825 845	19	0.8421	0.8421	target from/to=[825,845]	-22.1	0.0745
LVANscaffold_1646_9393	TRINITY_DN40762_c1_g1_i8	Pva-miR-novel_11	XP_018024773.1 adenosine deaminase-like	170	-24.45	2 21	825 845	19	0.8421	0.8421	target from/to=[825,845]	-22.1	0.0745
LVANscaffold_1646_9393	TRINITY_DN41094_c0_g1_i3	Pva-miR-novel_11	XP_018012603.1 period circadian protein-like	147	-20.76	2 21	270 293	21	0.619	0.7143	target from/to=[4143,4167]	-20.2	0.037
LVANscaffold_1646_9393	TRINITY_DN41094_c0_g1_i4	Pva-miR-novel_11	XP_018012603.1 period circadian protein-like	147	-20.76	2 21	270 293	21	0.619	0.7143	target from/to=[4104,4128]	-20.2	0.037
LVANscaffold_1646_9393	TRINITY_DN41317_c6_g1_i2	Pva-miR-novel_11	XP_018022224.1 transcription elongation factor B polypeptide 3-like isoform X1	163	-23.58	2 21	824 847	21	0.7619	0.7619	target from/to=[828,847]	-20.2	0.00233
LVANscaffold_1646_9393	TRINITY_DN41317_c6_g1_i2	Pva-miR-novel_11	XP_018022224.1 transcription elongation factor B polypeptide 3-like isoform X1	155	-23.27	2 21	1848 1870	20	0.65	0.8	target from/to=[828,847]	-20.2	0.00233
LVANscaffold_1646_9393	TRINITY_DN41406_c2_g1_i2	Pva-miR-novel_11	XP_002427418.1Ecdysone receptor, putative	162	-30.8	2 21	5591 5614	21	0.7143	0.8571	target from/to=[5592,5614]	-24.9	0.329
LVANscaffold_1646_9393	TRINITY_DN41480_c0_g3_i2	Pva-miR-novel_11	XP_018020935.1 heterogeneous nuclear ribonucleoprotein K-like isoform X3	166	-27.21	2 20	350 373	20	0.8	0.8	target from/to=[349,373]	-22.4	0.168
LVANscaffold_1646_9393	TRINITY_DN41480_c0_g3_i3	Pva-miR-novel_11	XP_018020933.1 heterogeneous nuclear ribonucleoprotein K-like isoform X3	166	-27.21	2 20	350 373	20	0.8	0.8	target from/to=[349,373]	-22.4	0.168
LVANscaffold_1646_9393	TRINITY_DN41523_c2_g2_i2	Pva-miR-novel_11	XP_018009201.1 troponin C-like isoform X1	157	-25.71	2 20	451 471	18	0.7222	0.8333	target from/to=[451,471]	-22.4	0.24
LVANscaffold_1646_9393	TRINITY_DN41523_c2_g2_i4	Pva-miR-novel_11	XP_018009201.1 troponin C-like isoform X1	157	-25.71	2 20	353 373	18	0.7222	0.8333	target from/to=[353,373]	-22.4	0.24
LVANscaffold_1646_9393	TRINITY_DN41547_c0_g1_i3	Pva-miR-novel_11	XP_018016072.1 active breakpoint cluster region-related protein-like	157	-23.83	2 14	2140 2161	12	0.9167	0.9167	target from/to=[2140,2161]	-20.9	0.0638
LVANscaffold_1646_9393	TRINITY_DN41547_c0_g1_i5	Pva-miR-novel_11	XP_018016072.1 active breakpoint cluster region-related protein-like	157	-23.83	2 14	2140 2161	12	0.9167	0.9167	target from/to=[2140,2161]	-20.9	0.0635
LVANscaffold_1646_9393	TRINITY_DN41580_c5_g1_i1	Pva-miR-novel_11	XP_018010382.1 ubiquitin carboxyl-terminal hydrolase 19-like	159	-24.78	2 20	2444 2465	18	0.6667	0.8333	target from/to=[2445,2465]	-21	0.164
LVANscaffold_1646_9393	TRINITY_DN41580_c5_g1_i1	Pva-miR-novel_11	XP_018010382.1 ubiquitin carboxyl-terminal hydrolase 19-like	146	-21.7	2 21	1244 1264	19	0.6842	0.6842	target from/to=[2445,2465]	-21	0.164
LVANscaffold_1646_9393	TRINITY_DN41749_c3_g1_i2	Pva-miR-novel_11	XP_015113087.1 eukaryotic translation initiation factor 4E transporter-like isoform X4	157	-25.65	2 21	924 943	19	0.6842	0.8421	target from/to=[924,943]	-20.4	0.319
LVANscaffold_1646_9393	TRINITY_DN41749_c3_g1_i5	Pva-miR-novel_11	XP_015113087.1 eukaryotic translation initiation factor 4E transporter-like isoform X4	157	-25.65	2 21	924 943	19	0.6842	0.8421	target from/to=[924,943]	-20.4	0.319
LVANscaffold_1646_9393	TRINITY_DN42002_c0_g1_i10	Pva-miR-novel_11	XP_021915261.1 titin	164	-24.52	2 17	1514 1535	15	0.8	0.9333	target from/to=[1514,1535]	-21.1	0.376
LVANscaffold_1646_9393	TRINITY_DN42002_c0_g1_i14	Pva-miR-novel_11	XP_021915261.1 titin	164	-24.52	2 17	1514 1535	15	0.8	0.9333	target from/to=[1514,1535]	-21.1	0.376
LVANscaffold_1646_9393	TRINITY_DN42002_c0_g1_i3	Pva-miR-novel_11	XP_021915261.1 titin	164	-24.52	2 17	1514 1535	15	0.8	0.9333	target from/to=[1514,1535]	-21.1	0.376
LVANscaffold_1646_9393	TRINITY_DN42002_c0_g1_i7	Pva-miR-novel_11	XP_018574013.1 titin isoform X5	164	-24.52	2 17	1514 1535	15	0.8	0.9333	target from/to=[1514,1535]	-21.1	0.376
LVANscaffold_1646_9393	TRINITY_DN42002_c0_g1_i8	Pva-miR-novel_11	XP_021915261.1 titin	164	-24.52	2 17	1514 1535	15	0.8	0.9333	target from/to=[1514,1535]	-21.1	0.376
LVANscaffold_1646_9393	TRINITY_DN42043_c0_g2_i1	Pva-miR-novel_11	XP_015589042.1 ubiquinone biosynthesis protein COQ9, mitochondrial isoform X1	154	-23.88	2 20	273 296	20	0.7	0.75	target from/to=[273,296]	-20.4	0.318
LVANscaffold_1646_9393	TRINITY_DN42086_c2_g4_i1	Pva-miR-novel_11	XP_018058191.1 serine/threonine-protein kinase PINK1, mitochondrial	170	-25.71	2 19	2370 2391	17	0.8235	0.8824	target from/to=[2369,2391]	-21.9	0.26
LVANscaffold_1646_9393	TRINITY_DN42302_c0_g4_i2	Pva-miR-novel_11	XP_014271837.1 serine-rich adhesin for platelets isoform X2	147	-20.45	2 20	6313 6334	18	0.6111	0.7222	target from/to=[2479,2499]	-22.8	0.362
LVANscaffold_1646_9393	TRINITY_DN42302_c0_g4_i2	Pva-miR-novel_11	XP_014271837.1 serine-rich adhesin for platelets isoform X2	165	-27.2	2 20	2479 2499	18	0.7778	0.8889	target from/to=[2479,2499]	-22.8	0.362
LVANscaffold_1646_9393	TRINITY_DN42302_c0_g4_i4	Pva-miR-novel_11	XP_014271837.1 serine-rich adhesin for platelets isoform X2	165	-27.2	2 20	2479 2499	18	0.7778	0.8889	target from/to=[2479,2499]	-22.8	0.362
LVANscaffold_1646_9393	TRINITY_DN42302_c0_g4_i4	Pva-miR-novel_11	XP_014271837.1 serine-rich adhesin for platelets isoform X2	147	-20.45	2 20	6313 6334	18	0.6111	0.7222	target from/to=[2479,2499]	-22.8	0.362
LVANscaffold_1646_9393	TRINITY_DN42502_c0_g2_i3	Pva-miR-novel_11	XP_018027488.1 E3 ubiquitin-protein ligase Bre1-like	157	-24.93	2 19	70 92	18	0.7222	0.8333	target from/to=[70,92]	-20.7	0.0616
LVANscaffold_1646_9393	TRINITY_DN42502_c0_g2_i5	Pva-miR-novel_11	XP_014610055.1 E3 ubiquitin-protein ligase Bre1 isoform X3	157	-24.93	2 19	1073 1095	18	0.7222	0.8333	target from/to=[1073,1095]	-20.7	0.0675
LVANscaffold_1646_9393	TRINITY_DN42796_c5_g2_i1	Pva-miR-novel_11	XP_018027246.1 CTD nuclear envelope phosphatase 1-like	156	-26.66	2 21	1174 1195	19	0.6842	0.7368	target from/to=[1174,1195]	-22.24	0.304
LVANscaffold_1646_9393	TRINITY_DN42840_c0_g2_i2	Pva-miR-novel_11	XP_018007876.1 ubiquitin-protein ligase E3C-like	165	-24.39	2 20	321 341	18	0.8333	0.8333	target from/to=[321,341]	-20.1	0.289
LVANscaffold_1646_9393	TRINITY_DN42948_c4_g2_i1	Pva-miR-novel_11	XP_018025463.1 zinc finger MIZ domain-containing protein 1-like isoform X1	167	-32.38	2 21	360 383	21	0.7619	0.8095	target from/to=[360,383]	-25.6	0.0475
LVANscaffold_1646_9393	TRINITY_DN43018_c3_g2_i1	Pva-miR-novel_11	XP_007898762.1 zinc finger protein 236	151	-23.85	2 21	5151 5173	20	0.7	0.7	target from/to=[5151,5173]	-20.6	0.0592
LVANscaffold_1646_9393	TRINITY_DN43018_c3_g2_i1	Pva-miR-novel_11	XP_007898762.1 zinc finger protein 236	155	-23.86	2 21	296 318	20	0.7	0.75	target from/to=[5151,5173]	-20.6	0.0592
LVANscaffold_1646_9393	TRINITY_DN43018_c3_g2_i1	Pva-miR-novel_11	XP_007898762.1 zinc finger protein 236	146	-20.94	2 21	424 444	19	0.6316	0.7368	target from/to=[5151,5173]	-20.6	0.0592
LVANscaffold_1646_9393	TRINITY_DN43287_c2_g1_i2	Pva-miR-novel_11	XP_018014808.1PREDICTED: uncharacterized protein LOC108671746	160	-23.06	2 21	618 639	19	0.6842	0.7895	target from/to=[1299,1320]	-22.3	0.345
LVANscaffold_1646_9393	TRINITY_DN43287_c2_g1_i2	Pva-miR-novel_11	XP_018014808.1PREDICTED: uncharacterized protein LOC108671746	160	-20.86	2 21	1440 1461	19	0.6842	0.7895	target from/to=[1299,1320]	-22.3	0.345
LVANscaffold_1646_9393	TRINITY_DN43287_c2_g1_i2	Pva-miR-novel_11	XP_018014808.1PREDICTED: uncharacterized protein LOC108671746	159	-24.36	2 16	1299 1320	14	0.7857	0.9286	target from/to=[1299,1320]	-22.3	0.345
LVANscaffold_1646_9393	TRINITY_DN43396_c1_g2_i1	Pva-miR-novel_11	XP_013779577.1serine/threonine-protein phosphatase 6 catalytic subunit isoform X1	150	-25.51	2 21	302 325	21	0.7143	0.7143	target from/to=[302,325]	-20.14	0.123
LVANscaffold_1646_9393	TRINITY_DN43397_c1_g3_i1	Pva-miR-novel_11	XP_015916151.1RUN domain-containing protein 1	166	-32.77	2 21	1365 1391	24	0.75	0.7917	target from/to=[376,397]	-20.6	0.1
LVANscaffold_1646_9393	TRINITY_DN43484_c0_g1_i2	Pva-miR-novel_11	XP_008194157.1 zinc finger protein Xfin isoform X1	154	-20.48	2 16	4508 4531	16	0.8125	0.8125	target from/to=[3037,3059]	-21.1	0.357
LVANscaffold_1646_9393	TRINITY_DN43484_c0_g1_i2	Pva-miR-novel_11	XP_008194157.1 zinc finger protein Xfin isoform X1	157	-22.3	2 21	2022 2043	20	0.75	0.8	target from/to=[3037,3059]	-21.1	0.357
LVANscaffold_1646_9393	TRINITY_DN43484_c0_g1_i2	Pva-miR-novel_11	XP_008194157.1 zinc finger protein Xfin isoform X1	157	-21.45	2 14	2516 2537	12	0.9167	0.9167	target from/to=[3037,3059]	-21.1	0.357
LVANscaffold_1646_9393	TRINITY_DN43484_c0_g1_i4	Pva-miR-novel_11	XP_008194157.1 zinc finger protein Xfin isoform X1	157	-22.3	2 21	2022 2043	20	0.75	0.8	target from/to=[3037,3059]	-21.1	0.357
LVANscaffold_1646_9393	TRINITY_DN43484_c0_g1_i4	Pva-miR-novel_11	XP_008194157.1 zinc finger protein Xfin isoform X1	157	-21.45	2 14	2516 2537	12	0.9167	0.9167	target from/to=[3037,3059]	-21.1	0.357
LVANscaffold_1646_9393	TRINITY_DN43484_c0_g1_i4	Pva-miR-novel_11	XP_008194157.1 zinc finger protein Xfin isoform X1	154	-20.48	2 16	4454 4477	16	0.8125	0.8125	target from/to=[3037,3059]	-21.1	0.357
LVANscaffold_1646_9393	TRINITY_DN43484_c0_g1_i6	Pva-miR-novel_11	XP_008194157.1 zinc finger protein Xfin isoform X1	157	-21.45	2 14	2516 2537	12	0.9167	0.9167	target from/to=[3037,3059]	-21.1	0.357
LVANscaffold_1646_9393	TRINITY_DN43484_c0_g1_i6	Pva-miR-novel_11	XP_008194157.1 zinc finger protein Xfin isoform X1	154	-20.48	2 16	4598 4621	16	0.8125	0.8125	target from/to=[3037,3059]	-21.1	0.357
LVANscaffold_1646_9393	TRINITY_DN43484_c0_g1_i6	Pva-miR-novel_11	XP_008194157.1 zinc finger protein Xfin isoform X1	157	-22.3	2 21	2022 2043	20	0.75	0.8	target from/to=[3037,3059]	-21.1	0.357
LVANscaffold_1646_9393	TRINITY_DN43516_c1_g1_i1	Pva-miR-novel_11	XP_017784567.1 putative inhibitor of apoptosis	173	-28.69	2 19	100 122	18	0.8889	0.8889	target from/to=[98,122]	-24.5	0.113
LVANscaffold_1646_9393	TRINITY_DN43647_c0_g1_i1	Pva-miR-novel_11	XP_015510915.1PREDICTED: uncharacterized protein LOC107217769	162	-25.19	2 21	92 112	19	0.7368	0.8421	target from/to=[89,112]	-21.3	0.0984
LVANscaffold_1646_9393	TRINITY_DN43799_c0_g1_i12	Pva-miR-novel_11	XP_022178522.1vascular endothelial growth factor receptor 1 isoform X2	165	-27.23	2 20	2306 2326	18	0.8333	0.8333	target from/to=[2305,2326]	-22.4	0.261
LVANscaffold_1646_9393	TRINITY_DN43799_c0_g1_i13	Pva-miR-novel_11	XP_021928981.1vascular endothelial growth factor receptor 2-like isoform X2	165	-27.23	2 20	2494 2514	18	0.8333	0.8333	target from/to=[2493,2514]	-22.4	0.261
LVANscaffold_1646_9393	TRINITY_DN43799_c0_g1_i6	Pva-miR-novel_11	XP_015379291.1 vascular endothelial growth factor receptor 1 isoform X2	165	-27.23	2 20	2306 2326	18	0.8333	0.8333	target from/to=[2305,2326]	-22.4	0.261
LVANscaffold_1646_9393	TRINITY_DN43799_c0_g1_i7	Pva-miR-novel_11	XP_021928981.1vascular endothelial growth factor receptor 2-like isoform X2	165	-27.23	2 20	2494 2514	18	0.8333	0.8333	target from/to=[2493,2514]	-22.4	0.261
LVANscaffold_1646_9393	TRINITY_DN43831_c4_g1_i1	Pva-miR-novel_11	XP_022249363.1protein tramtrack, beta isoform-like isoform X5	155	-23.1	2 21	589 613	22	0.6818	0.7273	target from/to=[473,496]	-21.6	0.263
LVANscaffold_1646_9393	TRINITY_DN43831_c4_g1_i1	Pva-miR-novel_11	XP_022249363.1protein tramtrack, beta isoform-like isoform X5	155	-25.55	2 21	473 496	21	0.619	0.8095	target from/to=[473,496]	-21.6	0.263
LVANscaffold_1646_9393	TRINITY_DN43831_c4_g1_i2	Pva-miR-novel_11	XP_022249360.1protein tramtrack, beta isoform-like isoform X1	155	-25.55	2 21	1021 1044	21	0.619	0.8095	target from/to=[1021,1044]	-21.6	0.27
LVANscaffold_1646_9393	TRINITY_DN43831_c4_g1_i2	Pva-miR-novel_11	XP_022249360.1protein tramtrack, beta isoform-like isoform X1	155	-23.1	2 21	1137 1161	22	0.6818	0.7273	target from/to=[1021,1044]	-21.6	0.27
LVANscaffold_1646_9393	TRINITY_DN43939_c4_g1_i1	Pva-miR-novel_11	XP_018007330.1 mucin-19-like	163	-29.7	2 21	1013 1036	21	0.7143	0.8095	target from/to=[1013,1036]	-26.7	0.192
LVANscaffold_1646_9393	TRINITY_DN43939_c4_g1_i1	Pva-miR-novel_11	XP_018007330.1 mucin-19-like	152	-23.73	2 13	79 100	11	0.9091	0.9091	target from/to=[1013,1036]	-26.7	0.192
LVANscaffold_1646_9393	TRINITY_DN43974_c2_g1_i3	Pva-miR-novel_11	XP_014253432.1 zinc finger protein 37 isoform X2	162	-25.37	2 20	2038 2060	19	0.7368	0.8421	target from/to=[2038,2060]	-20.3	0.0275
LVANscaffold_1646_9393	TRINITY_DN43990_c0_g1_i1	Pva-miR-novel_11	XP_018019307.1 coatomer subunit beta-like	155	-24.68	2 21	1620 1642	20	0.65	0.8	target from/to=[1620,1642]	-21.7	0.00198
LVANscaffold_1646_9393	TRINITY_DN44194_c2_g3_i1	Pva-miR-novel_11	XP_018026039.1 beta-1,4-glucuronyltransferase 1-like	170	-31.01	2 21	312 332	19	0.7895	0.8947	target from/to=[312,332]	-28.6	0.233
LVANscaffold_1646_9393	TRINITY_DN44194_c2_g3_i2	Pva-miR-novel_11	XP_018026039.1 beta-1,4-glucuronyltransferase 1-like	170	-31.01	2 21	677 697	19	0.7895	0.8947	target from/to=[677,697]	-28.6	0.234
LVANscaffold_1646_9393	TRINITY_DN44355_c1_g1_i3	Pva-miR-novel_11	XP_021921002.1protein brunelleschi	149	-25.81	2 15	953 975	14	0.7857	0.8571	target from/to=[954,975]	-21.6	0.0946
LVANscaffold_1646_9393	TRINITY_DN44355_c1_g1_i3	Pva-miR-novel_11	XP_021921002.1protein brunelleschi	149	-20.43	2 20	2749 2769	18	0.6667	0.7778	target from/to=[954,975]	-21.6	0.0946
LVANscaffold_1646_9393	TRINITY_DN44521_c0_g1_i1	Pva-miR-novel_11	XP_018026164.1 carbohydrate sulfotransferase 1-like	168	-28.24	2 21	1394 1415	19	0.6842	0.8947	target from/to=[1394,1415]	-22.7	0.029
LVANscaffold_1646_9393	TRINITY_DN44521_c0_g1_i4	Pva-miR-novel_11	XP_018026164.1 carbohydrate sulfotransferase 1-like	168	-28.24	2 21	1394 1415	19	0.6842	0.8947	target from/to=[1394,1415]	-22.7	0.029
LVANscaffold_1646_9393	TRINITY_DN44550_c2_g2_i1	Pva-miR-novel_11	XP_013789180.1tyrosine decarboxylase-like	167	-24.41	2 21	689 712	21	0.7619	0.8095	target from/to=[689,712]	-20	0.226
LVANscaffold_1646_9393	TRINITY_DN44558_c2_g1_i2	Pva-miR-novel_11	XP_018006815.1PREDICTED: uncharacterized protein LOC108664663	158	-23.26	2 21	810 830	19	0.7368	0.7895	target from/to=[810,830]	-20.1	0.163
LVANscaffold_1646_9393	TRINITY_DN44576_c3_g1_i1	Pva-miR-novel_11	XP_018014164.1 bestrophin-3-like	157	-22.14	2 14	1482 1503	12	0.9167	0.9167	target from/to=[1482,1503]	-20.5	0.0654
LVANscaffold_1646_9393	TRINITY_DN44777_c1_g4_i2	Pva-miR-novel_11	XP_018021257.1 ubiquitin-conjugating enzyme E2 Q2-like	161	-23.61	2 20	731 751	18	0.7778	0.8333	target from/to=[730,751]	-20.4	0.0873
LVANscaffold_1646_9393	TRINITY_DN44777_c2_g1_i1	Pva-miR-novel_11	XP_021936625.1neuroendocrine convertase 1-like isoform X3	156	-24.46	2 17	1541 1562	15	0.8	0.8	target from/to=[1542,1562]	-20.4	0.369
LVANscaffold_1646_9393	TRINITY_DN44858_c0_g1_i5	Pva-miR-novel_11	XP_022095535.1myosin-11-like isoform X2	163	-25.92	2 16	4309 4330	14	0.8571	0.9286	target from/to=[4308,4330]	-23	0.0823
LVANscaffold_1646_9393	TRINITY_DN44858_c0_g1_i6	Pva-miR-novel_11	XP_022095536.1myosin-11-like isoform X2	163	-25.92	2 16	4483 4504	14	0.8571	0.9286	target from/to=[4482,4504]	-23	0.0823
LVANscaffold_1646_9393	TRINITY_DN44936_c0_g2_i1	Pva-miR-novel_11	XP_018023652.1 glutamine synthetase-like	153	-23.81	2 14	519 540	12	0.8333	0.9167	target from/to=[519,540]	-20.9	0.233
LVANscaffold_1646_9393	TRINITY_DN44936_c0_g2_i2	Pva-miR-novel_11	XP_018023652.1 glutamine synthetase-like	153	-23.81	2 14	278 299	12	0.8333	0.9167	target from/to=[278,299]	-20.9	0.238
LVANscaffold_1646_9393	TRINITY_DN44936_c0_g2_i6	Pva-miR-novel_11	XP_018023652.1 glutamine synthetase-like	153	-23.81	2 14	280 301	12	0.8333	0.9167	target from/to=[280,301]	-20.9	0.224
LVANscaffold_1646_9393	TRINITY_DN8821_c0_g1_i1	Pva-miR-novel_11	XP_018910664.1 probable N-acetyltransferase CML3	163	-28.88	2 21	592 614	20	0.7	0.85	target from/to=[592,614]	-25.6	0.248
LVANscaffold_1654_9453	TRINITY_DN15501_c0_g1_i1	Pva-pmiR-44	XP_008484518.1PREDICTED: uncharacterized protein LOC103521189	155	-22.87	2 16	107 128	14	0.7857	0.8571	target from/to=[112,128]	-20.1	0.134
LVANscaffold_1654_9453	TRINITY_DN28362_c0_g1_i1	Pva-pmiR-44	XP_022788084.1ras-related protein ORAB-1	151	-26.32	2 21	61 84	21	0.619	0.7619	target from/to=[61,84]	-24.6	0.292
LVANscaffold_1654_9453	TRINITY_DN30499_c0_g1_i1	Pva-pmiR-44	XP_001634826.1predicted protein	169	-26.1	2 18	813 834	16	0.875	0.875	target from/to=[813,834]	-23.1	0.252
LVANscaffold_1654_9453	TRINITY_DN31467_c0_g1_i1	Pva-pmiR-44	XP_018016201.1PREDICTED: uncharacterized protein LOC108672942	158	-26.27	2 16	852 875	16	0.8125	0.875	target from/to=[857,875]	-23.8	0.11
LVANscaffold_1654_9453	TRINITY_DN31470_c0_g1_i1	Pva-pmiR-44	XP_018007465.1 cadherin-related tumor suppressor-like	164	-22.48	2 21	4431 4452	19	0.7368	0.7895	target from/to=[4431,4452]	-22.4	0.235
LVANscaffold_1654_9453	TRINITY_DN33282_c0_g2_i1	Pva-pmiR-44	XP_018011888.1PREDICTED: uncharacterized protein LOC108669110	150	-22.8	2 21	71 94	21	0.6667	0.7619	target from/to=[71,94]	-20	0.157
LVANscaffold_1654_9453	TRINITY_DN33501_c4_g1_i2	Pva-pmiR-44	XP_018012170.1 ATP synthase subunit O, mitochondrial-like	146	-23.94	2 21	913 936	21	0.6667	0.7143	target from/to=[913,936]	-21.5	0.117
LVANscaffold_1654_9453	TRINITY_DN33907_c2_g5_i1	Pva-pmiR-44	XP_013384948.1 nuclear pore membrane glycoprotein 210-like	151	-23.47	2 20	1348 1367	18	0.7778	0.7778	target from/to=[1348,1367]	-20.6	0.277
LVANscaffold_1654_9453	TRINITY_DN33907_c2_g5_i1	Pva-pmiR-44	XP_013384948.1 nuclear pore membrane glycoprotein 210-like	151	-21.11	2 21	100 122	20	0.7	0.7	target from/to=[1348,1367]	-20.6	0.277
LVANscaffold_1654_9453	TRINITY_DN34700_c2_g5_i1	Pva-pmiR-44	XP_018018917.1PREDICTED: uncharacterized protein LOC108675418	165	-23.83	2 18	337 358	16	0.8125	0.875	target from/to=[337,358]	-23.1	0.286
LVANscaffold_1654_9453	TRINITY_DN34848_c6_g3_i1	Pva-pmiR-44	XP_018017233.1 exosome complex component RRP41-like	154	-24.41	2 21	594 617	21	0.7143	0.7619	target from/to=[594,617]	-21.3	0.219
LVANscaffold_1654_9453	TRINITY_DN35536_c0_g1_i2	Pva-pmiR-44	XP_018023298.1 CSC1-like protein 2	155	-24.08	2 18	919 943	19	0.7368	0.8421	target from/to=[919,943]	-21.1	0.142
LVANscaffold_1654_9453	TRINITY_DN35536_c0_g1_i2	Pva-pmiR-44	XP_018023298.1 CSC1-like protein 2	156	-24.93	2 19	1593 1616	19	0.7368	0.8421	target from/to=[919,943]	-21.1	0.142
LVANscaffold_1654_9453	TRINITY_DN35574_c2_g4_i2	Pva-pmiR-44	XP_012261823.1telomere length regulation protein TEL2 homolog	160	-25.32	2 13	3001 3022	11	1	1	target from/to=[3001,3022]	-22.64	0.177
LVANscaffold_1654_9453	TRINITY_DN35684_c0_g1_i2	Pva-pmiR-44	XP_018319605.1 protein C19orf12 homolog	148	-24.31	2 18	631 653	17	0.7059	0.7647	target from/to=[633,653]	-20.4	0.0699
LVANscaffold_1654_9453	TRINITY_DN35684_c0_g1_i4	Pva-pmiR-44	XP_021926978.1protein C19orf12 homolog	148	-24.31	2 18	437 459	17	0.7059	0.7647	target from/to=[439,459]	-20.4	0.0687
LVANscaffold_1654_9453	TRINITY_DN35926_c1_g2_i1	Pva-pmiR-44	XP_021921759.1N-lysine methyltransferase KMT5A isoform X2	169	-28	2 18	2246 2267	16	0.875	0.875	target from/to=[2245,2267]	-27.5	0.0227
LVANscaffold_1654_9453	TRINITY_DN36286_c1_g1_i1	Pva-pmiR-44	XP_018026395.1 ankyrin repeat domain-containing protein 17-like isoform X4	148	-24.03	2 21	195 214	19	0.6842	0.7895	target from/to=[195,214]	-21.6	0.183
LVANscaffold_1654_9453	TRINITY_DN36286_c1_g1_i2	Pva-pmiR-44	XP_013391595.1 ankyrin repeat and KH domain-containing protein 1-like	148	-24.03	2 21	195 214	19	0.6842	0.7895	target from/to=[195,214]	-21.6	0.168
LVANscaffold_1654_9453	TRINITY_DN36487_c3_g3_i1	Pva-pmiR-44	XP_021925676.1LMBR1 domain-containing protein 2 homolog	158	-20.73	2 19	2568 2589	17	0.7647	0.7647	target from/to=[1269,1287]	-20	0.0785
LVANscaffold_1654_9453	TRINITY_DN36669_c0_g5_i2	Pva-pmiR-44	XP_021934342.1E3 ubiquitin-protein ligase UBR5 isoform X3	159	-20.96	2 20	7492 7513	18	0.7222	0.7778	target from/to=[1766,1791]	-20.3	0.14
LVANscaffold_1654_9453	TRINITY_DN36669_c0_g5_i2	Pva-pmiR-44	XP_021934342.1E3 ubiquitin-protein ligase UBR5 isoform X3	158	-23.93	2 20	1769 1791	19	0.7368	0.7895	target from/to=[1766,1791]	-20.3	0.14
LVANscaffold_1654_9453	TRINITY_DN36935_c0_g1_i1	Pva-pmiR-44	XP_018021583.1 mediator of RNA polymerase II transcription subunit 15-like isoform X3	160	-22.6	2 18	623 645	17	0.8235	0.8235	target from/to=[624,645]	-20.5	0.284
LVANscaffold_1654_9453	TRINITY_DN36966_c3_g3_i1	Pva-pmiR-44	XP_021938169.1histone-lysine N-methyltransferase 2C	154	-24.92	2 20	992 1017	22	0.6818	0.7273	target from/to=[2478,2498]	-23.9	0.329
LVANscaffold_1654_9453	TRINITY_DN36966_c3_g3_i4	Pva-pmiR-44	XP_021938169.1histone-lysine N-methyltransferase 2C	154	-24.92	2 20	992 1017	22	0.6818	0.7273	target from/to=[2364,2384]	-23.9	0.329
LVANscaffold_1654_9453	TRINITY_DN37214_c1_g1_i3	Pva-pmiR-44	XP_018027333.1 low-density lipoprotein receptor-related protein 2-like	151	-21.25	2 21	12428 12451	21	0.6667	0.7143	target from/to=[12428,12451]	-21.5	0.0602
LVANscaffold_1654_9453	TRINITY_DN37452_c0_g2_i1	Pva-pmiR-44	XP_006564044.1 WD repeat-containing protein 75	158	-28.89	2 21	725 749	22	0.6818	0.8182	target from/to=[724,749]	-25.1	0.123
LVANscaffold_1654_9453	TRINITY_DN37656_c0_g1_i1	Pva-pmiR-44	XP_018900729.1 RNA-binding protein Musashi homolog 2-like	160	-23.96	2 17	2288 2309	15	0.8	0.8667	target from/to=[2287,2309]	-21	0.137
LVANscaffold_1654_9453	TRINITY_DN37656_c0_g1_i2	Pva-pmiR-44	XP_018900727.1 RNA-binding protein Musashi homolog 2-like	160	-23.96	2 17	2372 2393	15	0.8	0.8667	target from/to=[2371,2393]	-21	0.137
LVANscaffold_1654_9453	TRINITY_DN38117_c1_g4_i1	Pva-pmiR-44	XP_018011455.1 vesicle transport protein SFT2B-like	154	-24.59	2 20	377 399	19	0.6842	0.7895	target from/to=[377,399]	-21.6	0.359
LVANscaffold_1654_9453	TRINITY_DN38117_c1_g4_i2	Pva-pmiR-44	XP_015511813.1 vesicle transport protein SFT2B	154	-24.59	2 20	353 375	19	0.6842	0.7895	target from/to=[353,375]	-21.6	0.359
LVANscaffold_1654_9453	TRINITY_DN38175_c3_g1_i1	Pva-pmiR-44	XP_005997371.1 acyl-coenzyme A thioesterase 1-like	157	-21.74	2 18	112 133	16	0.75	0.8125	target from/to=[670,690]	-22.4	0.353
LVANscaffold_1654_9453	TRINITY_DN38175_c3_g1_i2	Pva-pmiR-44	XP_014691248.1 acyl-coenzyme A thioesterase 1-like	157	-21.74	2 18	112 133	16	0.75	0.8125	target from/to=[670,690]	-22.4	0.355
LVANscaffold_1654_9453	TRINITY_DN38175_c3_g1_i3	Pva-pmiR-44	XP_007886311.1 acyl-coenzyme A thioesterase 1-like	157	-21.74	2 18	112 133	16	0.75	0.8125	target from/to=[670,690]	-22.4	0.354
LVANscaffold_1654_9453	TRINITY_DN38281_c9_g1_i10	Pva-pmiR-44	XP_015123141.1 SH3 domain-containing RING finger protein 3-like isoform X1	175	-28.14	2 20	2802 2823	18	0.8333	0.8889	target from/to=[2802,2823]	-21.4	0.0847
LVANscaffold_1654_9453	TRINITY_DN38293_c0_g1_i2	Pva-pmiR-44	XP_018011748.1 cytosolic phospholipase A2-like isoform X2	149	-26.34	2 16	2074 2097	16	0.8125	0.8125	target from/to=[2075,2097]	-22.7	0.00935
LVANscaffold_1654_9453	TRINITY_DN38362_c1_g1_i1	Pva-pmiR-44	XP_018011586.1PREDICTED: uncharacterized protein LOC108668843, partial	165	-28.13	2 19	409 431	18	0.7778	0.8889	target from/to=[409,431]	-23.9	0.101
LVANscaffold_1654_9453	TRINITY_DN38362_c1_g1_i11	Pva-pmiR-44	XP_018011586.1PREDICTED: uncharacterized protein LOC108668843, partial	165	-28.13	2 19	409 431	18	0.7778	0.8889	target from/to=[409,431]	-23.9	0.105
LVANscaffold_1654_9453	TRINITY_DN38362_c1_g1_i3	Pva-pmiR-44	XP_018011586.1PREDICTED: uncharacterized protein LOC108668843, partial	165	-28.13	2 19	258 280	18	0.7778	0.8889	target from/to=[258,280]	-23.9	0.105
LVANscaffold_1654_9453	TRINITY_DN38362_c1_g1_i6	Pva-pmiR-44	XP_018011586.1PREDICTED: uncharacterized protein LOC108668843, partial	165	-28.13	2 19	409 431	18	0.7778	0.8889	target from/to=[409,431]	-23.9	0.105
LVANscaffold_1654_9453	TRINITY_DN38362_c1_g1_i9	Pva-pmiR-44	XP_018011586.1PREDICTED: uncharacterized protein LOC108668843, partial	165	-28.13	2 19	258 280	18	0.7778	0.8889	target from/to=[258,280]	-23.9	0.0963
LVANscaffold_1654_9453	TRINITY_DN38802_c1_g2_i10	Pva-pmiR-44	XP_021940165.1 DENN domain-containing protein 4C	155	-23.83	2 20	3688 3708	19	0.7368	0.8421	target from/to=[3688,3708]	-21.2	0.18
LVANscaffold_1654_9453	TRINITY_DN38802_c1_g2_i11	Pva-pmiR-44	XP_018027582.1 platelet binding protein GspB-like	155	-23.83	2 20	3688 3708	19	0.7368	0.8421	target from/to=[3688,3708]	-21.2	0.18
LVANscaffold_1654_9453	TRINITY_DN39064_c5_g5_i1	Pva-pmiR-44	XP_013387692.1 methionine synthase-like	153	-21.53	2 21	3648 3669	20	0.75	0.75	target from/to=[3648,3669]	-20	0.174
LVANscaffold_1654_9453	TRINITY_DN39661_c1_g1_i2	Pva-pmiR-44	XP_016907745.1 nuclear factor of activated T-cells 5-like	158	-23.48	2 20	682 704	19	0.7368	0.7895	target from/to=[683,704]	-20.4	0.0917
LVANscaffold_1654_9453	TRINITY_DN39661_c1_g1_i4	Pva-pmiR-44	XP_016907745.1 nuclear factor of activated T-cells 5-like	158	-23.48	2 20	682 704	19	0.7368	0.7895	target from/to=[683,704]	-20.4	0.0916
LVANscaffold_1654_9453	TRINITY_DN39753_c0_g1_i1	Pva-pmiR-44	XP_021951589.1LETM1 domain-containing protein 1-like	167	-21.71	2 20	838 859	18	0.7778	0.8333	target from/to=[838,859]	-21.1	0.13
LVANscaffold_1654_9453	TRINITY_DN39753_c0_g1_i2	Pva-pmiR-44	XP_018331695.1 LETM1 domain-containing protein 1	167	-21.71	2 20	838 859	18	0.7778	0.8333	target from/to=[838,859]	-21.1	0.131
LVANscaffold_1654_9453	TRINITY_DN39756_c0_g1_i1	Pva-pmiR-44	XP_003425288.1 COP9 signalosome complex subunit 2	161	-24.1	2 21	527 546	19	0.7895	0.7895	target from/to=[527,546]	-23.4	0.176
LVANscaffold_1654_9453	TRINITY_DN39775_c0_g5_i1	Pva-pmiR-44	XP_018020908.1 protein N-terminal asparagine amidohydrolase-like isoform X1	162	-27.12	2 21	194 214	19	0.7368	0.8421	target from/to=[369,390]	-22.4	0.0113
LVANscaffold_1654_9453	TRINITY_DN39775_c0_g5_i2	Pva-pmiR-44	XP_018020908.1 protein N-terminal asparagine amidohydrolase-like isoform X1	162	-27.12	2 21	201 221	19	0.7368	0.8421	target from/to=[376,397]	-22.4	0.0113
LVANscaffold_1654_9453	TRINITY_DN39882_c1_g1_i8	Pva-pmiR-44	XP_016913769.1 transcription factor CP2-like protein 1 isoform X2	152	-20.84	2 21	2079 2102	22	0.7273	0.7727	target from/to=[3264,3282]	-20.5	0.177
LVANscaffold_1654_9453	TRINITY_DN39882_c1_g1_i8	Pva-pmiR-44	XP_016913769.1 transcription factor CP2-like protein 1 isoform X2	154	-23.71	2 17	3262 3282	15	0.8	0.8667	target from/to=[3264,3282]	-20.5	0.177
LVANscaffold_1654_9453	TRINITY_DN39882_c1_g1_i9	Pva-pmiR-44	XP_008195831.1 transcription factor CP2-like protein 1 isoform X1	152	-20.84	2 21	2016 2039	22	0.7273	0.7727	target from/to=[3201,3219]	-20.5	0.177
LVANscaffold_1654_9453	TRINITY_DN39882_c1_g1_i9	Pva-pmiR-44	XP_008195831.1 transcription factor CP2-like protein 1 isoform X1	154	-23.71	2 17	3199 3219	15	0.8	0.8667	target from/to=[3201,3219]	-20.5	0.177
LVANscaffold_1654_9453	TRINITY_DN40034_c0_g2_i2	Pva-pmiR-44	XP_018013583.1 progestin and adipoQ receptor family member 3-like	163	-27.89	2 21	594 616	20	0.7	0.85	target from/to=[594,616]	-23.4	0.358
LVANscaffold_1654_9453	TRINITY_DN40091_c0_g1_i1	Pva-pmiR-44	XP_013406712.1 sec1 family domain-containing protein 2-like isoform X2	156	-23.69	2 13	149 170	11	0.9091	1	target from/to=[149,170]	-20.1	0.108
LVANscaffold_1654_9453	TRINITY_DN40091_c0_g1_i2	Pva-pmiR-44	XP_021922683.1sec1 family domain-containing protein 2-like isoform X3	156	-23.69	2 13	149 170	11	0.9091	1	target from/to=[149,170]	-20.1	0.107
LVANscaffold_1654_9453	TRINITY_DN40125_c3_g3_i5	Pva-pmiR-44	XP_019766527.1 serine/threonine-protein phosphatase 2B catalytic subunit 3-like	159	-24.71	2 21	1659 1681	20	0.65	0.85	target from/to=[1662,1681]	-20.7	0.217
LVANscaffold_1654_9453	TRINITY_DN40125_c3_g3_i8	Pva-pmiR-44	XP_018356292.1 serine/threonine-protein phosphatase 2B catalytic subunit 2-like isoform X3	159	-24.71	2 21	1784 1806	20	0.65	0.85	target from/to=[1787,1806]	-20.7	0.217
LVANscaffold_1654_9453	TRINITY_DN40259_c1_g1_i4	Pva-pmiR-44	XP_018008976.1 TBC1 domain family member 24-like isoform X3	166	-30.85	2 21	1016 1036	19	0.7368	0.8947	target from/to=[1015,1036]	-21.5	0.188
LVANscaffold_1654_9453	TRINITY_DN40259_c1_g1_i4	Pva-pmiR-44	XP_018008976.1 TBC1 domain family member 24-like isoform X3	166	-30.85	2 21	1016 1036	19	0.7368	0.8947	target from/to=[1531,1552]	-20	0.0715
LVANscaffold_1654_9453	TRINITY_DN40259_c1_g1_i6	Pva-pmiR-44	XP_018008976.1 TBC1 domain family member 24-like isoform X3	166	-30.85	2 21	1016 1036	19	0.7368	0.8947	target from/to=[1531,1552]	-20	0.0716
LVANscaffold_1654_9453	TRINITY_DN40259_c1_g1_i6	Pva-pmiR-44	XP_018008976.1 TBC1 domain family member 24-like isoform X3	166	-30.85	2 21	1016 1036	19	0.7368	0.8947	target from/to=[1015,1036]	-21.5	0.188
LVANscaffold_1654_9453	TRINITY_DN40327_c0_g1_i2	Pva-pmiR-44	XP_021365018.1uncharacterized protein LOC110457888	156	-25.28	2 18	911 933	17	0.7647	0.8235	target from/to=[911,933]	-23.6	0.379
LVANscaffold_1654_9453	TRINITY_DN40798_c0_g2_i7	Pva-pmiR-44	XP_021356893.1nuclear apoptosis-inducing factor 1-like	160	-28.32	2 19	582 605	19	0.7895	0.8421	target from/to=[582,605]	-24.1	0.337
LVANscaffold_1654_9453	TRINITY_DN40835_c0_g1_i2	Pva-pmiR-44	XP_018021431.1 zinc finger protein 729-like	161	-26.11	2 21	4242 4263	20	0.75	0.85	target from/to=[4242,4263]	-25.9	0.311
LVANscaffold_1654_9453	TRINITY_DN40952_c1_g1_i14	Pva-pmiR-44	XP_021942531.1G patch domain-containing protein 2 isoform X1	172	-27.09	2 21	50 71	19	0.7895	0.8421	target from/to=[50,71]	-24.4	0.23
LVANscaffold_1654_9453	TRINITY_DN40952_c1_g1_i6	Pva-pmiR-44	XP_021942532.1G patch domain-containing protein 2 isoform X2	172	-27.09	2 21	50 71	19	0.7895	0.8421	target from/to=[50,71]	-24.4	0.23
LVANscaffold_1654_9453	TRINITY_DN40952_c1_g1_i9	Pva-pmiR-44	XP_017758101.1 G patch domain-containing protein 2-like	172	-27.09	2 21	50 71	19	0.7895	0.8421	target from/to=[50,71]	-24.4	0.226
LVANscaffold_1654_9453	TRINITY_DN40986_c0_g1_i1	Pva-pmiR-44	XP_017839001.1 monocarboxylate transporter 12 isoform X1	149	-20.91	2 20	76 96	18	0.6667	0.7778	target from/to=[305,326]	-20	0.226
LVANscaffold_1654_9453	TRINITY_DN41276_c2_g1_i2	Pva-pmiR-44	XP_019647980.1 zinc finger FYVE domain-containing protein 1-like isoform X2	161	-23.51	2 18	1453 1474	16	0.75	0.875	target from/to=[1454,1474]	-22	0.0532
LVANscaffold_1654_9453	TRINITY_DN42287_c4_g2_i1	Pva-pmiR-44	XP_018019897.1PREDICTED: uncharacterized protein CG43867-like	157	-22.35	2 21	1205 1224	19	0.7368	0.7895	target from/to=[1205,1224]	-20.8	0.294
LVANscaffold_1654_9453	TRINITY_DN42400_c0_g2_i1	Pva-pmiR-44	XP_011602054.1 hsc70-interacting protein	151	-22.08	2 13	680 702	12	0.9167	0.9167	target from/to=[682,702]	-20.5	0.354
LVANscaffold_1654_9453	TRINITY_DN42400_c0_g2_i2	Pva-pmiR-44	XP_011602054.1 hsc70-interacting protein	151	-22.08	2 13	680 702	12	0.9167	0.9167	target from/to=[682,702]	-20.5	0.354
LVANscaffold_1654_9453	TRINITY_DN42673_c1_g1_i1	Pva-pmiR-44	XP_018025133.1 transcription elongation factor SPT5-like	147	-20.23	2 20	1958 1979	18	0.6111	0.7222	target from/to=[562,585]	-22.7	0.00266
LVANscaffold_1654_9453	TRINITY_DN42673_c1_g1_i1	Pva-pmiR-44	XP_018025133.1 transcription elongation factor SPT5-like	150	-22.03	2 18	563 585	18	0.7778	0.7778	target from/to=[562,585]	-22.7	0.00266
LVANscaffold_1654_9453	TRINITY_DN42835_c0_g1_i1	Pva-pmiR-44	XP_021919153.1S phase cyclin A-associated protein in the endoplasmic reticulum-like	161	-27.5	2 20	1646 1669	20	0.8	0.8	target from/to=[1652,1669]	-23.9	0.0876
LVANscaffold_1654_9453	TRINITY_DN42889_c0_g2_i1	Pva-pmiR-44	XP_013421325.1PREDICTED: uncharacterized protein LOC106181488	162	-22.36	2 19	13 34	17	0.7647	0.8235	target from/to=[882,904]	-21.5	0.384
LVANscaffold_1654_9453	TRINITY_DN42889_c0_g2_i1	Pva-pmiR-44	XP_013421325.1PREDICTED: uncharacterized protein LOC106181488	155	-21.83	2 21	882 904	20	0.7	0.75	target from/to=[882,904]	-21.5	0.384
LVANscaffold_1654_9453	TRINITY_DN43288_c1_g1_i1	Pva-pmiR-44	XP_013404601.1 zinc finger protein 839-like	146	-23.95	2 17	2849 2876	21	0.7143	0.7143	target from/to=[3096,3118]	-25.1	0.105
LVANscaffold_1654_9453	TRINITY_DN43288_c1_g1_i1	Pva-pmiR-44	XP_013404601.1 zinc finger protein 839-like	160	-28.63	2 18	3096 3118	17	0.7647	0.8824	target from/to=[3096,3118]	-25.1	0.105
LVANscaffold_1654_9453	TRINITY_DN43336_c1_g1_i3	Pva-pmiR-44	XP_021930800.1endothelial PAS domain-containing protein 1-like isoform X2	161	-24.67	2 21	3404 3425	20	0.75	0.85	target from/to=[645,667]	-20.2	0.347
LVANscaffold_1654_9453	TRINITY_DN43336_c1_g1_i3	Pva-pmiR-44	XP_021930800.1endothelial PAS domain-containing protein 1-like isoform X2	161	-24.67	2 21	3404 3425	20	0.75	0.85	target from/to=[3404,3425]	-23.5	0.228
LVANscaffold_1654_9453	TRINITY_DN43336_c1_g1_i5	Pva-pmiR-44	XP_021930799.1endothelial PAS domain-containing protein 1-like isoform X1	161	-24.67	2 21	3533 3554	20	0.75	0.85	target from/to=[645,667]	-20.2	0.347
LVANscaffold_1654_9453	TRINITY_DN43336_c1_g1_i5	Pva-pmiR-44	XP_021930799.1endothelial PAS domain-containing protein 1-like isoform X1	161	-24.67	2 21	3533 3554	20	0.75	0.85	target from/to=[3533,3554]	-23.5	0.228
LVANscaffold_1654_9453	TRINITY_DN43400_c4_g1_i1	Pva-pmiR-44	XP_018017391.1 probable nuclear transport factor 2	156	-22.61	2 21	1271 1292	19	0.6842	0.7368	target from/to=[1255,1276]	-20.4	0.0671
LVANscaffold_1654_9453	TRINITY_DN43400_c4_g1_i2	Pva-pmiR-44	XP_018017391.1 probable nuclear transport factor 2	156	-22.61	2 21	1460 1481	19	0.6842	0.7368	target from/to=[1444,1465]	-20.4	0.0671
LVANscaffold_1654_9453	TRINITY_DN43442_c1_g1_i13	Pva-pmiR-44	XP_017127931.1 venom serine protease Bi-VSP	157	-22.02	2 21	72 93	20	0.75	0.8	target from/to=[72,93]	-21.5	0.0203
LVANscaffold_1654_9453	TRINITY_DN43442_c1_g1_i2	Pva-pmiR-44	XP_018010232.1 serine proteinase stubble-like	157	-22.02	2 21	72 93	20	0.75	0.8	target from/to=[72,93]	-21.5	0.0203
LVANscaffold_1654_9453	TRINITY_DN43442_c1_g1_i3	Pva-pmiR-44	XP_017127931.1 venom serine protease Bi-VSP	157	-22.02	2 21	72 93	20	0.75	0.8	target from/to=[72,93]	-21.5	0.0205
LVANscaffold_1654_9453	TRINITY_DN43442_c1_g1_i8	Pva-pmiR-44	XP_018010232.1 serine proteinase stubble-like	157	-22.02	2 21	72 93	20	0.75	0.8	target from/to=[72,93]	-21.5	0.0205
LVANscaffold_1654_9453	TRINITY_DN43914_c6_g1_i2	Pva-pmiR-44	XP_013410587.1 sperm-specific protein PHI-2B-like	172	-31.54	2 21	718 739	19	0.7368	0.8947	target from/to=[718,739]	-22.6	0.362
LVANscaffold_1654_9453	TRINITY_DN43914_c6_g1_i3	Pva-pmiR-44	XP_013410587.1 sperm-specific protein PHI-2B-like	172	-31.54	2 21	429 450	19	0.7368	0.8947	target from/to=[429,450]	-22.6	0.361
LVANscaffold_1654_9453	TRINITY_DN43914_c6_g1_i8	Pva-pmiR-44	XP_013410587.1 sperm-specific protein PHI-2B-like	172	-31.54	2 21	429 450	19	0.7368	0.8947	target from/to=[429,450]	-22.6	0.359
LVANscaffold_1654_9453	TRINITY_DN43914_c6_g1_i9	Pva-pmiR-44	XP_013410587.1 sperm-specific protein PHI-2B-like	172	-31.54	2 21	718 739	19	0.7368	0.8947	target from/to=[718,739]	-22.6	0.361
LVANscaffold_1654_9453	TRINITY_DN43983_c4_g2_i2	Pva-pmiR-44	XP_018010853.1 proton-coupled folate transporter-like	152	-23.61	2 21	760 780	20	0.75	0.75	target from/to=[760,780]	-21.1	0.131
LVANscaffold_1654_9453	TRINITY_DN44103_c3_g1_i3	Pva-pmiR-44	XP_021369070.1transmembrane protein 59-like	160	-25.52	2 18	545 567	17	0.7647	0.8824	target from/to=[544,567]	-23	0.227
LVANscaffold_1654_9453	TRINITY_DN44117_c1_g1_i1	Pva-pmiR-44	XP_021936472.1von Willebrand factor A domain-containing protein 8 isoform X1	147	-22.6	2 21	737 759	20	0.65	0.7	target from/to=[737,759]	-20	0.0391
LVANscaffold_1654_9453	TRINITY_DN44347_c1_g1_i2	Pva-pmiR-44	XP_018019757.1 probable citrate synthase 1, mitochondrial	159	-31.83	2 18	403 426	18	0.7778	0.8889	target from/to=[404,426]	-26.9	0.256
LVANscaffold_1654_9453	TRINITY_DN44347_c1_g1_i3	Pva-pmiR-44	XP_018019757.1 probable citrate synthase 1, mitochondrial	159	-31.83	2 18	403 426	18	0.7778	0.8889	target from/to=[404,426]	-26.9	0.256
LVANscaffold_1654_9453	TRINITY_DN44390_c3_g1_i1	Pva-pmiR-44	XP_018022650.1 fatty acyl-CoA reductase 1-like	157	-23.35	2 21	1084 1103	19	0.7368	0.7895	target from/to=[1084,1103]	-22.7	0.248
LVANscaffold_1654_9453	TRINITY_DN44464_c4_g1_i1	Pva-pmiR-44	XP_018016130.1 serine-rich adhesin for platelets-like	160	-24.9	2 21	340 361	19	0.6316	0.8421	target from/to=[336,361]	-25.2	0.302
LVANscaffold_1654_9453	TRINITY_DN44663_c3_g1_i6	Pva-pmiR-44	XP_018015734.1 monocarboxylate transporter 14-like	155	-25.12	2 21	2058 2080	20	0.7	0.75	target from/to=[2058,2080]	-22.8	0.388
LVANscaffold_1654_9453	TRINITY_DN44679_c0_g1_i1	Pva-pmiR-44	XP_018025416.1 proteasome-associated protein ECM29 homolog	157	-24.14	2 21	4291 4310	19	0.6842	0.8421	target from/to=[4291,4310]	-21.3	0.361
LVANscaffold_1654_9453	TRINITY_DN44712_c0_g3_i2	Pva-pmiR-44	XP_018010489.1PREDICTED: uncharacterized protein LOC108667899	162	-25.17	2 19	811 832	17	0.7647	0.8235	target from/to=[812,832]	-22.7	0.125
LVANscaffold_1654_9453	TRINITY_DN44888_c5_g2_i2	Pva-pmiR-44	XP_018022033.1PREDICTED: uncharacterized protein LOC108678184	158	-22.98	2 16	2291 2313	15	0.8667	0.8667	target from/to=[2289,2313]	-22.8	2.7e-05
LVANscaffold_1654_9453	TRINITY_DN44985_c0_g1_i1	Pva-pmiR-44	XP_013421325.1PREDICTED: uncharacterized protein LOC106181488	157	-28.24	2 21	897 916	19	0.7368	0.7895	target from/to=[897,916]	-26.3	0.157
LVANscaffold_1654_9453	TRINITY_DN45121_c0_g2_i3	Pva-pmiR-44	XP_020710620.1dystrophin, isoforms A/C/F/G/H-like isoform X9	156	-22.53	2 18	6441 6463	17	0.7647	0.8235	target from/to=[5130,5149]	-20.6	0.208
LVANscaffold_1654_9453	TRINITY_DN45259_c1_g1_i2	Pva-pmiR-44	XP_018653228.1KRAB-A domain-containing protein	155	-23.9	2 20	861 882	18	0.6667	0.7778	target from/to=[3035,3058]	-24.7	0.0849
LVANscaffold_1752_10269	TRINITY_DN13600_c0_g1_i1	Pva-mirR-133	XP_022249508.1serine/threonine-protein kinase STK11-like	150	-24.85	2 21	1729 1749	19	0.6842	0.7368	target from/to=[560,579]	-27.3	0.0105
LVANscaffold_1752_10269	TRINITY_DN23217_c0_g1_i2	Pva-mirR-133	XP_018013193.1 endoplasmic reticulum aminopeptidase 1-like	162	-26	2 20	2491 2514	20	0.75	0.8	target from/to=[2490,2514]	-23.5	0.264
LVANscaffold_1752_10269	TRINITY_DN27311_c0_g1_i1	Pva-mirR-133	XP_018012578.1 histone-lysine N-methyltransferase SETMAR-like	150	-25.81	2 19	776 797	17	0.6471	0.7647	target from/to=[779,797]	-22.2	0.284
LVANscaffold_1752_10269	TRINITY_DN31290_c0_g1_i1	Pva-mirR-133	XP_017887032.1 GTPase-activating protein and VPS9 domain-containing protein 1 isoform X2	145	-22.14	2 10	2322 2343	8	1	1	target from/to=[3358,3378]	-25.5	0.0786
LVANscaffold_1752_10269	TRINITY_DN31290_c0_g1_i2	Pva-mirR-133	XP_017887032.1 GTPase-activating protein and VPS9 domain-containing protein 1 isoform X2	145	-22.14	2 10	2343 2364	8	1	1	target from/to=[3379,3399]	-25.5	0.0786
LVANscaffold_1752_10269	TRINITY_DN31730_c0_g1_i1	Pva-mirR-133	XP_018016076.1PREDICTED: uncharacterized protein LOC108672842	162	-24.53	2 21	226 246	19	0.7895	0.7895	target from/to=[225,246]	-23.4	0.0207
LVANscaffold_1752_10269	TRINITY_DN32145_c0_g1_i1	Pva-mirR-133	XP_011339816.1 U4/U6 small nuclear ribonucleoprotein Prp4	169	-27.73	2 19	458 480	18	0.8333	0.8889	target from/to=[458,480]	-23.1	0.000527
LVANscaffold_1752_10269	TRINITY_DN32327_c0_g3_i1	Pva-mirR-133	XP_018026822.1 endoribonuclease Dcr-1-like	162	-27.63	2 20	3130 3153	20	0.75	0.8	target from/to=[3130,3153]	-24.1	0.167
LVANscaffold_1752_10269	TRINITY_DN33054_c2_g1_i1	Pva-mirR-133	XP_018022339.1 alpha-protein kinase 1-like isoform X1	162	-31.63	2 21	541 564	21	0.7619	0.8095	target from/to=[541,564]	-27.2	0.227
LVANscaffold_1752_10269	TRINITY_DN33446_c0_g3_i1	Pva-mirR-133	XP_015584999.1 26S proteasome non-ATPase regulatory subunit 9	160	-26.48	2 13	542 563	11	1	1	target from/to=[541,563]	-24.3	0.255
LVANscaffold_1752_10269	TRINITY_DN33446_c0_g3_i2	Pva-mirR-133	XP_011451757.1 26S proteasome non-ATPase regulatory subunit 9	160	-26.48	2 13	523 544	11	1	1	target from/to=[522,544]	-24.3	0.255
LVANscaffold_1752_10269	TRINITY_DN33712_c0_g2_i2	Pva-mirR-133	XP_018007046.1 cytosolic purine 5'-nucleotidase-like isoform X3	150	-23.53	2 19	408 429	17	0.7059	0.7059	target from/to=[408,429]	-21.4	0.139
LVANscaffold_1752_10269	TRINITY_DN33712_c0_g2_i3	Pva-mirR-133	XP_018007046.1 cytosolic purine 5'-nucleotidase-like isoform X3	150	-23.53	2 19	408 429	17	0.7059	0.7059	target from/to=[408,429]	-21.4	0.139
LVANscaffold_1752_10269	TRINITY_DN33791_c5_g1_i1	Pva-mirR-133	XP_018025223.1 histone-lysine N-methyltransferase NSD2-like isoform X2	160	-26.71	2 13	1303 1324	11	1	1	target from/to=[1303,1324]	-23.7	0.0283
LVANscaffold_1752_10269	TRINITY_DN33931_c4_g4_i1	Pva-mirR-133	---NA---	156	-21.77	2 21	160 181	19	0.6842	0.7368	target from/to=[160,181]	-21	0.0556
LVANscaffold_1752_10269	TRINITY_DN33931_c4_g4_i2	Pva-mirR-133	XP_013184823.1 ubiquitin-conjugating enzyme E2 G2	156	-21.77	2 21	484 505	19	0.6842	0.7368	target from/to=[484,505]	-21	0.0598
LVANscaffold_1752_10269	TRINITY_DN34047_c5_g2_i4	Pva-mirR-133	XP_014248464.1 protein O-linked-mannose beta-1,2-N-acetylglucosaminyltransferase 1-like	153	-23.76	2 21	500 521	20	0.75	0.75	target from/to=[500,521]	-21.4	0.156
LVANscaffold_1752_10269	TRINITY_DN34084_c0_g5_i1	Pva-mirR-133	XP_015910728.1suppressor of cytokine signaling 5-like	150	-28.15	2 21	1053 1073	19	0.6842	0.7368	target from/to=[1053,1073]	-23.5	0.304
LVANscaffold_1752_10269	TRINITY_DN34100_c0_g1_i5	Pva-mirR-133	XP_006615984.1 calcium/calmodulin-dependent protein kinase type II subunit delta-like isoform X10	164	-26.6	2 17	700 721	15	0.8667	0.8667	target from/to=[700,721]	-21.7	0.295
LVANscaffold_1752_10269	TRINITY_DN34100_c0_g1_i6	Pva-mirR-133	XP_021925559.1calcium/calmodulin-dependent protein kinase type II alpha chain isoform X22	164	-26.6	2 17	700 721	15	0.8667	0.8667	target from/to=[700,721]	-21.7	0.296
LVANscaffold_1752_10269	TRINITY_DN34292_c1_g1_i1	Pva-mirR-133	XP_018015881.1 phosphatidylinositide phosphatase SAC2-like	156	-23.26	2 21	3070 3091	19	0.6842	0.7368	target from/to=[3070,3091]	-22.1	0.0728
LVANscaffold_1752_10269	TRINITY_DN34292_c1_g1_i2	Pva-mirR-133	XP_018015881.1 phosphatidylinositide phosphatase SAC2-like	156	-23.26	2 21	3289 3310	19	0.6842	0.7368	target from/to=[3289,3310]	-22.1	0.0728
LVANscaffold_1752_10269	TRINITY_DN35346_c0_g1_i1	Pva-mirR-133	XP_021942854.1NEDD8-activating enzyme E1 regulatory subunit	161	-24.98	2 14	1010 1031	12	0.9167	1	target from/to=[1006,1031]	-24.1	0.158
LVANscaffold_1752_10269	TRINITY_DN35403_c0_g1_i1	Pva-mirR-133	XP_018016100.1 protein bric-a-brac 2-like isoform X1	156	-24.76	2 13	605 626	11	0.9091	1	target from/to=[605,626]	-21.3	0.0544
LVANscaffold_1752_10269	TRINITY_DN35476_c6_g2_i1	Pva-mirR-133	XP_011858564.1PREDICTED: uncharacterized protein LOC105556100	147	-22.2	2 17	1310 1332	16	0.75	0.75	target from/to=[1380,1401]	-22.4	0.108
LVANscaffold_1752_10269	TRINITY_DN35476_c6_g2_i1	Pva-mirR-133	XP_011858564.1PREDICTED: uncharacterized protein LOC105556100	168	-27	2 21	1380 1401	19	0.7368	0.8421	target from/to=[1380,1401]	-22.4	0.108
LVANscaffold_1752_10269	TRINITY_DN35554_c0_g2_i1	Pva-mirR-133	XP_018027340.1 serine-rich adhesin for platelets-like	161	-25.07	2 21	354 373	19	0.7895	0.7895	target from/to=[352,373]	-22.7	0.11
LVANscaffold_1752_10269	TRINITY_DN35573_c1_g2_i1	Pva-mirR-133	XP_018026404.1 zinc finger protein 501-like	164	-32.07	2 21	1776 1797	19	0.7368	0.7895	target from/to=[1776,1797]	-29.2	0.0417
LVANscaffold_1752_10269	TRINITY_DN35573_c1_g2_i1	Pva-mirR-133	XP_018026404.1 zinc finger protein 501-like	157	-22.99	2 21	1590 1609	19	0.7368	0.7895	target from/to=[1776,1797]	-29.2	0.0417
LVANscaffold_1752_10269	TRINITY_DN35573_c1_g2_i1	Pva-mirR-133	XP_018026404.1 zinc finger protein 501-like	154	-21.98	2 20	1 21	20	0.65	0.8	target from/to=[1776,1797]	-29.2	0.0417
LVANscaffold_1752_10269	TRINITY_DN35573_c1_g2_i3	Pva-mirR-133	XP_018026404.1 zinc finger protein 501-like	157	-22.99	2 21	1658 1677	19	0.7368	0.7895	target from/to=[1844,1865]	-29.2	0.0417
LVANscaffold_1752_10269	TRINITY_DN35573_c1_g2_i3	Pva-mirR-133	XP_018026404.1 zinc finger protein 501-like	154	-21.98	2 20	1 21	20	0.65	0.8	target from/to=[1844,1865]	-29.2	0.0417
LVANscaffold_1752_10269	TRINITY_DN35573_c1_g2_i3	Pva-mirR-133	XP_018026404.1 zinc finger protein 501-like	164	-32.07	2 21	1844 1865	19	0.7368	0.7895	target from/to=[1844,1865]	-29.2	0.0417
LVANscaffold_1752_10269	TRINITY_DN35573_c1_g2_i5	Pva-mirR-133	XP_018026404.1 zinc finger protein 501-like	157	-22.99	2 21	1611 1630	19	0.7368	0.7895	target from/to=[1797,1818]	-29.2	0.0417
LVANscaffold_1752_10269	TRINITY_DN35573_c1_g2_i5	Pva-mirR-133	XP_018026404.1 zinc finger protein 501-like	164	-32.07	2 21	1797 1818	19	0.7368	0.7895	target from/to=[1797,1818]	-29.2	0.0417
LVANscaffold_1752_10269	TRINITY_DN35573_c1_g2_i5	Pva-mirR-133	XP_018026404.1 zinc finger protein 501-like	154	-21.98	2 20	1 21	20	0.65	0.8	target from/to=[1797,1818]	-29.2	0.0417
LVANscaffold_1752_10269	TRINITY_DN35573_c1_g2_i6	Pva-mirR-133	XP_018026404.1 zinc finger protein 501-like	157	-22.99	2 21	1756 1775	19	0.7368	0.7895	target from/to=[1942,1963]	-29.2	0.0417
LVANscaffold_1752_10269	TRINITY_DN35573_c1_g2_i6	Pva-mirR-133	XP_018026404.1 zinc finger protein 501-like	154	-21.98	2 20	1 21	20	0.65	0.8	target from/to=[1942,1963]	-29.2	0.0417
LVANscaffold_1752_10269	TRINITY_DN35573_c1_g2_i6	Pva-mirR-133	XP_018026404.1 zinc finger protein 501-like	164	-32.07	2 21	1942 1963	19	0.7368	0.7895	target from/to=[1942,1963]	-29.2	0.0417
LVANscaffold_1752_10269	TRINITY_DN35573_c1_g2_i7	Pva-mirR-133	XP_018026404.1 zinc finger protein 501-like	164	-32.07	2 21	1921 1942	19	0.7368	0.7895	target from/to=[1921,1942]	-29.2	0.0417
LVANscaffold_1752_10269	TRINITY_DN35573_c1_g2_i7	Pva-mirR-133	XP_018026404.1 zinc finger protein 501-like	157	-22.99	2 21	1735 1754	19	0.7368	0.7895	target from/to=[1921,1942]	-29.2	0.0417
LVANscaffold_1752_10269	TRINITY_DN35573_c1_g2_i7	Pva-mirR-133	XP_018026404.1 zinc finger protein 501-like	154	-21.98	2 20	1 21	20	0.65	0.8	target from/to=[1921,1942]	-29.2	0.0417
LVANscaffold_1752_10269	TRINITY_DN35573_c1_g2_i8	Pva-mirR-133	XP_018026404.1 zinc finger protein 501-like	154	-21.98	2 20	1 21	20	0.65	0.8	target from/to=[1865,1886]	-29.2	0.0417
LVANscaffold_1752_10269	TRINITY_DN35573_c1_g2_i8	Pva-mirR-133	XP_018026404.1 zinc finger protein 501-like	157	-22.99	2 21	1679 1698	19	0.7368	0.7895	target from/to=[1865,1886]	-29.2	0.0417
LVANscaffold_1752_10269	TRINITY_DN35573_c1_g2_i8	Pva-mirR-133	XP_018026404.1 zinc finger protein 501-like	164	-32.07	2 21	1865 1886	19	0.7368	0.7895	target from/to=[1865,1886]	-29.2	0.0417
LVANscaffold_1752_10269	TRINITY_DN35636_c4_g2_i1	Pva-mirR-133	XP_018012192.1 semaphorin-5A-like isoform X1	163	-31.71	2 21	1301 1324	21	0.7619	0.7619	target from/to=[1304,1324]	-28.1	0.331
LVANscaffold_1752_10269	TRINITY_DN35648_c0_g1_i1	Pva-mirR-133	XP_018013731.1 nuclear pore complex protein DDB_G0274915-like	164	-25.51	2 17	554 575	15	0.8667	0.8667	target from/to=[554,575]	-21.2	0.00842
LVANscaffold_1752_10269	TRINITY_DN35648_c0_g1_i1	Pva-mirR-133	XP_018013731.1 nuclear pore complex protein DDB_G0274915-like	164	-25.51	2 17	554 575	15	0.8667	0.8667	target from/to=[1171,1193]	-20	0.155
LVANscaffold_1752_10269	TRINITY_DN35776_c2_g2_i1	Pva-mirR-133	XP_003748267.1 vitamin D3 receptor	164	-29.81	2 20	214 233	18	0.7778	0.8889	target from/to=[214,233]	-26.4	0.0811
LVANscaffold_1752_10269	TRINITY_DN35786_c2_g1_i1	Pva-mirR-133	XP_018026937.1 fatty acid hydroxylase domain-containing protein 2-like	157	-22.33	2 14	75 96	12	0.9167	0.9167	target from/to=[76,96]	-20.1	0.265
LVANscaffold_1752_10269	TRINITY_DN36179_c6_g1_i1	Pva-mirR-133	XP_022248853.1bone morphogenetic protein 3-like	156	-25.96	2 21	46 67	19	0.6842	0.7368	target from/to=[49,67]	-23	0.324
LVANscaffold_1752_10269	TRINITY_DN36286_c1_g1_i1	Pva-mirR-133	XP_018026395.1 ankyrin repeat domain-containing protein 17-like isoform X4	152	-24.03	2 21	2261 2282	19	0.6842	0.6842	target from/to=[2261,2282]	-22.49	0.00134
LVANscaffold_1752_10269	TRINITY_DN36403_c4_g3_i4	Pva-mirR-133	XP_018027303.1 DNA N6-methyl adenine demethylase-like isoform X1	152	-24.22	2 21	4541 4562	19	0.6842	0.6842	target from/to=[2821,2841]	-23	0.183
LVANscaffold_1752_10269	TRINITY_DN36403_c4_g3_i5	Pva-mirR-133	XP_018027304.1 DNA N6-methyl adenine demethylase-like isoform X2	152	-24.22	2 21	4289 4310	19	0.6842	0.6842	target from/to=[2821,2841]	-23	0.183
LVANscaffold_1752_10269	TRINITY_DN36477_c0_g1_i1	Pva-mirR-133	XP_018018724.1 ropporin-1-like protein	166	-25.15	2 21	1011 1031	19	0.7895	0.8421	target from/to=[1011,1031]	-22.6	0.377
LVANscaffold_1752_10269	TRINITY_DN36733_c1_g3_i1	Pva-mirR-133	XP_006623018.1 pecanex-like protein 1-like	151	-21.25	2 20	4678 4699	20	0.75	0.75	target from/to=[332,352]	-26.6	0.0311
LVANscaffold_1752_10269	TRINITY_DN36975_c2_g1_i1	Pva-mirR-133	XP_018013168.1 calponin homology domain-containing protein DDB_G0272472-like isoform X2	158	-25.82	2 21	359 383	22	0.7273	0.7727	target from/to=[359,383]	-23.1	0.0813
LVANscaffold_1752_10269	TRINITY_DN37144_c0_g1_i1	Pva-mirR-133	XP_018019142.1 myotubularin-related protein 13-like	145	-25.54	2 10	1419 1440	8	1	1	target from/to=[1421,1440]	-21.7	0.0381
LVANscaffold_1752_10269	TRINITY_DN37144_c0_g1_i4	Pva-mirR-133	XP_018019142.1 myotubularin-related protein 13-like	145	-25.54	2 10	1419 1440	8	1	1	target from/to=[1421,1440]	-21.7	0.0381
LVANscaffold_1752_10269	TRINITY_DN37159_c0_g1_i10	Pva-mirR-133	XP_021923293.1protein numb isoform X2	157	-26.56	2 15	55 78	15	0.8667	0.8667	target from/to=[57,78]	-21.7	0.125
LVANscaffold_1752_10269	TRINITY_DN37159_c0_g1_i15	Pva-mirR-133	XP_021923294.1protein numb isoform X3	157	-26.56	2 15	55 78	15	0.8667	0.8667	target from/to=[57,78]	-21.7	0.125
LVANscaffold_1752_10269	TRINITY_DN37159_c0_g1_i9	Pva-mirR-133	XP_021923294.1protein numb isoform X3	157	-26.56	2 15	55 78	15	0.8667	0.8667	target from/to=[57,78]	-21.7	0.124
LVANscaffold_1752_10269	TRINITY_DN37234_c1_g1_i2	Pva-mirR-133	XP_018082682.1 histone-lysine N-methyltransferase 2B-like	155	-26.34	2 17	5195 5217	16	0.75	0.875	target from/to=[5196,5217]	-21	0.114
LVANscaffold_1752_10269	TRINITY_DN37421_c2_g1_i1	Pva-mirR-133	XP_022333556.1uncharacterized protein LOC111130669	153	-24.31	2 21	184 203	19	0.7368	0.7368	target from/to=[184,203]	-22.2	0.111
LVANscaffold_1752_10269	TRINITY_DN37473_c0_g1_i2	Pva-mirR-133	XP_018015177.1 C-type mannose receptor 2-like isoform X3	154	-24.8	2 21	1368 1391	21	0.7143	0.7619	target from/to=[1369,1391]	-22.2	0.24
LVANscaffold_1752_10269	TRINITY_DN37473_c0_g1_i4	Pva-mirR-133	XP_018015177.1 C-type mannose receptor 2-like isoform X3	154	-24.8	2 21	1263 1286	21	0.7143	0.7619	target from/to=[1264,1286]	-22.2	0.239
LVANscaffold_1752_10269	TRINITY_DN37473_c0_g1_i6	Pva-mirR-133	XP_018023697.1PREDICTED: uncharacterized protein LOC108679559 isoform X4	154	-24.8	2 21	1762 1785	21	0.7143	0.7619	target from/to=[1763,1785]	-22.2	0.24
LVANscaffold_1752_10269	TRINITY_DN37473_c0_g1_i8	Pva-mirR-133	XP_018023697.1PREDICTED: uncharacterized protein LOC108679559 isoform X4	154	-24.8	2 21	1595 1618	21	0.7143	0.7619	target from/to=[1596,1618]	-22.2	0.24
LVANscaffold_1752_10269	TRINITY_DN37473_c0_g1_i9	Pva-mirR-133	XP_018015177.1 C-type mannose receptor 2-like isoform X3	154	-24.8	2 21	1535 1558	21	0.7143	0.7619	target from/to=[1536,1558]	-22.2	0.24
LVANscaffold_1752_10269	TRINITY_DN37687_c2_g1_i3	Pva-mirR-133	XP_018011177.1 V-type proton ATPase subunit B	151	-20.18	2 21	406 428	20	0.7	0.7	target from/to=[92,115]	-20.6	0.0334
LVANscaffold_1752_10269	TRINITY_DN37687_c2_g1_i6	Pva-mirR-133	XP_018011177.1 V-type proton ATPase subunit B	151	-20.18	2 21	462 484	20	0.7	0.7	target from/to=[148,171]	-20.6	0.0339
LVANscaffold_1752_10269	TRINITY_DN38162_c8_g2_i2	Pva-mirR-133	XP_021369558.1integrin-alpha FG-GAP repeat-containing protein 2-like	174	-32.59	2 20	485 507	19	0.8421	0.8947	target from/to=[485,507]	-31.2	0.149
LVANscaffold_1752_10269	TRINITY_DN38230_c6_g1_i2	Pva-mirR-133	XP_018011558.1 RNA-binding protein Nova-1-like	168	-30.53	2 17	2141 2162	15	0.8667	0.9333	target from/to=[2143,2162]	-26.7	0.133
LVANscaffold_1752_10269	TRINITY_DN38230_c6_g1_i6	Pva-mirR-133	XP_018011558.1 RNA-binding protein Nova-1-like	168	-30.53	2 17	2141 2162	15	0.8667	0.9333	target from/to=[2143,2162]	-26.7	0.133
LVANscaffold_1752_10269	TRINITY_DN38488_c2_g1_i1	Pva-mirR-133	XP_021913251.1enhancer of mRNA-decapping protein 4 isoform X1	159	-25.47	2 17	240 262	16	0.8125	0.875	target from/to=[2081,2102]	-27.1	0.138
LVANscaffold_1752_10269	TRINITY_DN38570_c5_g2_i1	Pva-mirR-133	XP_021930340.1dynamin-binding protein-like	164	-29.06	2 21	3766 3787	19	0.7368	0.7895	target from/to=[3766,3787]	-23	0.049
LVANscaffold_1752_10269	TRINITY_DN38701_c5_g1_i10	Pva-mirR-133	XP_015837597.1 ankyrin repeat and IBR domain-containing protein 1	157	-24.72	2 19	2168 2190	18	0.7778	0.7778	target from/to=[2168,2190]	-21.1	0.174
LVANscaffold_1752_10269	TRINITY_DN38701_c5_g1_i14	Pva-mirR-133	XP_015837597.1 ankyrin repeat and IBR domain-containing protein 1	157	-24.72	2 19	2168 2190	18	0.7778	0.7778	target from/to=[2168,2190]	-21.1	0.174
LVANscaffold_1752_10269	TRINITY_DN38772_c5_g3_i2	Pva-mirR-133	XP_018006650.1 THO complex subunit 1-like	164	-24.44	2 17	5123 5144	15	0.8667	0.8667	target from/to=[5122,5144]	-20.9	0.14
LVANscaffold_1752_10269	TRINITY_DN38834_c2_g1_i1	Pva-mirR-133	XP_021913639.1PAX-interacting protein 1-like isoform X3	156	-28.52	2 17	468 489	15	0.8	0.8	target from/to=[469,489]	-23.5	0.0238
LVANscaffold_1752_10269	TRINITY_DN39098_c3_g1_i2	Pva-mirR-133	XP_018012619.1 transcription factor Sox-8-like	166	-24.2	2 21	1868 1888	19	0.7895	0.8421	target from/to=[1868,1888]	-20.2	0.214
LVANscaffold_1752_10269	TRINITY_DN39098_c3_g1_i5	Pva-mirR-133	XP_018012619.1 transcription factor Sox-8-like	166	-24.2	2 21	1868 1888	19	0.7895	0.8421	target from/to=[1868,1888]	-20.2	0.214
LVANscaffold_1752_10269	TRINITY_DN39206_c2_g1_i15	Pva-mirR-133	XP_018021192.1 SWI/SNF-related matrix-associated actin-dependent regulator of chromatin subfamily E member 1-like isoform X2	163	-29.28	2 21	444 467	21	0.7619	0.7619	target from/to=[444,467]	-27.9	0.264
LVANscaffold_1752_10269	TRINITY_DN39206_c2_g1_i16	Pva-mirR-133	XP_018021193.1 SWI/SNF-related matrix-associated actin-dependent regulator of chromatin subfamily E member 1-like isoform X3	163	-29.28	2 21	444 467	21	0.7619	0.7619	target from/to=[444,467]	-27.9	0.264
LVANscaffold_1752_10269	TRINITY_DN39206_c2_g1_i17	Pva-mirR-133	XP_018021193.1 SWI/SNF-related matrix-associated actin-dependent regulator of chromatin subfamily E member 1-like isoform X3	163	-29.28	2 21	444 467	21	0.7619	0.7619	target from/to=[444,467]	-27.9	0.264
LVANscaffold_1752_10269	TRINITY_DN39206_c2_g1_i2	Pva-mirR-133	XP_018021192.1 SWI/SNF-related matrix-associated actin-dependent regulator of chromatin subfamily E member 1-like isoform X2	163	-29.28	2 21	444 467	21	0.7619	0.7619	target from/to=[444,467]	-27.9	0.264
LVANscaffold_1752_10269	TRINITY_DN39326_c3_g1_i2	Pva-mirR-133	XP_018006409.1 histone-lysine N-methyltransferase 2D-like	155	-22.21	2 16	2429 2450	14	0.7857	0.8571	target from/to=[2427,2450]	-21.5	0.136
LVANscaffold_1752_10269	TRINITY_DN39408_c6_g1_i6	Pva-mirR-133	XP_019723294.1 histone-lysine N-methyltransferase 2A-like	161	-26.61	2 14	316 337	12	0.9167	1	target from/to=[314,337]	-26.3	0.0975
LVANscaffold_1752_10269	TRINITY_DN39674_c1_g2_i1	Pva-mirR-133	XP_006816566.1 protein FAM188B-like	147	-22.4	2 16	329 350	14	0.7143	0.7857	target from/to=[326,350]	-20.8	0.034
LVANscaffold_1752_10269	TRINITY_DN39962_c0_g1_i1	Pva-mirR-133	XP_018906877.1 sushi, von Willebrand factor type A, EGF and pentraxin domain-containing protein 1	152	-22	2 13	2402 2423	11	0.9091	0.9091	target from/to=[2705,2725]	-24.8	0.11
LVANscaffold_1752_10269	TRINITY_DN39962_c0_g1_i3	Pva-mirR-133	XP_018013784.1PREDICTED: uncharacterized protein LOC108670800	152	-22	2 13	1197 1218	11	0.9091	0.9091	target from/to=[1500,1520]	-24.8	0.11
LVANscaffold_1752_10269	TRINITY_DN39962_c0_g1_i5	Pva-mirR-133	XP_018013784.1PREDICTED: uncharacterized protein LOC108670800	152	-22	2 13	1115 1136	11	0.9091	0.9091	target from/to=[1418,1438]	-24.8	0.11
LVANscaffold_1752_10269	TRINITY_DN40049_c2_g3_i1	Pva-mirR-133	XP_013887362.1 adenylyl cyclase-associated protein 1-like	152	-23.28	2 21	872 892	20	0.75	0.75	target from/to=[872,892]	-20.5	0.0108
LVANscaffold_1752_10269	TRINITY_DN40049_c2_g3_i2	Pva-mirR-133	XP_009666527.1 adenylyl cyclase-associated protein 1	152	-23.28	2 21	322 342	20	0.75	0.75	target from/to=[322,342]	-20.5	0.0107
LVANscaffold_1752_10269	TRINITY_DN40049_c2_g3_i3	Pva-mirR-133	XP_013887362.1 adenylyl cyclase-associated protein 1-like	152	-23.28	2 21	923 943	20	0.75	0.75	target from/to=[923,943]	-20.5	0.0108
LVANscaffold_1752_10269	TRINITY_DN40079_c0_g3_i1	Pva-mirR-133	XP_015518127.1 UPF0528 protein CG10038	150	-26.71	2 17	499 519	15	0.8	0.8	target from/to=[500,519]	-21.4	0.0809
LVANscaffold_1752_10269	TRINITY_DN40420_c7_g1_i4	Pva-mirR-133	XP_018016324.1 mitogen-activated protein kinase kinase kinase 1-like	160	-22.77	2 21	1085 1106	19	0.7368	0.7368	target from/to=[1086,1106]	-29	0.293
LVANscaffold_1752_10269	TRINITY_DN40457_c1_g3_i1	Pva-mirR-133	XP_018334527.1 TOX high mobility group box family member 4-B-like isoform X1	173	-32.33	2 18	1643 1664	16	0.875	0.9375	target from/to=[1643,1664]	-28.2	0.00548
LVANscaffold_1752_10269	TRINITY_DN40457_c1_g3_i2	Pva-mirR-133	XP_017770006.1 TOX high mobility group box family member 4-like isoform X1	173	-32.33	2 18	2024 2045	16	0.875	0.9375	target from/to=[2024,2045]	-28.2	0.00547
LVANscaffold_1752_10269	TRINITY_DN40506_c5_g1_i1	Pva-mirR-133	XP_018007534.1 large neutral amino acids transporter small subunit 1-like	163	-27.85	2 16	804 825	14	0.8571	0.9286	target from/to=[803,825]	-25.2	0.0266
LVANscaffold_1752_10269	TRINITY_DN40632_c1_g5_i1	Pva-mirR-133	XP_021914278.1heterogeneous nuclear ribonucleoprotein Q isoform X5	152	-28.7	2 17	362 383	15	0.7333	0.8	target from/to=[361,383]	-26.7	0.223
LVANscaffold_1752_10269	TRINITY_DN40632_c1_g5_i1	Pva-mirR-133	XP_021914278.1heterogeneous nuclear ribonucleoprotein Q isoform X5	152	-28.7	2 17	362 383	15	0.7333	0.8	target from/to=[685,706]	-21.7	0.31
LVANscaffold_1752_10269	TRINITY_DN40661_c1_g6_i1	Pva-mirR-133	XP_018009917.1 tubulin alpha-8 chain-like	158	-25.48	2 21	930 954	22	0.7273	0.7727	target from/to=[929,954]	-22.8	0.209
LVANscaffold_1752_10269	TRINITY_DN40814_c2_g1_i1	Pva-mirR-133	XP_018024075.1 serine-rich adhesin for platelets-like	153	-22.12	2 21	771 792	20	0.75	0.75	target from/to=[359,380]	-23.9	0.149
LVANscaffold_1752_10269	TRINITY_DN40956_c0_g1_i1	Pva-mirR-133	XP_021925828.1nuclear pore complex protein Nup160 homolog	146	-21.72	2 21	1376 1396	19	0.6842	0.6842	target from/to=[2357,2380]	-26.4	0.0449
LVANscaffold_1752_10269	TRINITY_DN40956_c0_g1_i1	Pva-mirR-133	XP_021925828.1nuclear pore complex protein Nup160 homolog	161	-30.6	2 14	2359 2380	12	0.9167	1	target from/to=[2357,2380]	-26.4	0.0449
LVANscaffold_1752_10269	TRINITY_DN41029_c1_g1_i1	Pva-mirR-133	XP_021920079.1CD109 antigen-like isoform X1	150	-20.63	2 11	154 175	9	1	1	target from/to=[152,175]	-20.4	0.0275
LVANscaffold_1752_10269	TRINITY_DN41029_c1_g1_i2	Pva-mirR-133	XP_021920079.1CD109 antigen-like isoform X1	150	-20.63	2 11	154 175	9	1	1	target from/to=[152,175]	-20.4	0.0275
LVANscaffold_1752_10269	TRINITY_DN41029_c1_g1_i4	Pva-mirR-133	XP_021920079.1CD109 antigen-like isoform X1	150	-20.63	2 11	154 175	9	1	1	target from/to=[152,175]	-20.4	0.0275
LVANscaffold_1752_10269	TRINITY_DN41029_c1_g1_i5	Pva-mirR-133	XP_021920079.1CD109 antigen-like isoform X1	150	-20.63	2 11	154 175	9	1	1	target from/to=[152,175]	-20.4	0.0275
LVANscaffold_1752_10269	TRINITY_DN41029_c1_g1_i7	Pva-mirR-133	XP_021920079.1CD109 antigen-like isoform X1	150	-20.63	2 11	154 175	9	1	1	target from/to=[152,175]	-20.4	0.0275
LVANscaffold_1752_10269	TRINITY_DN41037_c0_g3_i4	Pva-mirR-133	XP_018574499.1PREDICTED: uncharacterized protein LOC108913431	155	-27.18	2 17	568 590	16	0.8125	0.8125	target from/to=[567,590]	-25.3	0.0708
LVANscaffold_1752_10269	TRINITY_DN41037_c0_g3_i5	Pva-mirR-133	XP_015118793.1PREDICTED: uncharacterized protein LOC107042307	155	-27.18	2 17	583 605	16	0.8125	0.8125	target from/to=[582,605]	-25.3	0.0708
LVANscaffold_1752_10269	TRINITY_DN41052_c0_g2_i1	Pva-mirR-133	XP_018022390.1 myosin heavy chain, muscle-like isoform X3	158	-25.76	2 19	851 872	17	0.7647	0.7647	target from/to=[852,872]	-20.7	0.0383
LVANscaffold_1752_10269	TRINITY_DN41082_c4_g1_i1	Pva-mirR-133	YP_009220615.1 kinase	157	-25.75	2 18	2461 2482	16	0.75	0.8125	target from/to=[2461,2482]	-21.5	0.0355
LVANscaffold_1752_10269	TRINITY_DN41098_c1_g3_i1	Pva-mirR-133	XP_003727928.1 6-phosphogluconate dehydrogenase, decarboxylating isoform X2	160	-29.72	2 21	193 214	19	0.7368	0.7368	target from/to=[193,214]	-25.3	0.378
LVANscaffold_1752_10269	TRINITY_DN41199_c2_g3_i1	Pva-mirR-133	XP_018007157.1 protein lethal(2)essential for life-like	162	-26.61	2 19	167 188	17	0.7647	0.8235	target from/to=[167,188]	-21.4	0.226
LVANscaffold_1752_10269	TRINITY_DN41199_c2_g3_i2	Pva-mirR-133	XP_018007157.1 protein lethal(2)essential for life-like	162	-26.61	2 19	167 188	17	0.7647	0.8235	target from/to=[167,188]	-21.4	0.226
LVANscaffold_1752_10269	TRINITY_DN41241_c0_g1_i2	Pva-mirR-133	XP_014665999.1 probable cation-transporting ATPase 13A3 isoform X2	168	-27.52	2 21	3311 3332	19	0.7895	0.7895	target from/to=[3311,3332]	-25.6	0.0314
LVANscaffold_1752_10269	TRINITY_DN41241_c0_g1_i2	Pva-mirR-133	XP_014665999.1 probable cation-transporting ATPase 13A3 isoform X2	144	-23.3	2 21	2286 2307	19	0.6316	0.6316	target from/to=[3311,3332]	-25.6	0.0314
LVANscaffold_1752_10269	TRINITY_DN41406_c2_g1_i2	Pva-mirR-133	XP_002427418.1Ecdysone receptor, putative	172	-27.06	2 21	2661 2682	19	0.7895	0.8421	target from/to=[2661,2682]	-24.9	0.343
LVANscaffold_1752_10269	TRINITY_DN41417_c2_g4_i1	Pva-mirR-133	XP_015907329.1FK506-binding protein 15-like isoform X1	146	-21.07	2 20	996 1022	23	0.6522	0.6522	target from/to=[657,678]	-21.6	0.043
LVANscaffold_1752_10269	TRINITY_DN41417_c2_g4_i1	Pva-mirR-133	XP_015907329.1FK506-binding protein 15-like isoform X1	160	-24.9	2 13	657 678	11	1	1	target from/to=[657,678]	-21.6	0.043
LVANscaffold_1752_10269	TRINITY_DN41469_c2_g2_i1	Pva-mirR-133	XP_021935613.1DNA excision repair protein ERCC-6-like isoform X1	162	-22.38	2 15	57 78	13	0.9231	0.9231	target from/to=[57,78]	-20	0.19
LVANscaffold_1752_10269	TRINITY_DN41469_c2_g2_i2	Pva-mirR-133	XP_021935615.1DNA excision repair protein ERCC-6-like isoform X3	162	-22.38	2 15	2665 2686	13	0.9231	0.9231	target from/to=[2665,2686]	-20	0.186
LVANscaffold_1752_10269	TRINITY_DN41794_c0_g1_i1	Pva-mirR-133	XP_018022201.1 eukaryotic translation initiation factor 3 subunit A-like	155	-23.5	2 21	1014 1032	19	0.7895	0.7895	target from/to=[1014,1032]	-20.7	0.00296
LVANscaffold_1752_10269	TRINITY_DN41893_c1_g2_i11	Pva-mirR-133	XP_018022556.1 golgin subfamily A member 4-like	165	-23.79	2 14	5117 5138	12	1	1	target from/to=[5117,5138]	-22.3	0.0463
LVANscaffold_1752_10269	TRINITY_DN41893_c1_g2_i17	Pva-mirR-133	XP_018022556.1 golgin subfamily A member 4-like	165	-23.79	2 14	5150 5171	12	1	1	target from/to=[5150,5171]	-22.3	0.0463
LVANscaffold_1752_10269	TRINITY_DN41893_c1_g2_i3	Pva-mirR-133	XP_018022556.1 golgin subfamily A member 4-like	165	-23.79	2 14	2836 2857	12	1	1	target from/to=[2836,2857]	-22.3	0.0462
LVANscaffold_1752_10269	TRINITY_DN41893_c1_g2_i6	Pva-mirR-133	XP_018022556.1 golgin subfamily A member 4-like	165	-23.79	2 14	5234 5255	12	1	1	target from/to=[5234,5255]	-22.3	0.0463
LVANscaffold_1752_10269	TRINITY_DN41893_c1_g2_i7	Pva-mirR-133	XP_018022556.1 golgin subfamily A member 4-like	165	-23.79	2 14	5267 5288	12	1	1	target from/to=[5267,5288]	-22.3	0.0463
LVANscaffold_1752_10269	TRINITY_DN41893_c1_g2_i8	Pva-mirR-133	XP_018022556.1 golgin subfamily A member 4-like	165	-23.79	2 14	3002 3023	12	1	1	target from/to=[3002,3023]	-22.3	0.0462
LVANscaffold_1752_10269	TRINITY_DN41896_c5_g1_i2	Pva-mirR-133	XP_012252565.1protein EFR3 homolog cmp44E isoform X2	160	-31.56	2 17	2766 2787	15	0.8	0.8667	target from/to=[2766,2787]	-28	0.284
LVANscaffold_1752_10269	TRINITY_DN41911_c3_g2_i1	Pva-mirR-133	XP_016772913.1 DNA-binding protein RFX7	163	-21.72	2 20	1669 1690	18	0.7778	0.7778	target from/to=[1667,1690]	-20.6	0.21
LVANscaffold_1752_10269	TRINITY_DN42019_c1_g1_i2	Pva-mirR-133	XP_021928309.1carbohydrate sulfotransferase 11-like isoform X1	152	-22.71	2 14	1774 1796	13	0.8462	0.9231	target from/to=[639,659]	-24.2	0.0972
LVANscaffold_1752_10269	TRINITY_DN42019_c1_g1_i5	Pva-mirR-133	XP_021928309.1carbohydrate sulfotransferase 11-like isoform X1	152	-22.71	2 14	1534 1556	13	0.8462	0.9231	target from/to=[399,419]	-24.2	0.097
LVANscaffold_1752_10269	TRINITY_DN42108_c1_g2_i1	Pva-mirR-133	XP_022082117.1F-box only protein 21-like isoform X1	166	-31.45	2 20	831 853	19	0.7895	0.8421	target from/to=[831,853]	-28.2	0.216
LVANscaffold_1752_10269	TRINITY_DN42123_c0_g1_i5	Pva-mirR-133	XP_015918887.1methyltransferase-like protein 24 isoform X1	159	-24.69	2 19	1269 1288	17	0.8235	0.8235	target from/to=[1269,1288]	-21.3	0.0344
LVANscaffold_1752_10269	TRINITY_DN42205_c2_g1_i1	Pva-mirR-133	XP_021919146.1CREB-binding protein isoform X3	170	-30.19	2 21	143 163	19	0.8421	0.8421	target from/to=[143,163]	-26.4	0.00778
LVANscaffold_1752_10269	TRINITY_DN42205_c2_g1_i16	Pva-mirR-133	XP_011262426.1 CREB-binding protein isoform X1	170	-30.19	2 21	1103 1123	19	0.8421	0.8421	target from/to=[1103,1123]	-26.4	0.00812
LVANscaffold_1752_10269	TRINITY_DN42205_c2_g1_i9	Pva-mirR-133	XP_011262433.1 CREB-binding protein isoform X8	170	-30.19	2 21	1103 1123	19	0.8421	0.8421	target from/to=[1103,1123]	-26.4	0.00812
LVANscaffold_1752_10269	TRINITY_DN42217_c4_g1_i1	Pva-mirR-133	XP_015837766.1 guanylate cyclase 32E isoform X2	168	-28.81	2 21	773 794	19	0.7368	0.8421	target from/to=[773,794]	-27.7	0.198
LVANscaffold_1752_10269	TRINITY_DN42224_c0_g1_i1	Pva-mirR-133	XP_018021006.1 mucin-17-like	160	-25.82	2 21	1080 1101	19	0.7368	0.7368	target from/to=[1080,1101]	-22.4	0.337
LVANscaffold_1752_10269	TRINITY_DN42224_c0_g1_i10	Pva-mirR-133	XP_015929015.1FERM and PDZ domain-containing protein 4	160	-25.82	2 21	915 936	19	0.7368	0.7368	target from/to=[915,936]	-22.4	0.337
LVANscaffold_1752_10269	TRINITY_DN42224_c0_g1_i16	Pva-mirR-133	XP_018021006.1 mucin-17-like	160	-25.82	2 21	1080 1101	19	0.7368	0.7368	target from/to=[1080,1101]	-22.4	0.338
LVANscaffold_1752_10269	TRINITY_DN42224_c0_g1_i5	Pva-mirR-133	XP_015929015.1FERM and PDZ domain-containing protein 4	160	-25.82	2 21	913 934	19	0.7368	0.7368	target from/to=[913,934]	-22.4	0.337
LVANscaffold_1752_10269	TRINITY_DN42329_c1_g1_i1	Pva-mirR-133	XP_011142234.1 protein suppressor of sable isoform X2	166	-25.93	2 19	389 410	17	0.8235	0.8235	target from/to=[1613,1634]	-26.4	0.00185
LVANscaffold_1752_10269	TRINITY_DN42329_c2_g1_i1	Pva-mirR-133	XP_018025421.1 eIF-2-alpha kinase activator GCN1-like	171	-31.03	2 20	7823 7844	18	0.8333	0.8333	target from/to=[7823,7844]	-28	0.0878
LVANscaffold_1752_10269	TRINITY_DN42427_c0_g2_i2	Pva-mirR-133	XP_002403510.1pre-mRNA-splicing regulator WTAP, putative	164	-28.1	2 17	1221 1242	15	0.8667	0.8667	target from/to=[1220,1242]	-26.5	0.0369
LVANscaffold_1752_10269	TRINITY_DN42658_c1_g3_i2	Pva-mirR-133	XP_012232427.1 E3 ubiquitin-protein ligase RING1 isoform X1	161	-25.04	2 20	790 810	18	0.7778	0.8333	target from/to=[789,810]	-23.7	0.252
LVANscaffold_1752_10269	TRINITY_DN42826_c1_g2_i1	Pva-mirR-133	XP_018021863.1 S-adenosylmethionine decarboxylase proenzyme-like	154	-24.62	2 21	872 892	19	0.7368	0.7368	target from/to=[872,892]	-21.2	0.365
LVANscaffold_1752_10269	TRINITY_DN42920_c2_g2_i1	Pva-mirR-133	XP_018352813.1 trinucleotide repeat-containing gene 6B protein isoform X3	162	-28.97	2 21	4452 4476	22	0.7727	0.7727	target from/to=[2660,2684]	-20.7	0.277
LVANscaffold_1752_10269	TRINITY_DN42920_c2_g2_i1	Pva-mirR-133	XP_018352813.1 trinucleotide repeat-containing gene 6B protein isoform X3	142	-23.14	2 21	1706 1730	22	0.6364	0.6818	target from/to=[2660,2684]	-20.7	0.277
LVANscaffold_1752_10269	TRINITY_DN42920_c2_g2_i1	Pva-mirR-133	XP_018352813.1 trinucleotide repeat-containing gene 6B protein isoform X3	145	-20.58	2 10	2351 2372	8	1	1	target from/to=[2660,2684]	-20.7	0.277
LVANscaffold_1752_10269	TRINITY_DN42920_c2_g2_i1	Pva-mirR-133	XP_018352813.1 trinucleotide repeat-containing gene 6B protein isoform X3	146	-22.12	2 21	4557 4577	19	0.6842	0.6842	target from/to=[2660,2684]	-20.7	0.277
LVANscaffold_1752_10269	TRINITY_DN42947_c0_g1_i6	Pva-mirR-133	XP_019892067.1PREDICTED: uncharacterized protein LOC105261751	147	-20.21	2 14	1457 1477	12	0.8333	0.9167	target from/to=[2211,2232]	-22.8	0.293
LVANscaffold_1752_10269	TRINITY_DN42976_c3_g1_i2	Pva-mirR-133	XP_018026989.1 major facilitator superfamily domain-containing protein 6-like	161	-23.63	2 18	306 327	16	0.8125	0.8125	target from/to=[307,327]	-21.7	0.256
LVANscaffold_1752_10269	TRINITY_DN43011_c1_g3_i1	Pva-mirR-133	XP_011155153.1 probable protein phosphatase CG10417	151	-24.67	2 21	620 646	24	0.6667	0.6667	target from/to=[745,765]	-21.7	0.167
LVANscaffold_1752_10269	TRINITY_DN43011_c1_g3_i1	Pva-mirR-133	XP_011155153.1 probable protein phosphatase CG10417	155	-26.44	2 18	745 765	16	0.8125	0.8125	target from/to=[745,765]	-21.7	0.167
LVANscaffold_1752_10269	TRINITY_DN43222_c0_g1_i1	Pva-mirR-133	XP_022117785.1armadillo repeat-containing protein 5 isoform X1	169	-25.06	2 20	1664 1684	18	0.8333	0.8889	target from/to=[1664,1684]	-21.2	0.314
LVANscaffold_1752_10269	TRINITY_DN43232_c1_g1_i1	Pva-mirR-133	XP_022235154.1calcitonin gene-related peptide type 1 receptor-like isoform X1	156	-24.56	2 13	329 350	11	0.9091	1	target from/to=[331,350]	-21.8	0.127
LVANscaffold_1752_10269	TRINITY_DN43660_c0_g1_i1	Pva-mirR-133	XP_018024253.1 leukocyte elastase inhibitor-like	170	-27.12	2 21	384 404	19	0.7895	0.8947	target from/to=[383,404]	-27.4	0.135
LVANscaffold_1752_10269	TRINITY_DN43660_c0_g1_i2	Pva-mirR-133	XP_018024253.1 leukocyte elastase inhibitor-like	170	-27.12	2 21	390 410	19	0.7895	0.8947	target from/to=[389,410]	-27.4	0.135
LVANscaffold_1752_10269	TRINITY_DN43660_c0_g1_i5	Pva-mirR-133	XP_010777245.1 glia-derived nexin	170	-27.12	2 21	115 135	19	0.7895	0.8947	target from/to=[114,135]	-27.4	0.126
LVANscaffold_1752_10269	TRINITY_DN43662_c4_g3_i1	Pva-mirR-133	XP_787277.1 GDP-Man:Man(3)GlcNAc(2)-PP-Dol alpha-1,2-mannosyltransferase isoform X2	159	-23.21	2 21	1245 1267	20	0.75	0.75	target from/to=[1245,1267]	-20.4	0.191
LVANscaffold_1752_10269	TRINITY_DN43662_c4_g3_i2	Pva-mirR-133	XP_011684125.1 GDP-Man:Man(3)GlcNAc(2)-PP-Dol alpha-1,2-mannosyltransferase isoform X1	159	-23.21	2 21	1245 1267	20	0.75	0.75	target from/to=[1245,1267]	-20.4	0.191
LVANscaffold_1752_10269	TRINITY_DN43682_c2_g6_i1	Pva-mirR-133	XP_018022392.1 myosin heavy chain, muscle-like isoform X4	154	-25.49	2 21	319 343	22	0.7273	0.7273	target from/to=[319,343]	-23.1	0.135
LVANscaffold_1752_10269	TRINITY_DN43709_c0_g1_i1	Pva-mirR-133	XP_018024514.1 DNA polymerase eta-like isoform X2	153	-24.66	2 21	1436 1457	20	0.75	0.75	target from/to=[1436,1457]	-21.7	0.0608
LVANscaffold_1752_10269	TRINITY_DN43709_c0_g1_i2	Pva-mirR-133	XP_018024514.1 DNA polymerase eta-like isoform X2	153	-24.66	2 21	1409 1430	20	0.75	0.75	target from/to=[1409,1430]	-21.7	0.0608
LVANscaffold_1752_10269	TRINITY_DN43757_c4_g1_i1	Pva-mirR-133	XP_018024221.1 E3 SUMO-protein ligase RanBP2-like isoform X2	172	-28.75	2 17	6556 6577	15	0.9333	0.9333	target from/to=[6554,6577]	-25.7	0.0112
LVANscaffold_1752_10269	TRINITY_DN43757_c4_g1_i2	Pva-mirR-133	XP_018024221.1 E3 SUMO-protein ligase RanBP2-like isoform X2	172	-28.75	2 17	6337 6358	15	0.9333	0.9333	target from/to=[6335,6358]	-25.7	0.0112
LVANscaffold_1752_10269	TRINITY_DN43924_c0_g1_i1	Pva-mirR-133	XP_021930126.1adenylate cyclase type 8	140	-21.19	2 9	1219 1240	7	1	1	target from/to=[2460,2485]	-21	0.129
LVANscaffold_1752_10269	TRINITY_DN43924_c0_g1_i1	Pva-mirR-133	XP_021930126.1adenylate cyclase type 8	152	-22.12	2 18	2462 2485	18	0.7222	0.7778	target from/to=[2460,2485]	-21	0.129
LVANscaffold_1752_10269	TRINITY_DN44028_c5_g2_i1	Pva-mirR-133	XP_021002170.1protein FAM135A	151	-23.11	2 12	3987 4008	10	0.9	1	target from/to=[2605,2627]	-28.3	0.037
LVANscaffold_1752_10269	TRINITY_DN44028_c5_g2_i1	Pva-mirR-133	XP_021002170.1protein FAM135A	169	-32.86	2 21	2605 2627	21	0.8095	0.8571	target from/to=[2605,2627]	-28.3	0.037
LVANscaffold_1752_10269	TRINITY_DN44212_c0_g2_i1	Pva-mirR-133	XP_022315407.1ubiquitin carboxyl-terminal hydrolase 24-like	157	-23.03	2 21	1754 1775	20	0.75	0.8	target from/to=[5218,5243]	-23.8	0.00392
LVANscaffold_1752_10269	TRINITY_DN44314_c0_g1_i2	Pva-mirR-133	XP_018019816.1 aminopeptidase N-like	149	-20.87	2 21	1012 1031	19	0.6842	0.7368	target from/to=[1007,1031]	-23.3	0.107
LVANscaffold_1752_10269	TRINITY_DN44397_c0_g2_i1	Pva-mirR-133	XP_018023091.1 vacuolar protein sorting-associated protein 13B-like	165	-27.42	2 19	11304 11326	18	0.8333	0.8333	target from/to=[11304,11326]	-23.9	0.0731
LVANscaffold_1752_10269	TRINITY_DN44409_c1_g1_i2	Pva-mirR-133	XP_021932372.1flocculation protein FLO11-like isoform X1	172	-34.86	2 21	63 84	19	0.7368	0.8947	target from/to=[63,84]	-32.2	0.199
LVANscaffold_1752_10269	TRINITY_DN44463_c2_g3_i1	Pva-mirR-133	XP_018011797.1 E3 ubiquitin-protein ligase HUWE1-like	159	-31.01	2 21	2705 2728	21	0.7143	0.7619	target from/to=[2705,2728]	-28.2	0.195
LVANscaffold_1752_10269	TRINITY_DN44552_c2_g1_i1	Pva-mirR-133	XP_014208147.1 myotubularin-related protein DDB_G0290005	165	-27.08	2 20	514 534	18	0.8333	0.8333	target from/to=[274,297]	-26.6	0.0455
LVANscaffold_1752_10269	TRINITY_DN44552_c2_g1_i1	Pva-mirR-133	XP_014208147.1 myotubularin-related protein DDB_G0290005	166	-29.84	2 20	274 297	20	0.8	0.8	target from/to=[274,297]	-26.6	0.0455
LVANscaffold_1752_10269	TRINITY_DN44696_c0_g5_i2	Pva-mirR-133	XP_014667144.1 translation initiation factor IF-2-like	146	-25.58	2 21	520 540	19	0.6842	0.6842	target from/to=[520,540]	-22.5	0.214
LVANscaffold_1752_10269	TRINITY_DN44696_c0_g5_i5	Pva-mirR-133	XP_014667144.1 translation initiation factor IF-2-like	146	-25.58	2 21	520 540	19	0.6842	0.6842	target from/to=[520,540]	-22.5	0.214
LVANscaffold_1752_10269	TRINITY_DN44753_c0_g1_i1	Pva-mirR-133	XP_018022039.1 midasin-like	151	-23.81	2 17	1001 1025	18	0.7222	0.7778	target from/to=[2695,2718]	-20.6	0.0851
LVANscaffold_1752_10269	TRINITY_DN44753_c0_g1_i1	Pva-mirR-133	XP_018022039.1 midasin-like	157	-24.93	2 21	2696 2718	21	0.7619	0.7619	target from/to=[2695,2718]	-20.6	0.0851
LVANscaffold_1752_10269	TRINITY_DN44896_c1_g1_i6	Pva-mirR-133	XP_017792785.1 protein piccolo-like	156	-23.39	2 21	2180 2201	19	0.6842	0.7368	target from/to=[2180,2201]	-20	0.194
LVANscaffold_1752_10269	TRINITY_DN45048_c9_g1_i3	Pva-mirR-133	XP_018026790.1 nuclear pore complex protein DDB_G0274915-like isoform X1	168	-26.36	2 21	151 172	19	0.7895	0.7895	target from/to=[151,172]	-23.1	0.372
LVANscaffold_1752_10269	TRINITY_DN45096_c0_g2_i3	Pva-mirR-133	XP_018026333.1 G-protein coupled receptor Mth2-like isoform X2	153	-27.23	2 21	2122 2141	19	0.7368	0.7368	target from/to=[2122,2141]	-25.4	0.268
LVANscaffold_1752_10269	TRINITY_DN45179_c5_g1_i1	Pva-mirR-133	XP_018018549.1 multiple epidermal growth factor-like domains protein 11	163	-24.52	2 21	2239 2261	20	0.75	0.8	target from/to=[2238,2261]	-22.3	0.127
LVANscaffold_1752_10269	TRINITY_DN45179_c5_g1_i9	Pva-mirR-133	XP_018018549.1 multiple epidermal growth factor-like domains protein 11	163	-24.52	2 21	2239 2261	20	0.75	0.8	target from/to=[2238,2261]	-22.3	0.127
LVANscaffold_1752_10269	TRINITY_DN45337_c0_g1_i2	Pva-mirR-133	XP_021933594.1probable E3 ubiquitin-protein ligase HERC1 isoform X2	151	-21.05	2 14	3056 3076	12	0.9167	0.9167	target from/to=[181,203]	-20	0.334
LVANscaffold_1752_10269	TRINITY_DN45337_c0_g1_i3	Pva-mirR-133	XP_021933594.1probable E3 ubiquitin-protein ligase HERC1 isoform X2	151	-21.05	2 14	3056 3076	12	0.9167	0.9167	target from/to=[181,203]	-20	0.334
LVANscaffold_2088_12712	TRINITY_DN32785_c0_g2_i1	Pva-pmiR-77	XP_018027086.1 semaphorin-1A-like	168	-24.6	2 23	774 799	23	0.7826	0.7826	target from/to=[774,799]	-20	0.361
LVANscaffold_2088_12712	TRINITY_DN33828_c0_g1_i1	Pva-pmiR-77	XP_015844317.1 coiled-coil and C2 domain-containing protein 2A	169	-27.53	2 23	4623 4648	23	0.7391	0.7826	target from/to=[4623,4648]	-23.2	0.315
LVANscaffold_2088_12712	TRINITY_DN35350_c2_g1_i1	Pva-pmiR-77	XP_020711122.1uncharacterized protein LOC105691366 isoform X1	158	-26.92	2 23	5355 5380	24	0.75	0.75	target from/to=[5359,5380]	-21	0.0876
LVANscaffold_2088_12712	TRINITY_DN36014_c0_g5_i1	Pva-pmiR-77	XP_018006600.1 neuron navigator 3-like	173	-26.25	2 23	2506 2530	22	0.7727	0.8182	target from/to=[2506,2530]	-21.3	0.151
LVANscaffold_2088_12712	TRINITY_DN37683_c1_g2_i2	Pva-pmiR-77	XP_018026850.1 mucin-17-like	168	-26.43	2 22	9270 9294	21	0.7619	0.8095	target from/to=[9270,9294]	-21.7	0.0559
LVANscaffold_2088_12712	TRINITY_DN37683_c1_g2_i4	Pva-pmiR-77	XP_018026850.1 mucin-17-like	168	-26.43	2 22	1566 1590	21	0.7619	0.8095	target from/to=[1566,1590]	-21.7	0.0556
LVANscaffold_2088_12712	TRINITY_DN39088_c1_g1_i2	Pva-pmiR-77	XP_018024860.1 splicing factor 3B subunit 2-like	146	-24.46	2 11	2739 2762	9	0.8889	1	target from/to=[2742,2762]	-20.3	0.107
LVANscaffold_2088_12712	TRINITY_DN40294_c1_g1_i1	Pva-pmiR-77	XP_007667172.1 TRMT1-like protein isoform X2	190	-29.9	2 23	1009 1032	21	0.8571	0.9048	target from/to=[1009,1032]	-26.7	0.105
LVANscaffold_2088_12712	TRINITY_DN42246_c5_g1_i1	Pva-pmiR-77	XP_022092171.1intraflagellar transport protein 172 homolog	176	-22.81	2 21	1510 1533	19	0.8421	0.8421	target from/to=[1510,1533]	-20.1	0.125
LVANscaffold_2088_12713	TRINITY_DN29785_c0_g1_i1	Pva-pmiR-78	XP_021916573.1netrin-3-like isoform X1	153	-23.99	2 20	2640 2661	18	0.7222	0.7778	target from/to=[2638,2661]	-22.4	0.355
LVANscaffold_2088_12713	TRINITY_DN35685_c4_g2_i2	Pva-pmiR-78	XP_022249627.1eukaryotic translation initiation factor 4 gamma 3-like isoform X2	165	-27.47	2 20	2787 2811	20	0.8	0.85	target from/to=[2789,2811]	-21.7	0.109
LVANscaffold_2088_12713	TRINITY_DN35685_c4_g2_i2	Pva-pmiR-78	XP_022249627.1eukaryotic translation initiation factor 4 gamma 3-like isoform X2	163	-20.26	2 21	1846 1869	20	0.7	0.85	target from/to=[2789,2811]	-21.7	0.109
LVANscaffold_2088_12713	TRINITY_DN36924_c3_g1_i10	Pva-pmiR-78	XP_022196106.1insulin receptor substrate 2 isoform X4	163	-25.97	2 20	3391 3413	18	0.7778	0.7778	target from/to=[3395,3413]	-20.6	0.0875
LVANscaffold_2088_12713	TRINITY_DN36924_c3_g1_i12	Pva-pmiR-78	XP_012143041.1 insulin receptor substrate 1 isoform X6	163	-25.97	2 20	3601 3623	18	0.7778	0.7778	target from/to=[3605,3623]	-20.6	0.0875
LVANscaffold_2088_12713	TRINITY_DN37521_c8_g3_i1	Pva-pmiR-78	XP_014788147.1 limb region 1 protein homolog isoform X2	168	-23.26	2 22	1046 1070	22	0.7727	0.7727	target from/to=[1046,1070]	-20	0.105
LVANscaffold_2088_12713	TRINITY_DN38358_c3_g1_i1	Pva-pmiR-78	XP_018026447.1 hornerin-like	181	-23.04	2 22	1994 2016	20	0.85	0.85	target from/to=[1994,2016]	-21.1	0.135
LVANscaffold_2088_12713	TRINITY_DN38358_c3_g1_i2	Pva-pmiR-78	XP_018026447.1 hornerin-like	181	-23.04	2 22	1171 1193	20	0.85	0.85	target from/to=[1171,1193]	-21.1	0.134
LVANscaffold_2088_12713	TRINITY_DN38822_c0_g1_i1	Pva-pmiR-78	XP_018024776.1 phosphatidylinositol-glycan biosynthesis class F protein-like isoform X2	164	-24.19	2 22	919 942	21	0.7143	0.8095	target from/to=[919,942]	-20.4	0.159
LVANscaffold_2088_12713	TRINITY_DN40432_c0_g1_i1	Pva-pmiR-78	XP_022243504.1DEP domain-containing protein 1A-like isoform X4	164	-23.89	2 22	1123 1146	21	0.7143	0.8095	target from/to=[1123,1146]	-20.5	0.298
LVANscaffold_2088_12713	TRINITY_DN40501_c3_g1_i4	Pva-pmiR-78	XP_018017867.1PREDICTED: uncharacterized protein LOC108674432 isoform X1	151	-23.82	2 20	1105 1127	18	0.6111	0.7778	target from/to=[647,668]	-20.4	0.223
LVANscaffold_2088_12713	TRINITY_DN40501_c3_g1_i5	Pva-pmiR-78	XP_018017867.1PREDICTED: uncharacterized protein LOC108674432 isoform X1	151	-23.82	2 20	1963 1985	18	0.6111	0.7778	target from/to=[1505,1526]	-20.4	0.224
LVANscaffold_2088_12713	TRINITY_DN42005_c5_g1_i6	Pva-pmiR-78	XP_021942539.1meiosis regulator and mRNA stability factor 1 isoform X1	154	-20.28	2 22	6440 6462	21	0.7143	0.7619	target from/to=[2838,2858]	-23.6	0.0558
LVANscaffold_2088_12713	TRINITY_DN42005_c5_g1_i7	Pva-pmiR-78	XP_021942537.1meiosis regulator and mRNA stability factor 1 isoform X1	154	-20.28	2 22	6581 6603	21	0.7143	0.7619	target from/to=[2838,2858]	-23.6	0.0559
LVANscaffold_2088_12713	TRINITY_DN42081_c4_g1_i1	Pva-pmiR-78	XP_022247408.1constitutive coactivator of PPAR-gamma-like protein 1 homolog isoform X3	166	-30.04	2 20	1363 1386	19	0.7895	0.8421	target from/to=[1364,1386]	-25.3	0.014
LVANscaffold_2088_12713	TRINITY_DN42081_c4_g1_i5	Pva-pmiR-78	XP_022247408.1constitutive coactivator of PPAR-gamma-like protein 1 homolog isoform X3	166	-30.04	2 20	1363 1386	19	0.7895	0.8421	target from/to=[1364,1386]	-25.3	0.0141
LVANscaffold_2088_12713	TRINITY_DN43107_c2_g2_i10	Pva-pmiR-78	XP_018010534.1 mucin-4-like	165	-23.92	2 22	4875 4897	20	0.75	0.75	target from/to=[4876,4897]	-20.1	0.023
LVANscaffold_2088_12713	TRINITY_DN43107_c2_g2_i11	Pva-pmiR-78	XP_018010534.1 mucin-4-like	165	-23.92	2 22	4263 4285	20	0.75	0.75	target from/to=[4264,4285]	-20.1	0.0229
LVANscaffold_2088_12713	TRINITY_DN43107_c2_g2_i13	Pva-pmiR-78	XP_018010534.1 mucin-4-like	165	-23.92	2 22	4254 4276	20	0.75	0.75	target from/to=[4255,4276]	-20.1	0.0229
LVANscaffold_2088_12713	TRINITY_DN43124_c1_g1_i1	Pva-pmiR-78	XP_019773681.1 tankyrase	171	-22.36	2 20	735 757	18	0.8333	0.8333	target from/to=[734,757]	-20.2	0.201
LVANscaffold_2088_12713	TRINITY_DN43124_c1_g1_i2	Pva-pmiR-78	XP_019773681.1 tankyrase	171	-22.36	2 20	735 757	18	0.8333	0.8333	target from/to=[734,757]	-20.2	0.201
LVANscaffold_2088_12713	TRINITY_DN43397_c1_g1_i17	Pva-pmiR-78	XP_018016673.1 Down syndrome cell adhesion molecule-like protein 1 homolog	151	-23.76	2 22	2649 2667	20	0.7	0.8	target from/to=[986,1007]	-20.12	0.127
LVANscaffold_2088_12713	TRINITY_DN43397_c1_g1_i3	Pva-pmiR-78	XP_018016673.1 Down syndrome cell adhesion molecule-like protein 1 homolog	151	-23.76	2 22	2695 2713	20	0.7	0.8	target from/to=[986,1007]	-20.12	0.127
LVANscaffold_2088_12713	TRINITY_DN43397_c1_g1_i9	Pva-pmiR-78	XP_018016673.1 Down syndrome cell adhesion molecule-like protein 1 homolog	151	-23.76	2 22	2758 2776	20	0.7	0.8	target from/to=[986,1007]	-20.12	0.127
LVANscaffold_2088_12713	TRINITY_DN44125_c7_g1_i1	Pva-pmiR-78	XP_018014774.1 DCN1-like protein 1	179	-29.13	2 20	587 609	18	0.7778	1	target from/to=[586,609]	-26.4	0.0161
LVANscaffold_2088_12713	TRINITY_DN9341_c0_g1_i1	Pva-pmiR-78	XP_018027213.1 carbohydrate sulfotransferase 9-like isoform X1	158	-23.32	2 21	117 138	19	0.7368	0.7895	target from/to=[113,138]	-20.3	0.0337
LVANscaffold_2088_12722	TRINITY_DN22448_c0_g1_i1	Pva-pmiR-80	XP_018012339.1 serine protease nudel-like	183	-27.75	2 20	655 677	18	0.8889	0.9444	target from/to=[655,677]	-24.5	0.186
LVANscaffold_2088_12722	TRINITY_DN22697_c0_g1_i1	Pva-pmiR-80	XP_018013988.1 germinal-center associated nuclear protein-like	182	-29.9	2 21	4679 4700	19	0.8947	0.9474	target from/to=[4679,4700]	-25.9	0.14
LVANscaffold_2088_12722	TRINITY_DN30259_c0_g1_i1	Pva-pmiR-80	XP_021915720.1tyrosine-protein kinase shark isoform X4	160	-20.84	2 21	1075 1097	21	0.7619	0.8095	target from/to=[172,197]	-20.6	0.29
LVANscaffold_2088_12722	TRINITY_DN33731_c2_g1_i14	Pva-pmiR-80	XP_022350608.1low-density lipoprotein receptor-related protein 2	175	-25.04	2 20	1026 1048	18	0.7778	0.9444	target from/to=[1026,1048]	-22	0.00535
LVANscaffold_2088_12722	TRINITY_DN33731_c2_g1_i8	Pva-pmiR-80	XP_022350608.1low-density lipoprotein receptor-related protein 2	175	-25.04	2 20	1026 1048	18	0.7778	0.9444	target from/to=[1026,1048]	-22	0.00534
LVANscaffold_2088_12722	TRINITY_DN33972_c0_g5_i1	Pva-pmiR-80	XP_021913560.1open rectifier potassium channel protein 1 isoform X1	182	-25.11	2 19	282 304	17	0.8824	1	target from/to=[282,304]	-21.4	0.308
LVANscaffold_2088_12722	TRINITY_DN34300_c3_g1_i1	Pva-pmiR-80	XP_015607027.1 selenide, water dikinase	160	-24.17	2 21	685 706	20	0.75	0.85	target from/to=[685,706]	-21.1	0.229
LVANscaffold_2088_12722	TRINITY_DN34300_c3_g1_i2	Pva-pmiR-80	XP_014471736.1 selenide, water dikinase	160	-24.17	2 21	804 825	20	0.75	0.85	target from/to=[804,825]	-21.1	0.23
LVANscaffold_2088_12722	TRINITY_DN36733_c1_g3_i1	Pva-pmiR-80	XP_006623018.1 pecanex-like protein 1-like	167	-24.11	2 20	1907 1929	18	0.7778	0.8333	target from/to=[1868,1890]	-28.1	0.172
LVANscaffold_2088_12722	TRINITY_DN36733_c1_g3_i1	Pva-pmiR-80	XP_006623018.1 pecanex-like protein 1-like	189	-29.44	2 22	1868 1890	20	0.85	0.95	target from/to=[1868,1890]	-28.1	0.172
LVANscaffold_2088_12722	TRINITY_DN37563_c3_g1_i1	Pva-pmiR-80	XP_018011834.1 uncharacterized MFS-type transporter YhjX-like	162	-22.82	2 21	222 243	19	0.7368	0.8421	target from/to=[220,243]	-20.1	0.0764
LVANscaffold_2088_12722	TRINITY_DN37563_c3_g1_i2	Pva-pmiR-80	XP_018011834.1 uncharacterized MFS-type transporter YhjX-like	162	-22.82	2 21	222 243	19	0.7368	0.8421	target from/to=[220,243]	-20.1	0.0792
LVANscaffold_2088_12722	TRINITY_DN37563_c3_g1_i3	Pva-pmiR-80	XP_018011834.1 uncharacterized MFS-type transporter YhjX-like	162	-22.82	2 21	222 243	19	0.7368	0.8421	target from/to=[220,243]	-20.1	0.0784
LVANscaffold_2088_12722	TRINITY_DN40036_c8_g1_i1	Pva-pmiR-80	XP_021929938.1AP-3 complex subunit beta-1	163	-22.34	2 20	651 673	18	0.7222	0.8333	target from/to=[649,673]	-21.6	0.0847
LVANscaffold_2088_12722	TRINITY_DN40985_c0_g2_i3	Pva-pmiR-80	XP_018008496.1 alpha-1,6-mannosyl-glycoprotein 2-beta-N-acetylglucosaminyltransferase-like	162	-23.67	2 21	79 100	19	0.6842	0.8947	target from/to=[80,100]	-20.2	0.19
LVANscaffold_2088_12722	TRINITY_DN40985_c0_g2_i4	Pva-pmiR-80	XP_018008496.1 alpha-1,6-mannosyl-glycoprotein 2-beta-N-acetylglucosaminyltransferase-like	162	-23.67	2 21	79 100	19	0.6842	0.8947	target from/to=[80,100]	-20.2	0.19
LVANscaffold_2088_12722	TRINITY_DN41008_c0_g2_i12	Pva-pmiR-80	XP_018009396.1 disco-interacting protein 2 homolog C-like	172	-24.44	2 17	125 147	15	0.8667	1	target from/to=[125,147]	-22.3	0.313
LVANscaffold_2088_12722	TRINITY_DN41008_c0_g2_i3	Pva-pmiR-80	XP_018009396.1 disco-interacting protein 2 homolog C-like	172	-24.44	2 17	125 147	15	0.8667	1	target from/to=[125,147]	-22.3	0.313
LVANscaffold_2088_12722	TRINITY_DN41489_c0_g2_i15	Pva-pmiR-80	XP_022196262.1larval/pupal cuticle protein H1C-like	162	-22.86	2 21	859 880	19	0.7368	0.8421	target from/to=[859,880]	-20.1	0.114
LVANscaffold_2088_12722	TRINITY_DN41489_c0_g2_i8	Pva-pmiR-80	XP_022196262.1larval/pupal cuticle protein H1C-like	162	-22.86	2 21	862 883	19	0.7368	0.8421	target from/to=[862,883]	-20.1	0.114
LVANscaffold_2088_12722	TRINITY_DN41580_c5_g1_i1	Pva-pmiR-80	XP_018010382.1 ubiquitin carboxyl-terminal hydrolase 19-like	163	-21.84	2 20	2582 2604	18	0.6667	0.8889	target from/to=[2582,2604]	-20.3	0.0351
LVANscaffold_2088_12722	TRINITY_DN43294_c0_g2_i3	Pva-pmiR-80	XP_013778368.22-oxoisovalerate dehydrogenase subunit beta, mitochondrial-like isoform X1	170	-23.27	2 21	204 225	19	0.7895	0.8947	target from/to=[204,225]	-20.3	0.319
LVANscaffold_2088_12722	TRINITY_DN44319_c0_g1_i17	Pva-pmiR-80	XP_018019177.1 fructose-bisphosphate aldolase-like	176	-28.64	2 17	176 198	15	0.9333	1	target from/to=[176,198]	-21.6	0.203
LVANscaffold_2088_12722	TRINITY_DN44319_c0_g1_i21	Pva-pmiR-80	XP_017785202.1 fructose-bisphosphate aldolase	176	-28.64	2 17	176 198	15	0.9333	1	target from/to=[176,198]	-21.6	0.199
LVANscaffold_2088_12726	TRINITY_DN32785_c0_g2_i1	Pva-pmiR-81	XP_018027086.1 semaphorin-1A-like	171	-28.35	2 22	775 799	22	0.8182	0.8182	target from/to=[775,799]	-23.7	0.361
LVANscaffold_2088_12726	TRINITY_DN33828_c0_g1_i1	Pva-pmiR-81	XP_015844317.1 coiled-coil and C2 domain-containing protein 2A	160	-26.03	2 22	4624 4648	22	0.6818	0.7727	target from/to=[4624,4648]	-22.3	0.315
LVANscaffold_2088_12728	TRINITY_DN28646_c0_g1_i1	Pva-miR-36	XP_018023563.1 GSK-3-binding protein-like	156	-24.76	2 20	1624 1643	18	0.7778	0.7778	target from/to=[1624,1643]	-20.3	0.31
LVANscaffold_2088_12728	TRINITY_DN29834_c0_g1_i1	Pva-miR-36	XP_022242069.1O-acyltransferase like protein-like	170	-27.37	2 20	595 617	19	0.8421	0.8421	target from/to=[595,617]	-22.5	0.296
LVANscaffold_2088_12728	TRINITY_DN33851_c0_g1_i4	Pva-miR-36	XP_015187011.1 vacuolar protein sorting-associated protein 27-like isoform X3	153	-24.16	2 19	3866 3888	18	0.7222	0.7778	target from/to=[968,987]	-20.1	0.257
LVANscaffold_2088_12728	TRINITY_DN33851_c0_g1_i4	Pva-miR-36	XP_015187011.1 vacuolar protein sorting-associated protein 27-like isoform X3	156	-25.97	2 21	966 987	19	0.6842	0.7368	target from/to=[968,987]	-20.1	0.257
LVANscaffold_2088_12728	TRINITY_DN34108_c2_g2_i1	Pva-miR-36	XP_018576299.1 transferrin	168	-28.73	2 21	1374 1395	19	0.7368	0.8421	target from/to=[1374,1395]	-22.1	0.323
LVANscaffold_2088_12728	TRINITY_DN34108_c2_g2_i3	Pva-miR-36	XP_018576299.1 transferrin	168	-28.73	2 21	1374 1395	19	0.7368	0.8421	target from/to=[1374,1395]	-22.1	0.323
LVANscaffold_2088_12728	TRINITY_DN34431_c0_g5_i1	Pva-miR-36	XP_018011298.1 homeobox protein extradenticle-like	164	-29.79	2 21	1116 1137	19	0.6842	0.8421	target from/to=[1116,1137]	-24.1	0.18
LVANscaffold_2088_12728	TRINITY_DN34970_c2_g1_i2	Pva-miR-36	XP_018013455.1 peritrophin-48-like	153	-27.26	2 21	275 294	19	0.6842	0.7895	target from/to=[275,294]	-22.2	0.237
LVANscaffold_2088_12728	TRINITY_DN35714_c0_g1_i1	Pva-miR-36	XP_018320744.1 glycogen-binding subunit 76A	156	-24.29	2 17	80 101	15	0.7333	0.8667	target from/to=[80,101]	-20.3	0.264
LVANscaffold_2088_12728	TRINITY_DN35772_c3_g3_i7	Pva-miR-36	XP_022818305.1trifunctional enzyme subunit beta, mitochondrial	157	-23.81	2 14	676 697	12	0.9167	0.9167	target from/to=[676,697]	-20.7	0.0253
LVANscaffold_2088_12728	TRINITY_DN35772_c3_g3_i8	Pva-miR-36	XP_017311221.1 trifunctional enzyme subunit beta, mitochondrial	157	-23.81	2 14	1438 1459	12	0.9167	0.9167	target from/to=[1438,1459]	-20.7	0.0259
LVANscaffold_2088_12728	TRINITY_DN36109_c1_g1_i3	Pva-miR-36	XP_018006757.1 methylglutaconyl-CoA hydratase, mitochondrial-like	162	-23.48	2 15	601 622	13	0.9231	0.9231	target from/to=[603,622]	-21.7	0.0163
LVANscaffold_2088_12728	TRINITY_DN36724_c1_g2_i3	Pva-miR-36	XP_018006600.1 neuron navigator 3-like	150	-23.78	2 18	1311 1330	16	0.75	0.8125	target from/to=[1310,1330]	-20.6	0.337
LVANscaffold_2088_12728	TRINITY_DN36724_c1_g2_i4	Pva-miR-36	XP_018006600.1 neuron navigator 3-like	150	-23.78	2 18	1311 1330	16	0.75	0.8125	target from/to=[1310,1330]	-20.6	0.337
LVANscaffold_2088_12728	TRINITY_DN36784_c4_g1_i6	Pva-miR-36	XP_018026031.1 chromodomain-helicase-DNA-binding protein 7-like isoform X1	157	-26.64	2 21	2913 2934	20	0.75	0.8	target from/to=[2889,2910]	-21.2	0.178
LVANscaffold_2088_12728	TRINITY_DN36784_c4_g1_i6	Pva-miR-36	XP_018026031.1 chromodomain-helicase-DNA-binding protein 7-like isoform X1	157	-26.64	2 21	2865 2886	20	0.75	0.8	target from/to=[2889,2910]	-21.2	0.178
LVANscaffold_2088_12728	TRINITY_DN36784_c4_g1_i6	Pva-miR-36	XP_018026031.1 chromodomain-helicase-DNA-binding protein 7-like isoform X1	154	-26.72	2 21	2890 2910	19	0.7368	0.7368	target from/to=[2889,2910]	-21.2	0.178
LVANscaffold_2088_12728	TRINITY_DN36784_c4_g1_i7	Pva-miR-36	XP_018026031.1 chromodomain-helicase-DNA-binding protein 7-like isoform X1	157	-26.64	2 21	2865 2886	20	0.75	0.8	target from/to=[2889,2910]	-21.2	0.178
LVANscaffold_2088_12728	TRINITY_DN36784_c4_g1_i7	Pva-miR-36	XP_018026031.1 chromodomain-helicase-DNA-binding protein 7-like isoform X1	154	-26.72	2 21	2890 2910	19	0.7368	0.7368	target from/to=[2889,2910]	-21.2	0.178
LVANscaffold_2088_12728	TRINITY_DN36784_c4_g1_i7	Pva-miR-36	XP_018026031.1 chromodomain-helicase-DNA-binding protein 7-like isoform X1	157	-26.64	2 21	2913 2934	20	0.75	0.8	target from/to=[2889,2910]	-21.2	0.178
LVANscaffold_2088_12728	TRINITY_DN36793_c6_g1_i4	Pva-miR-36	XP_021914689.1trafficking protein particle complex subunit 8 isoform X2	157	-27.47	2 20	3047 3072	22	0.7273	0.7727	target from/to=[3051,3072]	-22.7	0.269
LVANscaffold_2088_12728	TRINITY_DN36793_c6_g1_i5	Pva-miR-36	XP_021914689.1trafficking protein particle complex subunit 8 isoform X2	157	-27.47	2 20	3047 3072	22	0.7273	0.7727	target from/to=[3051,3072]	-22.7	0.269
LVANscaffold_2088_12728	TRINITY_DN37290_c0_g2_i3	Pva-miR-36	XP_018011674.1 probable chitinase 3 isoform X1	149	-25.52	2 18	2388 2409	16	0.6875	0.75	target from/to=[2386,2409]	-20.8	0.198
LVANscaffold_2088_12728	TRINITY_DN37290_c0_g2_i4	Pva-miR-36	XP_018011675.1 probable chitinase 3 isoform X2	149	-25.52	2 18	714 735	16	0.6875	0.75	target from/to=[712,735]	-20.8	0.196
LVANscaffold_2088_12728	TRINITY_DN37290_c0_g2_i6	Pva-miR-36	XP_018011675.1 probable chitinase 3 isoform X2	149	-25.52	2 18	679 700	16	0.6875	0.75	target from/to=[677,700]	-20.8	0.193
LVANscaffold_2088_12728	TRINITY_DN37623_c0_g1_i5	Pva-miR-36	XP_013417217.1 5-hydroxyisourate hydrolase-like isoform X1	162	-30.02	2 17	865 885	15	0.8667	0.9333	target from/to=[865,885]	-25.2	0.0929
LVANscaffold_2088_12728	TRINITY_DN37711_c0_g2_i1	Pva-miR-36	XP_021961808.1solute carrier family 43 member 3-like	163	-24.2	2 21	1577 1599	20	0.75	0.8	target from/to=[1577,1599]	-20.3	0.345
LVANscaffold_2088_12728	TRINITY_DN37779_c5_g2_i1	Pva-miR-36	XP_018014959.1 protein ABHD13-like isoform X1	161	-26.38	2 14	1053 1074	12	0.9167	1	target from/to=[1053,1074]	-23.3	0.0619
LVANscaffold_2088_12728	TRINITY_DN37779_c5_g2_i1	Pva-miR-36	XP_018014959.1 protein ABHD13-like isoform X1	162	-26.77	2 20	1289 1311	19	0.6842	0.8947	target from/to=[1053,1074]	-23.3	0.0619
LVANscaffold_2088_12728	TRINITY_DN38802_c1_g2_i10	Pva-miR-36	XP_021940165.1 DENN domain-containing protein 4C	162	-25.77	2 21	5615 5639	22	0.7727	0.7727	target from/to=[5615,5639]	-21.1	0.316
LVANscaffold_2088_12728	TRINITY_DN38802_c1_g2_i10	Pva-miR-36	XP_021940165.1 DENN domain-containing protein 4C	162	-25.77	2 21	5615 5639	22	0.7727	0.7727	target from/to=[2891,2911]	-23.4	0.0161
LVANscaffold_2088_12728	TRINITY_DN38802_c1_g2_i10	Pva-miR-36	XP_021940165.1 DENN domain-containing protein 4C	166	-27.53	2 21	2891 2911	19	0.7368	0.8947	target from/to=[5615,5639]	-21.1	0.316
LVANscaffold_2088_12728	TRINITY_DN38802_c1_g2_i10	Pva-miR-36	XP_021940165.1 DENN domain-containing protein 4C	166	-27.53	2 21	2891 2911	19	0.7368	0.8947	target from/to=[2891,2911]	-23.4	0.0161
LVANscaffold_2088_12728	TRINITY_DN38802_c1_g2_i11	Pva-miR-36	XP_018027582.1 platelet binding protein GspB-like	166	-27.53	2 21	2891 2911	19	0.7368	0.8947	target from/to=[2891,2911]	-23.4	0.0161
LVANscaffold_2088_12728	TRINITY_DN38802_c1_g2_i12	Pva-miR-36	XP_014271109.1 DENN domain-containing protein 4C isoform X2	162	-25.77	2 21	1429 1453	22	0.7727	0.7727	target from/to=[1429,1453]	-21.1	0.315
LVANscaffold_2088_12728	TRINITY_DN38802_c1_g2_i7	Pva-miR-36	XP_018027582.1 platelet binding protein GspB-like	166	-27.53	2 21	2891 2911	19	0.7368	0.8947	target from/to=[2891,2911]	-23.4	0.0161
LVANscaffold_2088_12728	TRINITY_DN38802_c1_g2_i8	Pva-miR-36	XP_018027582.1 platelet binding protein GspB-like	162	-25.77	2 21	4793 4817	22	0.7727	0.7727	target from/to=[2891,2911]	-23.4	0.0161
LVANscaffold_2088_12728	TRINITY_DN38802_c1_g2_i8	Pva-miR-36	XP_018027582.1 platelet binding protein GspB-like	162	-25.77	2 21	4793 4817	22	0.7727	0.7727	target from/to=[4793,4817]	-21.1	0.316
LVANscaffold_2088_12728	TRINITY_DN38802_c1_g2_i8	Pva-miR-36	XP_018027582.1 platelet binding protein GspB-like	166	-27.53	2 21	2891 2911	19	0.7368	0.8947	target from/to=[2891,2911]	-23.4	0.0161
LVANscaffold_2088_12728	TRINITY_DN38802_c1_g2_i8	Pva-miR-36	XP_018027582.1 platelet binding protein GspB-like	166	-27.53	2 21	2891 2911	19	0.7368	0.8947	target from/to=[4793,4817]	-21.1	0.316
LVANscaffold_2088_12728	TRINITY_DN39185_c2_g2_i5	Pva-miR-36	XP_015226596.1 allantoinase, mitochondrial-like	152	-24.16	2 21	80 101	19	0.6316	0.7368	target from/to=[78,101]	-20.5	0.352
LVANscaffold_2088_12728	TRINITY_DN39242_c0_g7_i1	Pva-miR-36	XP_002431501.1enzymatic polyprotein, putative	151	-23.09	2 16	698 719	14	0.7143	0.8571	target from/to=[698,719]	-20	0.224
LVANscaffold_2088_12728	TRINITY_DN39435_c4_g3_i1	Pva-miR-36	XP_018015851.1 vitamin D3 receptor B-like	157	-26.24	2 20	1488 1508	18	0.7222	0.8333	target from/to=[1489,1508]	-20.9	0.214
LVANscaffold_2088_12728	TRINITY_DN39435_c4_g3_i2	Pva-miR-36	XP_018015851.1 vitamin D3 receptor B-like	157	-26.24	2 20	1488 1508	18	0.7222	0.8333	target from/to=[1489,1508]	-20.9	0.214
LVANscaffold_2088_12728	TRINITY_DN39460_c4_g6_i1	Pva-miR-36	---NA---	167	-28.08	2 21	955 977	20	0.75	0.85	target from/to=[955,977]	-24.7	0.0598
LVANscaffold_2088_12728	TRINITY_DN39693_c1_g2_i2	Pva-miR-36	XP_015591332.1 1-phosphatidylinositol 4,5-bisphosphate phosphodiesterase gamma-1 isoform X1	158	-22.91	2 19	3682 3703	17	0.7647	0.7647	target from/to=[3680,3703]	-20.9	0.174
LVANscaffold_2088_12728	TRINITY_DN39789_c0_g1_i1	Pva-miR-36	XP_004341999.1secreted protein, putative	151	-26.91	2 12	1549 1570	10	0.9	1	target from/to=[1550,1570]	-21.9	0.368
LVANscaffold_2088_12728	TRINITY_DN39929_c8_g1_i2	Pva-miR-36	XP_018017949.1 SWI/SNF-related matrix-associated actin-dependent regulator of chromatin subfamily A containing DEAD/H box 1 homolog	167	-25.13	2 20	539 560	18	0.7778	0.8333	target from/to=[539,560]	-21.1	0.00606
LVANscaffold_2088_12728	TRINITY_DN39962_c0_g1_i1	Pva-miR-36	XP_018906877.1 sushi, von Willebrand factor type A, EGF and pentraxin domain-containing protein 1	162	-28.52	2 20	1692 1715	20	0.75	0.8	target from/to=[1696,1715]	-24.1	0.356
LVANscaffold_2088_12728	TRINITY_DN39962_c0_g1_i4	Pva-miR-36	XP_018906877.1 sushi, von Willebrand factor type A, EGF and pentraxin domain-containing protein 1	162	-28.52	2 20	1692 1715	20	0.75	0.8	target from/to=[1696,1715]	-24.1	0.355
LVANscaffold_2088_12728	TRINITY_DN39962_c0_g1_i6	Pva-miR-36	XP_021915262.1CUB and sushi domain-containing protein 3 isoform X1	162	-28.52	2 20	2177 2200	20	0.75	0.8	target from/to=[2181,2200]	-24.1	0.35
LVANscaffold_2088_12728	TRINITY_DN39978_c2_g1_i1	Pva-miR-36	XP_018008550.1 protein kinase C-binding protein NELL1-like	172	-33.04	2 21	1109 1130	19	0.7368	0.8947	target from/to=[1110,1130]	-27.5	0.0753
LVANscaffold_2088_12728	TRINITY_DN40179_c0_g3_i2	Pva-miR-36	XP_015792160.1 prolyl 4-hydroxylase subunit alpha-2-like	151	-25.01	2 20	1327 1345	18	0.6667	0.8333	target from/to=[1107,1127]	-21.3	0.187
LVANscaffold_2088_12728	TRINITY_DN41184_c0_g2_i2	Pva-miR-36	XP_018019123.1 MAGUK p55 subfamily member 6-like isoform X1	161	-26.7	2 21	562 583	20	0.8	0.8	target from/to=[562,583]	-21.4	0.336
LVANscaffold_2088_12728	TRINITY_DN41184_c0_g2_i5	Pva-miR-36	XP_018019123.1 MAGUK p55 subfamily member 6-like isoform X1	161	-26.7	2 21	531 552	20	0.8	0.8	target from/to=[531,552]	-21.4	0.336
LVANscaffold_2088_12728	TRINITY_DN41314_c4_g1_i3	Pva-miR-36	XP_018006981.1 5'-nucleotidase-like	155	-24.99	2 21	1701 1723	20	0.7	0.75	target from/to=[1700,1723]	-22.3	0.319
LVANscaffold_2088_12728	TRINITY_DN41907_c1_g1_i1	Pva-miR-36	XP_018017231.1 dmX-like protein 2 isoform X2	158	-24.63	2 19	9821 9842	17	0.7059	0.8235	target from/to=[9821,9842]	-20.6	0.104
LVANscaffold_2088_12728	TRINITY_DN41907_c1_g1_i2	Pva-miR-36	XP_018017231.1 dmX-like protein 2 isoform X2	158	-24.63	2 19	9854 9875	17	0.7059	0.8235	target from/to=[9854,9875]	-20.6	0.104
LVANscaffold_2088_12728	TRINITY_DN42318_c0_g1_i1	Pva-miR-36	XP_014278704.1 multidrug resistance-associated protein 1-like	152	-23.36	2 14	14 37	14	0.8571	0.8571	target from/to=[14,37]	-21.2	0.231
LVANscaffold_2088_12728	TRINITY_DN42400_c0_g2_i1	Pva-miR-36	XP_011602054.1 hsc70-interacting protein	150	-24	2 20	1111 1133	19	0.6316	0.7895	target from/to=[1174,1193]	-20.7	0.287
LVANscaffold_2088_12728	TRINITY_DN42400_c0_g2_i2	Pva-miR-36	XP_011602054.1 hsc70-interacting protein	150	-24	2 20	1111 1133	19	0.6316	0.7895	target from/to=[1163,1181]	-20	0.3
LVANscaffold_2088_12728	TRINITY_DN42673_c1_g1_i1	Pva-miR-36	XP_018025133.1 transcription elongation factor SPT5-like	157	-23.46	2 14	934 955	12	0.8333	1	target from/to=[934,955]	-20.6	0.242
LVANscaffold_2088_12728	TRINITY_DN42722_c5_g1_i1	Pva-miR-36	XP_018028001.1 peroxiredoxin-2-like	160	-27.65	2 21	1028 1049	19	0.7368	0.7368	target from/to=[1028,1049]	-22.8	0.0938
LVANscaffold_2088_12728	TRINITY_DN42722_c5_g1_i3	Pva-miR-36	XP_013404705.1 peroxiredoxin-4-like	160	-27.65	2 21	677 698	19	0.7368	0.7368	target from/to=[677,698]	-22.8	0.0934
LVANscaffold_2088_12728	TRINITY_DN42920_c2_g2_i1	Pva-miR-36	XP_018352813.1 trinucleotide repeat-containing gene 6B protein isoform X3	150	-20.02	2 21	2813 2833	19	0.6842	0.7368	target from/to=[2651,2670]	-22.6	0.277
LVANscaffold_2088_12728	TRINITY_DN43127_c4_g2_i1	Pva-miR-36	XP_019760279.1 probable G-protein coupled receptor CG31760	150	-22.84	2 20	692 717	22	0.6818	0.6818	target from/to=[203,222]	-20.2	0.09
LVANscaffold_2088_12728	TRINITY_DN43379_c5_g1_i1	Pva-miR-36	XP_005091078.1 high mobility group protein 20A-like	160	-25.48	2 21	1048 1069	19	0.6842	0.7895	target from/to=[1048,1069]	-22.8	0.121
LVANscaffold_2088_12728	TRINITY_DN43797_c0_g1_i3	Pva-miR-36	XP_018025118.1PREDICTED: uncharacterized protein LOC108680738	159	-25.74	2 18	2222 2245	18	0.8333	0.8333	target from/to=[2222,2245]	-22.3	0.268
LVANscaffold_2088_12728	TRINITY_DN43797_c0_g1_i8	Pva-miR-36	XP_018025118.1PREDICTED: uncharacterized protein LOC108680738	159	-25.74	2 18	1384 1407	18	0.8333	0.8333	target from/to=[1384,1407]	-22.3	0.267
LVANscaffold_2088_12728	TRINITY_DN43828_c1_g1_i3	Pva-miR-36	XP_021708276.1putative GPI-anchored protein pfl2 isoform X1	152	-25.83	2 13	3449 3470	11	0.9091	0.9091	target from/to=[3450,3470]	-20.6	0.00505
LVANscaffold_2088_12728	TRINITY_DN44089_c0_g1_i1	Pva-miR-36	XP_015919452.1prolyl 4-hydroxylase subunit alpha-1	166	-29.64	2 19	1749 1770	17	0.7647	0.8824	target from/to=[1749,1770]	-25.1	0.105
LVANscaffold_2088_12728	TRINITY_DN44472_c9_g1_i1	Pva-miR-36	XP_018013946.1 sodium/calcium exchanger 1-like	165	-32.79	2 20	1452 1472	18	0.7778	0.8889	target from/to=[1453,1472]	-29.1	0.0569
LVANscaffold_2088_12728	TRINITY_DN44502_c0_g4_i1	Pva-miR-36	XP_019624975.1 NADPH oxidase 4-like	165	-23.7	2 19	841 863	18	0.8333	0.8333	target from/to=[841,863]	-20.3	0.179
LVANscaffold_2088_12728	TRINITY_DN44660_c1_g4_i1	Pva-miR-36	XP_018027560.1 exocyst complex component 2-like	151	-23.05	2 18	1113 1133	16	0.75	0.8125	target from/to=[1113,1133]	-20.4	0.0556
LVANscaffold_2088_12728	TRINITY_DN44705_c0_g1_i4	Pva-miR-36	XP_018937492.1 carbohydrate sulfotransferase 8-like	147	-25.2	2 21	4237 4258	21	0.7143	0.7619	target from/to=[4237,4258]	-20.3	0.201
LVANscaffold_2088_12728	TRINITY_DN44705_c0_g1_i4	Pva-miR-36	XP_018937492.1 carbohydrate sulfotransferase 8-like	145	-22.44	2 10	1999 2020	8	1	1	target from/to=[4237,4258]	-20.3	0.201
LVANscaffold_2088_12728	TRINITY_DN45268_c0_g1_i4	Pva-miR-36	XP_020711036.1fat-like cadherin-related tumor suppressor homolog isoform X3	152	-23.74	2 21	4767 4789	21	0.7619	0.7619	target from/to=[646,667]	-22.1	0.00917
LVANscaffold_2088_12728	TRINITY_DN45316_c10_g1_i5	Pva-miR-36	XP_018011394.1 protein wings apart-like	155	-23.95	2 18	2371 2391	16	0.8125	0.8125	target from/to=[2371,2391]	-20	0.0824
LVANscaffold_2127_13165	TRINITY_DN32785_c0_g2_i1	Pva-miR-279	XP_018027086.1 semaphorin-1A-like	165	-28.31	2 21	775 799	22	0.8182	0.8182	target from/to=[775,799]	-23.2	0.361
LVANscaffold_2127_13165	TRINITY_DN33565_c0_g1_i1	Pva-miR-279	XP_018020277.1 protein Mpv17-like isoform X1	174	-25.92	2 20	1142 1164	19	0.8421	0.8947	target from/to=[1144,1164]	-23.7	0.372
LVANscaffold_2127_13165	TRINITY_DN35350_c2_g1_i1	Pva-miR-279	XP_020711122.1uncharacterized protein LOC105691366 isoform X1	163	-23.76	2 17	5358 5380	16	0.875	0.875	target from/to=[5360,5380]	-20.5	0.0876
LVANscaffold_2127_13165	TRINITY_DN36014_c0_g5_i1	Pva-miR-279	XP_018006600.1 neuron navigator 3-like	165	-23.62	2 20	2510 2530	18	0.8333	0.8333	target from/to=[2507,2530]	-21	0.151
LVANscaffold_2127_13165	TRINITY_DN37683_c1_g2_i2	Pva-miR-279	XP_018026850.1 mucin-17-like	171	-26.1	2 21	9271 9294	21	0.8095	0.8095	target from/to=[9271,9294]	-21.3	0.0559
LVANscaffold_2127_13165	TRINITY_DN37683_c1_g2_i4	Pva-miR-279	XP_018026850.1 mucin-17-like	171	-26.1	2 21	1567 1590	21	0.8095	0.8095	target from/to=[1567,1590]	-21.3	0.0556
LVANscaffold_2127_13165	TRINITY_DN39010_c1_g1_i3	Pva-miR-279	XP_021194082.1death-inducer obliterator 1 isoform X2	157	-24	2 21	618 639	20	0.75	0.8	target from/to=[619,639]	-20.7	0.0384
LVANscaffold_2127_13165	TRINITY_DN40294_c1_g1_i1	Pva-miR-279	XP_007667172.1 TRMT1-like protein isoform X2	174	-23.98	2 20	1010 1032	19	0.8421	0.8947	target from/to=[1010,1032]	-22	0.105
LVANscaffold_2127_13165	TRINITY_DN42246_c5_g1_i1	Pva-miR-279	XP_022092171.1intraflagellar transport protein 172 homolog	170	-24.06	2 20	1511 1533	19	0.8421	0.8421	target from/to=[1511,1533]	-21.3	0.125
LVANscaffold_2657_16836	TRINITY_DN1445_c0_g1_i1	Pva-pmiR-116	XP_018009757.1 serine-rich adhesin for platelets-like isoform X1	164	-24.96	2 19	1146 1166	17	0.8235	0.8824	target from/to=[1146,1166]	-21.1	0.291
LVANscaffold_2657_16836	TRINITY_DN15434_c0_g2_i1	Pva-pmiR-116	XP_018010158.1 protein mab-21-like 1	168	-26.26	2 21	1093 1114	19	0.7895	0.7895	target from/to=[1093,1114]	-24.7	0.0311
LVANscaffold_2657_16836	TRINITY_DN15571_c0_g1_i1	Pva-pmiR-116	XP_018018200.1 alkaline phosphatase-like	164	-20.89	2 17	2173 2194	15	0.8667	0.8667	target from/to=[2171,2194]	-20.6	0.131
LVANscaffold_2657_16836	TRINITY_DN19016_c0_g1_i1	Pva-pmiR-116	XP_015915586.1protein Wnt-1-like isoform X2	164	-24.5	2 21	246 267	19	0.7368	0.7895	target from/to=[246,267]	-20.9	0.126
LVANscaffold_2657_16836	TRINITY_DN1906_c0_g1_i1	Pva-pmiR-116	XP_018026737.1 zinc finger protein basonuclin-1-like	156	-24.11	2 17	274 295	15	0.7333	0.8667	target from/to=[274,295]	-21.5	0.349
LVANscaffold_2657_16836	TRINITY_DN22815_c0_g1_i1	Pva-pmiR-116	XP_018023214.1 nesprin-1-like	164	-22.04	2 17	211 232	15	0.8	0.9333	target from/to=[211,232]	-21	0.0963
LVANscaffold_2657_16836	TRINITY_DN28646_c0_g1_i1	Pva-pmiR-116	XP_018023563.1 GSK-3-binding protein-like	161	-23.6	2 21	574 595	20	0.75	0.85	target from/to=[574,595]	-22	0.237
LVANscaffold_2657_16836	TRINITY_DN29490_c0_g1_i1	Pva-pmiR-116	XP_018011706.1 serine/threonine-protein kinase fused-like	160	-26.84	2 21	1628 1646	19	0.7895	0.7895	target from/to=[1280,1301]	-22.3	0.0835
LVANscaffold_2657_16836	TRINITY_DN29490_c0_g1_i1	Pva-pmiR-116	XP_018011706.1 serine/threonine-protein kinase fused-like	161	-27.91	2 20	1277 1301	21	0.7619	0.8095	target from/to=[1280,1301]	-22.3	0.0835
LVANscaffold_2657_16836	TRINITY_DN29810_c0_g1_i1	Pva-pmiR-116	XP_018022277.1 prolactin-releasing peptide receptor-like	158	-25.03	2 17	1393 1416	17	0.8235	0.8824	target from/to=[1393,1416]	-20.5	0.247
LVANscaffold_2657_16836	TRINITY_DN31841_c0_g1_i1	Pva-pmiR-116	XP_018023868.1 hemocyanin-like	163	-23.39	2 20	422 442	19	0.8421	0.8421	target from/to=[422,442]	-20.9	0.0869
LVANscaffold_2657_16836	TRINITY_DN32238_c0_g1_i4	Pva-pmiR-116	XP_021926303.1inactive tyrosine-protein kinase transmembrane receptor ROR1-like	161	-26.76	2 21	705 730	23	0.7391	0.8261	target from/to=[1838,1861]	-20.2	0.246
LVANscaffold_2657_16836	TRINITY_DN32442_c0_g1_i1	Pva-pmiR-116	XP_018008000.1 protein YIPF5-like	167	-23.61	2 21	744 766	20	0.8	0.8	target from/to=[744,766]	-22.8	0.162
LVANscaffold_2657_16836	TRINITY_DN32736_c0_g1_i1	Pva-pmiR-116	XP_013416211.1 beta-secretase 1-like	169	-24.55	2 19	1332 1354	18	0.8333	0.8889	target from/to=[1332,1354]	-21.3	0.0769
LVANscaffold_2657_16836	TRINITY_DN32784_c0_g1_i1	Pva-pmiR-116	XP_021918191.1histidine triad nucleotide-binding protein 3-like isoform X1	162	-24.07	2 20	1732 1754	19	0.7368	0.8421	target from/to=[1731,1754]	-20.8	0.337
LVANscaffold_2657_16836	TRINITY_DN32784_c0_g1_i2	Pva-pmiR-116	XP_021918191.1histidine triad nucleotide-binding protein 3-like isoform X1	162	-24.07	2 20	1732 1754	19	0.7368	0.8421	target from/to=[1731,1754]	-20.8	0.337
LVANscaffold_2657_16836	TRINITY_DN32966_c0_g1_i1	Pva-pmiR-116	XP_021925950.1GATOR complex protein WDR24 isoform X1	164	-22.86	2 21	273 294	19	0.7368	0.7895	target from/to=[273,294]	-20.2	0.104
LVANscaffold_2657_16836	TRINITY_DN33412_c0_g1_i3	Pva-pmiR-116	XP_021344639.1tripartite motif-containing protein 2-like isoform X2	167	-27.2	2 21	83 105	20	0.75	0.85	target from/to=[83,105]	-24.7	0.135
LVANscaffold_2657_16836	TRINITY_DN33412_c0_g1_i3	Pva-pmiR-116	XP_021344639.1tripartite motif-containing protein 2-like isoform X2	156	-22	2 20	103 122	18	0.7222	0.8333	target from/to=[83,105]	-24.7	0.135
LVANscaffold_2657_16836	TRINITY_DN33446_c0_g1_i1	Pva-pmiR-116	XP_022250414.1endoplasmic reticulum membrane-associated RNA degradation protein-like isoform X1	157	-22.62	2 19	125 147	18	0.7778	0.7778	target from/to=[1102,1122]	-20.3	0.0655
LVANscaffold_2657_16836	TRINITY_DN33517_c2_g1_i4	Pva-pmiR-116	XP_018025533.1 helicase SRCAP-like	158	-20.31	2 16	3972 3994	15	0.8667	0.8667	target from/to=[3972,3994]	-21.3	0.298
LVANscaffold_2657_16836	TRINITY_DN33517_c2_g1_i5	Pva-pmiR-116	XP_015599063.1 helicase domino isoform X2	162	-21.6	2 21	6609 6629	19	0.7368	0.8421	target from/to=[4028,4050]	-21.3	0.298
LVANscaffold_2657_16836	TRINITY_DN33517_c2_g1_i5	Pva-pmiR-116	XP_015599063.1 helicase domino isoform X2	158	-20.31	2 16	4028 4050	15	0.8667	0.8667	target from/to=[4028,4050]	-21.3	0.298
LVANscaffold_2657_16836	TRINITY_DN33613_c3_g2_i2	Pva-pmiR-116	XP_018013777.1PREDICTED: uncharacterized protein LOC108670794 isoform X2	175	-28.28	2 21	2262 2285	21	0.8095	0.8571	target from/to=[2262,2285]	-25.3	0.0655
LVANscaffold_2657_16836	TRINITY_DN33613_c3_g2_i4	Pva-pmiR-116	NP_001298390.1uncharacterized LOC106101566 precursor	175	-28.28	2 21	1900 1923	21	0.8095	0.8571	target from/to=[1900,1923]	-25.3	0.0655
LVANscaffold_2657_16836	TRINITY_DN33613_c3_g2_i5	Pva-pmiR-116	NP_001298390.1uncharacterized LOC106101566 precursor	175	-28.28	2 21	2221 2244	21	0.8095	0.8571	target from/to=[2221,2244]	-25.3	0.0655
LVANscaffold_2657_16836	TRINITY_DN33613_c3_g2_i6	Pva-pmiR-116	NP_001298390.1uncharacterized LOC106101566 precursor	175	-28.28	2 21	2583 2606	21	0.8095	0.8571	target from/to=[2583,2606]	-25.3	0.0655
LVANscaffold_2657_16836	TRINITY_DN33849_c0_g2_i1	Pva-pmiR-116	XP_018016943.1 decapping and exoribonuclease protein-like	163	-23.53	2 20	833 854	18	0.7222	0.8333	target from/to=[833,854]	-20.8	0.247
LVANscaffold_2657_16836	TRINITY_DN34074_c3_g1_i2	Pva-pmiR-116	XP_018898276.1 GTPase-activating protein CdGAPr isoform X2	164	-25.44	2 17	964 985	15	0.8667	0.8667	target from/to=[965,985]	-22.1	0.00251
LVANscaffold_2657_16836	TRINITY_DN34074_c3_g1_i7	Pva-pmiR-116	XP_002426989.1CDC42 GTPase-activating protein, putative	164	-25.44	2 17	861 882	15	0.8667	0.8667	target from/to=[862,882]	-22.1	0.00251
LVANscaffold_2657_16836	TRINITY_DN34321_c1_g1_i1	Pva-pmiR-116	XP_018012643.1 cyclin-L1-like	156	-22.12	2 21	89 110	19	0.6316	0.7895	target from/to=[89,110]	-21.1	0.00986
LVANscaffold_2657_16836	TRINITY_DN34376_c6_g2_i13	Pva-pmiR-116	XP_018335497.1 roquin-1	159	-20.79	2 21	5975 5997	20	0.65	0.85	target from/to=[1460,1479]	-22	0.00664
LVANscaffold_2657_16836	TRINITY_DN34376_c6_g2_i13	Pva-pmiR-116	XP_018335497.1 roquin-1	159	-25.49	2 18	1459 1479	16	0.8125	0.875	target from/to=[1460,1479]	-22	0.00664
LVANscaffold_2657_16836	TRINITY_DN34376_c6_g2_i2	Pva-pmiR-116	XP_015517718.1 roquin-1 isoform X3	159	-20.79	2 21	7247 7269	20	0.65	0.85	target from/to=[2644,2663]	-22	0.00665
LVANscaffold_2657_16836	TRINITY_DN34376_c6_g2_i2	Pva-pmiR-116	XP_015517718.1 roquin-1 isoform X3	159	-25.49	2 18	2643 2663	16	0.8125	0.875	target from/to=[2644,2663]	-22	0.00665
LVANscaffold_2657_16836	TRINITY_DN34376_c6_g2_i3	Pva-pmiR-116	XP_015517718.1 roquin-1 isoform X3	159	-25.49	2 18	2589 2609	16	0.8125	0.875	target from/to=[2590,2609]	-22	0.00661
LVANscaffold_2657_16836	TRINITY_DN34376_c6_g2_i6	Pva-pmiR-116	XP_018335497.1 roquin-1	159	-25.49	2 18	2589 2609	16	0.8125	0.875	target from/to=[2590,2609]	-22	0.00662
LVANscaffold_2657_16836	TRINITY_DN34376_c6_g2_i8	Pva-pmiR-116	XP_018335497.1 roquin-1	159	-25.49	2 18	1459 1479	16	0.8125	0.875	target from/to=[1460,1479]	-22	0.00659
LVANscaffold_2657_16836	TRINITY_DN34376_c6_g2_i9	Pva-pmiR-116	XP_018335497.1 roquin-1	159	-25.49	2 18	2643 2663	16	0.8125	0.875	target from/to=[2644,2663]	-22	0.00665
LVANscaffold_2657_16836	TRINITY_DN34376_c6_g2_i9	Pva-pmiR-116	XP_018335497.1 roquin-1	159	-20.79	2 21	7078 7100	20	0.65	0.85	target from/to=[2644,2663]	-22	0.00665
LVANscaffold_2657_16836	TRINITY_DN34457_c6_g2_i1	Pva-pmiR-116	XP_018011792.1 transmembrane protein 164-like	155	-21.42	2 17	316 338	16	0.75	0.875	target from/to=[332,353]	-22.7	0.165
LVANscaffold_2657_16836	TRINITY_DN34872_c0_g1_i4	Pva-pmiR-116	XP_021942345.1brefeldin A-inhibited guanine nucleotide-exchange protein 3 isoform X2	155	-21.21	2 20	4896 4917	18	0.6111	0.8333	target from/to=[4897,4917]	-21.1	0.101
LVANscaffold_2657_16836	TRINITY_DN34906_c0_g4_i1	Pva-pmiR-116	XP_008556491.1 CD63 antigen	164	-26.21	2 21	316 337	19	0.7368	0.7895	target from/to=[316,337]	-24.6	0.0894
LVANscaffold_2657_16836	TRINITY_DN34906_c0_g4_i2	Pva-pmiR-116	XP_015110284.1 CD63 antigen-like	164	-26.21	2 21	316 337	19	0.7368	0.7895	target from/to=[316,337]	-24.6	0.0905
LVANscaffold_2657_16836	TRINITY_DN34928_c0_g1_i1	Pva-pmiR-116	XP_018010562.1 vacuolar protein sorting-associated protein 13D-like	159	-24.06	2 21	9787 9810	21	0.7143	0.7619	target from/to=[9787,9810]	-21.7	0.325
LVANscaffold_2657_16836	TRINITY_DN35132_c1_g4_i3	Pva-pmiR-116	XP_019525901.1 UPF0389 protein CG9231	168	-25.82	2 21	309 330	19	0.7368	0.8421	target from/to=[309,330]	-25.4	0.273
LVANscaffold_2657_16836	TRINITY_DN35358_c5_g1_i1	Pva-pmiR-116	XP_018025794.1 voltage-dependent calcium channel subunit alpha-2/delta-3-like	164	-24.41	2 21	1454 1475	19	0.6842	0.8421	target from/to=[1454,1475]	-23.5	0.35
LVANscaffold_2657_16836	TRINITY_DN35358_c5_g1_i3	Pva-pmiR-116	XP_018025794.1 voltage-dependent calcium channel subunit alpha-2/delta-3-like	164	-24.41	2 21	1538 1559	19	0.6842	0.8421	target from/to=[1538,1559]	-23.5	0.35
LVANscaffold_2657_16836	TRINITY_DN35507_c0_g1_i6	Pva-pmiR-116	XP_018901407.1 sulfite oxidase	171	-23.58	2 21	1462 1485	21	0.7619	0.8571	target from/to=[1462,1485]	-21	0.212
LVANscaffold_2657_16836	TRINITY_DN35677_c0_g2_i3	Pva-pmiR-116	XP_022246526.1WD repeat-containing protein 81-like isoform X4	159	-22.43	2 20	3483 3504	18	0.7222	0.7778	target from/to=[3483,3504]	-20.6	0.0763
LVANscaffold_2657_16836	TRINITY_DN35770_c7_g1_i2	Pva-pmiR-116	XP_021700466.1leucine-rich PPR motif-containing protein, mitochondrial	156	-21.51	2 21	3318 3337	19	0.7368	0.8421	target from/to=[3318,3337]	-21.5	0.0798
LVANscaffold_2657_16836	TRINITY_DN35792_c3_g2_i2	Pva-pmiR-116	XP_018007691.1 protein wntless-like isoform X3	145	-22.59	2 15	185 207	14	0.7143	0.8571	target from/to=[192,214]	-24.7	0.297
LVANscaffold_2657_16836	TRINITY_DN35792_c3_g2_i3	Pva-pmiR-116	XP_018007691.1 protein wntless-like isoform X3	145	-22.59	2 15	267 289	14	0.7143	0.8571	target from/to=[274,296]	-24.7	0.297
LVANscaffold_2657_16836	TRINITY_DN35870_c0_g1_i2	Pva-pmiR-116	XP_021924903.1protein disulfide-isomerase TMX3 isoform X2	169	-23.17	2 21	1203 1224	20	0.85	0.85	target from/to=[1203,1224]	-22.3	0.305
LVANscaffold_2657_16836	TRINITY_DN36014_c0_g1_i4	Pva-pmiR-116	XP_014611943.1 probable basic-leucine zipper transcription factor Q isoform X2	165	-28.57	2 20	574 594	18	0.8333	0.8333	target from/to=[575,594]	-24.9	0.00677
LVANscaffold_2657_16836	TRINITY_DN36103_c1_g1_i2	Pva-pmiR-116	XP_021918221.1protein SMG8 isoform X1	166	-27	2 21	602 625	21	0.7619	0.8571	target from/to=[602,625]	-26	0.102
LVANscaffold_2657_16836	TRINITY_DN36183_c6_g1_i1	Pva-pmiR-116	XP_018022368.1 AT-rich interactive domain-containing protein 2-like isoform X2	160	-23.09	2 17	978 999	15	0.8	0.8667	target from/to=[3187,3207]	-24.5	0.144
LVANscaffold_2657_16836	TRINITY_DN36183_c6_g1_i1	Pva-pmiR-116	XP_018022368.1 AT-rich interactive domain-containing protein 2-like isoform X2	148	-20.55	2 19	3233 3253	17	0.6471	0.8235	target from/to=[3187,3207]	-24.5	0.144
LVANscaffold_2657_16836	TRINITY_DN36183_c6_g1_i1	Pva-pmiR-116	XP_018022368.1 AT-rich interactive domain-containing protein 2-like isoform X2	170	-26.11	2 21	3187 3207	19	0.8421	0.8421	target from/to=[3187,3207]	-24.5	0.144
LVANscaffold_2657_16836	TRINITY_DN36339_c2_g1_i1	Pva-pmiR-116	XP_022202830.1transmembrane 9 superfamily member 2	150	-20.74	2 21	575 595	19	0.6842	0.7368	target from/to=[1208,1226]	-20.5	0.112
LVANscaffold_2657_16836	TRINITY_DN36343_c0_g1_i1	Pva-pmiR-116	XP_018015027.1 calcium-binding mitochondrial carrier protein Aralar1-like	161	-25.97	2 21	2075 2094	19	0.6842	0.8947	target from/to=[1797,1818]	-21.1	0.0785
LVANscaffold_2657_16836	TRINITY_DN36343_c0_g1_i1	Pva-pmiR-116	XP_018015027.1 calcium-binding mitochondrial carrier protein Aralar1-like	156	-20.45	2 18	1794 1818	19	0.6842	0.8421	target from/to=[1797,1818]	-21.1	0.0785
LVANscaffold_2657_16836	TRINITY_DN36343_c0_g1_i1	Pva-pmiR-116	XP_018015027.1 calcium-binding mitochondrial carrier protein Aralar1-like	163	-26.64	2 20	1521 1542	18	0.6667	0.8889	target from/to=[1797,1818]	-21.1	0.0785
LVANscaffold_2657_16836	TRINITY_DN36367_c0_g1_i1	Pva-pmiR-116	XP_013778539.1H/ACA ribonucleoprotein complex subunit 2-like protein	160	-22.83	2 21	389 408	19	0.7895	0.8421	target from/to=[389,408]	-20.3	0.00879
LVANscaffold_2657_16836	TRINITY_DN36606_c2_g2_i10	Pva-pmiR-116	XP_018014069.1 alpha-actinin, sarcomeric-like isoform X1	170	-32.16	2 20	447 469	19	0.7895	0.8947	target from/to=[447,469]	-28.8	0.288
LVANscaffold_2657_16836	TRINITY_DN36606_c2_g2_i11	Pva-pmiR-116	XP_018014069.1 alpha-actinin, sarcomeric-like isoform X1	170	-32.16	2 20	439 461	19	0.7895	0.8947	target from/to=[439,461]	-28.8	0.288
LVANscaffold_2657_16836	TRINITY_DN36606_c2_g2_i17	Pva-pmiR-116	XP_018014069.1 alpha-actinin, sarcomeric-like isoform X1	170	-32.16	2 20	447 469	19	0.7895	0.8947	target from/to=[447,469]	-28.8	0.285
LVANscaffold_2657_16836	TRINITY_DN36606_c2_g2_i3	Pva-pmiR-116	XP_018014069.1 alpha-actinin, sarcomeric-like isoform X1	170	-32.16	2 20	439 461	19	0.7895	0.8947	target from/to=[439,461]	-28.8	0.285
LVANscaffold_2657_16836	TRINITY_DN36606_c2_g2_i8	Pva-pmiR-116	XP_018014069.1 alpha-actinin, sarcomeric-like isoform X1	170	-32.16	2 20	449 471	19	0.7895	0.8947	target from/to=[449,471]	-28.8	0.285
LVANscaffold_2657_16836	TRINITY_DN36606_c2_g2_i9	Pva-pmiR-116	XP_018014069.1 alpha-actinin, sarcomeric-like isoform X1	170	-32.16	2 20	449 471	19	0.7895	0.8947	target from/to=[449,471]	-28.8	0.288
LVANscaffold_2657_16836	TRINITY_DN36618_c0_g1_i1	Pva-pmiR-116	XP_021923973.1exostosin-2 isoform X1	154	-24.44	2 21	1816 1836	19	0.7368	0.7368	target from/to=[1816,1836]	-20.1	0.185
LVANscaffold_2657_16836	TRINITY_DN36669_c0_g5_i2	Pva-pmiR-116	XP_021934342.1E3 ubiquitin-protein ligase UBR5 isoform X3	151	-21.51	2 21	8201 8219	19	0.7368	0.7895	target from/to=[8201,8219]	-20.1	0.159
LVANscaffold_2657_16836	TRINITY_DN36669_c0_g5_i2	Pva-pmiR-116	XP_021934342.1E3 ubiquitin-protein ligase UBR5 isoform X3	170	-28.44	2 21	2868 2888	19	0.7895	0.8947	target from/to=[8201,8219]	-20.1	0.159
LVANscaffold_2657_16836	TRINITY_DN36929_c0_g2_i1	Pva-pmiR-116	XP_018014201.1 roundabout homolog 1-like	176	-29.16	2 21	674 695	19	0.7895	0.8947	target from/to=[674,695]	-21.9	0.379
LVANscaffold_2657_16836	TRINITY_DN36967_c5_g3_i1	Pva-pmiR-116	XP_021933283.1CCR4-NOT transcription complex subunit 10 isoform X3	160	-22.29	2 19	454 478	20	0.75	0.85	target from/to=[454,478]	-20.1	0.0185
LVANscaffold_2657_16836	TRINITY_DN37335_c0_g2_i1	Pva-pmiR-116	XP_018008714.1 Golgi-specific brefeldin A-resistance guanine nucleotide exchange factor 1-like isoform X1	175	-26.56	2 21	3959 3981	20	0.8	0.9	target from/to=[3960,3981]	-22.8	0.186
LVANscaffold_2657_16836	TRINITY_DN37335_c0_g2_i1	Pva-pmiR-116	XP_018008714.1 Golgi-specific brefeldin A-resistance guanine nucleotide exchange factor 1-like isoform X1	162	-24.41	2 21	516 536	19	0.7895	0.7895	target from/to=[3960,3981]	-22.8	0.186
LVANscaffold_2657_16836	TRINITY_DN37335_c0_g2_i5	Pva-pmiR-116	XP_018008714.1 Golgi-specific brefeldin A-resistance guanine nucleotide exchange factor 1-like isoform X1	175	-26.56	2 21	3959 3981	20	0.8	0.9	target from/to=[3960,3981]	-22.8	0.186
LVANscaffold_2657_16836	TRINITY_DN37335_c0_g2_i5	Pva-pmiR-116	XP_018008714.1 Golgi-specific brefeldin A-resistance guanine nucleotide exchange factor 1-like isoform X1	162	-24.41	2 21	516 536	19	0.7895	0.7895	target from/to=[3960,3981]	-22.8	0.186
LVANscaffold_2657_16836	TRINITY_DN37413_c3_g6_i1	Pva-pmiR-116	XP_014287213.1 protein preli-like	168	-26.87	2 17	848 869	15	0.8667	0.9333	target from/to=[849,869]	-23.3	0.329
LVANscaffold_2657_16836	TRINITY_DN37680_c3_g1_i1	Pva-pmiR-116	XP_018023007.1 tripeptidyl-peptidase 2-like isoform X1	155	-22.48	2 19	3074 3093	17	0.7059	0.8824	target from/to=[1083,1101]	-21	0.0437
LVANscaffold_2657_16836	TRINITY_DN37680_c3_g1_i1	Pva-pmiR-116	XP_018023007.1 tripeptidyl-peptidase 2-like isoform X1	160	-23.57	2 21	1080 1101	19	0.7368	0.7368	target from/to=[1083,1101]	-21	0.0437
LVANscaffold_2657_16836	TRINITY_DN37695_c7_g1_i1	Pva-pmiR-116	XP_021936041.1zinc finger protein 30-like isoform X1	165	-26.95	2 20	2156 2179	20	0.8	0.85	target from/to=[2156,2179]	-23.7	0.356
LVANscaffold_2657_16836	TRINITY_DN37861_c0_g1_i1	Pva-pmiR-116	XP_018026094.1 glutamine--tRNA ligase-like isoform X1	169	-27.46	2 19	1649 1671	18	0.7778	0.9444	target from/to=[1649,1671]	-24.2	0.0184
LVANscaffold_2657_16836	TRINITY_DN37904_c0_g2_i1	Pva-pmiR-116	XP_018018254.1 xaa-Pro aminopeptidase 1-like	165	-27.17	2 20	395 415	18	0.7778	0.8889	target from/to=[395,415]	-25.1	0.318
LVANscaffold_2657_16836	TRINITY_DN37904_c0_g2_i2	Pva-pmiR-116	XP_018018254.1 xaa-Pro aminopeptidase 1-like	165	-27.17	2 20	395 415	18	0.7778	0.8889	target from/to=[395,415]	-25.1	0.319
LVANscaffold_2657_16836	TRINITY_DN37904_c0_g2_i3	Pva-pmiR-116	XP_018018254.1 xaa-Pro aminopeptidase 1-like	165	-27.17	2 20	395 415	18	0.7778	0.8889	target from/to=[395,415]	-25.1	0.319
LVANscaffold_2657_16836	TRINITY_DN37904_c0_g2_i6	Pva-pmiR-116	XP_018018254.1 xaa-Pro aminopeptidase 1-like	165	-27.17	2 20	395 415	18	0.7778	0.8889	target from/to=[395,415]	-25.1	0.318
LVANscaffold_2657_16836	TRINITY_DN37982_c4_g2_i2	Pva-pmiR-116	XP_021931840.1BTB/POZ domain-containing protein KCTD9 isoform X1	156	-21.53	2 19	1124 1147	19	0.6842	0.8947	target from/to=[1141,1162]	-26.2	0.00418
LVANscaffold_2657_16836	TRINITY_DN37982_c4_g2_i2	Pva-pmiR-116	XP_021931840.1BTB/POZ domain-containing protein KCTD9 isoform X1	164	-27.41	2 21	1141 1162	19	0.6842	0.8421	target from/to=[1141,1162]	-26.2	0.00418
LVANscaffold_2657_16836	TRINITY_DN38083_c6_g2_i1	Pva-pmiR-116	XP_022257593.1protein Wnt-2b-like	164	-25.28	2 21	52 73	19	0.7368	0.7895	target from/to=[52,73]	-23.9	0.135
LVANscaffold_2657_16836	TRINITY_DN38403_c5_g3_i1	Pva-pmiR-116	XP_018025299.1 acetylcholinesterase-like	162	-23.63	2 21	5732 5755	21	0.7143	0.8571	target from/to=[5732,5755]	-22	0.277
LVANscaffold_2657_16836	TRINITY_DN38427_c4_g2_i2	Pva-pmiR-116	XP_021917441.1speckle-type POZ protein B isoform X4	152	-21.49	2 20	184 203	18	0.7222	0.7778	target from/to=[183,203]	-20.3	0.0455
LVANscaffold_2657_16836	TRINITY_DN38475_c3_g3_i1	Pva-pmiR-116	XP_018018916.1 glycerol-3-phosphate dehydrogenase [NAD(+)], cytoplasmic-like isoform X1	164	-27.96	2 21	692 713	19	0.7368	0.7895	target from/to=[692,713]	-21.3	0.386
LVANscaffold_2657_16836	TRINITY_DN38599_c3_g1_i1	Pva-pmiR-116	XP_013398873.1 huntingtin-like	160	-22.05	2 21	4190 4211	19	0.6316	0.8421	target from/to=[2944,2966]	-21.3	0.162
LVANscaffold_2657_16836	TRINITY_DN38599_c3_g1_i1	Pva-pmiR-116	XP_013398873.1 huntingtin-like	174	-27.96	2 19	4457 4478	17	0.8235	0.9412	target from/to=[2944,2966]	-21.3	0.162
LVANscaffold_2657_16836	TRINITY_DN38599_c3_g1_i1	Pva-pmiR-116	XP_013398873.1 huntingtin-like	178	-27.26	2 20	2944 2966	19	0.8947	0.8947	target from/to=[2944,2966]	-21.3	0.162
LVANscaffold_2657_16836	TRINITY_DN38643_c0_g4_i3	Pva-pmiR-116	XP_018027020.1 probable 4-coumarate--CoA ligase 3	153	-27.59	2 20	1461 1481	18	0.6667	0.8333	target from/to=[1461,1481]	-24.3	0.322
LVANscaffold_2657_16836	TRINITY_DN38888_c6_g3_i1	Pva-pmiR-116	XP_018018012.1 kappa-type opioid receptor-like	161	-23.75	2 15	486 508	14	0.9286	0.9286	target from/to=[486,508]	-20.5	0.309
LVANscaffold_2657_16836	TRINITY_DN38919_c3_g1_i1	Pva-pmiR-116	XP_018015147.1 coatomer subunit alpha-like isoform X1	158	-22.41	2 20	2951 2974	20	0.75	0.75	target from/to=[2728,2749]	-21.7	0.186
LVANscaffold_2657_16836	TRINITY_DN38919_c3_g1_i1	Pva-pmiR-116	XP_018015147.1 coatomer subunit alpha-like isoform X1	162	-23.99	2 19	2728 2749	17	0.7647	0.8235	target from/to=[2728,2749]	-21.7	0.186
LVANscaffold_2657_16836	TRINITY_DN38919_c3_g1_i4	Pva-pmiR-116	XP_018015149.1 coatomer subunit alpha-like isoform X2	162	-23.99	2 19	2707 2728	17	0.7647	0.8235	target from/to=[2707,2728]	-21.7	0.186
LVANscaffold_2657_16836	TRINITY_DN38919_c3_g1_i4	Pva-pmiR-116	XP_018015149.1 coatomer subunit alpha-like isoform X2	158	-22.41	2 20	2930 2953	20	0.75	0.75	target from/to=[2707,2728]	-21.7	0.186
LVANscaffold_2657_16836	TRINITY_DN39022_c1_g1_i1	Pva-pmiR-116	XP_020319679.1chromosome-associated kinesin KIF4-like isoform X2	160	-23.7	2 19	680 700	17	0.7647	0.8824	target from/to=[680,700]	-21	0.0055
LVANscaffold_2657_16836	TRINITY_DN39024_c0_g2_i1	Pva-pmiR-116	XP_019615443.1 putative cysteine proteinase CG12163	163	-24.76	2 16	306 327	14	0.8571	0.9286	target from/to=[308,327]	-21.4	0.144
LVANscaffold_2657_16836	TRINITY_DN39024_c0_g2_i2	Pva-pmiR-116	XP_019615443.1 putative cysteine proteinase CG12163	163	-24.76	2 16	306 327	14	0.8571	0.9286	target from/to=[308,327]	-21.4	0.144
LVANscaffold_2657_16836	TRINITY_DN39024_c0_g2_i3	Pva-pmiR-116	XP_019615443.1 putative cysteine proteinase CG12163	163	-24.76	2 16	306 327	14	0.8571	0.9286	target from/to=[308,327]	-21.4	0.144
LVANscaffold_2657_16836	TRINITY_DN39046_c2_g3_i2	Pva-pmiR-116	XP_018015660.1 RISC-loading complex subunit tarbp2-like	160	-26.07	2 21	3458 3478	20	0.8	0.8	target from/to=[3458,3478]	-22.4	0.22
LVANscaffold_2657_16836	TRINITY_DN39046_c2_g3_i3	Pva-pmiR-116	XP_018015660.1 RISC-loading complex subunit tarbp2-like	160	-26.07	2 21	3599 3619	20	0.8	0.8	target from/to=[3599,3619]	-22.4	0.221
LVANscaffold_2657_16836	TRINITY_DN39124_c0_g2_i1	Pva-pmiR-116	XP_018021821.1 innexin inx2-like	157	-24.72	2 19	845 867	18	0.6667	0.8889	target from/to=[846,867]	-21.9	0.18
LVANscaffold_2657_16836	TRINITY_DN39181_c2_g1_i1	Pva-pmiR-116	XP_018008561.1 lysosome-associated membrane glycoprotein 1-like	153	-22.93	2 20	63 83	18	0.6667	0.8333	target from/to=[63,83]	-21.3	0.246
LVANscaffold_2657_16836	TRINITY_DN39181_c2_g1_i2	Pva-pmiR-116	XP_018008561.1 lysosome-associated membrane glycoprotein 1-like	153	-22.93	2 20	63 83	18	0.6667	0.8333	target from/to=[63,83]	-21.3	0.246
LVANscaffold_2657_16836	TRINITY_DN39202_c1_g1_i7	Pva-pmiR-116	XP_012288442.1 polypyrimidine tract-binding protein 1 isoform X1	172	-26.93	2 21	451 472	19	0.7895	0.8421	target from/to=[451,472]	-22.7	0.0533
LVANscaffold_2657_16836	TRINITY_DN39217_c0_g2_i3	Pva-pmiR-116	XP_018016446.1 cytosolic non-specific dipeptidase-like isoform X2	158	-22.91	2 19	132 152	18	0.8333	0.8333	target from/to=[132,152]	-20.3	0.168
LVANscaffold_2657_16836	TRINITY_DN39217_c0_g2_i4	Pva-pmiR-116	XP_018016446.1 cytosolic non-specific dipeptidase-like isoform X2	158	-22.91	2 19	1337 1357	18	0.8333	0.8333	target from/to=[1337,1357]	-20.3	0.173
LVANscaffold_2657_16836	TRINITY_DN39293_c2_g1_i3	Pva-pmiR-116	XP_021931097.1protein phosphatase PP2A 55 kDa regulatory subunit isoform X1	167	-24.16	2 21	333 355	20	0.8	0.8	target from/to=[333,355]	-20	0.0717
LVANscaffold_2657_16836	TRINITY_DN39293_c2_g1_i4	Pva-pmiR-116	XP_021931100.1protein phosphatase PP2A 55 kDa regulatory subunit isoform X3	167	-24.16	2 21	361 383	20	0.8	0.8	target from/to=[361,383]	-20	0.0717
LVANscaffold_2657_16836	TRINITY_DN39632_c9_g2_i2	Pva-pmiR-116	XP_018007899.1 uncharacterized zinc finger protein CG2678-like	161	-22.3	2 21	193 214	20	0.8	0.8	target from/to=[193,214]	-20.7	0.0337
LVANscaffold_2657_16836	TRINITY_DN39722_c3_g1_i4	Pva-pmiR-116	XP_018013626.1 RING finger protein 44-like	166	-26.94	2 21	4942 4965	21	0.7619	0.8571	target from/to=[4942,4965]	-24.3	0.00323
LVANscaffold_2657_16836	TRINITY_DN39749_c0_g1_i1	Pva-pmiR-116	XP_002416197.1purple acid phosphatase, putative	157	-24.53	2 20	2889 2909	18	0.7222	0.8333	target from/to=[2889,2909]	-22.4	0.337
LVANscaffold_2657_16836	TRINITY_DN39749_c0_g1_i2	Pva-pmiR-116	XP_002416197.1purple acid phosphatase, putative	157	-24.53	2 20	2911 2931	18	0.7222	0.8333	target from/to=[2911,2931]	-22.4	0.337
LVANscaffold_2657_16836	TRINITY_DN39855_c3_g1_i1	Pva-pmiR-116	XP_018027039.1 sec1 family domain-containing protein 1-like	147	-20.38	2 17	1797 1819	16	0.75	0.75	target from/to=[1795,1819]	-20.2	0.0141
LVANscaffold_2657_16836	TRINITY_DN39855_c3_g1_i2	Pva-pmiR-116	XP_015906128.1sec1 family domain-containing protein 1	147	-20.38	2 17	518 540	16	0.75	0.75	target from/to=[516,540]	-20.2	0.014
LVANscaffold_2657_16836	TRINITY_DN39940_c1_g1_i1	Pva-pmiR-116	XP_018018147.1 N-acetylgalactosaminyltransferase 6-like	157	-23.75	2 20	409 429	18	0.7222	0.8333	target from/to=[409,429]	-22.4	0.248
LVANscaffold_2657_16836	TRINITY_DN39953_c4_g1_i1	Pva-pmiR-116	XP_022257470.1exocyst complex component 4-like	162	-28.37	2 15	530 551	13	0.8462	1	target from/to=[531,551]	-24.1	0.338
LVANscaffold_2657_16836	TRINITY_DN39953_c4_g1_i2	Pva-pmiR-116	XP_021936019.1exocyst complex component 4 isoform X1	162	-28.37	2 15	2368 2389	13	0.8462	1	target from/to=[2369,2389]	-24.1	0.342
LVANscaffold_2657_16836	TRINITY_DN39965_c0_g1_i11	Pva-pmiR-116	XP_019644436.1 aminoacyl tRNA synthase complex-interacting multifunctional protein 2-like	157	-24.93	2 20	765 788	20	0.75	0.8	target from/to=[765,788]	-21.4	0.158
LVANscaffold_2657_16836	TRINITY_DN39965_c0_g1_i13	Pva-pmiR-116	XP_022110327.1prolyl-tRNA synthetase associated domain-containing protein 1-like isoform X3	157	-24.93	2 20	765 788	20	0.75	0.8	target from/to=[765,788]	-21.4	0.158
LVANscaffold_2657_16836	TRINITY_DN40125_c3_g3_i3	Pva-pmiR-116	XP_019766527.1 serine/threonine-protein phosphatase 2B catalytic subunit 3-like	165	-26.87	2 19	1289 1311	18	0.8333	0.8333	target from/to=[1289,1311]	-23.9	0.106
LVANscaffold_2657_16836	TRINITY_DN40125_c3_g3_i4	Pva-pmiR-116	XP_018055518.1 serine/threonine-protein phosphatase 2B catalytic subunit 2-like isoform X3	165	-26.87	2 19	1414 1436	18	0.8333	0.8333	target from/to=[1414,1436]	-23.9	0.107
LVANscaffold_2657_16836	TRINITY_DN40125_c3_g3_i5	Pva-pmiR-116	XP_019766527.1 serine/threonine-protein phosphatase 2B catalytic subunit 3-like	165	-26.87	2 19	1289 1311	18	0.8333	0.8333	target from/to=[1289,1311]	-23.9	0.107
LVANscaffold_2657_16836	TRINITY_DN40125_c3_g3_i8	Pva-pmiR-116	XP_018356292.1 serine/threonine-protein phosphatase 2B catalytic subunit 2-like isoform X3	165	-26.87	2 19	1414 1436	18	0.8333	0.8333	target from/to=[1414,1436]	-23.9	0.107
LVANscaffold_2657_16836	TRINITY_DN40263_c0_g1_i1	Pva-pmiR-116	XP_018020078.1 FACT complex subunit spt16-like	162	-21.78	2 19	2554 2575	17	0.7059	0.8824	target from/to=[1404,1426]	-22.4	0.06
LVANscaffold_2657_16836	TRINITY_DN40263_c0_g1_i3	Pva-pmiR-116	XP_018020078.1 FACT complex subunit spt16-like	162	-21.78	2 19	2554 2575	17	0.7059	0.8824	target from/to=[1404,1426]	-22.4	0.06
LVANscaffold_2657_16836	TRINITY_DN40263_c0_g1_i4	Pva-pmiR-116	XP_018020078.1 FACT complex subunit spt16-like	162	-21.78	2 19	2554 2575	17	0.7059	0.8824	target from/to=[1404,1426]	-22.4	0.0599
LVANscaffold_2657_16836	TRINITY_DN40327_c0_g1_i2	Pva-pmiR-116	XP_021365018.1uncharacterized protein LOC110457888	162	-22.95	2 21	3422 3442	19	0.7368	0.8421	target from/to=[3419,3442]	-21.3	0.183
LVANscaffold_2657_16836	TRINITY_DN40346_c2_g3_i1	Pva-pmiR-116	XP_013779517.1probable aminopeptidase NPEPL1	170	-24.69	2 19	368 389	17	0.8235	0.8824	target from/to=[368,389]	-20.9	0.19
LVANscaffold_2657_16836	TRINITY_DN40346_c2_g3_i1	Pva-pmiR-116	XP_013779517.1probable aminopeptidase NPEPL1	151	-20.99	2 21	773 796	21	0.6667	0.7143	target from/to=[368,389]	-20.9	0.19
LVANscaffold_2657_16836	TRINITY_DN40432_c0_g1_i1	Pva-pmiR-116	XP_022243504.1DEP domain-containing protein 1A-like isoform X4	166	-24.39	2 21	1113 1137	22	0.7727	0.8182	target from/to=[1113,1137]	-23.3	0.298
LVANscaffold_2657_16836	TRINITY_DN40454_c1_g2_i1	Pva-pmiR-116	XP_018028095.1 protein FAM63A-like	154	-24.6	2 21	922 942	19	0.6842	0.7895	target from/to=[922,942]	-22.2	0.356
LVANscaffold_2657_16836	TRINITY_DN40454_c1_g2_i1	Pva-pmiR-116	XP_018028095.1 protein FAM63A-like	153	-23.63	2 21	44 63	19	0.6316	0.8421	target from/to=[922,942]	-22.2	0.356
LVANscaffold_2657_16836	TRINITY_DN40454_c1_g2_i3	Pva-pmiR-116	XP_018028095.1 protein FAM63A-like	153	-23.63	2 21	44 63	19	0.6316	0.8421	target from/to=[922,942]	-22.2	0.356
LVANscaffold_2657_16836	TRINITY_DN40454_c1_g2_i3	Pva-pmiR-116	XP_018028095.1 protein FAM63A-like	154	-24.6	2 21	922 942	19	0.6842	0.7895	target from/to=[922,942]	-22.2	0.356
LVANscaffold_2657_16836	TRINITY_DN40457_c0_g1_i1	Pva-pmiR-116	XP_018013798.1 LIM domain only protein 3-like	175	-22.84	2 20	154 175	18	0.8333	0.8889	target from/to=[154,175]	-21.7	0.302
LVANscaffold_2657_16836	TRINITY_DN40702_c6_g1_i2	Pva-pmiR-116	XP_022249079.1nucleolar pre-ribosomal-associated protein 1-like	153	-24.3	2 21	4706 4725	19	0.6316	0.8421	target from/to=[4706,4725]	-22.5	0.172
LVANscaffold_2657_16836	TRINITY_DN40714_c1_g1_i3	Pva-pmiR-116	XP_021928655.1multiple C2 and transmembrane domain-containing protein 1 isoform X1	159	-23.29	2 17	2406 2428	16	0.8125	0.875	target from/to=[2406,2428]	-20	0.171
LVANscaffold_2657_16836	TRINITY_DN40714_c1_g1_i5	Pva-pmiR-116	XP_022193060.1multiple C2 and transmembrane domain-containing protein 1 isoform X1	159	-23.29	2 17	1812 1834	16	0.8125	0.875	target from/to=[1812,1834]	-20	0.171
LVANscaffold_2657_16836	TRINITY_DN40777_c1_g3_i1	Pva-pmiR-116	XP_022189086.1rab proteins geranylgeranyltransferase component A-like	175	-25.44	2 21	583 605	20	0.8	0.9	target from/to=[583,605]	-22.8	0.0783
LVANscaffold_2657_16836	TRINITY_DN41015_c5_g1_i2	Pva-pmiR-116	XP_012218598.1 unc-112-related protein-like	166	-25.32	2 19	103 124	17	0.7647	0.8824	target from/to=[103,124]	-21.8	0.289
LVANscaffold_2657_16836	TRINITY_DN41338_c3_g1_i1	Pva-pmiR-116	XP_022244362.1regulator of G-protein signaling 20-like	160	-22.55	2 21	65 86	19	0.6842	0.7895	target from/to=[65,86]	-21	0.284
LVANscaffold_2657_16836	TRINITY_DN41344_c2_g1_i1	Pva-pmiR-116	XP_018009237.1 phospholipid-transporting ATPase ID-like	155	-20.72	2 21	878 901	21	0.7143	0.7143	target from/to=[350,371]	-21	0.0179
LVANscaffold_2657_16836	TRINITY_DN41344_c2_g1_i1	Pva-pmiR-116	XP_018009237.1 phospholipid-transporting ATPase ID-like	164	-24.82	2 21	350 371	19	0.6842	0.8421	target from/to=[350,371]	-21	0.0179
LVANscaffold_2657_16836	TRINITY_DN41344_c2_g1_i2	Pva-pmiR-116	XP_018009237.1 phospholipid-transporting ATPase ID-like	164	-24.82	2 21	350 371	19	0.6842	0.8421	target from/to=[350,371]	-21	0.0179
LVANscaffold_2657_16836	TRINITY_DN41344_c2_g1_i2	Pva-pmiR-116	XP_018009237.1 phospholipid-transporting ATPase ID-like	155	-20.72	2 21	878 901	21	0.7143	0.7143	target from/to=[350,371]	-21	0.0179
LVANscaffold_2657_16836	TRINITY_DN41567_c0_g1_i2	Pva-pmiR-116	XP_018015749.1 mitochondrial glutamate carrier 1-like	160	-21.54	2 20	736 755	18	0.7778	0.8333	target from/to=[832,853]	-22.5	0.297
LVANscaffold_2657_16836	TRINITY_DN41567_c0_g1_i3	Pva-pmiR-116	XP_018015749.1 mitochondrial glutamate carrier 1-like	160	-21.54	2 20	708 727	18	0.7778	0.8333	target from/to=[804,825]	-22.5	0.297
LVANscaffold_2657_16836	TRINITY_DN41590_c1_g1_i2	Pva-pmiR-116	XP_021700999.1multidrug resistance-associated protein 1 isoform X5	161	-25.34	2 21	921 942	20	0.75	0.85	target from/to=[921,942]	-22.6	0.244
LVANscaffold_2657_16836	TRINITY_DN41590_c1_g1_i5	Pva-pmiR-116	XP_011343430.1 multidrug resistance-associated protein 1 isoform X7	161	-25.34	2 21	4026 4047	20	0.75	0.85	target from/to=[4026,4047]	-22.6	0.246
LVANscaffold_2657_16836	TRINITY_DN41603_c1_g1_i3	Pva-pmiR-116	XP_014259658.1 acetyl-CoA carboxylase isoform X2	168	-21.8	2 21	5088 5109	19	0.7895	0.7895	target from/to=[5088,5109]	-21	0.183
LVANscaffold_2657_16836	TRINITY_DN41603_c1_g1_i4	Pva-pmiR-116	XP_014259658.1 acetyl-CoA carboxylase isoform X2	168	-21.8	2 21	5133 5154	19	0.7895	0.7895	target from/to=[5133,5154]	-21	0.183
LVANscaffold_2657_16836	TRINITY_DN41607_c5_g1_i2	Pva-pmiR-116	XP_018008074.1 sphingosine kinase 2-like isoform X2	164	-21.78	2 17	415 436	15	0.8	0.9333	target from/to=[415,436]	-20.3	0.105
LVANscaffold_2657_16836	TRINITY_DN41854_c6_g2_i1	Pva-pmiR-116	XP_018012087.1 tankyrase-like	157	-22.39	2 21	1069 1088	19	0.7368	0.7895	target from/to=[1069,1088]	-20.5	0.0462
LVANscaffold_2657_16836	TRINITY_DN41854_c6_g2_i1	Pva-pmiR-116	XP_018012087.1 tankyrase-like	157	-22.39	2 21	1069 1088	19	0.7368	0.7895	target from/to=[745,767]	-29	0.0254
LVANscaffold_2657_16836	TRINITY_DN41854_c6_g2_i1	Pva-pmiR-116	XP_018012087.1 tankyrase-like	171	-28.73	2 21	745 767	20	0.75	0.9	target from/to=[1069,1088]	-20.5	0.0462
LVANscaffold_2657_16836	TRINITY_DN41854_c6_g2_i1	Pva-pmiR-116	XP_018012087.1 tankyrase-like	171	-28.73	2 21	745 767	20	0.75	0.9	target from/to=[745,767]	-29	0.0254
LVANscaffold_2657_16836	TRINITY_DN41854_c6_g2_i1	Pva-pmiR-116	XP_018012087.1 tankyrase-like	156	-22.34	2 13	1166 1187	11	0.9091	1	target from/to=[1069,1088]	-20.5	0.0462
LVANscaffold_2657_16836	TRINITY_DN41854_c6_g2_i1	Pva-pmiR-116	XP_018012087.1 tankyrase-like	156	-22.34	2 13	1166 1187	11	0.9091	1	target from/to=[745,767]	-29	0.0254
LVANscaffold_2657_16836	TRINITY_DN41854_c6_g2_i2	Pva-pmiR-116	XP_018012087.1 tankyrase-like	171	-28.73	2 21	758 780	20	0.75	0.9	target from/to=[758,780]	-29	0.0255
LVANscaffold_2657_16836	TRINITY_DN41854_c6_g2_i2	Pva-pmiR-116	XP_018012087.1 tankyrase-like	171	-28.73	2 21	758 780	20	0.75	0.9	target from/to=[1082,1101]	-20.5	0.0465
LVANscaffold_2657_16836	TRINITY_DN41854_c6_g2_i2	Pva-pmiR-116	XP_018012087.1 tankyrase-like	157	-22.39	2 21	1082 1101	19	0.7368	0.7895	target from/to=[758,780]	-29	0.0255
LVANscaffold_2657_16836	TRINITY_DN41854_c6_g2_i2	Pva-pmiR-116	XP_018012087.1 tankyrase-like	157	-22.39	2 21	1082 1101	19	0.7368	0.7895	target from/to=[1082,1101]	-20.5	0.0465
LVANscaffold_2657_16836	TRINITY_DN41854_c6_g2_i2	Pva-pmiR-116	XP_018012087.1 tankyrase-like	156	-22.34	2 13	1179 1200	11	0.9091	1	target from/to=[758,780]	-29	0.0255
LVANscaffold_2657_16836	TRINITY_DN41854_c6_g2_i2	Pva-pmiR-116	XP_018012087.1 tankyrase-like	156	-22.34	2 13	1179 1200	11	0.9091	1	target from/to=[1082,1101]	-20.5	0.0465
LVANscaffold_2657_16836	TRINITY_DN41870_c0_g1_i1	Pva-pmiR-116	XP_002426022.1zinc finger protein, putative	161	-26.76	2 21	2892 2916	22	0.7727	0.8182	target from/to=[2892,2916]	-23.7	0.0864
LVANscaffold_2657_16836	TRINITY_DN41870_c0_g1_i25	Pva-pmiR-116	XP_002426022.1zinc finger protein, putative	161	-26.76	2 21	2892 2916	22	0.7727	0.8182	target from/to=[2892,2916]	-23.7	0.0864
LVANscaffold_2657_16836	TRINITY_DN41870_c0_g1_i7	Pva-pmiR-116	XP_002426022.1zinc finger protein, putative	161	-26.76	2 21	2892 2916	22	0.7727	0.8182	target from/to=[2892,2916]	-23.7	0.0864
LVANscaffold_2657_16836	TRINITY_DN41912_c6_g1_i2	Pva-pmiR-116	XP_018025938.1 calpain-C-like isoform X1	166	-25.73	2 20	2735 2758	20	0.75	0.85	target from/to=[2733,2758]	-23	0.319
LVANscaffold_2657_16836	TRINITY_DN41912_c6_g1_i7	Pva-pmiR-116	XP_018025937.1 calpain-C-like isoform X1	166	-25.73	2 20	2003 2026	20	0.75	0.85	target from/to=[2001,2026]	-23	0.318
LVANscaffold_2657_16836	TRINITY_DN41912_c6_g1_i8	Pva-pmiR-116	XP_018025937.1 calpain-C-like isoform X1	166	-25.73	2 20	2196 2219	20	0.75	0.85	target from/to=[2194,2219]	-23	0.319
LVANscaffold_2657_16836	TRINITY_DN41912_c6_g1_i9	Pva-pmiR-116	XP_018025939.1 calpain-C-like isoform X2	166	-25.73	2 20	2542 2565	20	0.75	0.85	target from/to=[2540,2565]	-23	0.319
LVANscaffold_2657_16836	TRINITY_DN41916_c2_g2_i1	Pva-pmiR-116	XP_015590216.1 BMP-2-inducible protein kinase isoform X4	164	-22.83	2 21	4169 4190	19	0.7368	0.7895	target from/to=[4478,4499]	-22.5	0.186
LVANscaffold_2657_16836	TRINITY_DN41916_c2_g2_i1	Pva-pmiR-116	XP_015590216.1 BMP-2-inducible protein kinase isoform X4	148	-20.21	2 15	2400 2420	13	0.7692	0.9231	target from/to=[4478,4499]	-22.5	0.186
LVANscaffold_2657_16836	TRINITY_DN41916_c2_g2_i1	Pva-pmiR-116	XP_015590216.1 BMP-2-inducible protein kinase isoform X4	168	-25.05	2 21	4478 4499	19	0.7368	0.8421	target from/to=[4478,4499]	-22.5	0.186
LVANscaffold_2657_16836	TRINITY_DN41916_c2_g2_i1	Pva-pmiR-116	XP_015590216.1 BMP-2-inducible protein kinase isoform X4	147	-21.19	2 20	2027 2048	18	0.6111	0.7222	target from/to=[4478,4499]	-22.5	0.186
LVANscaffold_2657_16836	TRINITY_DN41957_c0_g1_i1	Pva-pmiR-116	XP_022166119.1uncharacterized protein F13E9.13, mitochondrial isoform X2	161	-25.19	2 14	477 498	12	0.9167	1	target from/to=[479,498]	-21	0.241
LVANscaffold_2657_16836	TRINITY_DN41957_c0_g1_i2	Pva-pmiR-116	XP_008482052.1PREDICTED: uncharacterized protein F13E9.13, mitochondrial	161	-25.19	2 14	394 415	12	0.9167	1	target from/to=[396,415]	-21	0.241
LVANscaffold_2657_16836	TRINITY_DN41957_c0_g1_i4	Pva-pmiR-116	XP_008482052.1PREDICTED: uncharacterized protein F13E9.13, mitochondrial	161	-25.19	2 14	367 388	12	0.9167	1	target from/to=[369,388]	-21	0.241
LVANscaffold_2657_16836	TRINITY_DN41957_c0_g1_i7	Pva-pmiR-116	XP_022166111.1uncharacterized protein F13E9.13, mitochondrial isoform X1	161	-25.19	2 14	533 554	12	0.9167	1	target from/to=[535,554]	-21	0.244
LVANscaffold_2657_16836	TRINITY_DN42017_c4_g2_i5	Pva-pmiR-116	XP_018011014.1 sodium- and chloride-dependent glycine transporter 2-like	169	-28.71	2 20	336 356	18	0.8333	0.8889	target from/to=[337,356]	-25.2	0.255
LVANscaffold_2657_16836	TRINITY_DN42103_c5_g1_i2	Pva-pmiR-116	XP_018009304.1 syntaxin-1A-like	163	-21.84	2 21	152 175	21	0.7143	0.8095	target from/to=[152,175]	-20.7	0.265
LVANscaffold_2657_16836	TRINITY_DN42225_c1_g1_i2	Pva-pmiR-116	XP_018024334.1 cell division cycle and apoptosis regulator protein 1-like	162	-25.31	2 20	262 284	19	0.7368	0.8421	target from/to=[262,284]	-21.8	0.0202
LVANscaffold_2657_16836	TRINITY_DN42250_c9_g1_i1	Pva-pmiR-116	XP_012525812.1 glucose transporter type 1 isoform X2	157	-24.11	2 20	852 875	20	0.75	0.8	target from/to=[853,875]	-20.5	0.279
LVANscaffold_2657_16836	TRINITY_DN42250_c9_g1_i3	Pva-pmiR-116	XP_011635178.1 glucose transporter type 1 isoform X10	157	-24.11	2 20	852 875	20	0.75	0.8	target from/to=[853,875]	-20.5	0.279
LVANscaffold_2657_16836	TRINITY_DN42253_c1_g1_i4	Pva-pmiR-116	XP_014249593.1 cysteine protease ATG4B-like isoform X2	150	-21.18	2 20	246 268	19	0.6316	0.7895	target from/to=[246,268]	-20.5	0.176
LVANscaffold_2657_16836	TRINITY_DN42253_c1_g1_i5	Pva-pmiR-116	XP_015607293.1 cysteine protease ATG4B	150	-21.18	2 20	376 398	19	0.6316	0.7895	target from/to=[376,398]	-20.5	0.183
LVANscaffold_2657_16836	TRINITY_DN42308_c0_g1_i2	Pva-pmiR-116	XP_022820189.1FGGY carbohydrate kinase domain-containing protein	169	-26.96	2 19	992 1014	18	0.8333	0.8889	target from/to=[991,1014]	-24.6	0.0284
LVANscaffold_2657_16836	TRINITY_DN42345_c1_g2_i3	Pva-pmiR-116	XP_018027249.1 protein-cysteine N-palmitoyltransferase HHAT-like	159	-24.08	2 20	1001 1022	18	0.7222	0.7778	target from/to=[1001,1022]	-20	0.213
LVANscaffold_2657_16836	TRINITY_DN42389_c6_g2_i1	Pva-pmiR-116	XP_018006604.1 protein Wnt-4-like isoform X1	172	-27.84	2 21	594 615	19	0.7895	0.8421	target from/to=[594,615]	-26.4	0.214
LVANscaffold_2657_16836	TRINITY_DN42452_c5_g1_i1	Pva-pmiR-116	XP_018018659.1 connector enhancer of kinase suppressor of ras 2-like	168	-21.93	2 21	5289 5310	19	0.7368	0.8421	target from/to=[5289,5310]	-21	0.147
LVANscaffold_2657_16836	TRINITY_DN42452_c5_g1_i13	Pva-pmiR-116	XP_018018659.1 connector enhancer of kinase suppressor of ras 2-like	168	-21.93	2 21	5571 5592	19	0.7368	0.8421	target from/to=[5571,5592]	-21	0.147
LVANscaffold_2657_16836	TRINITY_DN42452_c5_g1_i16	Pva-pmiR-116	XP_018018659.1 connector enhancer of kinase suppressor of ras 2-like	168	-21.93	2 21	5678 5699	19	0.7368	0.8421	target from/to=[5678,5699]	-21	0.147
LVANscaffold_2657_16836	TRINITY_DN42452_c5_g1_i7	Pva-pmiR-116	XP_018018659.1 connector enhancer of kinase suppressor of ras 2-like	168	-21.93	2 21	5960 5981	19	0.7368	0.8421	target from/to=[5960,5981]	-21	0.147
LVANscaffold_2657_16836	TRINITY_DN42679_c0_g1_i1	Pva-pmiR-116	XP_018014501.1 chaoptin-like	158	-20.83	2 19	1265 1286	17	0.7059	0.8235	target from/to=[1838,1859]	-23.4	0.211
LVANscaffold_2657_16836	TRINITY_DN42679_c0_g1_i1	Pva-pmiR-116	XP_018014501.1 chaoptin-like	168	-24.49	2 21	1838 1859	19	0.7368	0.8421	target from/to=[1838,1859]	-23.4	0.211
LVANscaffold_2657_16836	TRINITY_DN42724_c1_g3_i3	Pva-pmiR-116	XP_018017159.1 tubulin beta-1 chain	153	-24.41	2 21	371 393	21	0.7143	0.7619	target from/to=[371,393]	-20.6	0.368
LVANscaffold_2657_16836	TRINITY_DN42756_c0_g1_i5	Pva-pmiR-116	XP_018020630.1 integrator complex subunit 5-like	151	-20.59	2 21	2518 2541	21	0.619	0.7619	target from/to=[2520,2541]	-20	0.0685
LVANscaffold_2657_16836	TRINITY_DN42806_c5_g2_i4	Pva-pmiR-116	NP_649620.2osiris 24	168	-24.5	2 21	11 32	19	0.6842	0.8947	target from/to=[11,32]	-23.7	0.374
LVANscaffold_2657_16836	TRINITY_DN42808_c0_g3_i2	Pva-pmiR-116	YP_009220569.1hypothetical protein Swssvgp095	167	-25.45	2 20	264 285	18	0.7778	0.8333	target from/to=[265,285]	-21.4	0.0904
LVANscaffold_2657_16836	TRINITY_DN42855_c4_g2_i1	Pva-pmiR-116	XP_007060929.1 centrosomal protein of 120 kDa	164	-21.65	2 21	1984 2005	19	0.7368	0.7895	target from/to=[1984,2005]	-20	0.021
LVANscaffold_2657_16836	TRINITY_DN42889_c0_g2_i1	Pva-pmiR-116	XP_013421325.1PREDICTED: uncharacterized protein LOC106181488	163	-25.4	2 21	2577 2599	20	0.7	0.85	target from/to=[2560,2583]	-20.9	0.0617
LVANscaffold_2657_16836	TRINITY_DN42889_c0_g2_i1	Pva-pmiR-116	XP_013421325.1PREDICTED: uncharacterized protein LOC106181488	163	-25.4	2 21	2577 2599	20	0.7	0.85	target from/to=[2577,2599]	-21.7	0.0617
LVANscaffold_2657_16836	TRINITY_DN42909_c2_g2_i6	Pva-pmiR-116	XP_019922092.1 cortactin-binding protein 2	167	-26.12	2 19	3855 3876	18	0.8889	0.8889	target from/to=[3855,3876]	-22.7	0.0947
LVANscaffold_2657_16836	TRINITY_DN42909_c2_g2_i8	Pva-pmiR-116	XP_019922092.1 cortactin-binding protein 2	167	-26.12	2 19	4180 4201	18	0.8889	0.8889	target from/to=[4180,4201]	-22.7	0.0947
LVANscaffold_2657_16836	TRINITY_DN42940_c0_g4_i1	Pva-pmiR-116	XP_021915288.1protein FAM60A isoform X3	155	-22.94	2 21	2551 2569	19	0.7895	0.7895	target from/to=[2551,2569]	-20.5	0.0739
LVANscaffold_2657_16836	TRINITY_DN42971_c0_g1_i4	Pva-pmiR-116	XP_018013710.1 hexokinase type 2-like isoform X2	146	-20.5	2 11	222 243	9	0.8889	1	target from/to=[224,243]	-20.5	0.0168
LVANscaffold_2657_16836	TRINITY_DN42971_c0_g1_i4	Pva-pmiR-116	XP_018013710.1 hexokinase type 2-like isoform X2	151	-21.46	2 13	99 121	12	0.9167	0.9167	target from/to=[224,243]	-20.5	0.0168
LVANscaffold_2657_16836	TRINITY_DN42971_c0_g1_i7	Pva-pmiR-116	XP_018013710.1 hexokinase type 2-like isoform X2	146	-20.5	2 11	222 243	9	0.8889	1	target from/to=[224,243]	-20.5	0.0165
LVANscaffold_2657_16836	TRINITY_DN42971_c0_g1_i7	Pva-pmiR-116	XP_018013710.1 hexokinase type 2-like isoform X2	151	-21.46	2 13	99 121	12	0.9167	0.9167	target from/to=[224,243]	-20.5	0.0165
LVANscaffold_2657_16836	TRINITY_DN43018_c3_g2_i1	Pva-pmiR-116	XP_007898762.1 zinc finger protein 236	159	-23.19	2 21	757 780	21	0.6667	0.8095	target from/to=[757,780]	-20.3	0.136
LVANscaffold_2657_16836	TRINITY_DN43041_c4_g1_i4	Pva-pmiR-116	XP_018015061.1 arginine-glutamic acid dipeptide repeats protein-like isoform X2	171	-33.52	2 21	4588 4612	22	0.7727	0.8182	target from/to=[4593,4612]	-21.7	0.121
LVANscaffold_2657_16836	TRINITY_DN43110_c1_g1_i1	Pva-pmiR-116	XP_017777592.1 protein spitz-like isoform X3	159	-21.29	2 21	603 625	20	0.75	0.75	target from/to=[603,625]	-20.8	0.0221
LVANscaffold_2657_16836	TRINITY_DN43125_c0_g2_i2	Pva-pmiR-116	XP_018027749.1 signal peptidase complex subunit 1-like	152	-25.91	2 21	153 178	23	0.7391	0.7826	target from/to=[153,178]	-22.9	0.0799
LVANscaffold_2657_16836	TRINITY_DN43125_c0_g2_i3	Pva-pmiR-116	XP_018027747.1 signal peptidase complex subunit 1-like	152	-25.91	2 21	202 227	23	0.7391	0.7826	target from/to=[202,227]	-22.9	0.0853
LVANscaffold_2657_16836	TRINITY_DN43175_c0_g3_i3	Pva-pmiR-116	XP_014478813.1 alsin	164	-23.32	2 20	106 125	18	0.8333	0.8333	target from/to=[106,125]	-20.4	0.102
LVANscaffold_2657_16836	TRINITY_DN43255_c1_g2_i1	Pva-pmiR-116	XP_020782082.1ras-related protein Rab-21	157	-22.9	2 20	366 386	18	0.7222	0.8333	target from/to=[366,386]	-20.6	0.233
LVANscaffold_2657_16836	TRINITY_DN43255_c1_g2_i4	Pva-pmiR-116	XP_005358327.1 ras-related protein Rab-21	157	-22.9	2 20	366 386	18	0.7222	0.8333	target from/to=[366,386]	-20.6	0.237
LVANscaffold_2657_16836	TRINITY_DN43396_c3_g1_i10	Pva-pmiR-116	XP_021914366.1KICSTOR complex protein SZT2-like	171	-33.21	2 21	5751 5773	20	0.8	0.85	target from/to=[5751,5773]	-29.2	0.0224
LVANscaffold_2657_16836	TRINITY_DN43396_c3_g1_i11	Pva-pmiR-116	XP_021914366.1KICSTOR complex protein SZT2-like	171	-33.21	2 21	5751 5773	20	0.8	0.85	target from/to=[5751,5773]	-29.2	0.0224
LVANscaffold_2657_16836	TRINITY_DN43396_c3_g1_i2	Pva-pmiR-116	XP_021914366.1KICSTOR complex protein SZT2-like	171	-33.21	2 21	5796 5818	20	0.8	0.85	target from/to=[5796,5818]	-29.2	0.0224
LVANscaffold_2657_16836	TRINITY_DN43396_c3_g1_i5	Pva-pmiR-116	XP_021914366.1KICSTOR complex protein SZT2-like	171	-33.21	2 21	5658 5680	20	0.8	0.85	target from/to=[5658,5680]	-29.2	0.0224
LVANscaffold_2657_16836	TRINITY_DN43396_c3_g1_i6	Pva-pmiR-116	XP_021914366.1KICSTOR complex protein SZT2-like	171	-33.21	2 21	5889 5911	20	0.8	0.85	target from/to=[5889,5911]	-29.2	0.0224
LVANscaffold_2657_16836	TRINITY_DN43396_c3_g1_i7	Pva-pmiR-116	XP_021914366.1KICSTOR complex protein SZT2-like	171	-33.21	2 21	5889 5911	20	0.8	0.85	target from/to=[5889,5911]	-29.2	0.0224
LVANscaffold_2657_16836	TRINITY_DN43396_c3_g1_i8	Pva-pmiR-116	XP_021914366.1KICSTOR complex protein SZT2-like	171	-33.21	2 21	5796 5818	20	0.8	0.85	target from/to=[5796,5818]	-29.2	0.0224
LVANscaffold_2657_16836	TRINITY_DN43396_c3_g1_i9	Pva-pmiR-116	XP_021914366.1KICSTOR complex protein SZT2-like	171	-33.21	2 21	5658 5680	20	0.8	0.85	target from/to=[5658,5680]	-29.2	0.0224
LVANscaffold_2657_16836	TRINITY_DN43534_c0_g1_i1	Pva-pmiR-116	XP_021941687.1stAR-related lipid transfer protein 7, mitochondrial isoform X1	163	-24.49	2 20	3187 3208	18	0.7222	0.8333	target from/to=[3187,3208]	-21.2	0.207
LVANscaffold_2657_16836	TRINITY_DN43619_c0_g1_i1	Pva-pmiR-116	XP_018905386.1 ribonucleases P/MRP protein subunit POP1 isoform X2	154	-25.1	2 20	1674 1692	18	0.7778	0.8333	target from/to=[1675,1692]	-20.7	0.23
LVANscaffold_2657_16836	TRINITY_DN43709_c0_g1_i1	Pva-pmiR-116	XP_018024514.1 DNA polymerase eta-like isoform X2	160	-23.49	2 19	2674 2694	17	0.7647	0.8824	target from/to=[2674,2694]	-20.4	0.21
LVANscaffold_2657_16836	TRINITY_DN43709_c0_g1_i2	Pva-pmiR-116	XP_018024514.1 DNA polymerase eta-like isoform X2	160	-23.49	2 19	2647 2667	17	0.7647	0.8824	target from/to=[2647,2667]	-20.4	0.21
LVANscaffold_2657_16836	TRINITY_DN43760_c2_g1_i20	Pva-pmiR-116	XP_018010675.1 zinc finger RNA-binding protein-like isoform X1	161	-22.32	2 21	1053 1074	20	0.75	0.85	target from/to=[1218,1239]	-20.4	0.0717
LVANscaffold_2657_16836	TRINITY_DN43760_c2_g1_i21	Pva-pmiR-116	XP_018010675.1 zinc finger RNA-binding protein-like isoform X1	161	-22.32	2 21	963 984	20	0.75	0.85	target from/to=[1128,1149]	-20.4	0.0717
LVANscaffold_2657_16836	TRINITY_DN43760_c2_g1_i25	Pva-pmiR-116	XP_018010675.1 zinc finger RNA-binding protein-like isoform X1	161	-22.32	2 21	948 969	20	0.75	0.85	target from/to=[1113,1134]	-20.4	0.0717
LVANscaffold_2657_16836	TRINITY_DN43760_c2_g1_i5	Pva-pmiR-116	XP_018010675.1 zinc finger RNA-binding protein-like isoform X1	161	-22.32	2 21	963 984	20	0.75	0.85	target from/to=[1128,1149]	-20.4	0.0717
LVANscaffold_2657_16836	TRINITY_DN43760_c2_g1_i9	Pva-pmiR-116	XP_019880648.1 zinc finger RNA-binding protein isoform X1	161	-22.32	2 21	488 509	20	0.75	0.85	target from/to=[653,674]	-20.4	0.0705
LVANscaffold_2657_16836	TRINITY_DN43814_c4_g1_i1	Pva-pmiR-116	XP_018027669.1PREDICTED: uncharacterized protein LOC108682923	158	-23.16	2 21	167 191	22	0.7273	0.7727	target from/to=[167,191]	-22.9	0.00134
LVANscaffold_2657_16836	TRINITY_DN43814_c4_g1_i2	Pva-pmiR-116	XP_018027669.1PREDICTED: uncharacterized protein LOC108682923	158	-23.16	2 21	167 191	22	0.7273	0.7727	target from/to=[167,191]	-22.9	0.00134
LVANscaffold_2657_16836	TRINITY_DN43908_c1_g2_i3	Pva-pmiR-116	XP_001639077.1predicted protein	165	-29.69	2 21	801 822	20	0.8	0.85	target from/to=[801,822]	-26.5	0.244
LVANscaffold_2657_16836	TRINITY_DN43969_c0_g1_i2	Pva-pmiR-116	XP_018007896.1 molybdenum cofactor sulfurase-like	164	-22.92	2 21	562 583	19	0.7368	0.7895	target from/to=[562,583]	-21.3	0.365
LVANscaffold_2657_16836	TRINITY_DN44089_c0_g1_i1	Pva-pmiR-116	XP_015919452.1prolyl 4-hydroxylase subunit alpha-1	151	-24	2 21	1752 1775	21	0.6667	0.7143	target from/to=[1752,1775]	-20.8	0.105
LVANscaffold_2657_16836	TRINITY_DN44132_c0_g1_i10	Pva-pmiR-116	XP_019748099.1PREDICTED: uncharacterized protein LOC109529248	161	-25.33	2 19	313 335	18	0.7778	0.8333	target from/to=[313,335]	-20.7	0.162
LVANscaffold_2657_16836	TRINITY_DN44149_c1_g1_i1	Pva-pmiR-116	XP_018904082.1 integrin alpha-PS2-like isoform X2	155	-27.19	2 21	293 315	20	0.65	0.8	target from/to=[293,315]	-24.6	0.144
LVANscaffold_2657_16836	TRINITY_DN44230_c9_g1_i1	Pva-pmiR-116	XP_018010484.1 ATP-dependent helicase brm-like	166	-26.67	2 21	1342 1362	19	0.7895	0.8421	target from/to=[1342,1362]	-22.3	0.0375
LVANscaffold_2657_16836	TRINITY_DN44275_c1_g1_i10	Pva-pmiR-116	XP_012240892.1 protein outspread isoform X1	168	-24.95	2 21	7848 7869	19	0.7368	0.8421	target from/to=[7848,7869]	-21.3	0.0543
LVANscaffold_2657_16836	TRINITY_DN44275_c1_g1_i13	Pva-pmiR-116	XP_018010522.1PREDICTED: uncharacterized protein LOC108667928	168	-24.95	2 21	883 904	19	0.7368	0.8421	target from/to=[883,904]	-21.3	0.0531
LVANscaffold_2657_16836	TRINITY_DN44275_c1_g1_i14	Pva-pmiR-116	XP_003489470.2 protein outspread isoform X2	168	-24.95	2 21	7806 7827	19	0.7368	0.8421	target from/to=[7806,7827]	-21.3	0.0543
LVANscaffold_2657_16836	TRINITY_DN44370_c0_g1_i1	Pva-pmiR-116	XP_022079174.1isoleucine--tRNA ligase, mitochondrial-like	153	-22.1	2 21	2469 2490	20	0.7	0.8	target from/to=[2469,2490]	-20.1	0.00668
LVANscaffold_2657_16836	TRINITY_DN44471_c7_g2_i2	Pva-pmiR-116	XP_021940137.1E3 ubiquitin-protein ligase UBR3	153	-22.34	2 19	3167 3190	19	0.6842	0.7895	target from/to=[3168,3190]	-21	0.134
LVANscaffold_2657_16836	TRINITY_DN44734_c0_g3_i1	Pva-pmiR-116	XP_022237288.1G-protein coupled receptor GRL101-like	164	-24.91	2 19	1 23	20	0.8	0.85	target from/to=[1,23]	-22	0.353
LVANscaffold_2657_16836	TRINITY_DN44915_c1_g1_i4	Pva-pmiR-116	XP_015838119.1 vacuolar protein sorting-associated protein 13C isoform X2	157	-23.33	2 20	4558 4582	21	0.7619	0.7619	target from/to=[4558,4582]	-21.5	0.192
LVANscaffold_2657_16836	TRINITY_DN44990_c6_g3_i2	Pva-pmiR-116	XP_019623190.1 ribokinase-like isoform X1	172	-26.82	2 21	829 850	19	0.7895	0.8421	target from/to=[829,850]	-24.7	0.11
LVANscaffold_2657_16836	TRINITY_DN46057_c0_g1_i1	Pva-pmiR-116	XP_012945268.1 genetic suppressor element 1-like	158	-22.17	2 20	62 80	18	0.8333	0.8333	target from/to=[56,80]	-22.3	0.12
LVANscaffold_2658_16858	TRINITY_DN27032_c0_g2_i1	Pva-pmiR-118	XP_017101577.1 transposable element Tcb1 transposase isoform X2	170	-27.02	2 20	311 332	19	0.7895	0.8947	target from/to=[311,332]	-25.1	0.0273
LVANscaffold_2658_16858	TRINITY_DN33108_c1_g1_i1	Pva-pmiR-118	XP_018027197.1 nuclear receptor coactivator 5-like isoform X2	164	-25.09	2 20	148 168	19	0.8421	0.8421	target from/to=[148,168]	-21.9	0.199
LVANscaffold_2658_16858	TRINITY_DN33108_c1_g1_i4	Pva-pmiR-118	XP_018027188.1 nuclear receptor coactivator 5-like isoform X1	164	-25.09	2 20	148 168	19	0.8421	0.8421	target from/to=[148,168]	-21.9	0.203
LVANscaffold_2658_16858	TRINITY_DN34640_c7_g1_i7	Pva-pmiR-118	XP_018012650.1 fibrillin-2-like	171	-30.56	2 20	504 524	18	0.7778	0.8889	target from/to=[504,524]	-26.8	0.311
LVANscaffold_2658_16858	TRINITY_DN36758_c0_g2_i1	Pva-pmiR-118	XP_018018141.1 serine/arginine-rich splicing factor 5-like isoform X3	159	-26.06	2 20	2429 2449	18	0.7222	0.7778	target from/to=[2430,2449]	-22.9	0.26
LVANscaffold_2658_16858	TRINITY_DN36758_c0_g2_i10	Pva-pmiR-118	XP_018018141.1 serine/arginine-rich splicing factor 5-like isoform X3	159	-26.06	2 20	2569 2589	18	0.7222	0.7778	target from/to=[2570,2589]	-22.9	0.261
LVANscaffold_2658_16858	TRINITY_DN36758_c0_g2_i3	Pva-pmiR-118	XP_018018141.1 serine/arginine-rich splicing factor 5-like isoform X3	159	-26.06	2 20	1145 1165	18	0.7222	0.7778	target from/to=[1146,1165]	-22.9	0.26
LVANscaffold_2658_16858	TRINITY_DN39129_c1_g2_i1	Pva-pmiR-118	XP_008195661.1 5'-3' exoribonuclease 2 homolog	165	-25.92	2 19	2524 2546	19	0.7895	0.8421	target from/to=[2832,2852]	-32.2	0.217
LVANscaffold_2658_16858	TRINITY_DN39129_c1_g2_i2	Pva-pmiR-118	XP_008195661.1 5'-3' exoribonuclease 2 homolog	165	-25.92	2 19	3289 3311	19	0.7895	0.8421	target from/to=[3597,3617]	-32.2	0.217
LVANscaffold_2658_16858	TRINITY_DN39604_c0_g2_i2	Pva-pmiR-118	XP_018026693.1 testis-expressed sequence 2 protein-like	169	-27.96	2 19	3666 3687	18	0.8333	0.8889	target from/to=[3666,3687]	-23.4	0.277
LVANscaffold_2658_16858	TRINITY_DN40439_c1_g1_i2	Pva-pmiR-118	XP_018022200.1 sodium-independent sulfate anion transporter-like	154	-23.9	2 19	1988 2008	17	0.7059	0.7647	target from/to=[1988,2008]	-20.5	0.105
LVANscaffold_2658_16858	TRINITY_DN40439_c1_g1_i8	Pva-pmiR-118	XP_018022200.1 sodium-independent sulfate anion transporter-like	154	-23.9	2 19	3318 3338	17	0.7059	0.7647	target from/to=[3318,3338]	-20.5	0.14
LVANscaffold_2658_16858	TRINITY_DN40967_c3_g1_i3	Pva-pmiR-118	XP_018027195.1 heterogeneous nuclear ribonucleoprotein Q-like isoform X3	171	-23.7	2 20	346 366	18	0.8333	0.8333	target from/to=[346,366]	-21.4	0.0411
LVANscaffold_2658_16858	TRINITY_DN41712_c5_g1_i1	Pva-pmiR-118	XP_018027954.1 ribosome biogenesis protein BMS1 homolog	166	-23.24	2 19	3875 3895	17	0.8235	0.8235	target from/to=[1238,1259]	-23.4	0.217
LVANscaffold_2658_16858	TRINITY_DN42736_c2_g2_i1	Pva-pmiR-118	YP_009220585.1hypothetical protein Swssvgp111	170	-28.04	2 20	622 643	19	0.8421	0.8421	target from/to=[622,643]	-24.9	0.0336
LVANscaffold_2658_16858	TRINITY_DN43298_c0_g1_i13	Pva-pmiR-118	XP_021917476.1 pumilio homolog 2	160	-21.02	2 17	1470 1490	15	0.8	0.8667	target from/to=[754,775]	-25.9	0.318
LVANscaffold_2658_16858	TRINITY_DN43298_c0_g1_i19	Pva-pmiR-118	XP_021917476.1 pumilio homolog 2	160	-21.02	2 17	1452 1472	15	0.8	0.8667	target from/to=[736,757]	-25.9	0.319
LVANscaffold_2658_16858	TRINITY_DN43298_c0_g1_i3	Pva-pmiR-118	XP_021917476.1 pumilio homolog 2	160	-21.02	2 17	1470 1490	15	0.8	0.8667	target from/to=[754,775]	-25.9	0.319
LVANscaffold_2658_16858	TRINITY_DN43298_c0_g1_i7	Pva-pmiR-118	XP_021917476.1 pumilio homolog 2	160	-21.02	2 17	1470 1490	15	0.8	0.8667	target from/to=[754,775]	-25.9	0.319
LVANscaffold_2658_16858	TRINITY_DN43668_c1_g1_i1	Pva-pmiR-118	XP_021935664.1transmembrane protein 94 isoform X4	159	-24.91	2 20	1430 1450	18	0.7222	0.7778	target from/to=[1430,1450]	-20.8	0.365
LVANscaffold_2658_16858	TRINITY_DN43668_c1_g1_i8	Pva-pmiR-118	XP_021935664.1transmembrane protein 94 isoform X4	159	-24.91	2 20	1430 1450	18	0.7222	0.7778	target from/to=[1430,1450]	-20.8	0.365
LVANscaffold_2658_16858	TRINITY_DN44369_c1_g2_i15	Pva-pmiR-118	XP_021968560.1sodium-coupled monocarboxylate transporter 1-like	160	-27.13	2 19	1003 1022	17	0.7647	0.8824	target from/to=[1002,1022]	-20	0.335
LVANscaffold_2658_16858	TRINITY_DN44425_c0_g1_i8	Pva-pmiR-118	XP_018566593.1 zinc finger protein OZF	158	-22.28	2 15	2447 2467	13	0.7692	1	target from/to=[2446,2467]	-20.7	0.0306
LVANscaffold_2658_16858	TRINITY_DN44471_c7_g2_i2	Pva-pmiR-118	XP_021940137.1E3 ubiquitin-protein ligase UBR3	166	-24.34	2 15	3948 3968	13	0.9231	1	target from/to=[3399,3423]	-23.6	0.061
LVANscaffold_2658_16858	TRINITY_DN44851_c2_g2_i1	Pva-pmiR-118	XP_018019841.1 spliceosome RNA helicase DDX39B-like	169	-23.67	2 20	325 344	18	0.8333	0.8889	target from/to=[322,344]	-22.6	0.0895
LVANscaffold_2658_16858	TRINITY_DN45312_c3_g2_i1	Pva-pmiR-118	XP_018006662.1 integrin beta-PS-like	168	-22.85	2 19	711 730	17	0.8824	0.8824	target from/to=[710,730]	-21	0.322
LVANscaffold_2658_16858	TRINITY_DN45312_c3_g2_i2	Pva-pmiR-118	XP_018006662.1 integrin beta-PS-like	168	-22.85	2 19	711 730	17	0.8824	0.8824	target from/to=[710,730]	-21	0.322
LVANscaffold_2661_16907	TRINITY_DN10853_c0_g2_i1	Pva-pmiR-120	XP_018025301.1PREDICTED: uncharacterized protein LOC108680886	165	-22.32	2 18	323 341	16	0.8125	0.875	target from/to=[323,341]	-20.7	0.292
LVANscaffold_2661_16907	TRINITY_DN20130_c0_g1_i1	Pva-pmiR-120	XP_018021973.1 CD109 antigen-like	158	-23.28	2 17	987 1004	15	0.8	0.9333	target from/to=[987,1004]	-23.7	0.294
LVANscaffold_2661_16907	TRINITY_DN28567_c0_g1_i3	Pva-pmiR-120	XP_013415188.1 diphthine methyl ester synthase-like	147	-20.86	2 18	198 215	16	0.6875	0.8125	target from/to=[1551,1568]	-21.2	0.174
LVANscaffold_2661_16907	TRINITY_DN29900_c0_g1_i1	Pva-pmiR-120	XP_018026073.1 regulator of chromosome condensation-like	153	-21.08	2 14	1282 1300	12	0.8333	0.9167	target from/to=[818,835]	-22.7	0.176
LVANscaffold_2661_16907	TRINITY_DN30183_c0_g1_i1	Pva-pmiR-120	XP_021001944.1uncharacterized protein LOC107438276	153	-20.63	2 16	23 40	14	0.8571	0.8571	target from/to=[23,40]	-20.9	0.128
LVANscaffold_2661_16907	TRINITY_DN31702_c0_g1_i1	Pva-pmiR-120	XP_022537515.1PKS-NRPS hybrid synthetase CHGG_01239-like isoform X2	157	-24.83	2 16	1358 1375	14	0.8571	0.9286	target from/to=[1358,1375]	-21.7	0.171
LVANscaffold_2661_16907	TRINITY_DN31925_c0_g1_i1	Pva-pmiR-120	XP_018020271.1 protein bicaudal D-like	155	-24.32	2 18	119 136	16	0.75	0.875	target from/to=[192,211]	-20.3	0.123
LVANscaffold_2661_16907	TRINITY_DN32463_c0_g1_i1	Pva-pmiR-120	XP_018015557.1 palmitoyltransferase Hip14-like	156	-23.38	2 18	1926 1945	17	0.7647	0.8235	target from/to=[1926,1945]	-20	0.0555
LVANscaffold_2661_16907	TRINITY_DN32520_c0_g1_i1	Pva-pmiR-120	XP_019646176.1 condensin complex subunit 2-like	161	-21.41	2 18	1352 1370	16	0.8125	0.8125	target from/to=[1351,1370]	-20.2	0.0297
LVANscaffold_2661_16907	TRINITY_DN32677_c0_g1_i1	Pva-pmiR-120	XP_011416744.1 pre-rRNA-processing protein TSR2 homolog	146	-22.4	2 18	565 581	16	0.6875	0.8125	target from/to=[565,581]	-20.6	0.0465
LVANscaffold_2661_16907	TRINITY_DN32814_c0_g1_i1	Pva-pmiR-120	XP_022240703.1Down syndrome cell adhesion molecule-like protein 1 homolog isoform X1	164	-24.75	2 18	2001 2020	17	0.8235	0.8824	target from/to=[2001,2020]	-21.1	0.166
LVANscaffold_2661_16907	TRINITY_DN32914_c0_g1_i2	Pva-pmiR-120	XP_014222249.1 pre-mRNA-processing factor 19	160	-21.85	2 17	75 93	15	0.8	0.8667	target from/to=[75,93]	-20	0.0525
LVANscaffold_2661_16907	TRINITY_DN33847_c3_g10_i1	Pva-pmiR-120	XP_018009239.1 peripheral plasma membrane protein CASK-like	156	-20.31	2 13	751 769	11	0.9091	1	target from/to=[750,769]	-20.9	0.00218
LVANscaffold_2661_16907	TRINITY_DN33847_c3_g10_i2	Pva-pmiR-120	XP_018009239.1 peripheral plasma membrane protein CASK-like	156	-20.31	2 13	751 769	11	0.9091	1	target from/to=[750,769]	-20.9	0.00218
LVANscaffold_2661_16907	TRINITY_DN34037_c2_g5_i1	Pva-pmiR-120	XP_008544690.1 unconventional myosin-IXb isoform X2	158	-23.04	2 17	2293 2310	15	0.8	0.9333	target from/to=[2293,2310]	-21	0.115
LVANscaffold_2661_16907	TRINITY_DN34306_c0_g2_i1	Pva-pmiR-120	XP_018012939.1 mitochondrial import receptor subunit TOM20 homolog	150	-22.6	2 17	395 416	18	0.7778	0.7778	target from/to=[582,599]	-23.5	0.235
LVANscaffold_2661_16907	TRINITY_DN34354_c3_g1_i1	Pva-pmiR-120	XP_018028151.1 mucin-17-like isoform X2	158	-21.6	2 17	915 932	15	0.8	0.9333	target from/to=[915,932]	-21.2	0.22
LVANscaffold_2661_16907	TRINITY_DN34581_c2_g2_i1	Pva-pmiR-120	XP_022257628.1RNA exonuclease 1 homolog	173	-27.27	2 18	4795 4813	16	0.875	0.9375	target from/to=[4795,4813]	-25.6	0.145
LVANscaffold_2661_16907	TRINITY_DN34641_c2_g7_i1	Pva-pmiR-120	XP_021915515.1sorting nexin-25 isoform X2	171	-30.14	2 16	619 637	14	0.9286	1	target from/to=[619,637]	-26.9	0.114
LVANscaffold_2661_16907	TRINITY_DN34641_c2_g7_i2	Pva-pmiR-120	XP_021915515.1sorting nexin-25 isoform X2	171	-30.14	2 16	619 637	14	0.9286	1	target from/to=[619,637]	-26.9	0.114
LVANscaffold_2661_16907	TRINITY_DN34750_c2_g1_i6	Pva-pmiR-120	XP_016098451.1 GRIP and coiled-coil domain-containing protein 2	166	-26.85	2 15	1554 1572	13	0.9231	1	target from/to=[1554,1572]	-24.6	0.138
LVANscaffold_2661_16907	TRINITY_DN34821_c0_g3_i2	Pva-pmiR-120	XP_017771999.1 E3 ubiquitin-protein ligase Topors-like	158	-24.03	2 17	2377 2394	15	0.8667	0.8667	target from/to=[2377,2394]	-20.5	0.0152
LVANscaffold_2661_16907	TRINITY_DN34875_c0_g1_i2	Pva-pmiR-120	XP_021915331.1glutamyl-tRNA(Gln) amidotransferase subunit B, mitochondrial isoform X1	157	-22.74	2 17	775 791	15	0.8667	0.8667	target from/to=[775,791]	-20.5	0.103
LVANscaffold_2661_16907	TRINITY_DN34879_c1_g1_i1	Pva-pmiR-120	XP_017881054.1 protein BCCIP homolog	158	-23.72	2 17	483 503	17	0.8235	0.8824	target from/to=[483,503]	-21.3	0.0646
LVANscaffold_2661_16907	TRINITY_DN34879_c1_g1_i4	Pva-pmiR-120	XP_017799239.1 protein BCCIP homolog	158	-23.72	2 17	868 888	17	0.8235	0.8824	target from/to=[868,888]	-21.3	0.0657
LVANscaffold_2661_16907	TRINITY_DN34879_c1_g1_i6	Pva-pmiR-120	XP_017881054.1 protein BCCIP homolog	158	-23.72	2 17	837 857	17	0.8235	0.8824	target from/to=[837,857]	-21.3	0.0657
LVANscaffold_2661_16907	TRINITY_DN35348_c0_g1_i1	Pva-pmiR-120	XP_018025245.1 coiled-coil domain-containing protein 174-like	154	-25.29	2 16	873 893	16	0.8125	0.8125	target from/to=[873,893]	-22.9	0.0817
LVANscaffold_2661_16907	TRINITY_DN35359_c4_g4_i2	Pva-pmiR-120	XP_018021741.1 ankyrin repeat and fibronectin type-III domain-containing protein 1-like isoform X2	164	-25.24	2 17	965 983	15	0.8	0.9333	target from/to=[965,983]	-24	0.121
LVANscaffold_2661_16907	TRINITY_DN35476_c6_g2_i1	Pva-pmiR-120	XP_011858564.1PREDICTED: uncharacterized protein LOC105556100	148	-24.4	2 18	530 555	23	0.6522	0.6957	target from/to=[165,182]	-20.3	0.103
LVANscaffold_2661_16907	TRINITY_DN35678_c0_g1_i4	Pva-pmiR-120	XP_002670908.1predicted protein	161	-25.23	2 18	996 1014	16	0.75	0.875	target from/to=[996,1014]	-21.7	0.078
LVANscaffold_2661_16907	TRINITY_DN35770_c7_g1_i2	Pva-pmiR-120	XP_021700466.1leucine-rich PPR motif-containing protein, mitochondrial	158	-22.4	2 18	4015 4031	16	0.8125	0.875	target from/to=[4015,4031]	-20.5	0.00247
LVANscaffold_2661_16907	TRINITY_DN35919_c1_g1_i4	Pva-pmiR-120	XP_022250464.1synaptotagmin-4-like isoform X1	151	-25.4	2 17	344 364	17	0.7059	0.8235	target from/to=[348,364]	-20.3	0.0183
LVANscaffold_2661_16907	TRINITY_DN36271_c0_g6_i1	Pva-pmiR-120	XP_014472249.1 serine/threonine-protein kinase 10 isoform X1	159	-25.15	2 18	1126 1143	16	0.8125	0.875	target from/to=[1126,1143]	-21.4	0.343
LVANscaffold_2661_16907	TRINITY_DN36709_c0_g1_i2	Pva-pmiR-120	XP_021931518.1lys-63-specific deubiquitinase BRCC36-like isoform X1	163	-24.8	2 18	622 639	16	0.875	0.875	target from/to=[622,639]	-21.7	0.156
LVANscaffold_2661_16907	TRINITY_DN36721_c3_g2_i1	Pva-pmiR-120	XP_015762087.1 E3 ubiquitin-protein ligase ZNRF3-like isoform X2	156	-24.69	2 13	537 555	11	0.9091	1	target from/to=[535,555]	-23.7	0.0308
LVANscaffold_2661_16907	TRINITY_DN36783_c2_g2_i1	Pva-pmiR-120	XP_015834524.1 transmembrane protein 53-A	158	-23.28	2 17	1477 1494	15	0.8	0.9333	target from/to=[1477,1494]	-22.1	0.354
LVANscaffold_2661_16907	TRINITY_DN36786_c0_g1_i4	Pva-pmiR-120	XP_015921464.1dipeptidyl peptidase 1	164	-24.13	2 18	1305 1324	17	0.8235	0.8824	target from/to=[1305,1324]	-21.9	0.131
LVANscaffold_2661_16907	TRINITY_DN36831_c0_g3_i1	Pva-pmiR-120	XP_021931935.1TATA-binding protein-associated factor 172	155	-21	2 17	4086 4106	17	0.7647	0.8235	target from/to=[4086,4106]	-20.3	0.329
LVANscaffold_2661_16907	TRINITY_DN37025_c1_g2_i1	Pva-pmiR-120	XP_016822724.1 fas-binding factor 1 isoform X12	166	-26.58	2 17	2521 2538	15	0.9333	0.9333	target from/to=[2521,2538]	-23.5	0.0861
LVANscaffold_2661_16907	TRINITY_DN37159_c0_g1_i13	Pva-pmiR-120	XP_021923294.1protein numb isoform X3	160	-21.61	2 17	58 76	15	0.8	0.8667	target from/to=[58,76]	-20.8	0.0211
LVANscaffold_2661_16907	TRINITY_DN37727_c3_g2_i2	Pva-pmiR-120	XP_021920310.1disks large homolog 5 isoform X1	160	-20.01	2 17	2691 2709	15	0.8	0.8667	target from/to=[2689,2709]	-20.6	0.154
LVANscaffold_2661_16907	TRINITY_DN37727_c3_g2_i2	Pva-pmiR-120	XP_021920310.1disks large homolog 5 isoform X1	160	-20.01	2 17	2691 2709	15	0.8	0.8667	target from/to=[4987,5004]	-20.3	0.192
LVANscaffold_2661_16907	TRINITY_DN37801_c0_g1_i1	Pva-pmiR-120	XP_018027572.1 UPF0472 protein C16orf72 homolog	150	-22.44	2 17	165 182	15	0.7333	0.8667	target from/to=[165,182]	-20	0.381
LVANscaffold_2661_16907	TRINITY_DN37968_c6_g1_i29	Pva-pmiR-120	XP_018021418.1 organic cation transporter-like protein isoform X2	160	-26.95	2 18	1212 1231	17	0.7647	0.8824	target from/to=[1212,1231]	-25.5	0.309
LVANscaffold_2661_16907	TRINITY_DN37968_c6_g1_i7	Pva-pmiR-120	XP_018021418.1 organic cation transporter-like protein isoform X2	160	-26.95	2 18	1212 1231	17	0.7647	0.8824	target from/to=[1212,1231]	-25.5	0.309
LVANscaffold_2661_16907	TRINITY_DN38108_c0_g3_i1	Pva-pmiR-120	XP_018007013.1 sodium channel protein para-like	156	-22.58	2 13	17 35	11	0.9091	1	target from/to=[18,35]	-20.7	0.155
LVANscaffold_2661_16907	TRINITY_DN38122_c0_g1_i1	Pva-pmiR-120	XP_021199706.1tudor domain-containing protein 7A	173	-28.02	2 18	258 276	16	0.875	0.9375	target from/to=[258,276]	-24.5	0.0195
LVANscaffold_2661_16907	TRINITY_DN38283_c0_g1_i2	Pva-pmiR-120	XP_018025794.1 voltage-dependent calcium channel subunit alpha-2/delta-3-like	155	-22.19	2 17	1115 1135	17	0.7647	0.8235	target from/to=[1115,1135]	-20.6	0.188
LVANscaffold_2661_16907	TRINITY_DN38283_c0_g1_i3	Pva-pmiR-120	XP_018025794.1 voltage-dependent calcium channel subunit alpha-2/delta-3-like	155	-22.19	2 17	1115 1135	17	0.7647	0.8235	target from/to=[1115,1135]	-20.6	0.188
LVANscaffold_2661_16907	TRINITY_DN38347_c2_g1_i1	Pva-pmiR-120	XP_021938737.1tubulin-specific chaperone cofactor E-like protein	161	-25.86	2 16	1243 1260	14	0.9286	0.9286	target from/to=[1243,1260]	-22	0.187
LVANscaffold_2661_16907	TRINITY_DN38347_c2_g1_i4	Pva-pmiR-120	XP_021938737.1tubulin-specific chaperone cofactor E-like protein	161	-25.86	2 16	1243 1260	14	0.9286	0.9286	target from/to=[1243,1260]	-22	0.188
LVANscaffold_2661_16907	TRINITY_DN38347_c2_g1_i5	Pva-pmiR-120	XP_021938738.1tubulin-specific chaperone cofactor E-like protein	161	-25.86	2 16	1006 1023	14	0.9286	0.9286	target from/to=[1006,1023]	-22	0.187
LVANscaffold_2661_16907	TRINITY_DN38515_c0_g1_i1	Pva-pmiR-120	XP_021940372.1transcriptional protein SWT1 isoform X2	154	-24.54	2 17	3100 3117	15	0.8	0.8667	target from/to=[3100,3117]	-20	0.146
LVANscaffold_2661_16907	TRINITY_DN38578_c0_g1_i1	Pva-pmiR-120	XP_018019672.1 toll-like receptor Tollo	147	-21.54	2 17	3038 3058	17	0.7059	0.7647	target from/to=[3038,3058]	-20.1	0.342
LVANscaffold_2661_16907	TRINITY_DN38722_c3_g1_i1	Pva-pmiR-120	XP_018019195.1PREDICTED: uncharacterized protein LOC108675679	157	-21.89	2 16	1728 1748	16	0.875	0.875	target from/to=[1728,1748]	-20.6	0.303
LVANscaffold_2661_16907	TRINITY_DN38722_c3_g1_i13	Pva-pmiR-120	XP_018019195.1PREDICTED: uncharacterized protein LOC108675679	157	-21.89	2 16	1728 1748	16	0.875	0.875	target from/to=[1728,1748]	-20.6	0.303
LVANscaffold_2661_16907	TRINITY_DN38722_c3_g1_i6	Pva-pmiR-120	XP_018019195.1PREDICTED: uncharacterized protein LOC108675679	157	-21.89	2 16	1728 1748	16	0.875	0.875	target from/to=[1728,1748]	-20.6	0.303
LVANscaffold_2661_16907	TRINITY_DN38722_c3_g1_i9	Pva-pmiR-120	XP_018019195.1PREDICTED: uncharacterized protein LOC108675679	157	-21.89	2 16	1728 1748	16	0.875	0.875	target from/to=[1728,1748]	-20.6	0.303
LVANscaffold_2661_16907	TRINITY_DN39004_c3_g4_i1	Pva-pmiR-120	XP_018017546.1 NFX1-type zinc finger-containing protein 1-like	164	-22.4	2 17	455 473	15	0.8667	0.8667	target from/to=[455,473]	-20.5	0.038
LVANscaffold_2661_16907	TRINITY_DN39019_c3_g1_i4	Pva-pmiR-120	XP_018009458.1 alpha-N-acetylgalactosaminidase-like	150	-22.48	2 17	153 170	15	0.7333	0.8667	target from/to=[153,170]	-21.1	0.341
LVANscaffold_2661_16907	TRINITY_DN39019_c3_g1_i6	Pva-pmiR-120	XP_018009458.1 alpha-N-acetylgalactosaminidase-like	150	-22.48	2 17	462 479	15	0.7333	0.8667	target from/to=[462,479]	-21.1	0.345
LVANscaffold_2661_16907	TRINITY_DN39019_c3_g1_i8	Pva-pmiR-120	XP_018009458.1 alpha-N-acetylgalactosaminidase-like	150	-22.48	2 17	462 479	15	0.7333	0.8667	target from/to=[462,479]	-21.1	0.345
LVANscaffold_2661_16907	TRINITY_DN39126_c6_g1_i1	Pva-pmiR-120	XP_018014072.1 protein SPT2 homolog	171	-27.81	2 18	1255 1272	16	0.9375	0.9375	target from/to=[1255,1272]	-24.7	0.0118
LVANscaffold_2661_16907	TRINITY_DN39145_c0_g1_i1	Pva-pmiR-120	XP_018020751.1 lipoyltransferase 1, mitochondrial-like	164	-27.51	2 18	1947 1967	18	0.7778	0.8889	target from/to=[1947,1967]	-25	0.355
LVANscaffold_2661_16907	TRINITY_DN39433_c2_g3_i1	Pva-pmiR-120	XP_018027117.1 organic cation transporter 1-like	151	-20.01	2 18	649 669	18	0.7222	0.8333	target from/to=[1224,1243]	-25.6	0.387
LVANscaffold_2661_16907	TRINITY_DN39433_c2_g3_i2	Pva-pmiR-120	XP_018027117.1 organic cation transporter 1-like	151	-20.01	2 18	649 669	18	0.7222	0.8333	target from/to=[1224,1243]	-25.6	0.388
LVANscaffold_2661_16907	TRINITY_DN39433_c2_g3_i4	Pva-pmiR-120	XP_018027117.1 organic cation transporter 1-like	151	-20.01	2 18	609 629	18	0.7222	0.8333	target from/to=[1184,1203]	-25.6	0.387
LVANscaffold_2661_16907	TRINITY_DN39433_c2_g3_i6	Pva-pmiR-120	XP_018027117.1 organic cation transporter 1-like	151	-20.01	2 18	609 629	18	0.7222	0.8333	target from/to=[1184,1203]	-25.6	0.386
LVANscaffold_2661_16907	TRINITY_DN39643_c0_g1_i1	Pva-pmiR-120	XP_020661172.1kynurenine/alpha-aminoadipate aminotransferase, mitochondrial-like	163	-22.46	2 16	1266 1284	14	0.8571	0.9286	target from/to=[1266,1284]	-20.4	0.309
LVANscaffold_2661_16907	TRINITY_DN39643_c0_g1_i1	Pva-pmiR-120	XP_020661172.1kynurenine/alpha-aminoadipate aminotransferase, mitochondrial-like	152	-20.16	2 15	538 555	13	0.8462	0.9231	target from/to=[1266,1284]	-20.4	0.309
LVANscaffold_2661_16907	TRINITY_DN39852_c3_g2_i3	Pva-pmiR-120	XP_022246296.1E3 ubiquitin-protein ligase TRIP12-like isoform X3	161	-21.7	2 18	2638 2656	16	0.8125	0.8125	target from/to=[844,861]	-21	0.0341
LVANscaffold_2661_16907	TRINITY_DN39852_c3_g2_i4	Pva-pmiR-120	XP_021937503.1E3 ubiquitin-protein ligase TRIP12 isoform X4	161	-21.7	2 18	2557 2575	16	0.8125	0.8125	target from/to=[763,780]	-21	0.034
LVANscaffold_2661_16907	TRINITY_DN40178_c2_g1_i1	Pva-pmiR-120	XP_020374576.1inosine triphosphate pyrophosphatase	160	-22.06	2 17	679 697	15	0.7333	0.9333	target from/to=[680,697]	-21.3	0.358
LVANscaffold_2661_16907	TRINITY_DN40384_c2_g1_i4	Pva-pmiR-120	XP_018026800.1 protein spinster homolog 2-like	154	-23.53	2 17	702 719	15	0.7333	0.9333	target from/to=[699,719]	-20.9	0.122
LVANscaffold_2661_16907	TRINITY_DN40582_c0_g2_i11	Pva-pmiR-120	XP_018323655.1PREDICTED: uncharacterized protein LOC108735921	146	-21.85	2 18	265 281	16	0.625	0.875	target from/to=[261,281]	-20	0.248
LVANscaffold_2661_16907	TRINITY_DN40582_c0_g2_i16	Pva-pmiR-120	XP_014254362.1PREDICTED: uncharacterized protein LOC106669406	146	-21.85	2 18	265 281	16	0.625	0.875	target from/to=[261,281]	-20	0.254
LVANscaffold_2661_16907	TRINITY_DN40582_c0_g2_i4	Pva-pmiR-120	XP_021960302.1uncharacterized protein LOC110856156 isoform X1	146	-21.85	2 18	494 510	16	0.625	0.875	target from/to=[490,510]	-20	0.256
LVANscaffold_2661_16907	TRINITY_DN40617_c5_g2_i1	Pva-pmiR-120	XP_018015108.1 cohesin subunit SA-2-like isoform X2	168	-26.03	2 17	1816 1834	15	0.8667	0.9333	target from/to=[1816,1834]	-24.4	0.0774
LVANscaffold_2661_16907	TRINITY_DN40625_c4_g3_i2	Pva-pmiR-120	XP_018023889.1 myosin heavy chain, non-muscle-like isoform X2	151	-21.2	2 12	1224 1242	10	0.9	1	target from/to=[4373,4392]	-20.3	0.25
LVANscaffold_2661_16907	TRINITY_DN4071_c0_g1_i1	Pva-pmiR-120	XP_018015947.1 ubiA prenyltransferase domain-containing protein 1 homolog	163	-22.97	2 17	301 320	16	0.875	0.875	target from/to=[301,320]	-20.6	0.28
LVANscaffold_2661_16907	TRINITY_DN40835_c0_g1_i2	Pva-pmiR-120	XP_018021431.1 zinc finger protein 729-like	162	-25.17	2 16	425 445	16	0.875	0.875	target from/to=[425,445]	-21.8	0.269
LVANscaffold_2661_16907	TRINITY_DN40917_c3_g1_i1	Pva-pmiR-120	XP_018020638.1 sodium-dependent neutral amino acid transporter B(0)AT3-like isoform X3	150	-22.28	2 17	1579 1596	15	0.7333	0.8667	target from/to=[1578,1596]	-20.4	0.26
LVANscaffold_2661_16907	TRINITY_DN41021_c5_g2_i2	Pva-pmiR-120	XP_021925566.1phosphatidate phosphatase LPIN2 isoform X2	151	-22.08	2 17	2459 2478	16	0.75	0.8125	target from/to=[2459,2478]	-21.1	0.306
LVANscaffold_2661_16907	TRINITY_DN41021_c5_g2_i3	Pva-pmiR-120	XP_018022624.1 phosphatidate phosphatase LPIN1-like	151	-22.08	2 17	2459 2478	16	0.75	0.8125	target from/to=[2459,2478]	-21.1	0.306
LVANscaffold_2661_16907	TRINITY_DN41021_c5_g2_i5	Pva-pmiR-120	XP_021925566.1phosphatidate phosphatase LPIN2 isoform X2	151	-22.08	2 17	2459 2478	16	0.75	0.8125	target from/to=[2459,2478]	-21.1	0.306
LVANscaffold_2661_16907	TRINITY_DN41460_c1_g2_i2	Pva-pmiR-120	XP_018008320.1 double-strand-break repair protein rad21 homolog	165	-24.88	2 18	767 785	16	0.8125	0.875	target from/to=[767,785]	-21.6	0.194
LVANscaffold_2661_16907	TRINITY_DN41460_c1_g2_i3	Pva-pmiR-120	XP_018008320.1 double-strand-break repair protein rad21 homolog	165	-24.88	2 18	1554 1572	16	0.8125	0.875	target from/to=[1554,1572]	-21.6	0.194
LVANscaffold_2661_16907	TRINITY_DN41603_c1_g1_i3	Pva-pmiR-120	XP_014259658.1 acetyl-CoA carboxylase isoform X2	159	-24.58	2 18	4763 4780	16	0.8125	0.875	target from/to=[4763,4780]	-21.8	0.0753
LVANscaffold_2661_16907	TRINITY_DN41603_c1_g1_i4	Pva-pmiR-120	XP_014259658.1 acetyl-CoA carboxylase isoform X2	159	-24.58	2 18	4808 4825	16	0.8125	0.875	target from/to=[4808,4825]	-21.8	0.0753
LVANscaffold_2661_16907	TRINITY_DN41632_c0_g1_i2	Pva-pmiR-120	XP_018011114.1 serine hydroxymethyltransferase, cytosolic-like	162	-22.29	2 15	9 27	13	0.9231	0.9231	target from/to=[1448,1464]	-20.3	0.15
LVANscaffold_2661_16907	TRINITY_DN41653_c0_g1_i1	Pva-pmiR-120	XP_018012396.1 centrosomal protein of 290 kDa-like isoform X9	152	-22.85	2 18	3574 3593	17	0.7059	0.8235	target from/to=[3574,3593]	-20.4	0.129
LVANscaffold_2661_16907	TRINITY_DN41653_c0_g1_i1	Pva-pmiR-120	XP_018012396.1 centrosomal protein of 290 kDa-like isoform X9	152	-22.85	2 18	3574 3593	17	0.7059	0.8235	target from/to=[3200,3220]	-21.5	0.0437
LVANscaffold_2661_16907	TRINITY_DN41653_c0_g1_i1	Pva-pmiR-120	XP_018012396.1 centrosomal protein of 290 kDa-like isoform X9	160	-21.03	2 18	169 190	19	0.7895	0.7895	target from/to=[3574,3593]	-20.4	0.129
LVANscaffold_2661_16907	TRINITY_DN41653_c0_g1_i1	Pva-pmiR-120	XP_018012396.1 centrosomal protein of 290 kDa-like isoform X9	160	-21.03	2 18	169 190	19	0.7895	0.7895	target from/to=[3200,3220]	-21.5	0.0437
LVANscaffold_2661_16907	TRINITY_DN41770_c4_g1_i2	Pva-pmiR-120	XP_021926859.1kinase suppressor of Ras 2 isoform X2	154	-22.41	2 17	91 108	15	0.7333	0.9333	target from/to=[91,108]	-22.1	0.333
LVANscaffold_2661_16907	TRINITY_DN41770_c4_g1_i3	Pva-pmiR-120	XP_021926859.1kinase suppressor of Ras 2 isoform X2	154	-22.41	2 17	91 108	15	0.7333	0.9333	target from/to=[91,108]	-22.1	0.333
LVANscaffold_2661_16907	TRINITY_DN41911_c4_g1_i10	Pva-pmiR-120	XP_018009681.1 mediator of RNA polymerase II transcription subunit 12-like	157	-24.62	2 14	1842 1860	12	0.8333	1	target from/to=[6040,6058]	-21.1	0.375
LVANscaffold_2661_16907	TRINITY_DN41911_c4_g1_i8	Pva-pmiR-120	XP_018009681.1 mediator of RNA polymerase II transcription subunit 12-like	157	-24.62	2 14	1842 1860	12	0.8333	1	target from/to=[6193,6211]	-21.1	0.375
LVANscaffold_2661_16907	TRINITY_DN41912_c6_g1_i2	Pva-pmiR-120	XP_018025938.1 calpain-C-like isoform X1	155	-20.5	2 16	1194 1212	14	0.7143	0.9286	target from/to=[1194,1212]	-21.8	0.328
LVANscaffold_2661_16907	TRINITY_DN41912_c6_g1_i7	Pva-pmiR-120	XP_018025937.1 calpain-C-like isoform X1	155	-20.5	2 16	1001 1019	14	0.7143	0.9286	target from/to=[1001,1019]	-21.8	0.327
LVANscaffold_2661_16907	TRINITY_DN41912_c6_g1_i8	Pva-pmiR-120	XP_018025937.1 calpain-C-like isoform X1	155	-20.5	2 16	1194 1212	14	0.7143	0.9286	target from/to=[1194,1212]	-21.8	0.328
LVANscaffold_2661_16907	TRINITY_DN41912_c6_g1_i9	Pva-pmiR-120	XP_018025939.1 calpain-C-like isoform X2	155	-20.5	2 16	1001 1019	14	0.7143	0.9286	target from/to=[1001,1019]	-21.8	0.328
LVANscaffold_2661_16907	TRINITY_DN41935_c5_g2_i4	Pva-pmiR-120	XP_019616939.1 secretory carrier-associated membrane protein 1-like isoform X2	144	-22.83	2 18	117 137	18	0.6111	0.7778	target from/to=[117,137]	-20.6	0.317
LVANscaffold_2661_16907	TRINITY_DN42019_c1_g2_i3	Pva-pmiR-120	XP_018011216.1 fatty acyl-CoA hydrolase precursor, medium chain-like	161	-20.57	2 18	46 64	16	0.75	0.875	target from/to=[45,64]	-22.1	0.119
LVANscaffold_2661_16907	TRINITY_DN42019_c1_g2_i4	Pva-pmiR-120	XP_018011216.1 fatty acyl-CoA hydrolase precursor, medium chain-like	161	-20.57	2 18	46 64	16	0.75	0.875	target from/to=[45,64]	-22.1	0.118
LVANscaffold_2661_16907	TRINITY_DN42019_c1_g2_i5	Pva-pmiR-120	XP_018011216.1 fatty acyl-CoA hydrolase precursor, medium chain-like	161	-20.57	2 18	46 64	16	0.75	0.875	target from/to=[45,64]	-22.1	0.118
LVANscaffold_2661_16907	TRINITY_DN42019_c1_g2_i7	Pva-pmiR-120	XP_018011216.1 fatty acyl-CoA hydrolase precursor, medium chain-like	161	-20.57	2 18	46 64	16	0.75	0.875	target from/to=[45,64]	-22.1	0.118
LVANscaffold_2661_16907	TRINITY_DN42036_c0_g2_i1	Pva-pmiR-120	XP_018026237.1 alpha-2-macroglobulin-like isoform X9	156	-22.83	2 18	2683 2702	17	0.7059	0.8824	target from/to=[2683,2702]	-21.2	0.146
LVANscaffold_2661_16907	TRINITY_DN42071_c5_g1_i1	Pva-pmiR-120	XP_021192128.1deoxynucleoside kinase-like isoform X2	156	-23.09	2 18	339 358	17	0.7647	0.8235	target from/to=[339,358]	-20.4	0.374
LVANscaffold_2661_16907	TRINITY_DN42071_c5_g1_i4	Pva-pmiR-120	XP_021192127.1deoxynucleoside kinase-like isoform X2	156	-23.09	2 18	339 358	17	0.7647	0.8235	target from/to=[339,358]	-20.4	0.374
LVANscaffold_2661_16907	TRINITY_DN42135_c0_g3_i1	Pva-pmiR-120	XP_018007502.1 E3 ubiquitin-protein ligase MARCH6-like	156	-22.46	2 13	1813 1831	11	0.9091	1	target from/to=[1812,1831]	-20.8	0.0188
LVANscaffold_2661_16907	TRINITY_DN42246_c5_g1_i1	Pva-pmiR-120	XP_022092171.1intraflagellar transport protein 172 homolog	150	-23.54	2 15	3968 3986	13	0.7692	0.8462	target from/to=[3968,3986]	-20	0.133
LVANscaffold_2661_16907	TRINITY_DN42416_c7_g1_i2	Pva-pmiR-120	XP_006820243.1 S-methyl-5'-thioadenosine phosphorylase-like	153	-21.27	2 14	723 741	12	0.8333	0.9167	target from/to=[721,741]	-20.9	0.0203
LVANscaffold_2661_16907	TRINITY_DN42579_c0_g1_i1	Pva-pmiR-120	XP_021917810.1conserved oligomeric Golgi complex subunit 6 isoform X1	151	-21.5	2 18	1548 1570	20	0.75	0.75	target from/to=[672,688]	-20	0.182
LVANscaffold_2661_16907	TRINITY_DN42579_c0_g1_i2	Pva-pmiR-120	XP_021917810.1conserved oligomeric Golgi complex subunit 6 isoform X1	151	-21.5	2 18	2240 2262	20	0.75	0.75	target from/to=[672,688]	-20	0.182
LVANscaffold_2661_16907	TRINITY_DN42579_c0_g1_i4	Pva-pmiR-120	XP_021917810.1conserved oligomeric Golgi complex subunit 6 isoform X1	151	-21.5	2 18	1671 1693	20	0.75	0.75	target from/to=[672,688]	-20	0.182
LVANscaffold_2661_16907	TRINITY_DN42631_c0_g14_i1	Pva-pmiR-120	XP_021915998.1trafficking protein particle complex subunit 11 isoform X1	169	-24.77	2 18	2037 2055	16	0.8125	0.9375	target from/to=[695,714]	-21.2	0.123
LVANscaffold_2661_16907	TRINITY_DN42965_c0_g1_i4	Pva-pmiR-120	XP_013416196.1 Fanconi anemia group A protein homolog	152	-22.48	2 18	1225 1244	17	0.7059	0.8235	target from/to=[1225,1244]	-20.5	0.114
LVANscaffold_2661_16907	TRINITY_DN43087_c7_g1_i2	Pva-pmiR-120	XP_018009920.1 tRNA (uracil-5-)-methyltransferase homolog A-like	162	-24.04	2 17	1452 1469	15	0.8667	0.9333	target from/to=[1452,1469]	-21.8	0.0901
LVANscaffold_2661_16907	TRINITY_DN43600_c3_g1_i4	Pva-pmiR-120	XP_021929513.1E3 ubiquitin-protein ligase HECTD1 isoform X9	168	-22.37	2 17	5209 5227	15	0.8667	0.9333	target from/to=[5209,5227]	-21	0.0677
LVANscaffold_2661_16907	TRINITY_DN43600_c3_g1_i5	Pva-pmiR-120	XP_021929513.1E3 ubiquitin-protein ligase HECTD1 isoform X9	168	-22.37	2 17	5149 5167	15	0.8667	0.9333	target from/to=[5149,5167]	-21	0.0676
LVANscaffold_2661_16907	TRINITY_DN43888_c1_g7_i1	Pva-pmiR-120	XP_018006919.1 probable glutamate receptor	173	-24.8	2 18	562 580	16	0.875	0.9375	target from/to=[562,580]	-22.3	0.157
LVANscaffold_2661_16907	TRINITY_DN43894_c0_g1_i2	Pva-pmiR-120	XP_018011694.1 laminin subunit alpha-1-like	156	-20.57	2 15	324 341	13	0.9231	0.9231	target from/to=[324,341]	-20.5	0.253
LVANscaffold_2661_16907	TRINITY_DN43894_c0_g1_i4	Pva-pmiR-120	XP_022251202.1laminin subunit alpha-2-like	156	-20.57	2 15	324 341	13	0.9231	0.9231	target from/to=[324,341]	-20.5	0.253
LVANscaffold_2661_16907	TRINITY_DN43913_c3_g2_i1	Pva-pmiR-120	XP_018018744.1 filamin-A-like	157	-20.35	2 18	827 845	16	0.6875	0.875	target from/to=[138,154]	-21	0.296
LVANscaffold_2661_16907	TRINITY_DN43913_c3_g2_i1	Pva-pmiR-120	XP_018018744.1 filamin-A-like	145	-20.81	2 17	138 154	15	0.6667	0.8667	target from/to=[138,154]	-21	0.296
LVANscaffold_2661_16907	TRINITY_DN44049_c4_g1_i1	Pva-pmiR-120	XP_013010254.1 sequestosome-1	160	-24.55	2 18	459 478	17	0.7647	0.8824	target from/to=[459,478]	-20.9	0.0708
LVANscaffold_2661_16907	TRINITY_DN44049_c4_g1_i2	Pva-pmiR-120	XP_013390593.1 sequestosome-1-like	160	-24.55	2 18	459 478	17	0.7647	0.8824	target from/to=[459,478]	-20.9	0.0726
LVANscaffold_2661_16907	TRINITY_DN44465_c6_g1_i1	Pva-pmiR-120	XP_018317330.1 zinc finger protein 2-like isoform X4	169	-25.14	2 18	1471 1489	16	0.8125	0.9375	target from/to=[1471,1489]	-21	0.319
LVANscaffold_2661_16907	TRINITY_DN44749_c0_g2_i1	Pva-pmiR-120	XP_015602006.1 transformation/transcription domain-associated protein	159	-23.39	2 18	5775 5792	16	0.8125	0.875	target from/to=[5775,5792]	-21.2	0.136
LVANscaffold_2661_16907	TRINITY_DN44885_c1_g6_i1	Pva-pmiR-120	XP_018014119.1 cytochrome P450 2L1-like	156	-22.44	2 13	234 252	11	0.9091	1	target from/to=[234,252]	-21.3	0.33
LVANscaffold_2661_16907	TRINITY_DN44919_c0_g1_i2	Pva-pmiR-120	XP_004375981.1 rab3 GTPase-activating protein non-catalytic subunit	159	-24.51	2 16	2981 2999	14	0.8571	0.8571	target from/to=[2981,2999]	-20.7	0.0386
LVANscaffold_2661_16907	TRINITY_DN45064_c0_g1_i1	Pva-pmiR-120	XP_017880524.1 dedicator of cytokinesis protein 9 isoform X2	162	-26.29	2 16	3616 3635	15	0.8667	0.9333	target from/to=[3616,3635]	-22.5	0.246
LVANscaffold_2661_16907	TRINITY_DN45064_c0_g1_i1	Pva-pmiR-120	XP_017880524.1 dedicator of cytokinesis protein 9 isoform X2	158	-22.28	2 17	4167 4184	15	0.8667	0.8667	target from/to=[3616,3635]	-22.5	0.246
LVANscaffold_2661_16907	TRINITY_DN45064_c0_g1_i1	Pva-pmiR-120	XP_017880524.1 dedicator of cytokinesis protein 9 isoform X2	151	-20.58	2 14	6234 6251	12	0.9167	0.9167	target from/to=[3616,3635]	-22.5	0.246
LVANscaffold_2661_16907	TRINITY_DN45064_c0_g1_i3	Pva-pmiR-120	XP_017880524.1 dedicator of cytokinesis protein 9 isoform X2	151	-20.58	2 14	6273 6290	12	0.9167	0.9167	target from/to=[3616,3635]	-22.5	0.246
LVANscaffold_2661_16907	TRINITY_DN45064_c0_g1_i3	Pva-pmiR-120	XP_017880524.1 dedicator of cytokinesis protein 9 isoform X2	158	-22.28	2 17	4167 4184	15	0.8667	0.8667	target from/to=[3616,3635]	-22.5	0.246
LVANscaffold_2661_16907	TRINITY_DN45064_c0_g1_i3	Pva-pmiR-120	XP_017880524.1 dedicator of cytokinesis protein 9 isoform X2	162	-26.29	2 16	3616 3635	15	0.8667	0.9333	target from/to=[3616,3635]	-22.5	0.246
LVANscaffold_2661_16907	TRINITY_DN45093_c1_g2_i2	Pva-pmiR-120	XP_012268008.1spectrin beta chain, non-erythrocytic 1 isoform X4	159	-22.29	2 18	4029 4046	16	0.8125	0.875	target from/to=[2642,2660]	-22.8	0.0648
LVANscaffold_2661_16907	TRINITY_DN45093_c1_g2_i4	Pva-pmiR-120	XP_012268006.1spectrin beta chain, non-erythrocytic 1 isoform X3	159	-22.29	2 18	3860 3877	16	0.8125	0.875	target from/to=[2473,2491]	-22.8	0.0648
LVANscaffold_2661_16907	TRINITY_DN45130_c4_g1_i1	Pva-pmiR-120	XP_022242425.1 E3 ubiquitin-protein ligase HUWE1-like	159	-24.97	2 18	7527 7544	16	0.8125	0.875	target from/to=[7527,7544]	-21.4	0.385
LVANscaffold_2661_16907	TRINITY_DN45180_c3_g1_i2	Pva-pmiR-120	XP_018011489.1 heparan sulfate glucosamine 3-O-sulfotransferase 1-like	158	-22.96	2 16	354 374	16	0.8125	0.875	target from/to=[354,374]	-21.3	0.113
LVANscaffold_2661_16907	TRINITY_DN45180_c3_g1_i3	Pva-pmiR-120	XP_018011489.1 heparan sulfate glucosamine 3-O-sulfotransferase 1-like	158	-22.96	2 16	502 522	16	0.8125	0.875	target from/to=[502,522]	-20.2	0.0534
LVANscaffold_2661_16907	TRINITY_DN45202_c1_g4_i10	Pva-pmiR-120	XP_021929576.1Down syndrome cell adhesion molecule-like protein Dscam2 isoform X2	155	-24.06	2 17	470 490	17	0.7059	0.8824	target from/to=[470,490]	-20.7	0.2
LVANscaffold_2661_16907	TRINITY_DN45202_c1_g4_i13	Pva-pmiR-120	XP_019889918.1 Down syndrome cell adhesion molecule-like protein Dscam2 isoform X3	155	-24.06	2 17	470 490	17	0.7059	0.8824	target from/to=[470,490]	-20.7	0.2
LVANscaffold_2661_16907	TRINITY_DN45202_c1_g4_i3	Pva-pmiR-120	XP_011303882.1 Down syndrome cell adhesion molecule-like protein Dscam2 isoform X2	155	-24.06	2 17	470 490	17	0.7059	0.8824	target from/to=[470,490]	-20.7	0.198
LVANscaffold_2661_16907	TRINITY_DN45209_c2_g3_i2	Pva-pmiR-120	XP_018018127.1 F-box/LRR-repeat protein 7-like	165	-25.17	2 18	1315 1333	16	0.75	0.9375	target from/to=[1315,1333]	-22.4	0.336
LVANscaffold_2661_16907	TRINITY_DN45248_c11_g1_i1	Pva-pmiR-120	XP_021940979.1protein ABHD18 isoform X3	162	-24.82	2 17	391 408	15	0.8667	0.9333	target from/to=[391,408]	-24.1	0.288
LVANscaffold_2661_16907	TRINITY_DN45264_c0_g1_i2	Pva-pmiR-120	XP_018025826.1 DNA-dependent protein kinase catalytic subunit-like	156	-22.8	2 18	1512 1534	20	0.75	0.75	target from/to=[2382,2400]	-21.5	0.0838
LVANscaffold_2661_16907	TRINITY_DN45325_c3_g1_i4	Pva-pmiR-120	XP_018022390.1 myosin heavy chain, muscle-like isoform X3	152	-23.63	2 14	314 333	13	0.8462	0.9231	target from/to=[314,333]	-22.1	0.146
LVANscaffold_2661_16907	TRINITY_DN45325_c3_g1_i4	Pva-pmiR-120	XP_018022390.1 myosin heavy chain, muscle-like isoform X3	165	-20.2	2 18	2769 2787	16	0.8125	0.875	target from/to=[314,333]	-22.1	0.146
LVANscaffold_2661_16907	TRINITY_DN7309_c0_g1_i1	Pva-pmiR-120	XP_015512430.1 angiopoietin-2-like isoform X1	163	-23.42	2 17	36 55	16	0.875	0.875	target from/to=[36,55]	-20.7	0.0145
LVANscaffold_2789_17819	TRINITY_DN24258_c0_g1_i1	Pva-miR-193b	XP_011444235.1 protein rolling stone	154	-21.26	2 19	92 113	17	0.6471	0.8235	target from/to=[92,113]	-20.5	0.358
LVANscaffold_2789_17819	TRINITY_DN25062_c0_g2_i1	Pva-miR-193b	XP_002403503.1fatty acid synthase, putative	175	-25.69	2 20	235 256	18	0.8333	0.8889	target from/to=[235,256]	-23.7	0.241
LVANscaffold_2789_17819	TRINITY_DN32761_c0_g1_i1	Pva-miR-193b	XP_018020545.1 T-lymphoma invasion and metastasis-inducing protein 2-like	171	-23.05	2 20	979 1000	18	0.7778	0.8889	target from/to=[979,1000]	-21.2	0.0275
LVANscaffold_2789_17819	TRINITY_DN35585_c0_g2_i5	Pva-miR-193b	XP_018022215.1 solute carrier family 28 member 3-like	164	-24.56	2 17	318 339	15	0.8667	0.8667	target from/to=[318,339]	-20.5	0.313
LVANscaffold_2789_17819	TRINITY_DN36396_c0_g1_i1	Pva-miR-193b	XP_012259398.1tRNA dimethylallyltransferase, mitochondrial isoform X1	166	-22.88	2 21	1137 1162	23	0.7826	0.7826	target from/to=[1137,1162]	-21	0.162
LVANscaffold_2789_17819	TRINITY_DN36580_c0_g1_i2	Pva-miR-193b	XP_013771968.1NAD(P) transhydrogenase, mitochondrial-like	151	-24.21	2 21	1964 1986	20	0.7	0.7	target from/to=[1964,1986]	-20.2	0.189
LVANscaffold_2789_17819	TRINITY_DN37821_c0_g1_i10	Pva-miR-193b	XP_021951802.1multidrug resistance-associated protein 5-like	163	-24.39	2 20	3354 3375	18	0.7222	0.8333	target from/to=[3354,3375]	-20.2	0.0687
LVANscaffold_2789_17819	TRINITY_DN37821_c0_g1_i11	Pva-miR-193b	XP_021951802.1multidrug resistance-associated protein 5-like	163	-24.39	2 20	3364 3385	18	0.7222	0.8333	target from/to=[3364,3385]	-20.2	0.0687
LVANscaffold_2789_17819	TRINITY_DN37821_c0_g1_i12	Pva-miR-193b	XP_021951802.1multidrug resistance-associated protein 5-like	163	-24.39	2 20	3391 3412	18	0.7222	0.8333	target from/to=[3391,3412]	-20.2	0.0687
LVANscaffold_2789_17819	TRINITY_DN37821_c0_g1_i2	Pva-miR-193b	XP_021951802.1multidrug resistance-associated protein 5-like	163	-24.39	2 20	3327 3348	18	0.7222	0.8333	target from/to=[3327,3348]	-20.2	0.0687
LVANscaffold_2789_17819	TRINITY_DN37821_c0_g1_i9	Pva-miR-193b	XP_021927531.1multidrug resistance-associated protein 5-like	163	-24.39	2 20	765 786	18	0.7222	0.8333	target from/to=[765,786]	-20.2	0.0667
LVANscaffold_2789_17819	TRINITY_DN40002_c0_g1_i1	Pva-miR-193b	XP_018018561.1 succinyl-CoA ligase [GDP-forming] subunit beta, mitochondrial-like	164	-21.11	2 17	1061 1082	15	0.7333	1	target from/to=[1061,1082]	-20.8	0.163
LVANscaffold_2789_17819	TRINITY_DN40220_c0_g1_i2	Pva-miR-193b	XP_022835751.1RING finger protein nhl-1-like	159	-23.51	2 17	1537 1561	18	0.7778	0.8333	target from/to=[1540,1561]	-20.2	0.293
LVANscaffold_2789_17819	TRINITY_DN42088_c3_g1_i3	Pva-miR-193b	XP_018018520.1 hydroxysteroid dehydrogenase-like protein 2	168	-24.55	2 21	1668 1689	19	0.7895	0.7895	target from/to=[1668,1689]	-20.6	0.0793
LVANscaffold_2789_17819	TRINITY_DN42088_c3_g1_i3	Pva-miR-193b	XP_018018520.1 hydroxysteroid dehydrogenase-like protein 2	152	-20.87	2 13	731 752	11	0.8182	1	target from/to=[1668,1689]	-20.6	0.0793
LVANscaffold_2789_17819	TRINITY_DN42200_c4_g5_i1	Pva-miR-193b	XP_018027097.1 serine-rich adhesin for platelets-like isoform X1	172	-23.92	2 17	763 784	15	0.9333	0.9333	target from/to=[763,784]	-21.2	0.00342
LVANscaffold_2789_17819	TRINITY_DN42624_c8_g4_i1	Pva-miR-193b	XP_014803028.1 transcription factor E2F4	168	-24.56	2 17	1335 1356	15	0.8667	0.9333	target from/to=[1335,1356]	-21.2	0.209
LVANscaffold_2789_17819	TRINITY_DN42631_c0_g14_i1	Pva-miR-193b	XP_021915998.1trafficking protein particle complex subunit 11 isoform X1	172	-22.02	2 17	365 386	15	0.9333	0.9333	target from/to=[363,386]	-20.3	0.051
LVANscaffold_2789_17819	TRINITY_DN42631_c0_g14_i1	Pva-miR-193b	XP_021915998.1trafficking protein particle complex subunit 11 isoform X1	153	-22.19	2 20	1362 1382	18	0.7222	0.7778	target from/to=[363,386]	-20.3	0.051
LVANscaffold_2789_17819	TRINITY_DN42884_c0_g1_i2	Pva-miR-193b	XP_013395683.1 putative oxidoreductase YteT isoform X1	162	-25.19	2 21	1195 1219	22	0.7727	0.7727	target from/to=[1195,1219]	-23.6	0.0417
LVANscaffold_2789_17819	TRINITY_DN43622_c2_g2_i1	Pva-miR-193b	XP_021957886.1RNA-binding protein 28-like	171	-24.95	2 20	137 158	18	0.8333	0.8333	target from/to=[136,158]	-20.9	0.00828
LVANscaffold_2789_17819	TRINITY_DN44304_c0_g1_i12	Pva-miR-193b	XP_018023257.1 homogentisate 1,2-dioxygenase-like	162	-22.48	2 19	840 861	17	0.7647	0.8235	target from/to=[840,861]	-20.6	0.367
LVANscaffold_2789_17819	TRINITY_DN44304_c0_g1_i9	Pva-miR-193b	XP_018903351.1 homogentisate 1,2-dioxygenase	162	-22.48	2 19	147 168	17	0.7647	0.8235	target from/to=[147,168]	-20.6	0.349
LVANscaffold_2789_17819	TRINITY_DN44311_c1_g1_i2	Pva-miR-193b	XP_018011216.1 fatty acyl-CoA hydrolase precursor, medium chain-like	165	-26.72	2 18	462 483	16	0.8125	0.875	target from/to=[462,483]	-22.3	0.0257
LVANscaffold_2789_17819	TRINITY_DN44311_c1_g1_i4	Pva-miR-193b	XP_018011216.1 fatty acyl-CoA hydrolase precursor, medium chain-like	165	-26.72	2 18	462 483	16	0.8125	0.875	target from/to=[462,483]	-22.3	0.0257
LVANscaffold_2789_17819	TRINITY_DN44580_c0_g2_i2	Pva-miR-193b	XP_021961229.1alpha-1,3-mannosyl-glycoprotein 4-beta-N-acetylglucosaminyltransferase C-like	153	-24.41	2 21	613 635	21	0.7143	0.7619	target from/to=[617,635]	-21.1	0.162
LVANscaffold_2789_17819	TRINITY_DN45064_c0_g1_i1	Pva-miR-193b	XP_017880524.1 dedicator of cytokinesis protein 9 isoform X2	172	-22.45	2 21	1558 1579	19	0.7895	0.8421	target from/to=[1559,1579]	-20.9	0.0426
LVANscaffold_2789_17819	TRINITY_DN45064_c0_g1_i3	Pva-miR-193b	XP_017880524.1 dedicator of cytokinesis protein 9 isoform X2	172	-22.45	2 21	1558 1579	19	0.7895	0.8421	target from/to=[1559,1579]	-20.9	0.0426
LVANscaffold_2877_18478	TRINITY_DN31255_c0_g2_i1	Pva-miR-750	XP_022249311.1ribosomal protein S6 kinase delta-1-like isoform X1	161	-23.06	2 14	2933 2955	12	0.9167	1	target from/to=[2935,2955]	-21.4	0.0675
LVANscaffold_2877_18478	TRINITY_DN31927_c0_g1_i2	Pva-miR-750	XP_017027825.1PREDICTED: uncharacterized protein LOC108078448	150	-24.19	2 20	1657 1681	20	0.7	0.7	target from/to=[1658,1681]	-20.6	0.179
LVANscaffold_2877_18478	TRINITY_DN31927_c0_g1_i3	Pva-miR-750	XP_016957816.1PREDICTED: uncharacterized protein LOC108029809 isoform X1	150	-24.19	2 20	1386 1410	20	0.7	0.7	target from/to=[1387,1410]	-20.6	0.179
LVANscaffold_2877_18478	TRINITY_DN32166_c0_g1_i1	Pva-miR-750	XP_018011985.1 glutathione-specific gamma-glutamylcyclotransferase 1-like	173	-27.86	2 22	130 152	20	0.75	0.85	target from/to=[130,152]	-25	0.032
LVANscaffold_2877_18478	TRINITY_DN33487_c0_g2_i1	Pva-miR-750	XP_018014287.1 protein ariadne-2-like	149	-22.41	2 22	1351 1376	24	0.7083	0.7083	target from/to=[1351,1376]	-20.2	0.337
LVANscaffold_2877_18478	TRINITY_DN34339_c2_g5_i1	Pva-miR-750	XP_018018316.1 protein ERGIC-53-like isoform X2	165	-28.63	2 22	215 237	20	0.7	0.8	target from/to=[215,237]	-23.8	0.00205
LVANscaffold_2877_18478	TRINITY_DN34799_c0_g2_i2	Pva-miR-750	XP_014294752.1 solute carrier family 12 member 6	169	-30.04	2 22	1338 1360	20	0.75	0.8	target from/to=[1338,1360]	-26.3	0.195
[truncated: 231 more rows]
